# Supplementary material for: The DNA methylation landscape of primary triple-negative breast cancer
Source: Nat Commun. 2025 Mar 28;16:3041. doi: 10.1038/s41467-025-58158-x (PMC11953470; doi:10.1038/s41467-025-58158-x)
Supplement: Supplementary file 3 — Supplementary Data 1 [file 41467_2025_58158_MOESM3_ESM.xlsx]

## Sheet: Supplementary Data 1
Supplementary Data 1. Clinicopathological characteristics of the SCAN-B discovery and validation cohorts.
Data 1a	SCAN-B discovery cohort
Data 1b	SCAN-B validation cohort

## Sheet: 1a SCAN-B discovery
PD_ID	External_ID_patient	External_ID_case	External_ID_sample	External_ID_rba_hisat	NMF_ATAC_finalSubClusters	NMF_ATAC_finalMainClusters	Include_ACT_OS_Analysis	Include_ACT_RFI_Analysis	Include_NoTreat_OS_Analysis	Include_NoTreat_RFI_Analysis	TreatmentType	Chemotherapy	OS	OSbin	IDFSbin	IDFS	RFIbin	RFI	DRFIbin	DRFI	Age	TumSize	ERperc_group	Ki67_IHC	Grade	LNbinary	ASCAT_PLOIDY	ASCAT_TUM_FRAC	del.mh.prop	del.rep.prop	del.none.prop	ins	noSubs	noRearrs	noIndels	BRCA1deficient	HRD.3	HRD.3.status	HRD.2.status	HRDetect.prob	MMRd	TMB	RearrangementSignatures.prop.RS1	RearrangementSignatures.prop.RS2	RearrangementSignatures.prop.RS3	RearrangementSignatures.prop.RS4	RearrangementSignatures.prop.RS5	RearrangementSignatures.prop.RS6	SigFit.mutationalSignatures.prop.S1
PD35926a	Q009043	C009085	S000002	S000002.l.r.m.c.lib.g.k2.a.t	Basal3	Basal	1	1	0	0	Adjuvant	FEC75X3_PaclitaxelX9	8.9117043	0	0	8.9117043	0	8.8104038	0	8.8104038	66	16	<1%	30	3	negative	3.15000	0.36000	0.64692218	0.17073171	0.18234611	88	12185	562	949	1	[0.7,1.0]	high	high	9.999941e-01	0	4.3780000	0.0483791082	0.1620150481	0.6846711244	0.0000000000	0.1049347194	0.0000000000	0.0109278923
PD35927a	Q009039	C009084	S000003	S000003.l.r.m2.c.lib.g.k2.a.t	nonBasal2	nonBasal	0	0	0	0	Metastatic	Palliative	2.1506849	1	1	2.1534247	1	NA	1	NA	63	32	<1%	25	2	positive	2.72000	0.34600	0.10526316	0.47368421	0.42105263	14	1611	1	33	0	[0.0,0.2)	low	low/inter	3.470246e-05	0	0.5480000	NA	NA	NA	NA	NA	NA	0.2107232899
PD35928a	Q009027	C009075	S000012	S000012.l.r.m.c.lib.g.k2.a.t	Basal1	Basal	1	1	0	0	Adjuvant	PANTHER ECX4_DocX3	9.0239562	0	0	9.0239562	0	8.9253936	0	8.9253936	56	25	<1%	50	3	positive	3.27500	0.71800	0.32105263	0.50000000	0.17894737	106	5983	161	296	0	[0.7,1.0]	high	high	8.585067e-01	0	2.0930000	0.4821468521	0.0938891977	0.0000000000	0.0000000000	0.2653185226	0.1586454277	0.2551254843
PD35929a	Q009009	C009048	S000039	S000039.l.r.m.c.lib.g.k2.a.t	Basal2	Basal	1	1	0	0	Adjuvant	PANTHER ECX4_DocX3	8.5639973	0	0	8.5639973	0	8.4681725	0	8.4681725	36	17	1-10%	90	3	positive	3.40000	0.55000	0.66711590	0.14959569	0.18328841	71	10363	354	813	1	[0.7,1.0]	high	high	9.999956e-01	0	3.7253333	0.0619551226	0.2395511331	0.4515931885	0.0000000000	0.2469005558	0.0000000000	0.0321902070
PD35930a	Q009036	C009039	S000049	S000049.l.r.m.c.lib.g.k2.a.t	Basal2	Basal	1	1	0	0	Adjuvant	FEC100X3_Doc100X3	8.8952772	0	0	8.8952772	0	8.8377823	0	8.8377823	61	10	<1%	50	3	negative	3.08800	0.65300	0.68686869	0.17171717	0.14141414	100	7979	81	694	0	[0.7,1.0]	high	high	9.998673e-01	0	2.8910000	0.0000000000	0.3982103083	0.0000000000	0.0000000000	0.6017896917	0.0000000000	0.0381842775
PD35931a	Q009055	C009031	S000054	S000054.l.r.m.c.lib.g.k2.a.t	Basal3	Basal	1	1	0	0	Adjuvant	FEC75X3_PaclitaxelX9	8.9336071	0	0	8.9336071	0	8.8898015	0	8.8898015	73	12	<1%	80	3	negative	2.80000	0.27000	0.34615385	0.42307692	0.23076923	31	1553	42	83	0	[0.0,0.2)	low	low/inter	8.778548e-02	0	0.5453333	0.1104382312	0.3838498154	0.0000000000	0.0000000000	0.2358185646	0.2698933888	0.3611056516
PD35937a	Q008834	C008846	S000209	S000209.l.r.m2.c.lib.g.k2.a.t	nonBasal1	nonBasal	1	1	0	0	Adjuvant	FEC100X6	2.3753425	1	1	1.0219178	1	0.9835616	1	0.9835616	65	35	<1%	24	3	positive	5.03500	0.16700	0.30263158	0.46052632	0.23684211	73	2562	97	149	0	[0.0,0.2)	low	low/inter	4.424760e-03	0	0.9036667	0.1449219593	0.3336299030	0.0000000000	0.0000000000	0.0000000000	0.5214481377	0.0799962152
PD31028a	Q008965	C008928	S000156	S000156.l.r.m3.c.lib.g.k2.a.t	nonBasal1	nonBasal	1	1	0	0	Adjuvant	FEC75X3_PaclitaxelX9	8.7638604	0	0	8.7638604	0	8.7282683	0	8.7282683	73	50	<1%	94	3	positive	4.30000	0.53000	0.31446541	0.50314465	0.18238994	153	5299	43	312	0	[0.0,0.2)	low	low/inter	5.865307e-02	0	1.8703333	0.0962959180	0.4970080118	0.0000000000	0.0000000000	0.4066960702	0.0000000000	0.2046462817
PD35934a	Q008844	C008860	S000193	S000193.l.r.m3.c.lib.g.k2.a.t	nonBasal1	nonBasal	0	0	1	1	None	None	2.2219178	1	1	0.8246575	1	0.7835616	1	1.3068493	82	27	<1%	25	3	positive	2.38700	0.24100	0.34782609	0.47826087	0.17391304	9	3449	75	32	0	[0.2,0.7)	intermediate	low/inter	4.696673e-01	0	1.1603333	0.0454329739	0.3533850514	0.0000000000	0.0000000000	0.0000000000	0.6011819747	0.0472548874
PD35932a	Q008847	C008873	S000185	S000185.l.r.m3.c.lib.g.k2.a.t	Basal2	Basal	1	1	0	0	Adjuvant	FEC100X3_Doc100X3	7.5482546	0	0	7.3538672	0	7.3018480	0	7.3018480	29	18	<1%	95	3	negative	1.85000	0.46000	0.59547739	0.23869347	0.16582915	40	5835	169	438	1	[0.7,1.0]	high	high	9.999599e-01	0	2.0910000	0.0798958220	0.2303992000	0.2795917801	0.0000000000	0.4101131979	0.0000000000	0.0511272072
PD35933a	Q008867	C008872	S000186	S000186.l.r.m3.c.lib.g.k2.a.t	Basal2	Basal	1	1	0	0	Adjuvant	FEC100X6	8.4900753	0	0	8.4900753	0	8.4517454	0	8.4517454	62	14	<1%	95	3	negative	1.72000	0.50700	0.60409556	0.18430034	0.21160410	81	4834	180	374	1	[0.7,1.0]	high	high	9.999699e-01	0	1.7360000	0.0729417443	0.0588000456	0.7384962001	0.0000000000	0.1297620100	0.0000000000	0.0929302534
PD31029a	Q008846	C008897	S000160	S000160.l.r.m.c.lib.g.k2.a.t	Basal1	Basal	1	1	0	0	Adjuvant	FEC100X3_Doc100X3	8.2765229	0	0	8.2765229	0	8.2190281	0	8.2190281	28	12	<1%	90	3	negative	1.75000	0.54000	0.67828418	0.13941019	0.18230563	60	4861	267	433	1	[0.7,1.0]	high	high	9.999888e-01	0	1.7646667	0.2797213016	0.0866249392	0.4060848144	0.0000000000	0.1392073347	0.0883616101	0.0456688028
PD35936a	Q008839	C008849	S000204	S000204.l.r.m2.c.lib.g.k2.a.t	nonBasal2	nonBasal	0	0	1	1	Adjuvant	None	8.8596851	0	0	8.8596851	0	8.7446954	0	8.7446954	71	10	1-10%	25	2	negative	1.91200	0.82800	0.30434783	0.43478261	0.26086957	66	2034	18	135	0	[0.0,0.2)	low	low/inter	5.500040e-03	0	0.7230000	NA	NA	NA	NA	NA	NA	0.2435913043
PD35938a	Q008826	C008842	S000213	S000213.l.r.m2.c.lib.g.k2.a.t	Basal3	Basal	0	0	1	1	Adjuvant	None	5.4273973	1	1	3.2410959	1	3.1315068	1	3.1315068	53	10	<1%	60	3	negative	2.15000	0.28000	0.58490566	0.15094340	0.26415094	11	2853	98	64	1	[0.7,1.0]	high	high	9.998642e-01	0	0.9723333	0.0192472382	0.0000000000	0.8795485567	0.0000000000	0.1012042051	0.0000000000	0.0375598022
PD35941a	Q008798	C008830	S000219	S000219.l.r.m2.c.lib.g.k2.a.t	Basal2	Basal	1	1	0	0	Adjuvant	FEC100X3_Doc100X3	8.6844627	0	0	8.6844627	0	8.6242300	0	8.6242300	54	11	<1%	57	3	positive	3.27200	0.36600	0.61643836	0.16894977	0.21461187	23	3172	182	242	1	[0.7,1.0]	high	high	9.999468e-01	0	1.1380000	0.3049673284	0.0000000000	0.5652067924	0.0000000000	0.1298258792	0.0000000000	0.0920629294
PD35939a	Q008818	C008840	S000215	S000215.l.r.m2.c.lib.g.k2.a.t	Basal3	Basal	1	1	0	0	Adjuvant	FEC100X6	8.4490075	0	0	8.4490075	0	8.3942505	0	8.3942505	43	9	1-10%	90	3	negative	2.65000	0.37000	0.65008881	0.14387211	0.20603908	61	11661	281	624	1	[0.7,1.0]	high	high	9.999956e-01	0	4.0950000	0.0874440726	0.0588552673	0.6092937573	0.0127738112	0.2316330915	0.0000000000	0.0184359613
PD35940a	Q008838	C008839	S000216	S000216.l.r.m2.c.lib.g.k2.a.t	nonBasal1	nonBasal	1	1	0	0	Adjuvant	FEC75X6	8.2409309	0	0	8.2409309	0	8.1314168	0	8.1314168	71	15	<1%	85	3	negative	1.95000	0.29000	0.33333333	0.58333333	0.08333333	9	948	NA	21	0	[0.0,0.2)	low	low/inter	3.864188e-03	0	0.3230000	NA	NA	NA	NA	NA	NA	0.2073455027
PD31031a	Q008725	C008745	S000285	S000285.l.r.m.c.lib.g.k2.a.t	nonBasal1	nonBasal	1	1	0	0	Adjuvant	FEC100X3_Doc100X3	8.6652977	0	0	8.6652977	0	8.6297057	0	8.6297057	60	25	<1%	90	3	negative	3.50000	0.31000	0.30400000	0.52800000	0.16800000	61	3812	238	186	0	[0.7,1.0]	high	high	7.176253e-01	0	1.3326667	0.5346079894	0.1596650011	0.0000000000	0.0000000000	0.1722692733	0.1334577362	0.1506977751
PD31032a	Q008735	C008736	S000294	S000294.l.r.m.c.lib.g.k2.a.t	nonBasal2	nonBasal	0	0	1	1	Adjuvant	None	7.1676934	1	1	7.1676934	0	5.8453114	0	5.8453114	79	16	<1%	15	2	negative	1.87000	0.72900	0.16964286	0.59821429	0.23214286	53	6048	8	165	0	[0.0,0.2)	low	low/inter	3.640483e-04	0	2.0710000	NA	NA	NA	NA	NA	NA	0.0984168227
PD31033a	Q008704	C008723	S000303	S000303.l.r.m.c.lib.g.k2.a.t	nonBasal2	nonBasal	1	1	0	0	Adjuvant	FEC75X5	8.6598220	0	1	4.8712329	1	4.7972603	0	4.7972603	66	12	<1%	14	2	positive	3.60000	0.34000	0.31645570	0.40506329	0.27848101	61	2623	51	219	0	[0.0,0.2)	low	low/inter	7.298134e-03	0	0.9473333	0.5680694580	0.1608029534	0.0000000000	0.0000000000	0.0000000000	0.2711275886	0.1833742069
PD31037a	Q008680	C008662	S000352	S000352.l.r.m2.c.lib.g.k2.a.t	nonBasal2	nonBasal	0	0	1	1	None	None	8.5557837	0	0	8.5557837	0	8.5147159	0	8.5147159	87	22	<1%	30	3	positive	3.17000	0.17000	0.40000000	0.40000000	0.20000000	7	1068	48	17	0	[0.0,0.2)	low	low/inter	2.570646e-02	0	0.3616667	0.6823195056	0.0956114151	0.0000000000	0.0000000000	0.0000000000	0.2220690793	0.1258610928
PD35935a	Q008815	C008853	S000200	S000200.l.r.m2.c.lib.g.k2.a.t	Basal1	Basal	1	1	0	0	Adjuvant	FEC100X6	8.1177276	0	0	8.1177276	0	8.0684463	0	8.0684463	40	13	<1%	40	3	negative	2.75000	0.50000	0.53594771	0.29084967	0.17320261	69	7875	283	681	1	[0.7,1.0]	high	high	9.999502e-01	0	2.8520000	0.0000000000	0.1606210174	0.7109346419	0.0000000000	0.1284443407	0.0000000000	0.0314550476
PD31030a	Q008763	C008777	S000262	S000262.l.r.m.c.lib.g.k2.a.t	Basal2	Basal	0	0	1	1	None	None	1.2904110	1	1	1.2301370	1	1.1452055	1	1.1452055	84	20	<1%	50	2	negative	2.00000	0.72000	0.25000000	0.46153846	0.28846154	25	1828	1	77	0	[0.0,0.2)	low	low/inter	7.006881e-04	0	0.6350000	NA	NA	NA	NA	NA	NA	0.4385673175
PD31041a	Q008607	C008621	S000399	S000399.l.r.m3.c.lib.g.k2.a.t	Basal2	Basal	1	1	0	0	Adjuvant	FEC100X3_Doc100X3	8.6433949	0	0	8.6433949	0	8.5639973	0	8.5639973	52	22	<1%	90	3	positive	1.70100	0.71100	0.69337017	0.19337017	0.11325967	98	6345	70	822	0	[0.7,1.0]	high	high	9.998668e-01	0	2.3890000	0.0000000000	0.3007851098	0.0000000000	0.0000000000	0.6992148902	0.0000000000	0.0729698120
PD31040a	Q008628	C008634	S000381	S000381.l.r.m2.c.lib.g.k2.a.t	Basal3	Basal	1	0	0	0	Adjuvant	FEC75X3_Paclitaxel80X9	8.7118412	0	1	5.4986301	0	8.5968515	0	8.5968515	70	16	<1%	30	3	negative	3.10000	0.63000	0.02355776	0.95896274	0.01747950	10737	32419	70	38541	0	[0.0,0.2)	low	low/inter	3.825139e-04	1	23.6533333	0.0000000000	0.0000000000	0.0000000000	0.0000000000	1.0000000000	0.0000000000	0.0038917342
PD35943a	Q008573	C008582	S000443	S000443.l.r.m3.c.lib.g.k2.a.t	Basal3	Basal	0	0	1	1	None	None	0.8000000	1	1	0.6821918	1	0.5808219	1	0.5808219	90	18	1-10%	90	3	positive	2.60000	0.29000	0.25531915	0.53191489	0.21276596	24	2243	44	71	0	[0.0,0.2)	low	low/inter	2.267146e-03	0	0.7713333	0.0000000000	0.6534430141	0.0000000000	0.0000000000	0.0000000000	0.3465569859	0.1418165262
PD31044a	Q008464	C008469	S000517	S000517.l.r.m.c.lib.g.k2.a.t	Basal2	Basal	1	1	0	0	Adjuvant	FECX6	8.5667351	0	0	8.5667351	0	8.4982888	0	8.4982888	66	22	<1%	55	3	negative	1.85400	0.81200	0.61312217	0.19117647	0.19570136	546	20623	891	2314	1	[0.7,1.0]	high	high	9.999984e-01	0	7.6456667	0.1225107709	0.1899941643	0.4429521897	0.0000000000	0.2445428751	0.0000000000	0.0013820093
PD35946a	Q008508	C008521	S000488	S000488.l.r.m2.c.lib.g.k2.a.t	Basal3	Basal	1	1	0	0	Adjuvant	FEC100X3_Doc100X3	7.4688569	0	0	7.4688569	0	7.4168378	0	7.4168378	53	18	<1%	90	3	negative	4.66300	0.11400	0.65753425	0.18493151	0.15753425	25	3177	309	171	1	[0.7,1.0]	high	high	9.997756e-01	0	1.1160000	0.0000000000	0.0000000000	0.8428873526	0.0000000000	0.0000000000	0.1571126474	0.0614757904
PD35945a	Q008531	C008548	S000453	S000453.l.r.m3.c.lib.g.k2.a.t	Basal2	Basal	1	1	0	0	Adjuvant	FEC100X3_Doc100X3	8.4818617	0	0	8.4818617	0	8.3969884	0	8.3969884	51	17	1-10%	30	3	positive	1.80000	0.52000	0.54545455	0.20158103	0.25296443	49	6127	123	302	1	[0.7,1.0]	high	high	9.998290e-01	0	2.1430000	0.0000000000	0.0000000000	0.5691700543	0.0000000000	0.4308299457	0.0000000000	0.0507957430
PD31042a	Q008583	C008593	S000408	S000408.l.r.m2.c.lib.g.k2.a.t	Basal2	Basal	1	1	0	0	Adjuvant	FEC100X3_Doc100X3	7.7316906	0	0	7.7316906	0	7.6687201	0	7.6687201	58	26	<1%	34	2	positive	2.12400	0.37100	0.65120968	0.19556452	0.15322581	101	7724	68	597	0	[0.7,1.0]	high	high	9.997887e-01	0	2.7736667	0.0000000000	0.3063147326	0.0134518286	0.0000000000	0.6802334387	0.0000000000	0.0586648956
PD35944a	Q008557	C008576	S000439	S000439.l.r.m3.c.lib.g.k2.a.t	nonBasal1	nonBasal	1	1	0	0	Adjuvant	FEC100X3_Doc100X3	8.3668720	0	0	8.3668720	0	8.3011636	0	8.3011636	50	15	<1%	30	3	negative	2.70000	0.57000	0.15000000	0.54285714	0.30714286	123	4614	34	263	0	[0.0,0.2)	low	low/inter	2.205369e-02	0	1.6256667	0.0000000000	0.8153322977	0.0000000000	0.0000000000	0.0000000000	0.1846677023	0.1489190143
PD31045a	Q008457	C008468	S000518	S000518.l.r.m.c.lib.g.k2.a.t	Basal1	Basal	1	1	0	0	Adjuvant	FEC100X3_Doc100X3	7.5017112	0	0	7.5017112	0	7.4633812	0	7.4633812	49	27	<1%	54	3	negative	3.45000	0.23000	0.65925926	0.19259259	0.14814815	74	2152	96	209	0	[0.7,1.0]	high	high	9.987215e-01	0	0.7870000	0.0000000000	0.2634270432	0.0000000000	0.0000000000	0.7365729568	0.0000000000	0.2114995538
PD31043a	Q008461	C008460	S000516	S000516.l.r.m.c.lib.g.k2.a.t	Basal3	Basal	1	1	0	0	Adjuvant	dtECX4 dtDocX4	8.4955510	0	0	8.4955510	0	8.4106776	0	8.4106776	56	23	<1%	30	3	negative	1.55000	0.73000	0.71939477	0.09766162	0.18294360	107	5696	144	834	1	[0.7,1.0]	high	high	9.999949e-01	0	2.1766667	0.1060766801	0.1112297146	0.4725261013	0.0000000000	0.3101675040	0.0000000000	0.0586406144
PD31046a	Q008388	C008392	S000581	S000581.l.r.m.c.lib.g.k2.a.t	Basal2	Basal	1	1	0	0	Adjuvant	FEC100X6	8.1286790	0	0	8.1286790	0	7.9972621	0	7.9972621	56	11	<1%	85	3	negative	4.74000	0.50100	0.31034483	0.45812808	0.23152709	82	3916	96	285	0	[0.0,0.2)	low	low/inter	5.715348e-02	0	1.4003333	0.0498925854	0.5821068969	0.0000000000	0.0245576851	0.1663236679	0.1771191647	0.2365393905
PD31051a	Q008346	C008323	S000628	S000628.l.r.m.c.lib.g2.k2.a.t	Basal1	Basal	1	0	0	0	Adjuvant	FEC75X6	4.1095890	1	1	1.2410959	0	NA	0	NA	68	18	<1%	29	3	negative	2.15000	0.66000	0.52594100	0.25940997	0.21464903	163	14771	252	1146	1	[0.7,1.0]	high	high	9.999672e-01	0	5.3056667	0.0000000000	0.0000000000	0.7991905051	0.0000000000	0.2008094949	0.0000000000	0.0318666024
PD31053a	Q008269	C008240	S000689	S000689.l.r.m.c.lib.g2.k2.a.t	nonBasal2	nonBasal	0	0	1	1	None	None	3.3205479	1	1	0.9315068	1	0.8547945	1	0.8547945	76	35	<1%	55	3	negative	1.75000	0.60000	0.37313433	0.48756219	0.13930348	43	4620	179	244	0	[0.2,0.7)	intermediate	low/inter	4.847725e-01	0	1.6213333	0.6030271244	0.0000000000	0.0000000000	0.0000000000	0.0000000000	0.3969728756	0.0648225598
PD35951a	Q008226	C008214	S000712	S000712.l.r.m3.c.lib.g.k2.a.t	nonBasal1	nonBasal	1	1	0	0	Adjuvant	FEC100X3_Doc100X3	4.1780822	1	1	1.5123288	1	1.4739726	1	3.6821918	58	80	<1%	26	3	positive	2.01900	0.23000	0.37037037	0.44444444	0.18518519	16	1423	16	43	0	[0.0,0.2)	low	low/inter	5.956296e-02	0	0.4886667	NA	NA	NA	NA	NA	NA	0.1149430745
PD31049a	Q008324	C008352	S000615	S000615.l.r.m.c.lib.g.k2.a.t	Basal2	Basal	0	0	0	0	Adjuvant	FEC100X3_Doc100X3	7.4770705	0	0	7.4770705	0	7.4195756	0	7.4195756	48	20	<1%	50	3	positive	3.05800	0.19900	0.59756098	0.20731707	0.19512195	18	5297	158	100	1	[0.7,1.0]	high	high	9.998458e-01	0	1.7990000	0.0978982454	0.0919164267	0.6791018017	0.0095267276	0.1215567986	0.0000000000	0.0150399651
PD35954a	Q008153	C008162	S000751	S000751.l.r.m2.c.lib.g.k2.a.t	Basal3	Basal	1	1	0	0	Adjuvant	FEC100X3_Doc100X3	1.6438356	1	1	1.0904110	1	1.0328767	1	1.0328767	30	52	<1%	96	3	negative	1.90000	0.49000	0.63534676	0.17449664	0.19015660	77	5177	228	524	1	[0.7,1.0]	high	high	9.999826e-01	0	1.9003333	0.0941036109	0.0585646681	0.6653364964	0.0000000000	0.1474680837	0.0345271409	0.1019908329
PD35957a	Q008122	C008132	S000777	S000777.l.r.m2.c.lib.g.k2.a.t	Basal2	Basal	1	1	0	0	Adjuvant	FEC100X3_Doc100X3	8.2354552	0	0	8.2354552	0	8.1615332	0	8.1615332	55	28	<1%	97	3	negative	2.30000	0.58000	0.67318982	0.14285714	0.18395303	94	5808	253	605	1	[0.7,1.0]	high	high	9.999636e-01	0	2.1376667	0.0559056283	0.0834400466	0.8606543251	0.0000000000	0.0000000000	0.0000000000	0.0249110174
PD31047a	Q008400	C008381	S000590	S000590.l.r.m2.c.lib.g.k2.a.t	nonBasal1	nonBasal	0	0	1	1	None	None	7.2060233	0	0	1.1854894	0	1.0869268	0	1.0869268	86	40	<1%	60	3	negative	2.50000	0.55000	0.24107143	0.55357143	0.20535714	190	5609	74	302	0	[0.0,0.2)	low	low/inter	1.221940e-02	0	1.9703333	0.0502651014	0.3057410605	0.0000000000	0.0000000000	0.0859883865	0.5580054516	0.2223251900
PD31059a	Q008036	C008027	S000862	S000862.l.r.m.c.lib.g.k2.a.t	Basal1	Basal	1	1	0	0	Adjuvant	FEC75X3_PaclitaxelX9	8.0930869	0	0	8.0930869	0	7.9890486	0	7.9890486	67	12	<1%	80	3	positive	3.44500	0.45900	0.57643312	0.23089172	0.19267516	78	15563	561	706	1	[0.7,1.0]	high	high	9.999832e-01	0	5.4230000	0.2243131129	0.2571442333	0.4548516882	0.0000000000	0.0636909656	0.0000000000	0.0549656802
PD31061a	Q008007	C007976	S000901	S000901.l.r.m.c.lib.g.k2.a.t	Basal2	Basal	0	0	0	0	Metastatic	None	1.5589041	1	1	NA	1	0.8465753	1	0.8465753	79	35	<1%	80	3	positive	2.00000	0.60000	0.66324435	0.15400411	0.18275154	65	9414	358	552	1	[0.7,1.0]	high	high	9.999959e-01	0	3.3220000	0.0627500636	0.3288914870	0.4088614130	0.0000000000	0.1994970363	0.0000000000	0.0545332428
PD31065a	Q007956	C007951	S000931	S000931.l.r.m.c.lib.g.k2.a.t	Basal2	Basal	1	1	0	0	Adjuvant	FEC100X3_Doc100X2	7.6112252	0	0	7.6112252	0	7.5126626	0	7.5126626	66	21	<1%	50	3	negative	2.60300	0.40200	0.32173913	0.39130435	0.28695652	50	2963	35	165	0	[0.0,0.2)	low	low/inter	1.635787e-02	0	1.0426667	0.0000000000	0.5707451591	0.0000000000	0.0000000000	0.0000000000	0.4292548409	0.1484599873
PD35956a	Q008130	C008119	S000775	S000775.l.r.m2.c.lib.g.k2.a.t	Basal3	Basal	1	1	0	0	Adjuvant	FEC100X3_Doc100X3	8.2381930	0	0	8.2381930	0	8.1560575	0	8.1560575	60	27	<1%	55	3	negative	3.10000	0.23000	0.49767442	0.29302326	0.20930233	44	6612	74	259	0	[0.7,1.0]	high	high	9.899106e-01	0	2.2903333	0.0372204126	0.4997963747	0.0000000000	0.0000000000	0.4629832126	0.0000000000	0.0248068606
PD31056a	Q008090	C008098	S000800	S000800.l.r.m.c.lib.g.k2.a.t	Basal2	Basal	1	1	0	0	Adjuvant	FEC100X6	7.9890486	0	0	7.9890486	0	7.9288159	0	7.9288159	53	14	NA	55	3	negative	4.60000	0.28000	0.64000000	0.21263158	0.14736842	55	12064	166	530	0	[0.7,1.0]	high	high	9.998193e-01	0	4.1980000	0.1092097716	0.2858964113	0.0000000000	0.0000000000	0.6048938171	0.0000000000	0.0133413101
PD31066a	Q007938	C007943	S000938	S000938.l.r.m.c.lib.g.k2.a.t	Basal2	Basal	1	1	0	0	Adjuvant	FEC100X3_Doc100X3	8.0301164	0	1	2.7561644	1	2.6657534	0	2.6657534	40	14	<1%	64	3	positive	5.05000	0.33000	0.49104859	0.23785166	0.27109974	87	10719	212	478	0	[0.7,1.0]	high	high	9.997999e-01	0	3.7323333	0.1114609123	0.3466788907	0.4293091516	0.0000000000	0.1125510454	0.0000000000	0.0370660628
PD31074a	Q007894	C007889	S000998	S000998.l.r.m2.c.lib.g.k2.a.t	Basal3	Basal	1	1	0	0	Adjuvant	Docetaxere_CarboX6	6.9952088	0	0	6.9952088	0	6.9075975	0	6.9075975	47	70	1-10%	80	3	negative	2.95000	0.59000	0.55330882	0.23713235	0.20955882	122	15101	280	666	0	[0.7,1.0]	high	high	9.999571e-01	0	5.2556667	0.1699747543	0.2586338597	0.3534845839	0.0000000000	0.2179068021	0.0000000000	0.0185782114
PD31075a	Q007887	C007845	S001008	S001008.l.r.m.c.lib.g.k2.a.t	nonBasal1	nonBasal	0	0	1	1	Adjuvant	None	7.9698836	0	0	7.9698836	0	7.8904860	0	7.8904860	74	10	<1%	11	2	negative	2.50000	0.15000	0.00000000	0.50000000	0.50000000	1	308	1	3	0	[0.0,0.2)	low	low/inter	3.419421e-06	0	0.1036667	NA	NA	NA	NA	NA	NA	0.0716681609
PD31068a	Q007943	C007920	S000948	S000948.l.r.m.c.lib.g.k2.a.t	Basal1	Basal	1	1	0	0	Adjuvant	FEC100X3_Doc100X3	7.9945243	0	0	7.9945243	0	7.9370294	0	7.9370294	50	45	1-10%	80	3	positive	3.05000	0.36000	0.67321867	0.14004914	0.18673219	47	7689	337	454	1	[0.7,1.0]	high	high	9.999953e-01	0	2.7143333	0.2188976032	0.1056361451	0.4859257777	0.0000000000	0.1895404740	0.0000000000	0.0771792846
PD31078a	Q007831	C007788	S001056	S001056.l.r.m.c.lib.g.k2.a.t	Basal3	Basal	0	0	1	1	Adjuvant	None	1.8301370	1	1	1.6000000	1	1.5315068	1	1.5315068	84	25	<1%	80	3	positive	2.25000	0.20000	0.63157895	0.21052632	0.15789474	3	1629	9	22	0	[0.7,1.0]	high	high	9.081174e-01	0	0.5503333	NA	NA	NA	NA	NA	NA	0.0072186386
PD31082a	Q007806	C007765	S001090	S001090.l.r.m.c.lib.g.k2.a.t	Basal2	Basal	0	0	1	0	None	None	2.3232877	1	1	1.5917808	0	NA	0	NA	91	22	<1%	50	3	negative	1.45000	0.84000	0.31000000	0.54000000	0.15000000	44	2321	36	144	0	[0.0,0.2)	low	low/inter	7.650777e-02	0	0.8216667	0.0000000000	0.0000000000	0.0000000000	0.0000000000	0.4462325569	0.5537674431	0.2374271296
PD31080a	Q007758	C007756	S001067	S001067.l.r.m.c.lib.g.k2.a.t	nonBasal1	nonBasal	1	1	0	0	Adjuvant	FEC75X3_PaclitaxelX9	8.0328542	0	0	8.0328542	0	7.9808350	0	7.9808350	70	15	<1%	50	3	negative	3.50000	0.35000	0.26589595	0.50289017	0.23121387	109	3287	66	282	0	[0.0,0.2)	low	low/inter	2.768826e-02	0	1.1896667	0.1600502316	0.2235344121	0.0000000000	0.0000000000	0.3041445063	0.3122708500	0.2634403717
PD31086a	Q007699	C007675	S001146	S001146.l.r.m.c.lib.g2.k2.a.t	Basal2	Basal	1	1	0	0	Adjuvant	FEC100X6	5.2328767	1	1	4.2219178	1	4.1808219	1	4.1808219	63	20	<1%	80	3	negative	3.95000	0.42000	0.30921053	0.44078947	0.25000000	89	3222	176	241	0	[0.0,0.2)	low	low/inter	1.589193e-01	0	1.1543333	0.6192942557	0.1332175744	0.0528810630	0.0000000000	0.1203503407	0.0742567662	0.4294501439
PD35955a	Q008174	C008155	S000761	S000761.l.r.m2.c.lib.g.k2.a.t	nonBasal1	nonBasal	1	1	0	0	Adjuvant	FEC100X3_Doc100X3	8.3285421	0	0	8.3285421	0	8.2272416	0	8.2272416	63	30	<1%	90	3	positive	3.00000	0.38000	0.63494318	0.16051136	0.20454545	90	14077	382	794	1	[0.7,1.0]	high	high	9.999965e-01	0	4.9570000	0.1022946981	0.0000000000	0.7222578320	0.0000000000	0.1754474699	0.0000000000	0.0376815978
PD31057a	Q008112	C008095	S000802	S000802.l.r.m.c.lib.g.k2.a.t	Basal1	Basal	0	0	1	1	None	None	2.2383562	1	1	2.2383562	0	1.9466119	0	1.9466119	90	25	<1%	95	3	negative	3.00000	0.60000	0.43478261	0.27536232	0.28985507	29	2472	192	167	0	[0.7,1.0]	high	high	9.974258e-01	0	0.8796667	0.3841678607	0.0000000000	0.0529411189	0.0000000000	0.5628910205	0.0000000000	0.1659764733
PD31048a	Q008342	C008351	S000612	S000612.l.r.m.c.lib.g.k2.a.t	nonBasal1	nonBasal	0	0	0	0	Metastatic	Metastatic from beginnig	2.0273973	1	1	2.0082192	1	NA	1	NA	63	40	1-10%	10	2	positive	2.40000	0.11000	0.00000000	1.00000000	0.00000000	1	479	11	3	0	[0.0,0.2)	low	low/inter	1.979653e-04	0	0.1606667	NA	NA	NA	NA	NA	NA	0.0141736536
PD35948a	Q008479	C008475	S000506	S000506.l.r.m2.c.lib.g.k2.a.t	nonBasal2	nonBasal	0	0	1	1	None	None	8.3230664	0	0	8.3230664	0	8.2984257	0	8.2984257	81	90	<1%	14	2	negative	2.15000	0.75700	0.26451613	0.47096774	0.26451613	111	3653	114	266	0	[0.0,0.2)	low	low/inter	4.067894e-03	0	1.3063333	0.3755391585	0.3432970929	0.0000000000	0.1548974542	0.0419464132	0.0843198812	0.1384697327
PD31067a	Q007960	C007944	S000942	S000942.l.r.m.c.lib.g.k2.a.t	Basal2	Basal	0	0	1	1	Adjuvant	None	6.8035592	0	0	NA	0	NA	0	NA	72	12	<1%	60	3	negative	3.60000	0.51000	0.57037037	0.20740741	0.22222222	25	6845	275	295	1	[0.7,1.0]	high	high	9.999697e-01	0	2.3800000	0.2158868698	0.0000000000	0.6293871672	0.0000000000	0.1547259630	0.0000000000	0.0907800666
PD31094a	Q007596	C007596	S001202	S001202.l.r.m.c.lib.g.k2.a.t	Basal3	Basal	1	1	0	0	Adjuvant	FEC100X3_Doc100X3	7.8302533	0	0	7.8302533	0	7.7645448	0	7.7645448	57	18	<1%	50	3	positive	2.02800	0.26700	0.67857143	0.15178571	0.16964286	38	6997	203	262	1	[0.7,1.0]	high	high	9.999928e-01	0	2.4196667	0.1181003553	0.1524875056	0.3849199463	0.0000000000	0.3444921928	0.0000000000	0.0167757017
PD31063a	Q007987	C007966	S000927	S000927.l.r.m.c.lib.g.k2.a.t	nonBasal2	nonBasal	0	0	1	1	Adjuvant	None	2.7260274	1	1	2.4383562	1	2.3616438	1	2.3616438	80	48	<1%	40	3	positive	1.90000	0.50000	0.34782609	0.36231884	0.28985507	31	3055	53	100	0	[0.0,0.2)	low	low/inter	2.179634e-02	0	1.0516667	0.1765917477	0.2744192077	0.0000000000	0.0000000000	0.0950795881	0.4539094564	0.1398734747
PD31093a	Q007633	C007616	S001188	S001188.l.r.m.c.lib.g.k2.a.t	Basal3	Basal	1	1	0	0	Adjuvant	FEC100X3_Doc100X3	7.2388775	0	0	7.2388775	0	7.1457906	0	7.1457906	53	21	<1%	100	3	negative	2.40000	0.23000	0.59154930	0.14788732	0.26056338	15	4040	230	157	1	[0.7,1.0]	high	high	9.999211e-01	0	1.3990000	0.1791605110	0.1275731795	0.3985498215	0.0000000000	0.2947164880	0.0000000000	0.0457459548
PD31087a	Q007713	C007672	S001151	S001151.l.r.m.c.lib.g.k2.a.t	Basal1	Basal	0	0	1	1	None	None	7.9315537	0	1	6.2356164	0	7.8165640	0	7.8165640	80	30	<1%	95	3	positive	3.55000	0.51000	0.65110565	0.18918919	0.15970516	32	11711	243	439	1	[0.7,1.0]	high	high	9.999938e-01	0	4.0500000	0.1579670846	0.0758002298	0.3859073973	0.0000000000	0.3803252883	0.0000000000	0.0254586431
PD31081a	Q007781	C007773	S001083	S001083.l.r.m.c.lib.g2.k2.a.t	Basal2	Basal	1	1	0	0	Adjuvant	FEC100X3_Doc100X3	7.8932238	0	0	7.8932238	0	7.8603696	0	7.8603696	47	23	<1%	80	3	positive	3.22200	0.43300	0.21428571	0.60714286	0.17857143	42	873	7	98	0	[0.0,0.2)	low	low/inter	4.584312e-03	0	0.3236667	NA	NA	NA	NA	NA	NA	0.4347788731
PD31072a	Q007935	C007916	S000970	S000970.l.r.m.c.lib.g.k2.a.t	nonBasal1	nonBasal	0	0	1	1	Adjuvant	None	7.0691307	0	0	7.0691307	0	6.9787817	0	6.9787817	77	15	<1%	30	3	positive	3.20000	0.46000	0.22413793	0.62068966	0.15517241	37	5064	65	95	0	[0.2,0.7)	intermediate	low/inter	4.050230e-01	0	1.7196667	0.0000000000	0.0000000000	0.0000000000	0.0000000000	1.0000000000	0.0000000000	0.1078736488
PD31058a	Q008105	C008075	S000814	S000814.l.r.m.c.lib.g.k2.a.t	Basal1	Basal	0	0	1	1	None	None	5.5178082	1	1	5.5260274	0	NA	0	NA	70	9	<1%	80	3	negative	4.50000	0.52000	0.36111111	0.38888889	0.25000000	26	1896	NA	62	0	[0.0,0.2)	low	low/inter	1.748729e-02	0	0.6526667	NA	NA	NA	NA	NA	NA	0.3624904011
PD31090a	Q007661	C007639	S001171	S001171.l.r.m.c.lib.g2.k2.a.t	Basal2	Basal	1	1	0	0	Adjuvant	FEC100X6	1.6575342	1	1	1.4383562	1	1.3041096	1	1.3041096	53	21	<1%	60	3	negative	2.00000	0.70000	0.20183486	0.55963303	0.23853211	56	1951	29	165	0	[0.0,0.2)	low	low/inter	7.601447e-03	0	0.7053333	0.1417254218	0.2486523554	0.0000000000	0.1312513545	0.0000000000	0.4783708683	0.5043610058
PD31088a	Q007706	C007671	S001152	S001152.l.r.m.c.lib.g.k2.a.t	nonBasal2	nonBasal	1	1	0	0	Adjuvant	FEC75X6	7.3374401	1	1	6.0547945	1	5.9972603	1	5.9972603	67	20	<1%	13	2	negative	2.16300	0.34700	0.26190476	0.40476190	0.33333333	12	6190	4	54	0	[0.0,0.2)	low	low/inter	2.254498e-03	0	2.0813333	NA	NA	NA	NA	NA	NA	0.0538997760
PD35953a	Q008211	C008210	S000728	S000728.l.r.m3.c.lib.g.k2.a.t	Basal2	Basal	1	1	0	0	Adjuvant	FEC100X1 (STOPPED BY PATIENT)	2.9808219	1	1	1.7835616	1	1.6109589	1	1.6109589	57	60	<1%	85	3	negative	3.10000	0.51000	0.72175379	0.12816189	0.15008432	70	8589	207	663	1	[0.7,1.0]	high	high	9.999973e-01	0	3.0840000	0.1524342638	0.1324360577	0.2836894128	0.0000000000	0.4314402657	0.0000000000	0.0483799128
PD35958a	Q008115	C008127	S000779	S000779.l.r.m2.c.lib.g.k2.a.t	Basal1	Basal	1	1	0	0	Adjuvant	FEC100X1 (STOPPED BY PATIENT)	2.2465753	1	1	1.9726027	1	1.8931507	1	1.8931507	38	13	<1%	90	3	negative	3.80000	0.50000	0.66843972	0.16312057	0.16843972	70	5172	266	634	1	[0.7,1.0]	high	high	9.999920e-01	0	1.9353333	0.0714261513	0.0000000000	0.8098507164	0.0000000000	0.1187231324	0.0000000000	0.0987008924
PD35966a	Q007540	C007510	S001275	S001275.l.r.m2.c.lib.g.k2.a.t	Basal2	Basal	1	1	0	0	Adjuvant	FEC100X3_Doc100X3	7.3182752	0	0	7.3182752	0	7.2224504	0	7.2224504	51	30	<1%	30	3	negative	2.00000	0.76000	0.22972973	0.54054054	0.22972973	37	1102	30	111	0	[0.0,0.2)	low	low/inter	7.225499e-03	0	0.4043333	0.0000000000	0.0492454776	0.0000000000	0.0563048285	0.0000000000	0.8944496939	0.5752686213
PD35964a	Q007566	C007524	S001262	S001262.l.r.m2.c.lib.g.k2.a.t	Basal2	Basal	0	0	1	1	None	None	6.5681040	0	0	NA	0	NA	0	NA	87	55	<1%	80	3	negative	2.40000	0.78000	0.33043478	0.46086957	0.20869565	23	4189	135	138	0	[0.7,1.0]	high	high	8.893685e-01	0	1.4423333	0.1462631514	0.2172621008	0.0227890212	0.2290168837	0.2342325296	0.1504363133	0.1494986968
PD35959a	Q007626	C007589	S001227	S001227.l.r.m2.c.lib.g.k2.a.t	Basal1	Basal	0	0	0	0	None	None	3.3534247	1	1	3.3534247	0	3.2767123	0	3.2767123	88	4	<1%	30	3	negative	2.86200	0.70800	0.39267016	0.35602094	0.25130890	45	6132	150	236	0	[0.7,1.0]	high	high	9.825313e-01	0	2.1226667	0.0000000000	0.0000000000	0.0000000000	0.0000000000	1.0000000000	0.0000000000	0.1801898309
PD31092a	Q007627	C007613	S001187	S001187.l.r.m.c.lib.g.k2.a.t	Basal2	Basal	1	1	0	0	Adjuvant	FEC100X3_Doc100X3	7.5126626	0	0	7.5126626	0	7.4360027	0	7.4360027	32	10	<1%	56	3	negative	3.25000	0.48000	0.62209302	0.20542636	0.17248062	83	5740	322	599	1	[0.7,1.0]	high	high	9.999873e-01	0	2.1130000	0.0782677036	0.2125906146	0.4795087909	0.0000000000	0.2296328908	0.0000000000	0.0638406380
PD35967a	Q007520	C007477	S001287	S001287.l.r.m2.c.lib.g.k2.a.t	Basal2	Basal	1	1	0	0	Adjuvant	FEC75X6	2.1506849	1	1	1.3178082	1	1.2657534	1	1.2657534	72	34	<1%	40	3	positive	2.85000	0.55000	0.23893805	0.46902655	0.29203540	81	5985	114	194	0	[0.0,0.2)	low	low/inter	2.718432e-03	0	2.0596667	0.0000000000	0.3249299781	0.0000000000	0.0561497099	0.0000000000	0.6189203120	0.1617423629
PD35968a	Q007463	C007416	S001343	S001343.l.r.m2.c.lib.g.k2.a.t	Basal2	Basal	0	0	0	0	None	None	4.7671233	1	1	4.7369863	1	4.6191781	1	4.6191781	82	20	<1%	82	3	negative	2.60000	0.69000	0.57320872	0.28660436	0.14018692	136	8196	125	457	0	[0.7,1.0]	high	high	9.988666e-01	0	2.8843333	0.0000000000	0.5855967054	0.0000000000	0.0000000000	0.3421335600	0.0722697346	0.0603553497
PD35962a	Q007567	C007545	S001248	S001248.l.r.m2.c.lib.g.k2.a.t	Basal3	Basal	1	1	0	0	Adjuvant	FEC100X3_Doc100X3	6.5571526	0	0	5.1033539	0	5.0403833	0	5.0403833	36	22	<1%	50	3	negative	2.25000	0.43000	0.68047337	0.12031558	0.19921105	96	7393	436	603	1	[0.7,1.0]	high	high	9.999961e-01	0	2.6653333	0.0739895647	0.1663249163	0.5600566696	0.0159367447	0.0721588952	0.1115332096	0.0323056359
PD31099a	Q007352	C007359	S001385	S001385.l.r.m.c.lib.g.k2.a.t	Basal1	Basal	1	1	0	0	Adjuvant	FEC100X3_Doc100X3	4.8931507	1	1	3.8328767	1	3.7726027	1	3.7726027	58	20	1-10%	85	3	negative	3.35000	0.48000	0.59420290	0.18297101	0.22282609	89	7786	285	641	1	[0.7,1.0]	high	high	9.999825e-01	0	2.8090000	0.1340846100	0.0460335969	0.7058018019	0.0000000000	0.1140799913	0.0000000000	0.0439538597
PD31098a	Q007353	C007370	S001381	S001381.l.r.m.c.lib.g.k2.a.t	nonBasal2	nonBasal	1	0	0	0	Adjuvant	FEC100X3_Doc100X3	7.6112252	0	1	2.3808219	0	7.5564682	0	7.5564682	60	11	<1%	12	2	negative	4.00000	0.34000	0.22413793	0.47413793	0.30172414	86	2284	6	202	0	[0.0,0.2)	low	low/inter	1.264816e-03	0	0.8286667	NA	NA	NA	NA	NA	NA	0.1593695925
PD31097a	Q007363	C007371	S001380	S001380.l.r.m.c.lib.g.k2.a.t	nonBasal1	nonBasal	1	1	0	0	Adjuvant	FEC100X5	0.4794521	1	1	0.4876712	0	NA	0	NA	66	14	<1%	63	3	positive	3.20000	0.60000	0.48000000	0.30181818	0.21818182	86	10614	263	636	0	[0.7,1.0]	high	high	9.998677e-01	0	3.7500000	0.1635872894	0.0251709469	0.7039657357	0.0198205921	0.0703835374	0.0170718985	0.0671897690
PD35961a	Q007575	C007547	S001241	S001241.l.r.m2.c.lib.g.k2.a.t	nonBasal1	nonBasal	1	1	0	0	Adjuvant	FEC100X3_Doc100X3	4.2821918	1	1	3.6904110	1	3.6109589	1	3.6109589	57	11	<1%	69	3	positive	3.48600	0.33100	0.23584906	0.49056604	0.27358491	74	4293	166	180	0	[0.0,0.2)	low	low/inter	2.815425e-03	0	1.4910000	0.1149936992	0.1595081074	0.0000000000	0.3098097165	0.0000000000	0.4156884768	0.0605842154
PD31089a	Q007662	C007636	S001164	S001164.l.r.m.c.lib.g.k2.a.t	Basal3	Basal	1	1	0	0	Adjuvant	FEC100X6	7.3237509	0	0	7.3237509	0	7.2498289	0	7.2498289	59	22	<1%	92	3	negative	2.95000	0.46000	0.39603960	0.43564356	0.16831683	89	2552	58	190	0	[0.2,0.7)	intermediate	low/inter	3.486749e-01	0	0.9140000	0.0000000000	0.4656461390	0.0000000000	0.0000000000	0.5343538610	0.0000000000	0.2489670086
PD35963a	Q007549	C007533	S001252	S001252.l.r.m2.c.lib.g.k2.a.t	nonBasal1	nonBasal	0	0	1	1	None	None	6.3600274	1	1	4.4767123	1	4.3780822	1	4.3780822	66	25	<1%	13	2	negative	1.63817	0.17935	1.00000000	0.00000000	0.00000000	1	1230	9	2	0	[0.7,1.0]	high	high	9.964917e-01	0	0.4106667	NA	NA	NA	NA	NA	NA	0.0079128330
PD35960a	Q007579	C007553	S001239	S001239.l.r.m2.c.lib.g.k2.a.t	Basal1	Basal	1	1	0	0	Adjuvant	FEC100X3_Doc100X3	1.6602740	1	1	1.4657534	1	1.4246575	1	1.4246575	62	37	<1%	80	3	negative	1.93200	0.87000	0.31213873	0.46242775	0.22543353	116	3837	64	289	0	[0.7,1.0]	high	high	7.603879e-01	0	1.3753333	0.0751158153	0.3470340549	0.0000000000	0.0000000000	0.5778501299	0.0000000000	0.2652844619
PD35950a	Q008295	C008291	S000658	S000658.l.r.m.c.lib.g2.k2.a.t	Basal2	Basal	0	0	0	0	Adjuvant	CMFx6	2.1013699	1	1	1.3616438	0	1.3013699	0	1.3013699	74	21	NA	52	3	negative	1.85000	0.40000	0.40625000	0.43750000	0.15625000	13	2202	18	45	0	[0.7,1.0]	high	high	8.582260e-01	0	0.7490000	NA	NA	NA	NA	NA	NA	0.0983634697
PD31104a	Q007239	C007240	S001473	S001473.l.r.m.c.lib.g.k2.a.t	nonBasal2	nonBasal	0	0	0	0	Adjuvant	FEC100X3_Doc100X3	1.3863014	1	1	0.6356164	1	0.5424658	1	0.5424658	64	24	1-10%	70	3	positive	1.80000	0.62000	0.61111111	0.22962963	0.15925926	38	10539	210	308	0	[0.7,1.0]	high	high	9.996788e-01	0	3.6156667	0.0000000000	0.3095974615	0.0000000000	0.0000000000	0.6904025385	0.0000000000	0.0208050901
PD31107a	Q007150	C007183	S001523	S001523.l.r.m.c.lib.g.k2.a.t	Basal1	Basal	0	0	0	0	Neoadjuvant	FEC100X3_Doc100X3	4.3068493	1	1	0.9315068	1	0.5095890	1	0.8410959	33	12	<1%	75	3	positive	2.65000	0.74000	0.55835544	0.28647215	0.15517241	117	8159	244	871	1	[0.7,1.0]	high	high	9.999392e-01	0	3.0100000	0.0929823640	0.3258298430	0.1755077758	0.0341804157	0.3714996015	0.0000000000	0.0376615568
PD36027a	Q004175	C004244	S004962	S004962.l.r.m.c.lib.g.k2.a.t	Basal3	Basal	1	1	0	0	Adjuvant	FEC100X3_Doc100X3	5.0951403	0	0	5.0951403	0	5.0266940	0	5.0266940	54	22	<1%	40	3	negative	1.72300	0.60500	0.22500000	0.57500000	0.20000000	60	1183	4	140	0	[0.0,0.2)	low	low/inter	2.625325e-02	0	0.4410000	NA	NA	NA	NA	NA	NA	0.5262272256
PD36026a	Q004238	C004289	S004914	S004914.l.r.m.c.lib.g.k2.a.t	Basal2	Basal	1	1	0	0	Adjuvant	FEC100X3_Doc100X3	5.5989049	0	1	2.5287671	1	2.4767123	0	2.4767123	38	16	<1%	80	3	negative	3.54800	0.41700	0.60224090	0.19607843	0.20168067	57	5781	309	414	1	[0.7,1.0]	high	high	9.999682e-01	0	2.0650000	0.1792612242	0.2768723101	0.3342996192	0.0146110730	0.1949557734	0.0000000000	0.0528982873
PD36034a	Q004049	C004118	S005106	S005106.l.r.m.c.lib.g.k2.a.t	Basal1	Basal	0	0	0	0	Neoadjuvant	FEC100X3_Doc100X3	5.4182067	0	0	5.4182067	0	5.0075291	0	5.0075291	36	0	<1%	87	3	negative	1.65000	0.60000	0.68393094	0.15139442	0.16467463	91	6677	349	844	1	[0.7,1.0]	high	high	9.999682e-01	0	2.5070000	0.0000000000	0.0579865236	0.9420134764	0.0000000000	0.0000000000	0.0000000000	0.0732817255
PD35997a	Q005330	C005336	S003799	S003799.l.r.m.c.lib.g.k2.a.t	nonBasal1	nonBasal	0	0	0	0	None	None	1.5589041	1	1	0.5753425	1	0.4630137	1	0.4630137	82	80	<1%	44	3	negative	2.55000	0.25000	0.24000000	0.56000000	0.20000000	22	1870	173	47	0	[0.0,0.2)	low	low/inter	1.073131e-03	0	0.6390000	0.0893303704	0.2268072601	0.0000000000	0.4042627613	0.0000000000	0.2795996082	0.1379291713
PD31176a	Q004347	C004461	S004726	S004726.l.r.m.c.lib.g.k2.a.t	Basal3	Basal	0	0	0	0	Neoadjuvant	FEC100X3_Doc100X3	5.6974675	0	0	5.6974675	0	5.1937029	0	5.1937029	40	7	<1%	82	3	negative	1.70000	0.44000	0.54952830	0.25235849	0.19811321	97	6601	105	521	1	[0.7,1.0]	high	high	9.998469e-01	0	2.3740000	0.0000000000	0.3014717074	0.4886949614	0.0000000000	0.2098333312	0.0000000000	0.0555975728
PD36032a	Q004131	C004152	S005067	S005067.l.r.m.c.lib.g.k2.a.t	Basal2	Basal	0	0	0	0	Adjuvant	None	1.8794521	1	1	1.8767123	0	NA	0	NA	85	20	<1%	23	2	negative	1.96500	0.65100	0.34415584	0.37012987	0.28571429	33	2008	37	187	0	[0.2,0.7)	intermediate	low/inter	3.755919e-01	0	0.7316667	0.1138372605	0.7394470617	0.0000000000	0.0000000000	0.1467156778	0.0000000000	0.1749106594
PD36037a	Q003979	C004028	S005181	S005181.l.r.m2.c.lib.g.k2.a.t	Basal1	Basal	1	1	0	0	Adjuvant	FEC100X3_Doc100X3	5.2703628	1	1	1.6000000	1	1.4794521	0	1.4794521	56	12	<1%	78	3	negative	1.95000	0.54000	0.53080569	0.23222749	0.23696682	37	2823	64	248	1	[0.7,1.0]	high	high	9.990620e-01	0	1.0236667	0.2143109029	0.0000000000	0.7036344110	0.0000000000	0.0820546862	0.0000000000	0.1273167195
PD36031a	Q004115	C004170	S005040	S005040.l.r.m.c.lib.g.k2.a.t	nonBasal1	nonBasal	1	1	0	0	Adjuvant	FEC100X3_Doc100X3	5.3880903	0	1	5.0075291	1	4.9418207	0	3.6410959	63	15	1-10%	41	3	negative	3.00000	0.41000	0.27049180	0.51639344	0.21311475	107	6802	254	229	0	[0.0,0.2)	low	low/inter	2.943494e-02	0	2.3436667	0.3288262230	0.4454019908	0.0000000000	0.0331020417	0.0961485596	0.0965211849	0.1590350755
PD36033a	Q004056	C004114	S005098	S005098.l.r.m.c.lib.g.k2.a.t	Basal1	Basal	1	1	0	0	Adjuvant	FEC100X3_Doc100X1_Doc80X2	5.1663244	0	0	5.1663244	0	5.1088296	0	5.1088296	61	11	<1%	32	3	negative	2.16100	0.51800	0.59079903	0.22518160	0.18401937	55	5729	423	468	1	[0.7,1.0]	high	high	9.995520e-01	0	2.0656667	0.2878689225	0.0000000000	0.1518726719	0.0000000000	0.0000000000	0.5602584056	0.0392104132
PD36029a	Q004166	C004200	S005014	S005014.l.r.m.c.lib.g.k2.a.t	Basal2	Basal	0	0	1	1	None	None	3.2027397	1	1	2.6410959	1	2.5342466	0	2.5342466	85	35	<1%	69	3	negative	1.95000	0.34000	0.54545455	0.17045455	0.28409091	16	5083	219	104	1	[0.7,1.0]	high	high	9.998864e-01	0	1.7290000	0.2022826656	0.0000000000	0.7052697079	0.0000000000	0.0924476265	0.0000000000	0.0334984327
PD36041a	Q003969	C003966	S005260	S005260.l.r.m2.c.lib.g.k2.a.t	Basal3	Basal	0	0	1	1	None	None	1.4109589	1	1	1.4109589	0	NA	0	NA	90	32	<1%	88	3	negative	1.45000	0.69200	0.57068063	0.19895288	0.23036649	51	6000	94	242	0	[0.7,1.0]	high	high	9.990385e-01	0	2.0806667	0.3485470006	0.0000000000	0.0000000000	0.0000000000	0.6514529994	0.0000000000	0.0619705879
PD36038a	Q003941	C003971	S005239	S005239.l.r.m3.c.lib.g.k2.a.t	Basal2	Basal	1	1	0	0	Adjuvant	FEC75X3_Doc80X3	4.6406571	0	0	4.6406571	0	4.5503080	0	4.5503080	68	14	<1%	82	3	negative	2.50000	0.47000	0.64194373	0.17774936	0.18030691	94	9055	341	876	1	[0.7,1.0]	high	high	9.999928e-01	0	3.3103333	0.1060106524	0.1357310627	0.5518040953	0.0000000000	0.2064541896	0.0000000000	0.0646232855
PD36042a	Q003864	C003893	S005353	S005353.l.r.m2.c.lib.g.k2.a.t	nonBasal2	nonBasal	0	0	1	1	Adjuvant	None	5.3059548	0	0	5.3059548	0	5.2676249	0	5.2676249	80	23	1-10%	50	3	negative	2.31500	0.22000	0.25000000	0.37500000	0.37500000	16	7540	11	24	0	[0.0,0.2)	low	low/inter	4.391464e-03	0	2.5213333	NA	NA	NA	NA	NA	NA	0.0005161334
PD36039a	Q003959	C004001	S005242	S005242.l.r.m2.c.lib.g.k2.a.t	Basal2	Basal	1	1	0	0	Adjuvant	FEC75X3_Doc80X3	5.2977413	0	0	5.2977413	0	5.2375086	0	5.2375086	73	20	<1%	75	3	positive	2.90000	0.68000	0.54967949	0.23076923	0.21955128	94	8692	258	718	1	[0.7,1.0]	high	high	9.999355e-01	0	3.1366667	0.1456865343	0.3974830067	0.2156664992	0.0746817348	0.1664822250	0.0000000000	0.0477660735
PD36043a	Q003847	C003858	S005384	S005384.l.r.m.c.lib.g.k2.a.t	nonBasal2	nonBasal	0	0	1	1	None	None	0.7232877	1	1	0.7260274	0	NA	0	NA	91	38	<1%	65	3	positive	3.75000	0.39000	0.30303030	0.45454545	0.24242424	59	3002	71	125	0	[0.0,0.2)	low	low/inter	1.095502e-02	0	1.0423333	0.7761860923	0.0992542637	0.0000000000	0.0992084270	0.0253512169	0.0000000000	0.1201943294
PD36040a	Q003967	C003983	S005248	S005248.l.r.m2.c.lib.g.k2.a.t	nonBasal2	nonBasal	0	0	1	1	None	None	1.1589041	1	1	0.8082192	1	0.7342466	1	0.7342466	84	28	<1%	28	3	positive	3.33800	0.54700	0.29333333	0.44666667	0.26000000	79	6056	277	229	0	[0.0,0.2)	low	low/inter	1.700476e-01	0	2.0950000	0.7210267178	0.1118988349	0.0285400488	0.0000000000	0.1385343985	0.0000000000	0.1002743639
PD36036a	Q003970	C004057	S005158	S005158.l.r.m.c.lib.g.k2.a.t	Basal1	Basal	1	1	0	0	Adjuvant	FEC100X3_Doc100X3	5.1882272	0	0	5.1882272	0	5.1334702	0	5.1334702	42	14	<1%	35	3	positive	3.28800	0.17400	0.42857143	0.35714286	0.21428571	23	2021	55	93	0	[0.7,1.0]	high	high	9.871267e-01	0	0.7046667	0.0909641834	0.0000000000	0.7433125132	0.0000000000	0.1657233034	0.0000000000	0.1724800839
PD36046a	Q003721	C003781	S005441	S005441.l.r.m.c.lib.g.k2.a.t	Basal2	Basal	0	0	0	0	Adjuvant	NA	0.1615332	0	0	NA	0	NA	0	NA	41	20	<1%	85	3	negative	3.80000	0.14900	0.62962963	0.18518519	0.18518519	3	1782	101	30	1	[0.7,1.0]	high	high	9.952186e-01	0	0.6040000	0.0377879058	0.0000000000	0.9622120942	0.0000000000	0.0000000000	0.0000000000	0.0291733790
PD36047a	Q003765	C003760	S005461	S005461.l.r.m3.c.lib.g.k2.a.t	Basal3	Basal	0	0	0	0	Adjuvant	FEC75X3_Doc80X3	1.1178082	1	1	0.8383562	1	0.7643836	1	0.7643836	69	35	<1%	82	3	positive	2.20000	0.42000	0.01054162	0.97273719	0.01672119	572	15330	8	3323	0	[0.0,0.2)	low	low/inter	1.943592e-05	1	6.2176667	NA	NA	NA	NA	NA	NA	0.0021652454
PD36049a	Q003673	C003715	S005543	S005543.l.r.m2.c.lib.g.k2.a.t	Basal3	Basal	1	1	0	0	Adjuvant	FEC100X3_Doc100X3	4.7665982	1	1	2.2602740	1	2.1863014	1	2.1863014	51	33	<1%	82	3	negative	3.61900	0.30000	0.49635036	0.30656934	0.19708029	29	3447	44	166	0	[0.7,1.0]	high	high	9.677727e-01	0	1.2043333	0.0000000000	0.7118993244	0.0000000000	0.0000000000	0.2881006756	0.0000000000	0.1236741084
PD36050a	Q003654	C003704	S005561	S005561.l.r.m.c.lib.g.k2.a.t	Basal3	Basal	0	0	1	1	Adjuvant	None	5.2758385	0	0	5.2758385	0	5.1991786	0	5.1991786	65	9	<1%	44	3	negative	2.00000	0.20000	0.61538462	0.19230769	0.19230769	3	4374	102	55	1	[0.7,1.0]	high	high	9.989494e-01	0	1.4763333	0.0000000000	0.0000000000	0.1324525307	0.0000000000	0.0000000000	0.8675474693	0.0052994002
PD36048a	Q003697	C003749	S005511	S005511.l.r.m2.c.lib.g.k2.a.t	Basal1	Basal	1	1	0	0	Adjuvant	FEC100X3_PaclitaxelX9	5.1498973	0	0	5.1498973	0	5.0787132	0	5.0787132	47	27	<1%	42	3	positive	2.60000	0.54000	0.27071823	0.55801105	0.17127072	101	3240	55	282	0	[0.0,0.2)	low	low/inter	3.292994e-02	0	1.1740000	0.0000000000	0.7844735104	0.0000000000	0.0000000000	0.2155264896	0.0000000000	0.2990519247
PD36052a	Q003632	C003672	S005636	S005636.l.r.m.c.lib.g.k2.a.t	Basal2	Basal	1	1	0	0	Adjuvant	FEC60X3_PaclitaxelX9	2.0273973	1	1	1.5835616	1	1.4493151	1	1.4493151	66	15	<1%	90	3	negative	1.60000	0.72000	0.62692308	0.25192308	0.12115385	91	6003	64	611	0	[0.7,1.0]	high	high	9.997808e-01	0	2.2046667	0.1082023548	0.1615001501	0.0782644444	0.0000000000	0.6520330507	0.0000000000	0.0733035786
PD36051a	Q003572	C003652	S005600	S005600.l.r.m.c.lib.g.k2.a.t	Basal3	Basal	1	1	0	0	Adjuvant	FEC100X3_Doc100X3	4.9007529	0	0	4.9007529	0	4.8049281	0	4.8049281	50	15	1-10%	50	3	positive	2.13600	0.11000	0.69230769	0.19230769	0.11538462	7	908	4	33	0	[0.7,1.0]	high	high	9.963203e-01	0	0.3136667	NA	NA	NA	NA	NA	NA	0.0091668199
PD36025a	Q004279	C004349	S004858	S004858.l.r.m.c.lib.g.k2.a.t	Basal3	Basal	0	0	0	0	Neoadjuvant	FEC100X3_Doc100X3	5.4976044	0	0	5.4976044	0	5.0403833	0	5.0403833	50	0	<1%	75	NA	negative	1.73000	0.58900	0.61048689	0.16479401	0.22471910	68	4185	180	335	1	[0.7,1.0]	high	high	9.996075e-01	0	1.5066667	0.0000000000	0.1441938677	0.8558061323	0.0000000000	0.0000000000	0.0000000000	0.1102589222
PD36044a	Q003792	C003837	S005401	S005401.l.r.m.c.lib.g.k2.a.t	Basal3	Basal	1	1	0	0	Adjuvant	FEC100X3_Doc100X3	4.9938398	0	0	4.9938398	0	4.9418207	0	4.9418207	32	22	<1%	90	3	negative	2.95000	0.52000	0.25500000	0.50500000	0.24000000	122	8639	47	322	0	[0.0,0.2)	low	low/inter	3.235025e-02	0	2.9870000	0.0536220685	0.1666528545	0.0000000000	0.0000000000	0.7797250770	0.0000000000	0.0480988664
PD36054a	Q003492	C003536	S005792	S005792.l.r.m.c.lib.g.k2.a.t	Basal3	Basal	1	1	0	0	Adjuvant	FEC100X3_Doc100X3	3.8932238	0	0	3.2717317	0	3.2032854	0	3.2032854	64	35	<1%	95	3	negative	3.18000	0.37400	0.36559140	0.41935484	0.21505376	34	1593	91	127	0	[0.7,1.0]	high	high	8.407045e-01	0	0.5733333	0.1686447723	0.0000000000	0.0000000000	0.0000000000	0.1928032825	0.6385519453	0.3444403797
PD36058a	Q003162	C003238	S006070	S006070.l.r.m.c.lib.g.k2.a.t	Basal3	Basal	1	1	0	0	Adjuvant	FEC100X3_Doc100X3	4.8459959	0	0	4.8459959	0	4.7967146	0	4.7967146	32	70	<1%	91	3	negative	1.80000	0.58000	0.67346939	0.12517007	0.20136054	108	10705	313	843	1	[0.7,1.0]	high	high	9.999912e-01	0	3.8493333	0.3657227524	0.1748880373	0.2297959797	0.0000000000	0.2295932307	0.0000000000	0.0245352266
PD36056a	Q003238	C003303	S006007	S006007.l.r.m.c.lib.g.k2.a.t	Basal3	Basal	1	1	0	0	Adjuvant	CarboAUCX6_Doc75X6	4.9993155	0	0	4.9993155	0	4.9253936	0	4.9253936	51	15	<1%	90	3	negative	2.00300	0.41800	0.66896552	0.18965517	0.14137931	40	6005	69	330	0	[0.7,1.0]	high	high	9.995468e-01	0	2.1116667	0.0738746114	0.3713875526	0.0000000000	0.0000000000	0.5547378361	0.0000000000	0.0502955652
PD36057a	Q003205	C003246	S006059	S006059.l.r.m.c.lib.g.k2.a.t	Basal3	Basal	1	1	0	0	Adjuvant	FEC100X3_Doc100X3	4.8761123	0	0	4.8761123	0	4.8295688	0	4.8295688	32	21	<1%	97	3	negative	3.61700	0.27400	0.70241287	0.09651475	0.20107239	32	4469	198	405	1	[0.7,1.0]	high	high	9.999939e-01	0	1.6246667	0.1101155653	0.1982652656	0.5505276747	0.0000000000	0.1410914945	0.0000000000	0.0645420136
PD36053a	Q003553	C003597	S005692	S005692.l.r.m.c.lib.g.k2.a.t	Basal3	Basal	0	0	0	0	Neoadjuvant	FEC100X3_Doc100X3	5.1279945	0	0	5.1279945	0	4.6461328	0	4.6461328	55	0	1-10%	90	NA	negative	2.49200	0.13400	0.42857143	0.42857143	0.14285714	11	827	13	18	0	[0.0,0.2)	low	low/inter	7.791700e-02	0	0.2816667	NA	NA	NA	NA	NA	NA	0.1868289462
PD36063a	Q002882	C002927	S006439	S006439.l.r.m.c.lib.g.k2.a.t	Basal2	Basal	0	0	1	1	Adjuvant	None	4.4654346	0	0	4.4654346	0	4.3641342	0	4.3641342	84	11	<1%	83	3	negative	3.30000	0.61000	0.37647059	0.41764706	0.20588235	62	4879	354	232	0	[0.7,1.0]	high	high	7.357950e-01	0	1.7036667	0.5100160705	0.1957620886	0.0843940082	0.0272246674	0.1826031654	0.0000000000	0.2570469469
PD36064a	Q002883	C002926	S006440	S006440.l.r.m2.c.lib.g.k2.a.t	nonBasal2	nonBasal	0	0	1	1	Adjuvant	None	4.7200548	0	0	4.7200548	0	4.6379192	0	4.6379192	88	30	1-10%	69	3	negative	1.90000	0.34000	0.43750000	0.40625000	0.15625000	17	2834	22	49	0	[0.7,1.0]	high	high	9.589697e-01	0	0.9610000	0.0838685915	0.0000000000	0.0845344389	0.0000000000	0.8315969696	0.0000000000	0.0415740475
PD36066a	Q002757	C002786	S006551	S006551.l.r.m.c.lib.g.k2.a.t	Basal3	Basal	1	1	0	0	Adjuvant	FEC75X3_PaclitaxelX1	0.6054795	1	1	0.6109589	0	NA	0	NA	76	25	<1%	60	3	positive	3.25000	0.24000	0.29787234	0.43617021	0.26595745	23	3488	119	117	0	[0.7,1.0]	high	high	8.135853e-01	0	1.2016667	0.1975542959	0.5527862793	0.0297049673	0.0311303152	0.1888241423	0.0000000000	0.0757139890
PD36068a	Q002732	C002773	S006572	S006572.l.r.m.c.lib.g.k2.a.t	Basal1	Basal	0	0	1	1	Adjuvant	None	4.5393566	0	0	4.5393566	0	4.4407940	0	4.4407940	56	12	<1%	80	3	negative	2.90000	0.30000	0.30303030	0.45454545	0.24242424	27	934	9	60	0	[0.0,0.2)	low	low/inter	4.554116e-02	0	0.3313333	NA	NA	NA	NA	NA	NA	0.4256526266
PD36055a	Q003396	C003431	S005844	S005844.l.r.m.c.lib.g.k2.a.t	Basal3	Basal	0	0	0	0	Neoadjuvant	FEC100X3_Doc100X3	4.8870637	0	0	4.8870637	0	4.3915127	0	4.3915127	62	10	<1%	90	3	negative	3.68900	0.21100	0.15094340	0.56603774	0.28301887	16	2571	61	69	0	[0.0,0.2)	low	low/inter	6.932896e-04	0	0.8800000	0.0000000000	0.4804956418	0.0000000000	0.0000000000	0.5195043582	0.0000000000	0.1894956457
PD36060a	Q003105	C003166	S006147	S006147.l.r.m.c.lib.g.k2.a.t	Basal1	Basal	1	1	0	0	Adjuvant	FEC100X3_Doc100X3	4.1889117	1	1	2.8602740	1	2.8273973	1	2.8273973	28	29	<1%	54	3	negative	1.85000	0.55000	0.69256757	0.13851351	0.16891892	38	4449	169	334	1	[0.7,1.0]	high	high	9.999884e-01	0	1.5943333	0.0558413708	0.2918911503	0.5148249340	0.0000000000	0.1374425450	0.0000000000	0.0653562930
PD36067a	Q002723	C002774	S006556	S006556.l.r.m.c.lib.g.k2.a.t	Basal2	Basal	0	0	0	0	Neoadjuvant	FEC100X3_Doc100X3	4.7665982	0	0	4.7665982	0	4.3121150	0	4.3121150	39	7	<1%	95	2	positive	3.30800	0.37100	0.30701754	0.50877193	0.18421053	41	3068	100	155	0	[0.7,1.0]	high	high	7.110227e-01	0	1.0743333	0.3011092690	0.3006516803	0.0000000000	0.0000000000	0.3982390507	0.0000000000	0.1836390940
PD31105a	Q007215	C007225	S001485	S001485.l.r.m.c.lib.g.k2.a.t	Basal1	Basal	1	1	0	0	Adjuvant	FEC100X3_Doc100X3	7.5783710	0	0	7.5783710	0	7.5044490	0	7.5044490	51	24	<1%	81	3	positive	3.85000	0.33000	0.65976331	0.16863905	0.17159763	47	5639	273	385	1	[0.7,1.0]	high	high	9.999799e-01	0	2.0080000	0.4372471507	0.1534846461	0.3136631551	0.0000000000	0.0956050480	0.0000000000	0.0557102953
PD35965a	Q007541	C007512	S001268	S001268.l.r.m2.c.lib.g.k2.a.t	Basal2	Basal	1	1	0	0	Adjuvant	FEC100X3_Doc100X3	7.5893224	0	0	7.5893224	0	7.5482546	0	7.5482546	52	17	<1%	60	3	negative	3.03800	0.43200	0.42458101	0.43575419	0.13966480	208	3096	49	387	0	[0.2,0.7)	intermediate	low/inter	3.127636e-01	0	1.1610000	0.1571784674	0.0000000000	0.0000000000	0.0000000000	0.8428215326	0.0000000000	0.2086968975
PD31109a	Q007134	C007138	S001555	S001555.l.r.m.c.lib.g.k2.a.t	Basal2	Basal	1	1	0	0	Adjuvant	FEC100X3_Doc100X3	7.5537303	0	0	7.5537303	0	7.4989733	0	7.4989733	59	21	<1%	81	3	negative	2.69700	0.48100	0.16546763	0.62589928	0.20863309	175	3990	46	314	0	[0.0,0.2)	low	low/inter	1.531861e-02	0	1.4346667	0.1409214723	0.1472738024	0.1419944870	0.0000000000	0.3797556806	0.1900545577	0.2317381079
PD31108a	Q007148	C007150	S001554	S001554.l.r.m.c.lib.g.k2.a.t	Basal1	Basal	0	0	1	1	None	None	6.4777550	0	0	6.4777550	0	6.4229979	0	6.4229979	80	23	<1%	51	3	negative	3.05000	0.66000	0.21649485	0.54639175	0.23711340	29	5237	88	126	0	[0.0,0.2)	low	low/inter	3.580048e-02	0	1.7876667	0.1304610196	0.0139589852	0.0000000000	0.4228828989	0.0000000000	0.4326970963	0.1733156171
PD31111a	Q006999	C007013	S002101	S002101.l.r.m.c.lib.g2.k2.a.t	Basal3	Basal	1	0	0	0	Adjuvant	FEC75X3_Doc80X1	4.8219178	1	1	3.9616438	0	NA	0	NA	70	13	1-10%	70	3	negative	2.47000	0.12000	0.26000000	0.62000000	0.12000000	7	1837	23	57	0	[0.0,0.2)	low	low/inter	1.267677e-01	0	0.6313333	0.1613894704	0.6788802002	0.0000000000	0.0000000000	0.1597303295	0.0000000000	0.0432029109
PD31112a	Q006960	C006989	S002117	S002117.l.r.m2.c.lib.g.k2.a.t	Basal3	Basal	1	1	0	0	Adjuvant	FEC100X3_Doc100X3	6.5133470	0	0	6.5133470	0	6.4640657	0	6.4640657	58	18	<1%	70	3	negative	1.78100	0.70500	0.63742690	0.16842105	0.19415205	110	8695	354	965	1	[0.7,1.0]	high	high	9.999915e-01	0	3.2200000	0.2942538269	0.0845971411	0.4906646499	0.0000000000	0.1304843821	0.0000000000	0.0405999529
PD31106a	Q007194	C007196	S001506	S001506.l.r.m.c.lib.g.k2.a.t	nonBasal1	nonBasal	1	1	0	0	Adjuvant	FEC100X3_Doc100X3	7.5236140	0	0	7.5236140	0	7.4989733	0	7.4989733	63	11	<1%	43	3	negative	3.80000	0.31000	0.67111853	0.13188648	0.19699499	77	9166	387	676	1	[0.7,1.0]	high	high	9.999946e-01	0	3.2806667	0.0000000000	0.1472286753	0.7343188265	0.0000000000	0.1184524982	0.0000000000	0.0612421913
PD31116a	Q006823	C006821	S002286	S002286.l.r.m.c.lib.g.k2.a.t	nonBasal2	nonBasal	0	0	1	1	None	None	3.4328767	1	1	3.4630137	0	NA	0	NA	83	48	<1%	45	3	negative	3.00000	0.50000	0.27380952	0.48809524	0.23809524	30	6156	265	114	0	[0.0,0.2)	low	low/inter	1.325449e-01	0	2.0900000	0.0000000000	0.4544696691	0.0000000000	0.3670402841	0.0000000000	0.1784900468	0.0773054358
PD31117a	Q006825	C006806	S002296	S002296.l.r.m.c.lib.g.k2.a.t	Basal1	Basal	0	0	1	1	None	None	7.2169747	0	0	7.2169747	0	7.1731691	0	7.1731691	85	14	<1%	60	3	negative	2.00000	0.78000	0.30882353	0.48529412	0.20588235	36	1730	27	104	0	[0.0,0.2)	low	low/inter	1.070738e-03	0	0.6113333	0.0000000000	1.0000000000	0.0000000000	0.0000000000	0.0000000000	0.0000000000	0.3102662183
PD31121a	Q006704	C006736	S002368	S002368.l.r.m.c.lib.g2.k2.a.t	Basal2	Basal	1	1	0	0	Adjuvant	FEC100X3_Doc100X3	7.1348392	0	0	7.1348392	0	7.0581793	0	7.0581793	50	25	<1%	45	2	negative	4.00000	0.39000	0.71487603	0.14600551	0.13911846	112	8421	60	838	0	[0.7,1.0]	high	high	9.998636e-01	0	3.0863333	0.0000000000	0.3936743842	0.0000000000	0.0000000000	0.6063256158	0.0000000000	0.0410929868
PD31122a	Q006764	C006734	S002370	S002370.l.r.m.c.lib.g.k2.a.t	Basal3	Basal	1	1	0	0	Adjuvant	FEC60X3_Doc80X3	7.2470910	0	0	7.2470910	0	7.1512663	0	7.1512663	75	18	<1%	90	3	positive	2.67400	0.24300	0.01313410	0.97201865	0.01484724	1484	22800	11	11991	0	[0.0,0.2)	low	low/inter	2.644682e-05	1	11.5970000	NA	NA	NA	NA	NA	NA	0.0623340808
PD35972a	Q006696	C006744	S002357	S002357.l.r.m.c.lib.g.k2.a.t	Basal3	Basal	1	1	0	0	Adjuvant	FEC100X3_Doc100X3	6.7597536	0	0	6.7597536	0	6.6885695	0	6.6885695	27	40	<1%	95	3	positive	1.55000	0.78000	0.68921389	0.13893967	0.17184644	86	4264	357	633	1	[0.7,1.0]	high	high	9.999942e-01	0	1.6323333	0.1289050344	0.0554695971	0.7587099611	0.0000000000	0.0569154074	0.0000000000	0.0518751020
PD31113a	Q006939	C006955	S002156	S002156.l.r.m.c.lib.g.k2.a.t	Basal1	Basal	1	1	0	0	Adjuvant	FEC100X3_Doc100X3	7.3538672	0	0	7.3538672	0	7.2826831	0	7.2826831	52	17	<1%	80	3	negative	1.93600	0.29200	0.65151515	0.24242424	0.10606061	18	1854	22	84	0	[0.7,1.0]	high	high	9.956832e-01	0	0.6460000	0.0726322304	0.2244111156	0.0000000000	0.0000000000	0.7029566541	0.0000000000	0.1015641447
PD31124a	Q006695	C006708	S002402	S002402.l.r.m3.c.lib.g.k2.a.t	Basal3	Basal	0	0	0	0	Palliativ	None	1.0246575	1	0	NA	0	NA	0	NA	89	33	<1%	80	3	positive	2.50000	0.45000	0.25675676	0.54054054	0.20270270	27	13166	139	101	0	[0.0,0.2)	low	low/inter	5.908081e-02	0	4.4223333	0.4799964045	0.1922212149	0.0000000000	0.0000000000	0.3277823806	0.0000000000	0.0639798467
PD31126a	Q006640	C006667	S002452	S002452.l.r.m.c.lib.g.k2.a.t	nonBasal2	nonBasal	0	0	1	1	None	None	7.0280630	0	0	7.0280630	0	6.9212868	0	6.9212868	72	10	<1%	18	2	negative	1.95000	0.48000	0.31818182	0.50000000	0.18181818	7	1527	22	29	0	[0.0,0.2)	low	low/inter	1.477198e-02	0	0.5186667	0.3389322682	0.0000000000	0.3415895729	0.3194781589	0.0000000000	0.0000000000	0.0996871665
PD31125a	Q006659	C006683	S002441	S002441.l.r.m.c.lib.g2.k2.a.t	Basal3	Basal	1	1	0	0	Adjuvant	FEC75X3_Doc80X3	7.1348392	0	0	7.1348392	0	7.0390144	0	7.0390144	69	13	<1%	90	3	negative	3.45000	0.23000	0.57812500	0.20625000	0.21562500	41	7357	173	361	1	[0.7,1.0]	high	high	9.999435e-01	0	2.5726667	0.0000000000	0.1293697107	0.6890455147	0.0000000000	0.1815847747	0.0000000000	0.0174461824
PD31127a	Q006592	C006621	S002493	S002493.l.r.m.c.lib.g.k2.a.t	Basal1	Basal	1	1	0	0	Adjuvant	FEC100X3_Doc100X3	7.1430527	0	0	7.1430527	0	7.0527036	0	7.0527036	53	55	<1%	80	3	positive	3.15000	0.54000	0.59199134	0.23484848	0.17316017	150	19408	280	1074	1	[0.7,1.0]	high	high	9.999913e-01	0	6.8273333	0.0443773969	0.1291162954	0.4003111855	0.0000000000	0.4261951222	0.0000000000	0.0567124081
PD31129a	Q006545	C006548	S002564	S002564.l.r.m.c.lib.g.k2.a.t	Basal1	Basal	1	1	0	0	Adjuvant	FEC100X3_Doc100X3	6.5571526	0	0	6.5571526	0	6.4750171	0	6.4750171	63	25	<1%	80	3	negative	2.15000	0.65000	0.54901961	0.24509804	0.20588235	99	11073	285	915	1	[0.7,1.0]	high	high	9.999113e-01	0	3.9960000	0.1379280586	0.1965479647	0.5226875605	0.0000000000	0.0289580571	0.1138783591	0.0293237102
PD31133a	Q006507	C006514	S002602	S002602.l.r.m.c.lib.g.k2.a.t	nonBasal2	nonBasal	1	1	0	0	Adjuvant	FEC75X3_Doc80X3	2.7561644	1	1	2.5424658	1	2.4739726	1	2.4739726	66	30	<1%	21	2	positive	2.05000	0.41000	0.29411765	0.41176471	0.29411765	21	1006	21	38	0	[0.0,0.2)	low	low/inter	1.756549e-03	0	0.3480000	0.2933173976	0.0000000000	0.1464826474	0.0000000000	0.0000000000	0.5601999551	0.2121710481
PD31120a	Q006732	C006768	S002338	S002338.l.r.m.c.lib.g.k2.a.t	Basal2	Basal	1	1	0	0	Adjuvant	FEC100X3_Doc80X3	7.2470910	0	0	7.2470910	0	7.1649555	0	7.1649555	62	9	<1%	85	3	negative	2.95000	0.54000	0.22018349	0.60091743	0.17889908	142	4567	164	360	0	[0.0,0.2)	low	low/inter	3.665922e-02	0	1.6423333	0.1348352862	0.1798547433	0.0226855802	0.2889451484	0.1065606184	0.2671186234	0.2249814257
PD31134a	Q006501	C006506	S002603	S002603.l.r.m.c.lib.g.k2.a.t	Basal2	Basal	1	1	0	0	Adjuvant	FEC100X3_Doc100X3	5.7440110	0	0	5.7440110	0	5.6919918	0	5.6919918	58	32	<1%	50	3	positive	2.00000	0.74000	0.23183391	0.55709343	0.21107266	214	8763	123	503	0	[0.2,0.7)	intermediate	low/inter	5.313954e-01	0	3.0886667	0.4861666342	0.1900855965	0.0000000000	0.0000000000	0.3237477693	0.0000000000	0.1108971819
PD31139a	Q006391	C006425	S002687	S002687.l.r.m.c.lib.g.k2.a.t	Basal1	Basal	1	1	0	0	Adjuvant	FEC100X3_Doc100X3	6.6228611	0	0	6.6228611	0	6.5653662	0	6.5653662	48	12	1-10%	26	3	negative	4.00000	0.15000	0.67307692	0.21394231	0.11298077	85	11438	59	501	0	[0.7,1.0]	high	high	9.996079e-01	0	3.9796667	0.0000000000	0.3325801777	0.0369949555	0.0000000000	0.6304248668	0.0000000000	0.0243854402
PD31123a	Q006697	C006723	S002385	S002385.l.r.m.c.lib.g.k2.a.t	Basal2	Basal	1	1	0	0	Adjuvant	FEC100X3_Doc100X3	1.9616438	1	1	1.6739726	1	1.6191781	1	1.6191781	38	13	<1%	95	3	positive	5.05000	0.23000	0.32258065	0.45161290	0.22580645	42	4232	98	135	0	[0.0,0.2)	low	low/inter	1.227813e-01	0	1.4556667	0.0701678359	0.0445579778	0.0000000000	0.1557455448	0.7295286415	0.0000000000	0.0912368238
PD31135a	Q006473	C006495	S002607	S002607.l.r.m.c.lib.g.k2.a.t	Basal3	Basal	1	1	0	0	Adjuvant	FEC100X3_Doc100X3	6.9185489	0	0	6.9185489	0	6.8637919	0	6.8637919	63	23	<1%	90	3	positive	1.65000	0.70000	0.59686888	0.21526419	0.18786693	124	6081	171	635	1	[0.7,1.0]	high	high	9.998742e-01	0	2.2386667	0.0820236226	0.3069010294	0.4706239313	0.0000000000	0.1404514167	0.0000000000	0.0995943803
PD31128a	Q006566	C006601	S002518	S002518.l.r.m.c.lib.g.k2.a.t	Basal3	Basal	1	1	0	0	Adjuvant	FEC100X3_Doc100X3	6.6146475	0	0	6.6146475	0	6.5051335	0	6.5051335	62	20	<1%	80	3	negative	2.94900	0.48200	0.47586207	0.31034483	0.21379310	84	8105	160	374	0	[0.7,1.0]	high	high	9.963011e-01	0	2.8263333	0.1823865255	0.0517065873	0.0000000000	0.0000000000	0.4375495355	0.3283573517	0.0716312316
PD31140a	Q006401	C006396	S002706	S002706.l.r.m.c.lib.g.k2.a.t	Basal2	Basal	1	1	0	0	Adjuvant	FEC100X3_Doc100X3	6.7542779	0	0	6.7542779	0	6.6721424	0	6.6721424	62	30	1-10%	99	3	positive	1.75000	0.59000	0.51926606	0.27706422	0.20366972	64	7433	181	609	1	[0.7,1.0]	high	high	9.998480e-01	0	2.6806667	0.1170933058	0.2282887029	0.2376044338	0.0000000000	0.4170135575	0.0000000000	0.0961855376
PD35975a	Q006313	C006311	S002797	S002797.l.r.m2.c.lib.g.k2.a.t	Basal2	Basal	0	0	1	1	None	None	6.7652293	0	0	6.7652293	0	6.6858316	0	6.6858316	82	19	<1%	95	3	negative	1.85000	0.65000	0.38414634	0.41463415	0.20121951	88	5585	489	252	0	[0.7,1.0]	high	high	9.809476e-01	0	1.9456667	0.3136964103	0.0000000000	0.3222043872	0.0000000000	0.3640992025	0.0000000000	0.1313054213
PD31136a	Q006451	C006472	S002645	S002645.l.r.m.c.lib.g.k2.a.t	Basal1	Basal	1	1	0	0	Adjuvant	FEC100X5_Doc100X1	6.9815195	0	0	6.9815195	0	6.8501027	0	6.8501027	53	15	<1%	35	3	positive	3.30000	0.18000	0.50000000	0.25862069	0.24137931	31	4868	228	147	1	[0.7,1.0]	high	high	9.975970e-01	0	1.6716667	0.0000000000	0.0671254730	0.5296572762	0.0570450272	0.0000000000	0.3461722236	0.0169678738
PD35977a	Q005881	C005936	S003183	S003183.l.r.m2.c.lib.g.k2.a.t	nonBasal1	nonBasal	1	0	0	0	Adjuvant	FEC75X3_Doc80X3	4.2602740	1	1	4.2410959	0	NA	0	NA	69	15	<1%	25	2	negative	2.16000	0.19000	0.37500000	0.43750000	0.18750000	11	660	4	27	0	[0.0,0.2)	low	low/inter	1.362335e-02	0	0.2290000	NA	NA	NA	NA	NA	NA	0.1214990968
PD31130a	Q006498	C006540	S002573	S002573.l.r.m.c.lib.g.k2.a.t	Basal1	Basal	0	0	0	0	None	None	0.8383562	1	0	NA	0	NA	0	NA	52	90	<1%	90	3	positive	2.80000	0.60000	0.60167131	0.22562674	0.17270195	34	6587	265	393	1	[0.7,1.0]	high	high	9.999874e-01	0	2.3266667	0.0000000000	0.1506563275	0.5822351811	0.0000000000	0.2671084914	0.0000000000	0.0673129538
PD31151a	Q005779	C005830	S003303	S003303.l.r.m.c.lib.g.k2.a.t	Basal2	Basal	0	0	1	1	None	None	6.2669405	0	0	6.2669405	0	6.2286105	0	6.2286105	79	15	1-10%	65	3	negative	2.35000	0.35000	0.69230769	0.17751479	0.13017751	15	5329	58	184	0	[0.7,1.0]	high	high	9.998935e-01	0	1.8376667	0.0189989964	0.5192541351	0.0470861515	0.0000000000	0.4146607170	0.0000000000	0.0418372028
PD35978a	Q005833	C005882	S003256	S003256.l.r.m.c.lib.g.k2.a.t	nonBasal1	nonBasal	1	1	0	0	Adjuvant	FEC75X3_Doc80X3	6.1108830	0	1	3.3561644	1	3.3205479	0	3.3205479	70	20	1-10%	50	3	negative	3.06100	0.18600	0.32203390	0.53389831	0.14406780	94	2584	39	212	0	[0.0,0.2)	low	low/inter	1.416101e-01	0	0.9320000	0.2850826492	0.3012536367	0.0000000000	0.0000000000	0.0000000000	0.4136637141	0.1146866907
PD31153a	Q005746	C005797	S003325	S003325.l.r.m.c.lib.g.k2.a.t	Basal1	Basal	1	1	0	0	Adjuvant	FEC100X3_Doc100X3	6.1765914	0	0	6.1765914	0	6.1327858	0	6.1327858	52	20	<1%	96	3	negative	4.06000	0.16000	0.25000000	0.58333333	0.16666667	17	1898	25	29	0	[0.0,0.2)	low	low/inter	1.037542e-02	0	0.6423333	0.4113917473	0.0000000000	0.1305870817	0.0000000000	0.4580211710	0.0000000000	0.1126886896
PD35981a	Q005661	C005749	S003386	S003386.l.r.m.c.lib.g.k2.a.t	nonBasal1	nonBasal	1	1	0	0	Adjuvant	FEC100X3_Doc100X3	5.6481862	0	0	5.6481862	0	5.6153320	0	5.6153320	60	30	<1%	45	3	negative	2.70000	0.28000	0.21153846	0.57692308	0.21153846	49	3993	70	153	0	[0.0,0.2)	low	low/inter	2.727888e-02	0	1.3820000	0.0563744944	0.6806839520	0.0000000000	0.0000000000	0.0000000000	0.2629415535	0.1646787800
PD31144a	Q006031	C006099	S003021	S003021.l.r.m.c.lib.g.k2.a.t	Basal1	Basal	1	1	0	0	Adjuvant	FEC100X3_Doc100X3	5.5140315	0	0	5.5140315	0	5.4455852	0	5.4455852	61	40	<1%	90	3	positive	3.00000	0.34000	0.04894989	0.92351579	0.02753431	2696	34984	335	14790	1	[0.0,0.2)	low	low/inter	1.756409e-02	1	16.5913333	0.1612889200	0.1556912177	0.4727656974	0.0000000000	0.2102541650	0.0000000000	0.0071158332
PD31152a	Q005776	C005828	S003304	S003304.l.r.m.c.lib.g.k2.a.t	nonBasal2	nonBasal	0	0	1	1	Adjuvant	None	4.4575342	1	1	1.5178082	1	1.4438356	1	1.4438356	76	40	<1%	30	2	positive	2.07000	0.33000	0.16666667	0.44444444	0.38888889	10	2303	7	28	0	[0.0,0.2)	low	low/inter	3.284629e-04	0	0.7770000	NA	NA	NA	NA	NA	NA	0.1010009502
PD35987a	Q005522	C005578	S003573	S003573.l.r.m.c.lib.g.k2.a.t	Basal1	Basal	0	0	0	0	Neoadjuvant	FEC100X3_Doc100X3	6.2751540	0	0	6.2751540	0	5.7686516	0	5.7686516	40	0	<1%	60	3	negative	3.50000	0.48000	0.63803089	0.21718147	0.14478764	141	13974	371	1177	1	[0.7,1.0]	high	high	9.999948e-01	0	5.0503333	0.1590648173	0.2520800158	0.4120881346	0.0000000000	0.1767670323	0.0000000000	0.0246712863
PD35985a	Q005558	C005613	S003531	S003531.l.r.m.c.lib.g.k2.a.t	Basal2	Basal	0	0	0	0	Neoadjuvant	FEC100X3_Doc100X3	6.0232717	0	0	6.0232717	0	5.5770021	0	5.5770021	40	5	<1%	85	3	negative	3.35400	0.38500	0.60677966	0.18474576	0.20847458	44	9201	274	634	1	[0.7,1.0]	high	high	9.999806e-01	0	3.2783333	0.0000000000	0.0858449497	0.7751708914	0.0000000000	0.1389841589	0.0000000000	0.0205576543
PD35982a	Q005603	C005645	S003492	S003492.l.r.m.c.lib.g.k2.a.t	Basal2	Basal	0	0	0	0	Metastatic	NA	1.3616438	1	1	1.3616438	1	NA	1	NA	76	50	<1%	65	3	positive	2.71000	0.18300	0.63157895	0.31578947	0.05263158	4	2430	56	23	1	[0.7,1.0]	high	high	9.996790e-01	0	0.8176667	0.1539199372	0.0000000000	0.7262245455	0.0000000000	0.1198555173	0.0000000000	0.0247490644
PD31146a	Q005923	C005998	S003098	S003098.l.r.m.c.lib.g.k2.a.t	Basal3	Basal	1	1	0	0	Adjuvant	FEC100X3_Doc100X3	6.0232717	0	0	6.0232717	0	5.9274470	0	5.9274470	51	15	<1%	69	3	negative	2.10000	0.35000	0.63352273	0.22727273	0.13920455	39	4240	86	391	0	[0.7,1.0]	high	high	9.995381e-01	0	1.5436667	0.0000000000	0.1956632437	0.0000000000	0.1528338145	0.6515029418	0.0000000000	0.0716606598
PD35979a	Q005786	C005851	S003260	S003260.l.r.m2.c.lib.g.k2.a.t	nonBasal1	nonBasal	1	1	0	0	Adjuvant	FEC100X3_Doc100X3	5.6947296	0	0	5.6947296	0	5.6180698	0	5.6180698	46	35	<1%	70	3	positive	3.20000	0.55000	0.63227513	0.17195767	0.19576720	52	4448	172	430	1	[0.7,1.0]	high	high	9.999777e-01	0	1.6260000	0.0631470111	0.1794866248	0.5660557866	0.0000000000	0.1913105774	0.0000000000	0.0895222680
PD31150a	Q005901	C005960	S003177	S003177.l.r.m.c.lib.g.k2.a.t	Basal3	Basal	0	0	1	1	None	None	2.3561644	1	1	2.2684932	1	2.1698630	1	2.1698630	80	25	1-10%	74	3	positive	1.50000	0.60000	0.22500000	0.60000000	0.17500000	44	8393	49	124	0	[0.2,0.7)	intermediate	low/inter	4.126105e-01	0	2.8390000	0.0000000000	0.0000000000	0.0000000000	0.0000000000	1.0000000000	0.0000000000	0.0651124462
PD36069a	Q006213	C006273	S002848	S002848.l2.r.m.c.lib.g.k2.a.t	nonBasal2	nonBasal	1	1	0	0	Adjuvant	FEC75X3_Doc80X3	6.8555784	0	0	6.8555784	0	6.7707050	0	6.7707050	70	22	<1%	10	2	positive	2.18700	0.23200	0.13043478	0.65217391	0.21739130	14	1153	13	37	0	[0.0,0.2)	low	low/inter	1.222702e-04	0	0.3966667	NA	NA	NA	NA	NA	NA	0.2038968887
PD31137a	Q006439	C006458	S002652	S002652.l.r.m.c.lib.g.k2.a.t	nonBasal2	nonBasal	0	0	0	0	Neoadjuvant	FEC75X3_Doc80X3	6.6694045	0	0	6.6694045	0	6.1136208	0	6.1136208	69	30	<1%	18	2	positive	2.00000	0.29000	0.23333333	0.56666667	0.20000000	31	1102	73	61	0	[0.0,0.2)	low	low/inter	1.929345e-03	0	0.3876667	0.1195155490	0.7421308324	0.0000000000	0.1383536186	0.0000000000	0.0000000000	0.2157008292
PD31148a	Q005965	C005974	S003121	S003121.l.r.m.c.lib.g.k2.a.t	nonBasal1	nonBasal	0	0	0	0	None	FEC75X1_CMFX1	6.5954825	0	0	6.5954825	0	6.4859685	0	6.4859685	70	17	<1%	25	3	negative	2.35000	0.10000	0.22222222	0.66666667	0.11111111	8	2208	27	17	0	[0.0,0.2)	low	low/inter	1.595714e-03	0	0.7416667	0.1739765426	0.6622134372	0.0000000000	0.0000000000	0.1638100201	0.0000000000	0.0210781547
PD31145a	Q005948	C006024	S003078	S003078.l.r.m.c.lib.g.k2.a.t	Basal3	Basal	1	1	0	0	Adjuvant	FEC100X3_Doc100X3	6.3600274	0	0	6.3600274	0	6.2861054	0	6.2861054	60	25	1-10%	92	3	positive	2.70000	0.45000	0.70475113	0.08144796	0.21380090	89	13433	1011	973	0	[0.7,1.0]	high	high	9.999938e-01	0	4.8020000	0.0000000000	0.0000000000	1.0000000000	0.0000000000	0.0000000000	0.0000000000	0.0226458981
PD35988a	Q005489	C005545	S003582	S003582.l.r.m.c.lib.g.k2.a.t	Basal1	Basal	1	1	0	0	Adjuvant	FEC100X3_Doc100X3	6.3436003	0	1	2.9013699	1	2.8575342	1	2.8575342	40	20	<1%	67	3	negative	3.55000	0.30000	0.32786885	0.52459016	0.14754098	36	938	20	97	0	[0.0,0.2)	low	low/inter	9.657676e-02	0	0.3450000	0.2146377507	0.0639330216	0.0000000000	0.0000000000	0.7214292277	0.0000000000	0.3439949956
PD35991a	Q005462	C005514	S003641	S003641.l.r.m.c.lib.g.k2.a.t	nonBasal2	nonBasal	1	1	0	0	Adjuvant	FEC75X3_Doc80X3	6.2094456	0	0	6.2094456	0	6.0862423	0	6.0862423	70	32	<1%	60	3	negative	3.20000	0.66000	0.26041667	0.53472222	0.20486111	258	4807	102	546	0	[0.0,0.2)	low	low/inter	1.499298e-01	0	1.7843333	0.0557121168	0.5642290105	0.0821989142	0.1279587706	0.1699011880	0.0000000000	0.1478439874
PD36001a	Q005203	C005246	S003880	S003880.l.r.m.c.lib.g.k2.a.t	Basal1	Basal	1	1	0	0	Adjuvant	FEC75X3_Doc80X3	2.8986301	1	1	1.8082192	1	1.7260274	1	1.7260274	70	37	<1%	52	3	positive	2.18300	0.26700	0.20000000	0.58000000	0.22000000	60	1982	24	110	0	[0.0,0.2)	low	low/inter	2.632247e-03	0	0.6973333	0.2227698978	0.0000000000	0.0000000000	0.0000000000	0.2744623033	0.5027677989	0.1634478659
PD35996a	Q005305	C005348	S003784	S003784.l.r.m.c.lib.g.k2.a.t	Basal2	Basal	0	0	0	0	None	None	0.7561644	1	1	0.3342466	1	0.2575342	1	0.2575342	67	28	<1%	80	3	positive	2.85000	0.75000	0.64130435	0.20380435	0.15489130	34	8366	154	402	1	[0.7,1.0]	high	high	9.999681e-01	0	2.9226667	0.0925746978	0.4246613159	0.2561938525	0.0000000000	0.2265701338	0.0000000000	0.0850315765
PD35994a	Q005350	C005396	S003758	S003758.l.r.m.c.lib.g.k2.a.t	Basal1	Basal	0	0	0	0	Neoadjuvant	FEC100X3_Doc100X3	6.3436003	0	0	6.3436003	0	5.8699521	0	5.8699521	58	0	<1%	50	3	negative	3.07000	0.14400	0.21428571	0.57142857	0.21428571	13	787	28	27	0	[0.0,0.2)	low	low/inter	1.931267e-03	0	0.2713333	0.6036776070	0.3963223930	0.0000000000	0.0000000000	0.0000000000	0.0000000000	0.2146412532
PD35992a	Q005362	C005419	S003742	S003742.l.r.m.c.lib.g.k2.a.t	Basal2	Basal	1	1	0	0	Adjuvant	FEC60X6	6.3627652	0	0	6.3627652	0	6.2696783	0	6.2696783	71	16	<1%	60	3	positive	3.32500	0.33900	0.66318538	0.15143603	0.18537859	47	7627	245	430	1	[0.7,1.0]	high	high	9.999926e-01	0	2.6856667	0.1155302656	0.1510782117	0.5100469588	0.0000000000	0.2233445640	0.0000000000	0.0552969720
PD36002a	Q005193	C005238	S003935	S003935.l.r.m.c.lib.g.k2.a.t	nonBasal2	nonBasal	1	1	0	0	Adjuvant	FEC75X3_Doc80X3	5.4017796	1	1	4.3698630	1	4.2575342	1	4.2575342	72	26	<1%	34	3	positive	2.00000	0.35000	0.38775510	0.42857143	0.18367347	32	1964	28	81	0	[0.0,0.2)	low	low/inter	1.425981e-02	0	0.6816667	0.8186688290	0.1813311710	0.0000000000	0.0000000000	0.0000000000	0.0000000000	0.1388056935
PD35995a	Q005283	C005357	S003781	S003781.l.r.m.c.lib.g.k2.a.t	Basal3	Basal	1	1	0	0	Adjuvant	FEC100X3_Doc100X3	6.1382615	0	0	6.1382615	0	6.0616016	0	6.0616016	31	25	<1%	90	3	positive	3.15000	0.28000	0.68348624	0.12155963	0.19495413	70	5422	434	506	1	[0.7,1.0]	high	high	9.999813e-01	0	1.9760000	0.0000000000	0.0000000000	1.0000000000	0.0000000000	0.0000000000	0.0000000000	0.0235156007
PD36000a	Q005254	C005305	S003817	S003817.l.r.m.c.lib.g.k2.a.t	Basal2	Basal	0	0	0	0	Adjuvant	FEC75X3_Doc80X3	1.9616438	1	1	1.9506849	1	1.8410959	1	1.8410959	67	36	<1%	90	3	negative	2.75000	0.76000	0.64211886	0.21705426	0.14082687	95	7828	89	869	0	[0.7,1.0]	high	high	9.996763e-01	0	2.8990000	0.0000000000	0.4443875082	0.0000000000	0.0000000000	0.5556124918	0.0000000000	0.0840031214
PD36003a	Q005185	C005228	S003938	S003938.l.r.m.c.lib.g.k2.a.t	Basal1	Basal	0	0	1	1	Adjuvant	None	5.1882272	0	0	5.1882272	0	5.0540726	0	5.0540726	85	24	<1%	80	3	negative	2.25000	0.48000	0.40909091	0.37878788	0.21212121	26	5249	190	92	0	[0.7,1.0]	high	high	9.432364e-01	0	1.7803333	0.0523017982	0.5087187536	0.0000000000	0.0594697321	0.0638973973	0.3156123188	0.1613727479
PD35980a	Q005782	C005855	S003274	S003274.l.r.m.c.lib.g.k2.a.t	Basal3	Basal	1	1	0	0	Adjuvant	FEC100X3_Doc100X3	6.0342231	0	0	6.0342231	0	5.9630390	0	5.9630390	32	13	<1%	85	3	negative	3.05000	0.23000	0.66233766	0.13419913	0.20346320	29	4104	204	260	1	[0.7,1.0]	high	high	9.999805e-01	0	1.4546667	0.0768827098	0.1359540529	0.6369205313	0.0000000000	0.1502427059	0.0000000000	0.0571833449
PD36006a	Q005110	C005191	S003969	S003969.l.r.m.c.lib.g.k2.a.t	Basal2	Basal	1	1	0	0	Adjuvant	FEC100X3_Doc100X3	6.0342231	0	0	6.0342231	0	5.9603012	0	5.9603012	36	22	<1%	85	3	negative	3.05000	0.42000	0.59271523	0.20198675	0.20529801	49	4453	239	351	1	[0.7,1.0]	high	high	9.999737e-01	0	1.6013333	0.0000000000	0.1720479256	0.6485522476	0.0000000000	0.1793998267	0.0000000000	0.0615553300
PD36007a	Q005139	C005197	S003970	S003970.l.r.m.c.lib.g.k2.a.t	Basal1	Basal	0	0	1	1	Adjuvant	None	1.9369863	1	1	1.3917808	1	1.2082192	1	1.2082192	76	40	<1%	80	3	positive	2.65000	0.82000	0.48702595	0.27544910	0.23752495	64	15255	404	565	1	[0.7,1.0]	high	high	9.999330e-01	0	5.2733333	0.1386894847	0.3229469132	0.2576535545	0.0000000000	0.2807100476	0.0000000000	0.0193915723
PD36009a	Q005158	C005164	S004002	S004002.l.r.m.c.lib.g.k2.a.t	nonBasal2	nonBasal	0	0	1	1	None	None	5.0595483	0	1	NA	0	NA	0	NA	87	21	<1%	35	3	positive	1.85000	0.59000	0.20338983	0.49152542	0.30508475	53	3369	45	112	0	[0.0,0.2)	low	low/inter	3.941531e-04	0	1.1603333	0.5039416788	0.2802693839	0.0000000000	0.0000000000	0.0422105274	0.1735784099	0.1833409670
PD36014a	Q005026	C005103	S004057	S004057.l.r.m2.c.lib.g.k2.a.t	Basal3	Basal	1	1	0	0	Adjuvant	FEC100X3_Doc100X3	5.5058179	0	0	5.5058179	0	5.4647502	0	5.4647502	37	41	<1%	70	3	positive	1.80000	0.20000	0.63750000	0.21250000	0.15000000	10	1323	17	90	0	[0.7,1.0]	high	high	9.988475e-01	0	0.4710000	0.0000000000	0.4333138073	0.0000000000	0.0000000000	0.5666861927	0.0000000000	0.0188534619
PD36013a	Q005050	C005111	S004048	S004048.l.r.m.c.lib.g.k2.a.t	Basal1	Basal	1	1	0	0	Adjuvant	FEC100X3_Doc100X3	6.0698152	0	0	6.0698152	0	6.0506502	0	6.0506502	53	30	<1%	80	3	negative	2.80000	0.79000	0.58931860	0.23879681	0.17188459	170	17896	398	1799	1	[0.7,1.0]	high	high	9.999922e-01	0	6.5650000	0.0175015542	0.2388441934	0.5462228062	0.0000000000	0.1974314462	0.0000000000	0.0229917028
PD35999a	Q005208	C005293	S003816	S003816.l.r.m.c.lib.g.k2.a.t	Basal1	Basal	1	1	0	0	Adjuvant	FEC100X3_Doc100X3	6.1163587	0	0	6.1163587	0	6.0342231	0	6.0342231	39	18	<1%	50	3	positive	2.60000	0.30000	0.69168901	0.12868633	0.17962466	46	5799	550	419	1	[0.7,1.0]	high	high	9.999842e-01	0	2.0726667	0.0000000000	0.0000000000	1.0000000000	0.0000000000	0.0000000000	0.0000000000	0.0727299079
PD35998a	Q005269	C005318	S003808	S003808.l.r.m.c.lib.g.k2.a.t	Basal1	Basal	1	1	0	0	Adjuvant	FEC75X3_Doc80X3	5.7741273	0	0	5.7741273	0	5.6947296	0	5.6947296	73	16	<1%	80	3	negative	3.80000	0.32000	0.27631579	0.48684211	0.23684211	47	2743	47	123	0	[0.0,0.2)	low	low/inter	1.727532e-02	0	0.9553333	0.0000000000	0.4652986807	0.0000000000	0.0000000000	0.2421628291	0.2925384902	0.2297348796
PD35984a	Q005560	C005623	S003524	S003524.l.r.m.c.lib.g.k2.a.t	Basal2	Basal	1	1	0	0	Adjuvant	FEC100X3_Doc100X3	5.9712526	0	0	5.9712526	0	5.9000684	0	5.9000684	43	23	<1%	100	3	negative	1.74800	0.80300	0.71182796	0.14193548	0.14623656	108	7432	242	1038	1	[0.7,1.0]	high	high	9.999980e-01	0	2.8233333	0.1643096667	0.0000000000	0.4725061032	0.0000000000	0.3631842301	0.0000000000	0.0312704071
PD36021a	Q004949	C005009	S004151	S004151.l.r.m2.c.lib.g.k2.a.t	Basal2	Basal	1	1	0	0	Adjuvant	FEC100X5_Doc100X1	5.4866530	0	0	5.4866530	0	5.4537988	0	5.4537988	54	15	<1%	90	3	negative	1.90000	0.75000	0.24571429	0.54285714	0.21142857	89	4305	243	264	0	[0.7,1.0]	high	high	8.930700e-01	0	1.5230000	0.1783888633	0.2235139448	0.0579808614	0.0000000000	0.2014158183	0.3387005121	0.2208090940
PD35990a	Q005423	C005509	S003634	S003634.l.r.m.c.lib.g.k2.a.t	Basal2	Basal	1	1	0	0	Adjuvant	FEC100X3_Doc100X3	6.2587269	0	0	6.2587269	0	6.1656400	0	6.1656400	31	23	<1%	95	3	negative	3.25000	0.54000	0.69623060	0.15964523	0.14412417	63	4574	213	514	1	[0.7,1.0]	high	high	9.999642e-01	0	1.6960000	0.0000000000	0.1428105575	0.8571894425	0.0000000000	0.0000000000	0.0000000000	0.0769055535
PD36022a	Q004935	C004961	S004208	S004208.l.r.m.c.lib.g.k2.a.t	nonBasal1	nonBasal	1	1	0	0	Adjuvant	FEC75X3_Doc80X3	5.9082820	0	0	5.9082820	0	5.9110198	0	5.9110198	70	23	<1%	80	3	negative	2.95000	0.92000	0.27835052	0.49484536	0.22680412	98	2970	46	292	0	[0.0,0.2)	low	low/inter	4.600910e-02	0	1.0873333	0.1687657875	0.5085767958	0.0378954254	0.0000000000	0.2847619913	0.0000000000	0.3820985093
PD36005a	Q005141	C005192	S003968	S003968.l.r.m.c.lib.g.k2.a.t	nonBasal2	nonBasal	0	0	1	1	Adjuvant	None	6.1355236	0	0	6.1355236	0	6.0588638	0	6.0588638	77	25	<1%	30	3	negative	2.28700	0.25700	0.16666667	0.50000000	0.33333333	7	999	234	13	0	[0.0,0.2)	low	low/inter	2.079057e-04	0	0.3373333	0.0000000000	0.0000000000	0.0000000000	0.0000000000	0.0000000000	1.0000000000	0.1624791394
PD36004a	Q005131	C005193	S003967	S003967.l.r.m.c.lib.g.k2.a.t	Basal1	Basal	0	0	1	1	Adjuvant	None	6.0835044	0	0	6.0835044	0	5.9110198	0	5.9110198	69	24	1-10%	94	3	negative	1.80000	0.75000	0.62113402	0.21649485	0.16237113	44	6511	148	432	1	[0.7,1.0]	high	high	9.999698e-01	0	2.3143333	0.0624787749	0.2840927863	0.4781304019	0.0000000000	0.1752980369	0.0000000000	0.0755273377
PD36071a	Q005332	C005371	S003764	S003764.l2.r.m.c.lib.g.k2.a.t	Basal1	Basal	0	0	1	1	None	None	3.0301370	1	1	3.0082192	0	NA	0	NA	85	35	<1%	52	3	negative	2.05000	0.67000	0.34482759	0.58620690	0.06896552	13	1692	29	42	0	[0.0,0.2)	low	low/inter	1.830033e-03	0	0.5780000	0.0000000000	0.2986853521	0.0000000000	0.7001479390	0.0000000000	0.0011667089	0.3136779077
PD31142a	Q006115	C006150	S002962	S002962.l.r.m.c.lib.g.k2.a.t	Basal1	Basal	0	0	0	0	Neoadjuvant	FEC100X3_Doc100X3	1.8410959	1	1	1.7315068	1	1.2328767	1	1.2328767	64	80	<1%	74	3	positive	2.05000	0.33000	0.29411765	0.58823529	0.11764706	10	1580	41	27	0	[0.2,0.7)	intermediate	low/inter	3.572637e-01	0	0.5356667	0.2131267491	0.0000000000	0.0000000000	0.0000000000	0.2683260468	0.5185472041	0.1567718270
PD31155a	Q004877	C004947	S004227	S004227.l.r.m.c.lib.g.k2.a.t	Basal2	Basal	0	0	0	0	Neoadjuvant	FEC100X3_Doc100X3	5.9164956	0	1	3.4328767	1	2.9780822	1	2.9780822	50	0	<1%	80	3	positive	3.10000	0.60000	0.67432567	0.18281718	0.14285714	180	11403	153	1181	0	[0.7,1.0]	high	high	9.999034e-01	0	4.1946667	0.0000000000	0.2684663838	0.0000000000	0.0000000000	0.7315336162	0.0000000000	0.0209629559
PD36016a	Q005025	C005086	S004073	S004073.l.r.m2.c.lib.g.k2.a.t	Basal3	Basal	1	1	0	0	Adjuvant	FEC100X3_Doc100X3	5.5331964	0	0	5.5331964	0	5.4976044	0	5.4976044	31	23	1-10%	85	3	negative	2.56400	0.10900	0.58333333	0.25000000	0.16666667	10	722	40	22	1	[0.7,1.0]	high	high	9.923317e-01	0	0.2480000	0.0000000000	0.2903956562	0.7096043438	0.0000000000	0.0000000000	0.0000000000	0.0326711389
PD36011a	Q005036	C005137	S004022	S004022.l.r.m.c.lib.g.k2.a.t	Basal3	Basal	1	1	0	0	Adjuvant	FEC100X3_Doc100X3	5.9082820	0	0	5.9082820	0	5.8316222	0	5.8316222	49	22	<1%	91	3	negative	1.65000	0.72000	0.37142857	0.41428571	0.21428571	110	4425	75	320	0	[0.2,0.7)	intermediate	low/inter	3.022080e-01	0	1.5816667	0.2821430374	0.0000000000	0.0000000000	0.0000000000	0.7178569626	0.0000000000	0.1234528037
PD36010a	Q005030	C005138	S004021	S004021.l.r.m.c.lib.g.k2.a.t	Basal1	Basal	1	1	0	0	Adjuvant	FEC100X3_Doc100X3	5.5687885	0	0	5.5687885	0	5.4866530	0	5.4866530	42	22	<1%	60	3	negative	1.70000	0.78000	0.61219793	0.20368239	0.18411968	123	8549	428	992	1	[0.7,1.0]	high	high	9.999158e-01	0	3.1803333	0.0550338550	0.2179596646	0.7266465569	0.0000000000	0.0003599236	0.0000000000	0.0307850788
PD36018a	Q004982	C005034	S004131	S004131.l.r.m4.c.lib.g.k2.a.t	Basal3	Basal	1	1	0	0	Adjuvant	FEC100X3_PaclitaxelX9	5.9849418	0	0	5.9849418	0	5.9301848	0	5.9301848	53	19	<1%	66	3	negative	3.07700	0.26900	0.67200000	0.18400000	0.14400000	81	6701	150	456	0	[0.7,1.0]	high	high	9.998253e-01	0	2.3856667	0.1098716073	0.0353895035	0.0000000000	0.0000000000	0.8547388892	0.0000000000	0.0264747392
PD36019a	Q005010	C005030	S004134	S004134.l.r.m2.c.lib.g.k2.a.t	nonBasal2	nonBasal	0	0	1	1	None	None	6.0041068	0	0	6.0041068	0	5.9630390	0	5.9630390	72	20	<1%	35	2	positive	1.80000	0.70000	0.23529412	0.56862745	0.19607843	60	2211	61	111	0	[0.0,0.2)	low	low/inter	1.359266e-03	0	0.7740000	0.1150677476	0.1881604813	0.0000000000	0.1429842943	0.0000000000	0.5537874768	0.2722872842
PD36023a	Q004870	C004945	S004222	S004222.l.r.m.c.lib.g.k2.a.t	Basal3	Basal	1	1	0	0	Adjuvant	FEC100X3_Doc100X3	5.6728268	0	0	5.6728268	0	5.6180698	0	5.6180698	34	12	<1%	86	3	positive	2.16100	0.14300	0.69767442	0.16279070	0.13953488	6	1381	64	49	1	[0.7,1.0]	high	high	9.998988e-01	0	0.4766667	0.0120384274	0.0000000000	0.9139842806	0.0000000000	0.0739772920	0.0000000000	0.0424081622
PD36015a	Q005101	C005083	S004063	S004063.l.r.m2.c.lib.g.k2.a.t	nonBasal1	nonBasal	0	0	0	0	None	None	2.6219178	1	1	2.6219178	0	2.4558522	0	2.4558522	83	100	<1%	53	3	negative	2.00000	0.46000	0.42857143	0.51428571	0.05714286	12	2206	81	47	0	[0.2,0.7)	intermediate	low/inter	3.217225e-01	0	0.7510000	0.0501728935	0.1668002342	0.0000000000	0.0729747557	0.1248780155	0.5851741010	0.0684470555
PD31158a	Q004794	C004834	S004321	S004321.l.r.m.c.lib.g.k2.a.t	Basal2	Basal	1	1	0	0	Adjuvant	FEC100X3_Doc100X3	5.8918549	0	0	5.8918549	0	5.8562628	0	5.8562628	65	15	<1%	70	3	negative	3.25000	0.35000	0.62449799	0.13654618	0.23895582	55	8812	648	553	1	[0.7,1.0]	high	high	9.999420e-01	0	3.1216667	0.1317575939	0.0000000000	0.8682424061	0.0000000000	0.0000000000	0.0000000000	0.0249877713
PD36012a	Q005088	C005143	S004029	S004029.l.r.m.c.lib.g.k2.a.t	nonBasal2	nonBasal	0	0	1	1	Adjuvant	None	5.5496235	0	0	5.5496235	0	5.6810404	0	5.6810404	69	10	<1%	15	2	negative	1.71000	0.26000	1.00000000	0.00000000	0.00000000	1	594	25	2	0	[0.7,1.0]	high	high	9.998905e-01	0	0.1986667	0.0000000000	0.1930681934	0.0000000000	0.1634295640	0.0000000000	0.6435022426	0.1035400485
PD31159a	Q004735	C004806	S004350	S004350.l.r.m.c.lib.g.k2.a.t	Basal2	Basal	1	1	0	0	Adjuvant	FEC100X3_Doc100X3	5.9137577	0	0	5.9137577	0	5.8836413	0	5.8836413	47	22	<1%	94	3	positive	3.65000	0.44000	0.46774194	0.39516129	0.13709677	36	4324	132	160	0	[0.7,1.0]	high	high	9.800626e-01	0	1.4946667	0.0000000000	0.0341058422	0.0000000000	0.3633984151	0.3389472652	0.2635484775	0.1724445266
PD36008a	Q005148	C005175	S003981	S003981.l.r.m.c.lib.g.k2.a.t	nonBasal1	nonBasal	0	0	1	1	Adjuvant	None	5.2785763	1	1	5.2785763	0	NA	0	NA	78	60	<1%	70	3	negative	2.71000	0.71900	0.26506024	0.55421687	0.18072289	69	2998	23	152	0	[0.0,0.2)	low	low/inter	1.609618e-02	0	1.0500000	0.0000000000	0.6626884050	0.0000000000	0.0000000000	0.3373115950	0.0000000000	0.3365288949
PD36017a	Q004983	C005038	S004126	S004126.l.r.m3.c.lib.g.k2.a.t	Basal1	Basal	1	1	0	0	Adjuvant	FEC100X3_Doc100X3	6.0232717	0	0	6.0232717	0	5.9657769	0	5.9657769	54	17	<1%	70	3	positive	3.20000	0.40000	0.58754209	0.22222222	0.19023569	75	10227	322	669	1	[0.7,1.0]	high	high	9.999600e-01	0	3.6320000	0.1921116840	0.3817254493	0.1445957682	0.0000000000	0.2815670985	0.0000000000	0.0525212613
PD35993a	Q005338	C005390	S003756	S003756.l.r.m.c.lib.g.k2.a.t	Basal3	Basal	1	1	0	0	Adjuvant	FEC100X3_Doc100X3	5.4948665	1	1	3.1726027	1	3.1287671	1	3.1287671	47	13	<1%	80	3	negative	3.00000	0.16400	0.69683258	0.16289593	0.14027149	69	4739	45	290	0	[0.7,1.0]	high	high	9.991435e-01	0	1.6763333	0.0000000000	0.0000000000	0.0000000000	0.0000000000	1.0000000000	0.0000000000	0.0552104561
PD31164a	Q004656	C004710	S004481	S004481.l.r.m.c.lib.g.k2.a.t	Basal3	Basal	1	1	0	0	Adjuvant	Taxotere75_CMFx6	5.9356605	0	0	5.9356605	0	5.8480493	0	5.8480493	54	10	<1%	75	3	negative	1.70000	0.49000	0.20689655	0.56896552	0.22413793	62	1937	117	120	0	[0.0,0.2)	low	low/inter	1.018026e-03	0	0.6856667	0.0000000000	0.1785260320	0.0000000000	0.0000000000	0.0000000000	0.8214739680	0.1580133768
PD31161a	Q004688	C004762	S004409	S004409.l.r.m.c.lib.g.k2.a.t	Basal2	Basal	1	1	0	0	Adjuvant	FEC100X3_Doc100X3	5.6043806	0	0	5.6043806	0	5.5578371	0	5.5578371	55	11	<1%	70	3	negative	2.25000	0.11000	0.52941176	0.23529412	0.23529412	9	840	90	26	0	[0.7,1.0]	high	high	9.987989e-01	0	0.2886667	0.0000000000	0.0000000000	0.3888721202	0.0000000000	0.6111278798	0.0000000000	0.0967910240
PD31166a	Q004620	C004659	S004512	S004512.l.r.m.c.lib.g.k2.a.t	Basal2	Basal	1	1	0	0	Adjuvant	FEC75X3_Doc80X3	5.7248460	0	0	5.7248460	0	5.6673511	0	5.6673511	74	10	<1%	79	3	negative	3.35000	0.23000	0.64367816	0.21647510	0.13984674	49	8340	121	571	0	[0.7,1.0]	high	high	9.997662e-01	0	2.9703333	0.0000000000	0.3696187805	0.0000000000	0.0000000000	0.5344527975	0.0959284219	0.0409144148
PD31163a	Q004683	C004734	S004450	S004450.l.r.m.c.lib.g.k2.a.t	Basal1	Basal	1	1	0	0	Adjuvant	FEC100X3_Doc100X3	5.8699521	0	0	5.8699521	0	5.8069815	0	5.8069815	42	9	<1%	75	3	negative	3.35000	0.24000	0.51677852	0.28859060	0.19463087	77	3020	33	226	0	[0.7,1.0]	high	high	9.815020e-01	0	1.0820000	0.4575949549	0.0000000000	0.0000000000	0.0000000000	0.5424050451	0.0000000000	0.0721489356
PD31160a	Q004783	C004783	S004386	S004386.l.r.m.c.lib.g.k2.a.t	Basal1	Basal	0	0	1	1	Adjuvant	None	5.6509240	0	0	5.6509240	0	5.5879535	0	5.5879535	79	25	<1%	45	3	negative	1.95000	0.48000	0.13333333	0.46666667	0.40000000	8	2377	61	23	0	[0.0,0.2)	low	low/inter	2.586634e-02	0	0.8000000	0.0782497385	0.0992685871	0.0239423327	0.0252306768	0.1601705555	0.6131381094	0.2339920061
PD36073a	Q004702	C004761	S004413	S004413.l2.r.m.c.lib.g.k2.a.t	Basal2	Basal	1	1	0	0	Adjuvant	FEC75X3_Doc80X3	5.8015058	0	0	5.8015058	0	5.7412731	0	5.7412731	69	27	<1%	34	2	negative	2.50000	0.25000	0.23076923	0.50000000	0.26923077	22	954	12	48	0	[0.0,0.2)	low	low/inter	5.483112e-03	0	0.3340000	NA	NA	NA	NA	NA	NA	0.1859222813
PD31165a	Q004622	C004669	S004511	S004511.l.r.m.c.lib.g.k2.a.t	Basal1	Basal	0	0	0	0	None	None	1.4273973	1	1	1.0904110	1	0.4410959	0	0.4410959	83	50	<1%	73	3	positive	2.00000	0.65000	0.61597938	0.25000000	0.13402062	123	13907	94	899	0	[0.7,1.0]	high	high	9.999266e-01	0	4.9353333	0.0000000000	0.2587612551	0.1685559605	0.0000000000	0.5726827844	0.0000000000	0.0398053313
PD31169a	Q004522	C004591	S004575	S004575.l.r.m.c.lib.g.k2.a.t	Basal2	Basal	1	1	0	0	Adjuvant	FEC100X3_Doc100X3	5.2265572	0	0	5.2265572	0	5.1526352	0	5.1526352	43	14	<1%	92	3	negative	3.25000	0.54000	0.60764331	0.21019108	0.18216561	105	10358	272	890	1	[0.7,1.0]	high	high	9.999865e-01	0	3.7493333	0.1362800916	0.1097338743	0.3166383647	0.0000000000	0.4373476694	0.0000000000	0.0517479255
PD31167a	Q004603	C004670	S004528	S004528.l.r.m.c.lib.g.k2.a.t	Basal2	Basal	1	1	0	0	Adjuvant	FEC100X3_Doc100X3	5.3689254	0	0	5.3689254	0	5.2922656	0	5.2922656	56	15	<1%	55	3	negative	3.15000	0.39000	0.67289720	0.20373832	0.12336449	84	4522	64	619	0	[0.7,1.0]	high	high	9.996308e-01	0	1.7136667	0.0000000000	0.2733466725	0.0000000000	0.0000000000	0.7266533275	0.0000000000	0.1357600934
PD31170a	Q004460	C004536	S004648	S004648.l.r.m.c.lib.g.k2.a.t	Basal2	Basal	1	1	0	0	Adjuvant	FEC100X3_Doc100X3	5.7275838	0	0	5.7275838	0	5.6728268	0	5.6728268	59	20	<1%	80	3	negative	2.92000	0.32000	0.25396825	0.49206349	0.25396825	36	2594	32	99	0	[0.0,0.2)	low	low/inter	1.291563e-02	0	0.8976667	0.0462655857	0.0000000000	0.0000000000	0.0000000000	0.9537344143	0.0000000000	0.1919910166
PD31171a	Q004472	C004501	S004671	S004671.l.r.m.c.lib.g.k2.a.t	Basal2	Basal	1	1	0	0	Adjuvant	FEC75X3_Doc80X3	3.2054795	1	1	3.2054795	0	NA	0	NA	67	11	1-10%	87	3	negative	1.90000	0.44000	0.58333333	0.23636364	0.18030303	91	8510	271	751	1	[0.7,1.0]	high	high	9.999550e-01	0	3.0870000	0.2409378136	0.3534692002	0.1409992367	0.0000000000	0.2645937495	0.0000000000	0.0135899247
PD36024a	Q004381	C004450	S004743	S004743.l.r.m.c.lib.g.k2.a.t	Basal1	Basal	0	0	0	0	Neoadjuvant	FEC100X3_Doc100X3	0.9835616	1	1	0.7780822	1	0.3479452	1	0.3479452	61	24	<1%	80	3	positive	3.25000	0.76000	0.61776581	0.21130552	0.17092867	109	9871	272	852	0	[0.7,1.0]	high	high	9.999691e-01	0	3.5743333	0.3180797844	0.3462350556	0.1488685296	0.0000000000	0.1868166304	0.0000000000	0.0353777205
PD31177a	Q004419	C004480	S004739	S004739.l.r.m.c.lib.g.k2.a.t	Basal3	Basal	1	1	0	0	Adjuvant	FEC75X3_PaclitaxelX9	5.1252567	0	0	5.1252567	0	5.0896646	0	5.0896646	75	18	<1%	80	3	negative	1.60000	0.63000	0.30057803	0.41040462	0.28901734	100	3501	95	273	0	[0.7,1.0]	high	high	8.785316e-01	0	1.2580000	0.2468277796	0.3348226969	0.0433423329	0.0000000000	0.3750071906	0.0000000000	0.2058453748
PD31181a	Q004343	C004372	S004819	S004819.l.r.m.c.lib.g.k2.a.t	nonBasal1	nonBasal	0	0	1	1	None	None	0.8739726	1	1	0.8410959	0	NA	0	NA	88	38	1-10%	90	3	positive	4.50000	0.70000	0.30172414	0.47413793	0.22413793	72	8370	203	188	0	[0.2,0.7)	intermediate	low/inter	5.454505e-01	0	2.8526667	0.1352391761	0.0000000000	0.1825033254	0.0000000000	0.5361414269	0.1461160717	0.0653260383
PD31179a	Q004358	C004416	S004771	S004771.l.r.m.c.lib.g.k2.a.t	Basal3	Basal	1	1	0	0	Adjuvant	FEC100X3_Doc100X3	5.5742642	0	0	5.5742642	0	5.5304586	0	5.5304586	48	15	1-10%	85	3	negative	3.33000	0.11000	0.42500000	0.30000000	0.27500000	5	2349	85	45	0	[0.7,1.0]	high	high	9.732173e-01	0	0.7980000	0.1333397523	0.1259174604	0.0188863095	0.0000000000	0.7218564777	0.0000000000	0.0036634934
PD31173a	Q004455	C004516	S004681	S004681.l.r.m.c.lib.g.k2.a.t	Basal2	Basal	1	1	0	0	Adjuvant	FEC100X3_Doc100X3	5.2128679	0	0	5.2128679	0	5.1088296	0	5.1088296	54	21	<1%	68	3	positive	1.70000	0.31000	0.40425532	0.42553191	0.17021277	29	1860	9	76	0	[0.7,1.0]	high	high	7.341606e-01	0	0.6453333	NA	NA	NA	NA	NA	NA	0.2154910583
PD31172a	Q004477	C004512	S004674	S004674.l.r.m.c.lib.g.k2.a.t	nonBasal2	nonBasal	1	1	0	0	Adjuvant	FEC75X3_Doc80X3	5.3278576	0	0	5.3278576	0	5.1991786	0	5.1991786	70	19	<1%	20	2	negative	2.00000	0.26000	0.33333333	0.00000000	0.66666667	12	7469	20	15	0	[0.0,0.2)	low	low/inter	1.458184e-03	0	2.4946667	0.0000000000	0.0000000000	0.0000000000	0.0000000000	0.0000000000	1.0000000000	0.0023392262
PD31175a	Q004378	C004460	S004724	S004724.l.r.m.c.lib.g.k2.a.t	Basal2	Basal	1	1	0	0	Adjuvant	FEC100X3_Doc100X3	5.2046543	0	0	5.2046543	0	5.1307324	0	5.1307324	56	20	<1%	82	3	negative	3.25000	0.31000	0.63133641	0.19354839	0.17511521	53	8658	279	487	1	[0.7,1.0]	high	high	9.999839e-01	0	3.0483333	0.1222978150	0.2927140855	0.2300100053	0.0490708889	0.3059072053	0.0000000000	0.0345347899
PD35986a	Q005520	C005605	S003547	S003547.l.r.m.c.lib.g.k2.a.t	Basal1	Basal	0	0	0	0	Neoadjuvant	FEC100X3_Doc100X3	5.5195072	0	0	5.5195072	0	5.1252567	0	5.1252567	26	16	<1%	70	3	negative	1.70000	0.77000	0.63211679	0.17664234	0.19124088	99	5281	242	784	1	[0.7,1.0]	high	high	9.999668e-01	0	2.0216667	0.2258611646	0.1891880396	0.5241705706	0.0000000000	0.0607802252	0.0000000000	0.0678437380
PD31157a	Q004833	C004902	S004264	S004264.l.r.m.c.lib.g.k2.a.t	nonBasal2	nonBasal	1	1	0	0	Adjuvant	FEC100X3_Doc100X3	4.6926762	0	0	4.5749487	0	4.5010267	0	4.5010267	59	14	<1%	28	2	negative	3.27000	0.36000	0.31192661	0.51376147	0.17431193	69	2771	41	178	0	[0.0,0.2)	low	low/inter	2.561266e-02	0	0.9830000	0.6301192133	0.0000000000	0.0000000000	0.0000000000	0.3698807867	0.0000000000	0.2083291078
PD31174a	Q004447	C004482	S004703	S004703.l.r.m.c.lib.g.k2.a.t	nonBasal2	nonBasal	0	0	0	0	Metastatic	None	1.4410959	1	1	1.4465753	1	NA	1	NA	88	31	<1%	25	3	positive	1.95000	0.47000	0.45454545	0.34545455	0.20000000	22	3764	32	77	0	[0.2,0.7)	intermediate	low/inter	3.918029e-01	0	1.2803333	0.0000000000	0.4929613185	0.0000000000	0.0000000000	0.5070386815	0.0000000000	0.0589435449
PD31156a	Q004869	C004916	S004241	S004241.l.r.m.c.lib.g.k2.a.t	nonBasal2	nonBasal	0	0	0	0	Neoadjuvant	FEC75X3_Doc80X3	5.8945927	0	0	5.8945927	0	5.4072553	0	5.4072553	66	0	1-10%	30	NA	positive	3.47000	0.36000	0.24324324	0.57297297	0.18378378	99	12105	188	284	0	[0.0,0.2)	low	low/inter	1.988947e-02	0	4.1296667	0.0000000000	0.4898590539	0.0000000000	0.2288800893	0.1277055976	0.1535552592	0.0638116664
PD31147a	Q005909	C005983	S003106	S003106.l.r.m.c.lib.g.k2.a.t	nonBasal1	nonBasal	1	1	0	0	Adjuvant	FEC100X3_Doc100X3	3.5863014	1	1	1.3726027	1	1.3068493	1	1.3068493	38	35	1-10%	67	3	positive	3.48000	0.39000	0.64092664	0.17760618	0.18146718	27	6520	279	286	1	[0.7,1.0]	high	high	9.999761e-01	0	2.2686667	0.2704472569	0.2288443864	0.2931481741	0.0000000000	0.2075601827	0.0000000000	0.0564091838
PD31178a	Q004346	C004425	S004758	S004758.l.r.m.c.lib.g.k2.a.t	Basal1	Basal	1	1	0	0	Adjuvant	FEC100X3_Doc100X3	5.1745380	0	0	5.1745380	0	5.1389459	0	5.1389459	36	16	<1%	70	3	negative	1.75000	0.58000	0.67036011	0.15373961	0.17590028	97	7128	357	819	1	[0.7,1.0]	high	high	9.999963e-01	0	2.6490000	0.2808167160	0.1681369745	0.3145640281	0.0000000000	0.2364822815	0.0000000000	0.0369249102
[truncated: 42 more columns]

## Sheet: 1a Legend
PD_ID	WGS ID
External_ID_patient
External_ID_case
External_ID_sample
External_ID_rba_hisat	RNAseq assay id
NMF_ATAC_finalSubClusters	NMF epigenetic subgroups
NMF_ATAC_finalMainClusters	Main Basal / nonBasal epigenetic NMF clusters (epitypes)
Include_ACT_OS_Analysis	Flag for inclusion in OS/IDFS outcome analysis for chemotherapy treated patients
Include_ACT_RFI_Analysis	Flag for inclusion in DRFI/RFI outcome analysis for chemotherapy treated patients
Include_NoTreat_OS_Analysis	Flag for inclusion in OS/IDFS outcome analysis for patients with no adjuvant therapy
Include_NoTreat_RFI_Analysis	Flag for inclusion in DRFI/RFI outcome analysis for patients with no adjuvant therapy
TreatmentType
Chemotherapy
OS
OSbin
IDFSbin
IDFS
RFIbin
RFI
DRFIbin
DRFI
Age
TumSize
ERperc_group
Ki67_IHC
Grade
LNbinary	nodal status binary (N0/N+)
ASCAT_PLOIDY
ASCAT_TUM_FRAC
del.mh.prop
del.rep.prop
del.none.prop
ins
noSubs
noRearrs
noIndels
BRCA1deficient
HRD.3
HRD.3.status
HRD.2.status
HRDetect.prob
MMRd
TMB
RearrangementSignatures.prop.RS1
RearrangementSignatures.prop.RS2
RearrangementSignatures.prop.RS3
RearrangementSignatures.prop.RS4
RearrangementSignatures.prop.RS5
RearrangementSignatures.prop.RS6
SigFit.mutationalSignatures.prop.S1
SigFit.mutationalSignatures.prop.S2
SigFit.mutationalSignatures.prop.S3
SigFit.mutationalSignatures.prop.S5
SigFit.mutationalSignatures.prop.S6
SigFit.mutationalSignatures.prop.S8
SigFit.mutationalSignatures.prop.S13
SigFit.mutationalSignatures.prop.S17
SigFit.mutationalSignatures.prop.S18
SigFit.mutationalSignatures.prop.S20
SigFit.mutationalSignatures.prop.S26
Driver_muts.TP53
PIK3_SPECIFIC_MUT_ACTIVATION	Combined PI3K mutation status
TILs	pathology estimated TILs (%) based on whole slide H&E
PAM50_NCN	PAM50 subtype
PAM50_Basal_NCN
TNBCtype4_n235_notPreCentered
TNBCtype4Cor_n235_notPreCentered
TNBCtype6_n235_notPreCentered
TNBCtype_IMpositive
CibersortX.epithelial
CibersortX.macrophage
CibersortX.stroma
CibersortX.Bcell
CibersortX.endothelial
CibersortX.Tcell
Fredlund.rank.signatures.Stroma
Fredlund.rank.signatures.Lipid
Fredlund.rank.signatures.ImmuneResponse
Fredlund.rank.signatures.MitoticCheckpoint
Fredlund.rank.signatures.MitoticProgression
Fredlund.rank.signatures.Basal
Fredlund.rank.signatures.EarlyResponse
Fredlund.rank.signatures.SteroidResponse
SelectedGenes_GEX.MKI67	FPKM values
SelectedGenes_GEX.FOXA1	FPKM values
SelectedGenes_GEX.AR	FPKM values
SelectedGenes_GEX.GATA3	FPKM values
SelectedGenes_GEX.ESR1	FPKM values
SelectedGenes_GEX.CD274	FPKM values
SelectedGenes_GEX.SREBF1	FPKM values
SelectedGenes_GEX.FASN	FPKM values
Network3medianScore	Computed median score for Network3 identified in nonBasal tumors

## Sheet: 1b SCAN-B validation
rba	FU	Sample	Case	Patient	ReferenceYear	ER	PR	HER2	LN	NHG	Age	Size_mm	ClinicalGroup	TypeOfTreatment	Chemotherapy	NCN_PAM50	TNBCtype6	TNBCtype4	TNBCtype_IM	Fredlund.Stroma	Fredlund.Lipid	Fredlund.ImmuneResponse	Fredlund.MitoticCheckpoint	Fredlund.MitoticProgression	Fredlund.Basal	Fredlund.EarlyResponse	Fredlund.SteroidResponse	EPIC_fileName	EPIC_version	PureBeta_TumorFraction	NMF_ATAC_finalSubClusters	NMF_ATAC_finalMainClusters
S000710.l.r.m3.c.lib.g.k2.a.t	TRUE	S000710	C008221	Q008237	2011	Negative	Negative	Negative	0	2	70	11	TNBC	NA	NA	Basal	M	M	0	580757	135541	794727	254469	230109	145620	65769	90622	S000710.l.d.mth.tsv	V1	0.478	Basal2	Basal
S000766.l.r.m2.c.lib.g.k2.a.t	TRUE	S000766	C008139	Q008117	2011	Negative	Negative	Negative	0	2	50	13	TNBC	NA	NA	Normal	LAR	LAR	0	556909	223143	838966	210958	188518	130503	76672	126071	S000766.l.d.mth.tsv	V1	0.322	nonBasal1	nonBasal
S000868.l.r.m.c.lib.g.k2.a.t	TRUE	S000868	C008024	Q008032	2011	Negative	Negative	Negative	0	3	35	32	TNBC	NA	NA	Basal	IM	BL1	1	532939	168444	1106169	309807	305431	141095	69722	88962	S000868.l.d.mth.tsv	V1	0.471	Basal1	Basal
S002798.l.r.m2.c.lib.g.k2.a.t	TRUE	S002798	C006310	Q006314	2012	Negative	Negative	Negative	0	3	85	32	TNBC	NA	NA	Basal	BL2	BL2	0	550260	129070	900893	229450	228459	115770	74808	98963	S002798.l.d.mth.tsv	V2	0.223	nonBasal1	nonBasal
S003344.l.r.m.c.lib.g.k2.a.t	TRUE	S003344	C005781	Q005731	2013	Negative	Negative	Negative	1	2	60	27	TNBC	NA	NA	LumA	NA	NA	NA	479862	209201	801572	196854	190175	120078	69685	157056	S003344.l.d.mth.tsv	V1	0.396	nonBasal2	nonBasal
S003496.l.r.m.c.lib.g.k2.a.t	TRUE	S003496	C005658	Q005588	2013	Negative	Negative	Negative	0	3	50	6	TNBC	NA	NA	Basal	M	M	0	494256	163176	834182	283712	266977	143710	90882	89893	S003496.l.d.mth.tsv	V1	0.71	Basal3	Basal
S003585.l.r.m.c.lib.g.k2.a.t	TRUE	S003585	C005548	Q005496	2013	Negative	Negative	Negative	1	NA	60	33	TNBC	NA	NA	Basal	NA	NA	NA	446213	206499	727504	271998	252548	136021	56738	155139	S003585.l.d.mth.tsv	V1	0.507	nonBasal2	nonBasal
S004053.l.r.m.c.lib.g.k2.a.t	TRUE	S004053	C005112	Q005039	2013	Negative	Negative	Negative	0	NA	50	16	TNBC	NA	NA	Basal	BL1	BL1	1	522594	192058	1033410	277881	251699	133542	49948	77507	S004053.l.d.mth.tsv	V1	0.434	Basal3	Basal
S004240.l2.r.m.c.lib.g.k2.a.t	TRUE	S004240	C004929	Q004883	2013	Negative	Negative	Negative	0	3	55	14	TNBC	NA	NA	Normal	MSL	LAR	0	519140	294187	1005626	144188	149908	131399	82001	117252	S004240.l2.d.mth.tsv	V2	0.166	Basal2	Basal
S005001.l.r.m.c.lib.g.k2.a.t	TRUE	S005001	C004210	Q004143	2014	Negative	Negative	Negative	0	NA	55	19	TNBC	NA	NA	Basal	BL2	BL2	0	555893	183034	954369	287490	252445	88774	55766	92092	S005001.l.d.mth.tsv	V1	0.52	Basal2	Basal
S005019.l.r.m.c.lib.g.k2.a.t	TRUE	S005019	C004199	Q004141	2014	Negative	Negative	Negative	0	2	55	15	TNBC	NA	NA	Normal	MSL	M	0	516169	254721	820384	134195	131491	144351	95468	134046	S005019.l.d.mth.tsv	V1	0.191	Basal2	Basal
S005117.l.r.m.c.lib.g.k2.a.t	TRUE	S005117	C004097	Q004063	2014	Negative	Negative	Negative	0	2	70	10	TNBC	NA	NA	Her2	IM	LAR	1	499042	204862	1145699	264586	247780	90937	77209	135757	S005117.l.d.mth.tsv	V1	0.219	nonBasal2	nonBasal
S005404.l2.r.n.lib.g.k2.a.t	TRUE	S005404	C003812	Q003720	2014	Negative	Negative	Negative	0	3	45	35	TNBC	NA	NA	Basal	M	M	0	552102	144861	803973	286472	288777	140857	69275	105964	S005404.l3.d.mth.tsv	V2	0.485	Basal2	Basal
S006275.l2.r.n.m.c.lib.g.k2.a.t	TRUE	S006275	C003045	Q003024	2014	Negative	Negative	Negative	1	3	85	37	TNBC	NA	NA	Her2	LAR	LAR	1	492894	136388	994934	272090	264171	41701	63543	150678	S006275.l2.d.mth.tsv	V2	0.561	nonBasal2	nonBasal
S006321.l.r.m2.c.lib.g.k2.a.t	TRUE	S006321	C002988	Q002937	2014	Negative	Negative	Negative	0	3	55	10	TNBC	NA	NA	Normal	IM	LAR	1	488605	237219	1169509	222883	209353	127923	87480	128626	S006321.l.d.mth.tsv	V1	0.18	nonBasal1	nonBasal
S006775.l.r.m.c.lib.g.k2.a.t	TRUE	S006775	C002605	Q002541	2015	Negative	Negative	Negative	1	2	70	16	TNBC	NA	NA	Her2	MSL	BL2	1	591469	199877	1114366	222741	210701	55289	92009	138255	S006775.l.d.mth.tsv	V2	0.224	nonBasal1	nonBasal
S006848.l.r.m.c.lib.g.k2.a.t	TRUE	S006848	C002486	Q002440	2015	Negative	Negative	Negative	NA	NA	45	NA	TNBC	neoadjuvant	1	Normal	UNS	UNS	0	461999	268519	736071	188494	179282	143198	62690	147209	S006848.l.d.mth.tsv	V2	0.185	Basal2	Basal
S006860.l.r.m.c.lib.g.k2.a.t	TRUE	S006860	C002534	Q002462	2015	Negative	Negative	Negative	0	3	50	23	TNBC	adjuvant	1	Basal	IM	BL1	1	467535	122272	1068461	303415	297814	116639	61019	91769	S006860.l.d.mth.tsv	V1	0.392	Basal3	Basal
S006862.l.r.m.c.lib.g.k2.a.t	TRUE	S006862	C002487	Q002441	2015	Negative	Negative	Negative	NA	NA	55	NA	TNBC	neoadjuvant	1	Her2	LAR	LAR	0	506595	179957	890320	280857	256453	68452	57930	141323	S006862.l.d.mth.tsv	V1	0.52	nonBasal2	nonBasal
S006918.l.r.m.c.lib.g.k2.a.t	TRUE	S006918	C002458	Q002418	2015	Negative	Negative	Negative	0	3	65	25	TNBC	adjuvant	1	Basal	IM	BL2	1	366511	114623	1082616	311514	314659	107254	72653	91359	S006918.l.d.mth.tsv	V1	0.458	nonBasal1	nonBasal
S006936.l.r.m.c.lib.g.k2.a.t	TRUE	S006936	C002451	Q002388	2015	Negative	Negative	Negative	1	NA	40	80	TNBC	neoadjuvant	1	Basal	UNS	UNS	1	494034	220633	1008356	305191	294554	136245	59164	112562	S006936.l.d.mth.tsv	V1	0.23	Basal1	Basal
S006938.l.r.m.c.lib.g.k2.a.t	TRUE	S006938	C002446	Q002410	2015	Negative	Negative	Negative	0	3	85	22	TNBC	none	0	Basal	BL1	BL1	0	497425	108032	952971	285876	268922	136497	79782	91883	S006938.l.d.mth.tsv	V2	0.471	Basal3	Basal
S006950.l.r.m.c.lib.g.k2.a.t	TRUE	S006950	C002450	Q002401	2015	Negative	Negative	Negative	0	3	75	20	TNBC	adjuvant	1	Basal	M	M	0	567441	128872	847898	298306	267550	127357	69562	91228	S006950.l.d.mth.tsv	V1	0.577	Basal2	Basal
S006989.l.r.m.c.lib.g.k2.a.t	TRUE	S006989	C002401	Q002341	2015	Negative	Negative	Negative	0	3	65	20	TNBC	adjuvant	1	Basal	M	M	0	569039	190850	887622	219206	195433	143843	92545	94479	S006989.l.d.mth.tsv	V1	0.573	Basal2	Basal
S006996.l.r.m.c.lib.g.k2.a.t	TRUE	S006996	C002388	Q002362	2015	Negative	Negative	Negative	0	3	80	17	TNBC	none	0	Her2	UNS	UNS	0	541842	209012	934694	278425	260871	47617	88536	120650	S006996.l.d.mth.tsv	V2	0.46	nonBasal2	nonBasal
S006999.l.r.m.c.lib.g.k2.a.t	TRUE	S006999	C002405	Q002351	2015	Negative	Negative	Negative	1	3	70	32	TNBC	adjuvant	1	Her2	BL2	BL2	0	552644	136107	861033	277779	252816	74663	74217	121434	S006999.l.d.mth.tsv	V1	0.473	Basal2	Basal
S007083.l.r.m2.c.lib.g.k2.a.t	TRUE	S007083	C002305	Q002279	2015	Negative	Negative	Negative	0	2	75	14	TNBC	adjuvant	1	Her2	UNS	UNS	0	570343	231550	923424	230789	215737	97213	76170	131834	S007083.l.d.mth.tsv	V1	0.225	nonBasal1	nonBasal
S007190.l.r.m.c.lib.g.k2.a.t	TRUE	S007190	C002224	Q002181	2015	Negative	Negative	Negative	0	3	70	12	TNBC	adjuvant	1	Basal	LAR	LAR	0	551741	199325	914198	236312	221654	119985	78874	124413	S007190.l.d.mth.tsv	V1	0.232	nonBasal1	nonBasal
S007285.l.r.m.c.lib.g.k2.a.t	TRUE	S007285	C002146	Q002073	2015	Negative	Negative	Negative	0	3	40	25	TNBC	adjuvant	1	Her2	IM	LAR	1	459247	159466	1105568	292907	285131	110001	63723	122945	S007285.l.d.mth.tsv	V1	0.207	nonBasal1	nonBasal
S007395.l.r.m.c.lib.g.k2.a.t	TRUE	S007395	C002045	Q001986	2015	Negative	Negative	Negative	0	2	55	10	TNBC	adjuvant	1	Basal	MSL	BL2	0	594623	219552	1077456	210823	194572	118881	74416	84599	S007395.l.d.mth.tsv	V1	0.203	Basal3	Basal
S007427.l.r.m.c.lib.g.k2.a.t	TRUE	S007427	C002013	Q001967	2015	Negative	Negative	Negative	0	3	70	27	TNBC	adjuvant	1	Basal	UNS	UNS	1	283780	95912	1020370	310051	309319	121535	63204	87813	S007427.l.d.mth.tsv	V1	0.593	Basal3	Basal
S007504.l.r.m.c.lib.g.k2.a.t	TRUE	S007504	C001931	Q001858	2015	Negative	Negative	Negative	1	3	55	19	TNBC	adjuvant	1	Basal	M	M	0	506782	137041	783732	285853	267443	127756	63177	87268	S007504.l.d.mth.tsv	V1	0.533	Basal2	Basal
S007518.l.r.m.c.lib.g2.k2.a.t	TRUE	S007518	C001941	Q001872	2015	Negative	Negative	Negative	0	3	65	40	TNBC	adjuvant	1	Basal	UNS	UNS	0	508899	163730	849784	265371	248314	142061	71463	81645	S007518.l.d.mth.tsv	V1	0.713	Basal1	Basal
S007534.l.r.m.c.lib.g.k2.a.t	TRUE	S007534	C001903	Q001834	2015	Negative	Negative	Negative	1	3	30	40	TNBC	adjuvant	1	Basal	UNS	UNS	0	558749	120183	774131	277224	262345	132992	65641	90595	S007534.l.d.mth.tsv	V1	0.533	Basal2	Basal
S007538.l.r.m.c.lib.g.k2.a.t	TRUE	S007538	C001905	Q001846	2015	Negative	Negative	Negative	0	3	45	13	TNBC	adjuvant	1	Basal	IM	BL2	1	533403	210556	1034130	229604	212132	125252	79587	99967	S007538.l.d.mth.tsv	V1	0.267	Basal3	Basal
S007681.l.r.n.m.c.lib.g.k2.a.t	TRUE	S007681	C001802	Q001759	2015	Negative	Negative	Negative	1	NA	45	20	TNBC	neoadjuvant	1	Basal	IM	BL2	1	484666	210104	1158996	266753	262145	138467	59080	105744	S007681.l.d.mth.tsv	V1	0.237	Basal3	Basal
S007697.l.r.n.m.c.lib.g.k2.a.t	TRUE	S007697	C001769	Q001749	2015	Negative	Negative	Negative	1	3	75	25	TNBC	adjuvant	1	Basal	UNS	UNS	0	372184	120528	713678	328876	322835	135660	59044	96604	S007697.l.d.mth.tsv	V1	0.903	Basal1	Basal
S007723.l.r.n.m.c.lib.g.k2.a.t	TRUE	S007723	C001754	Q001702	2015	Negative	Negative	Negative	0	2	50	24	TNBC	adjuvant	1	Normal	LAR	LAR	0	512656	234419	871407	148128	142426	133674	82898	132930	S007723.l.d.mth.tsv	V2	0.27	nonBasal2	nonBasal
S007851.l.r.m.c.lib.g.k2.a.t	TRUE	S007851	C001635	Q001577	2015	Negative	Negative	Negative	0	3	45	16	TNBC	adjuvant	1	Basal	IM	BL1	1	440946	126943	1122049	310219	295486	115302	73298	94681	S007851.l.d.mth.tsv	V1	0.39	Basal3	Basal
S007970.l.r.n.m.c.lib.g.k2.a.t	TRUE	S007970	C001524	Q001484	2015	Negative	Negative	Negative	1	2	70	22	TNBC	adjuvant	1	Normal	MSL	LAR	0	536489	250207	1006825	182403	175626	132073	74099	131945	S007970.l.d.mth.tsv	V1	0.203	nonBasal1	nonBasal
S007986.l.r.n.m.c.lib.g.k2.a.t	TRUE	S007986	C001478	Q001433	2015	Negative	Negative	Negative	1	2	70	40	TNBC	NA	NA	Normal	NA	NA	NA	420461	217645	757419	230011	203987	142274	82882	140340	S007986.l.d.mth.tsv	V2	0.456	Basal1	Basal
S007987.l.r.n.m.c.lib.g.k2.a.t	TRUE	S007987	C001500	Q001458	2015	Negative	Negative	Negative	1	3	90	25	TNBC	none	0	Basal	BL1	BL1	1	457858	169622	1055221	276690	266880	112662	76229	82107	S007987.l.d.mth.tsv	V2	0.318	Basal3	Basal
S007992.l.r.n.m.c.lib.g.k2.a.t	TRUE	S007992	C001483	Q001443	2015	Negative	Negative	Negative	0	NA	60	4	TNBC	neoadjuvant	1	Basal	BL1	BL1	1	455188	145337	971480	322635	312512	128244	74961	93714	S007992.l.d.mth.tsv	V1	0.537	Basal3	Basal
S008046.l.r.n.m.c.lib.g.k2.a.t	TRUE	S008046	C001465	Q001432	2015	Negative	Negative	Negative	0	3	95	41	TNBC	none	0	Basal	M	M	0	457187	124710	678753	267819	261952	145190	64647	96115	S008046.l.d.mth.tsv	V2	0.842	Basal2	Basal
S008058.l.r.n.m.c.lib.g.k2.a.t	TRUE	S008058	C001446	Q001397	2015	Negative	Negative	Negative	1	2	75	24	TNBC	adjuvant	1	Normal	MSL	LAR	0	542481	265557	933170	147132	147271	143278	84499	142993	S008058.l.d.mth.tsv	V2	0.191	Basal2	Basal
S008068.l.r.n.m.c.lib.g.k2.a.t	TRUE	S008068	C001437	Q001402	2015	Negative	Negative	Negative	1	3	90	70	TNBC	NA	NA	Her2	LAR	LAR	0	512136	157933	788472	265982	255412	53453	71911	136301	S008068.l.d.mth.tsv	V2	0.656	nonBasal2	nonBasal
S008104.l.r.n.m.c.lib.g.k2.a.t	TRUE	S008104	C001389	Q001310	2015	Negative	Negative	Negative	0	3	50	19	TNBC	adjuvant	1	Basal	M	M	0	551899	201537	797399	287651	278875	145585	78202	88407	S008104.l.d.mth.tsv	V1	0.49	Basal2	Basal
S008221.l.r.n.m.c.lib.g.k2.a.t	TRUE	S008221	C001299	Q001256	2015	Negative	Negative	Negative	0	3	40	11	TNBC	adjuvant	1	Basal	IM	BL1	1	402242	126288	1096438	306969	288474	105248	66902	84086	S008221.l.d.mth.tsv	V1	0.348	Basal3	Basal
S008242.l.r.n.m.c.lib.g.k2.a.t	TRUE	S008242	C001275	Q001237	2015	Negative	Negative	Negative	0	NA	65	19	TNBC	neoadjuvant	1	Her2	LAR	LAR	0	450304	116898	880941	304792	296701	40345	53811	127697	S008242.l.d.mth.tsv	V1	0.5	nonBasal2	nonBasal
S008283.l.r.n.m.c.lib.g.k2.a.t	TRUE	S008283	C001238	Q001172	2015	Negative	Negative	Negative	0	3	60	32	TNBC	none	0	Basal	MSL	M	0	512579	146366	845549	244466	244527	68239	72809	73463	S008283.l.d.mth.tsv	V2	0.627	Basal3	Basal
S008429.l.r.n.m.c.lib.g.k2.a.t	TRUE	S008429	C001121	Q001064	2016	Negative	Negative	Negative	NA	NA	40	24	TNBC	neoadjuvant	1	Basal	BL1	BL1	0	419741	167654	811439	256326	238337	118084	48850	106819	S008429.l.d.mth.tsv	V1	0.751	Basal1	Basal
S008431.l.r.n.m.c.lib.g.k2.a.t	TRUE	S008431	C001110	Q001076	2016	Negative	Negative	Negative	1	3	80	18	TNBC	adjuvant	1	Basal	M	M	0	529350	136382	727809	298408	276397	148664	63096	75082	S008431.l.d.mth.tsv	V1	0.714	Basal1	Basal
S008511.l.r.n.m.c.lib.g.k2.a.t	TRUE	S008511	C001052	Q000990	2016	Negative	Negative	Negative	NA	NA	55	NA	TNBC	NA	NA	Her2	NA	NA	NA	459692	169906	794016	301210	293411	33054	58118	163397	S008511.l.d.mth.tsv	V1	0.174	nonBasal1	nonBasal
S008589.l.r.n.m.c.lib.g.k2.a.t	TRUE	S008589	C000974	Q000926	2016	Negative	Negative	Negative	0	3	60	20	TNBC	adjuvant	1	Basal	IM	BL2	1	420303	91811	970199	312702	296339	99888	66072	98425	S008589.l.d.mth.tsv	V1	0.567	Basal3	Basal
S008630.l.r.n.m.c.lib.g.k2.a.t	TRUE	S008630	C000942	Q000910	2016	Negative	Negative	Negative	0	3	85	30	TNBC	none	0	Her2	BL2	BL2	0	523573	133227	945698	305306	301994	91068	79282	118549	S008630.l.d.mth.tsv	V2	0.518	nonBasal2	nonBasal
S008665.l.r.m.c.lib.g.k2.a.t	TRUE	S008665	C000906	Q000852	2016	Negative	Negative	Negative	NA	NA	65	20	TNBC	neoadjuvant	1	Her2	NA	NA	NA	479448	157834	785762	250578	239034	105857	50906	143633	S008665.l.d.mth.tsv	V1	0.5	nonBasal2	nonBasal
S008710.l.r.n.m.c.lib.g.k2.a.t	TRUE	S008710	C000862	Q000818	2016	Negative	Negative	Negative	0	2	60	7	TNBC	adjuvant	1	Her2	UNS	UNS	0	535370	194071	872449	267210	261061	77084	68922	124019	S008710.l.d.mth.tsv	V1	0.481	nonBasal1	nonBasal
S008732.l.r.n.m.c.lib.g.k2.a.t	TRUE	S008732	C000848	Q000804	2016	Negative	Negative	Negative	1	3	85	20	TNBC	none	0	Basal	M	M	0	489569	198811	805811	312655	300613	110147	69159	93437	S008732.l.d.mth.tsv	V2	0.621	Basal1	Basal
S008775.l.r.n.m.c.lib.g.k2.a.t	TRUE	S008775	C000811	Q000748	2016	Negative	Negative	Negative	1	2	55	9	TNBC	none	0	Basal	M	M	0	577452	209891	670894	228162	216615	129919	82909	91553	S008775.l.d.mth.tsv	V2	0.825	Basal2	Basal
S008796.l.r.n.m.c.lib.g.k2.a.t	TRUE	S008796	C000783	Q000732	2016	Negative	Negative	Negative	0	3	50	10	TNBC	NA	NA	Basal	UNS	UNS	1	486785	113068	1049133	322655	314104	141315	61328	83333	S008796.l.d.mth.tsv	V2	0.587	Basal3	Basal
S008823.l.r.n.m.c.lib.g.k2.a.t	TRUE	S008823	C000759	Q000711	2016	Negative	Negative	Negative	1	NA	50	7	TNBC	neoadjuvant	1	Basal	IM	BL1	1	447241	163096	1073651	298604	273445	121814	66964	91385	S008823.l.d.mth.tsv	V1	0.499	Basal2	Basal
S008847.l.r.n.m.c.lib.g.k2.a.t	TRUE	S008847	C000736	Q000688	2016	Negative	Negative	Negative	1	NA	75	10	TNBC	neoadjuvant	1	Basal	M	M	0	527129	193691	777916	269542	251984	126778	63567	88886	S008847.l.d.mth.tsv	V1	0.456	Basal2	Basal
S008907.l.r.n.m.c.lib.g.k2.a.t	TRUE	S008907	C000683	Q000632	2016	Negative	Negative	Negative	0	3	85	36	TNBC	none	0	Basal	M	M	0	525062	159949	783940	290142	284449	95244	85675	80940	S008907.l.d.mth.tsv	V2	0.708	Basal2	Basal
S008912.l.r.n.m.c.lib.g.k2.a.t	TRUE	S008912	C000671	Q000634	2016	Negative	Negative	Negative	0	3	90	20	TNBC	NA	NA	Her2	LAR	LAR	0	502258	124999	870024	301391	281225	78345	73327	120585	S008912.l.d.mth.tsv	V2	0.518	nonBasal2	nonBasal
S008926.l.r.n.m.c.lib.g.k2.a.t	TRUE	S008926	C000652	Q000614	2016	Negative	Negative	Negative	1	2	75	9	TNBC	adjuvant	1	Basal	IM	LAR	1	514166	259002	1173207	202433	186715	105038	70889	110480	S008926.l.d.mth.tsv	V1	0.22	nonBasal1	nonBasal
S008930.l.r.n.m.c.lib.g.k2.a.t	TRUE	S008930	C000663	Q000602	2016	Negative	Negative	Negative	0	3	65	11	TNBC	adjuvant	1	Basal	IM	BL2	1	544622	167586	1196565	251316	244561	103554	81774	93216	S008930.l.d.mth.tsv	V1	0.192	nonBasal1	nonBasal
S008932.l.r.n.m.c.lib.g.k2.a.t	TRUE	S008932	C000662	Q000590	2016	Negative	Negative	Negative	NA	NA	45	NA	TNBC	neoadjuvant	1	Basal	IM	BL1	1	492011	226734	1089960	263726	242785	124309	57606	118622	S008932.l.d.mth.tsv	V1	0.244	nonBasal1	nonBasal
S009077.l.r.n.m.c.lib.g.k2.a.t	TRUE	S009077	C000531	Q000485	2016	Negative	Negative	Negative	1	3	75	20	TNBC	adjuvant	1	Her2	LAR	LAR	0	535763	145109	876609	301041	281723	66323	70787	120342	S009077.l.d.mth.tsv	V1	0.51	nonBasal2	nonBasal
S009082.l.r.n.m.c.lib.g.k2.a.t	TRUE	S009082	C000526	Q000476	2016	Negative	Negative	Negative	0	3	55	16	TNBC	adjuvant	1	Basal	M	M	0	452261	163885	695757	317577	350979	148126	75909	83944	S009082.l.d.mth.tsv	V1	0.889	Basal2	Basal
S009100.l.r.n.lib.g.k2.a.t	TRUE	S009100	C000514	Q000464	2016	Negative	Negative	Negative	NA	NA	50	NA	TNBC	neoadjuvant	1	Basal	IM	BL1	1	442240	163428	1150202	320610	313319	107588	51241	93337	S009100.l.d.mth.tsv	V1	0.226	Basal3	Basal
S009119.l.r.n.lib.g.k2.a.t	TRUE	S009119	C000487	Q000438	2016	Negative	Negative	Negative	0	2	50	19	TNBC	adjuvant	1	Basal	M	M	0	518981	146774	766650	264946	249037	145770	75806	85221	S009119.l.d.mth.tsv	V1	0.614	Basal2	Basal
S009210.l.r.n.lib.g.k2.a.t	TRUE	S009210	C000410	Q000360	2016	Negative	Negative	Negative	NA	NA	35	NA	TNBC	neoadjuvant	1	Basal	LAR	LAR	0	409971	192371	897935	325352	319607	113376	48358	87343	S009210.l.d.mth.tsv	V1	0.447	Basal1	Basal
S009251.l.r.n.lib.g.k2.a.t	TRUE	S009251	C000377	Q000324	2016	Negative	Negative	Negative	1	NA	55	70	TNBC	neoadjuvant	1	Basal	LAR	LAR	0	463051	221038	912499	240191	221804	105302	53219	115641	S009251.l.d.mth.tsv	V1	0.552	Basal1	Basal
S009263.l.r.n.lib.g.k2.a.t	TRUE	S009263	C000356	Q000313	2016	Negative	Negative	Negative	0	3	55	20	TNBC	adjuvant	1	Her2	IM	LAR	1	488735	173754	1104366	303913	288678	65773	77858	126420	S009263.l.d.mth.tsv	V1	0.283	nonBasal1	nonBasal
S009319.l.r.n.lib.g.k2.a.t	TRUE	S009319	C000317	Q000256	2016	Negative	Negative	Negative	1	3	65	20	TNBC	adjuvant	1	Her2	IM	LAR	1	445513	160064	1101134	279258	264203	103534	64895	134816	S009319.l.d.mth.tsv	V1	0.351	nonBasal2	nonBasal
S009357.l.r.n.lib.g.k2.a.t	TRUE	S009357	C000286	Q000226	2016	Negative	Negative	Negative	0	3	80	21	TNBC	none	0	Her2	LAR	LAR	0	470101	165909	822589	272269	266243	53598	82601	120573	S009357.l.d.mth.tsv	V2	0.646	nonBasal2	nonBasal
S009360.l.r.n.lib.g.k2.a.t	TRUE	S009360	C000284	Q000228	2016	Negative	Negative	Negative	1	2	85	24	TNBC	none	0	Her2	LAR	LAR	0	537393	139879	876013	207152	201300	82245	85867	136512	S009360.l.d.mth.tsv	V2	0.496	nonBasal2	nonBasal
S009362.l.r.n.lib.g.k2.a.t	TRUE	S009362	C000283	Q000216	2016	Negative	Negative	Negative	0	3	35	14	TNBC	adjuvant	1	Basal	BL2	BL2	0	584721	185225	956784	261592	245520	128639	78070	100418	S009362.l.d.mth.tsv	V1	0.246	Basal2	Basal
S009369.l.r.n.lib.g.k2.a.t	TRUE	S009369	C000274	Q000213	2016	Negative	Negative	Negative	0	3	75	11	TNBC	adjuvant	1	Basal	M	M	0	531470	142620	868252	265665	256410	146608	65682	92341	S009369.l.d.mth.tsv	V1	0.66	Basal2	Basal
S009373.l.r.n.lib.g.k2.a.t	TRUE	S009373	C000270	Q000209	2016	Negative	Negative	Negative	0	NA	60	10	TNBC	neoadjuvant	1	Basal	UNS	UNS	1	494029	148480	1027724	317492	309249	110412	54305	85002	S009373.l.d.mth.tsv	V1	0.432	Basal3	Basal
S009374.l.r.n.lib.g.k2.a.t	TRUE	S009374	C000269	Q000208	2016	Negative	Negative	Negative	0	NA	60	NA	TNBC	neoadjuvant	1	Basal	BL1	BL1	0	450419	169442	980113	303377	306034	139458	54759	81259	S009374.l.d.mth.tsv	V1	0.469	Basal2	Basal
S009421.l.r.n.lib.g.k2.a.t	TRUE	S009421	C000232	Q000161	2016	Negative	Negative	Negative	0	3	55	13	TNBC	adjuvant	1	Basal	UNS	UNS	1	439831	117767	1037194	278831	272022	111439	54281	94885	S009421.l.d.mth.tsv	V1	0.256	Basal3	Basal
S009509.l.r.n.lib.g.k2.a.t	TRUE	S009509	C000204	Q000154	2016	Negative	Negative	Negative	1	2	75	15	TNBC	NA	NA	Normal	NA	NA	NA	493716	244585	1106799	231728	203478	124852	87471	154777	S009509.l.d.mth.tsv	V1	0.27	nonBasal1	nonBasal
S009533.l.r.n.lib.g.k2.a.t	TRUE	S009533	C000135	Q000070	2016	Negative	Negative	Negative	0	NA	35	NA	TNBC	neoadjuvant	1	Basal	IM	BL1	1	488865	146425	1107438	309858	295238	141190	51731	85617	S009533.l.d.mth.tsv	V1	0.329	Basal3	Basal
S009543.l.r.n.lib.g.k2.a.t	TRUE	S009543	C000130	Q000061	2016	Negative	Negative	Negative	0	NA	40	3	TNBC	neoadjuvant	1	Basal	BL1	BL1	0	397904	166861	966645	322478	318666	136384	53123	76234	S009543.l.d.mth.tsv	V1	0.646	Basal1	Basal
S009555.l.r.n.lib.g.k2.a.t	TRUE	S009555	C000116	Q000047	2016	Negative	Negative	Negative	0	3	70	15	TNBC	adjuvant	1	Her2	IM	BL2	1	527639	219970	1056091	265444	247510	120192	81783	124528	S009555.l.d.mth.tsv	V1	0.283	nonBasal2	nonBasal
S009556.l.r.n.lib.g.k2.a.t	TRUE	S009556	C000113	Q000040	2016	Negative	Negative	Negative	NA	NA	35	NA	TNBC	neoadjuvant	1	Basal	UNS	UNS	1	380253	145103	1009996	316377	314818	130382	48519	97834	S009556.l.d.mth.tsv	V1	0.573	Basal3	Basal
S009557.l.r.n.lib.g.k2.a.t	TRUE	S009557	C000112	Q000048	2016	Negative	Negative	Negative	0	NA	70	NA	TNBC	adjuvant	1	Basal	M	M	0	491531	125474	647188	257636	240530	148508	67249	94249	S009557.l.d.mth.tsv	V1	0.877	Basal2	Basal
S009560.l.r.n.lib.g.k2.a.t	TRUE	S009560	C000117	Q000051	2016	Negative	Negative	Negative	1	3	85	28	TNBC	none	0	Basal	M	M	0	579806	155055	938462	261987	234235	133962	78571	88606	S009560.l.d.mth.tsv	V2	0.422	Basal2	Basal
S009574.l.r.n.lib.g.k2.a.t	TRUE	S009574	C000102	Q000036	2016	Negative	Negative	Negative	0	3	40	11	TNBC	adjuvant	1	Basal	BL1	BL1	0	482688	96545	918444	278039	271387	131654	67608	90195	S009574.l.d.mth.tsv	V1	0.825	Basal1	Basal
S009587.l.r.lib3.g.k2.a.t	TRUE	S009587	C000087	Q000016	2016	Negative	Negative	Negative	0	3	40	22	TNBC	adjuvant	1	Her2	LAR	LAR	1	533004	235121	1077544	251495	243625	50170	81313	116513	S009587.l.d.mth.tsv	V2	0.242	nonBasal1	nonBasal
S009673.l.r.n.lib.g.k2.a.t	TRUE	S009673	C009953	Q009141	2016	Negative	Negative	Negative	0	3	70	15	TNBC	adjuvant	1	Basal	LAR	LAR	0	530609	249075	939708	242836	218949	120165	82245	150479	S009673.l.d.mth.tsv	V2	0.234	nonBasal1	nonBasal
S009746.l.r.n.lib.g.k2.a.t	TRUE	S009746	C010020	Q009240	2016	Negative	Negative	Negative	0	3	95	22	TNBC	none	0	Basal	UNS	UNS	0	564222	245423	803884	258474	236058	139282	93341	89381	S009746.l.d.mth.tsv	V2	0.196	Basal2	Basal
S009748.l.r.n.lib.g.k2.a.t	TRUE	S009748	C010023	Q009244	2016	Negative	Negative	Negative	0	2	55	17	TNBC	adjuvant	1	Basal	IM	LAR	1	494998	206991	1200239	220448	203122	132754	86715	126280	S009748.l.d.mth.tsv	V2	0.16	nonBasal1	nonBasal
S009815.l.r.n.lib.g.k2.a.t	TRUE	S009815	C010048	Q009312	2016	Negative	Negative	Negative	1	NA	60	38	TNBC	neoadjuvant	1	Her2	LAR	LAR	0	563448	161419	829597	264707	241002	103264	57234	127123	S009815.l.d.mth.tsv	V1	0.381	nonBasal2	nonBasal
S009831.l.r.lib.g.k2.a.t	TRUE	S009831	C010107	Q009354	2016	Negative	Negative	Negative	1	3	45	13	TNBC	adjuvant	1	Basal	M	M	0	526476	191781	880399	302591	284479	129632	73983	81668	S009831.l.d.mth.tsv	V2	0.484	Basal1	Basal
S009856.l.r.n.lib.g.k2.a.t	TRUE	S009856	C010051	Q009391	2016	Negative	Negative	Negative	1	3	80	15	TNBC	adjuvant	1	Basal	M	M	0	529112	171309	851117	298753	272382	136750	76930	77240	S009856.l.d.mth.tsv	V2	0.607	Basal2	Basal
S009860.l.r.n.lib.g.k2.a.t	TRUE	S009860	C010145	Q009396	2016	Negative	Negative	Negative	0	2	85	15	TNBC	none	0	Her2	LAR	LAR	0	548669	164820	803929	191078	187407	49313	79951	107762	S009860.l.d.mth.tsv	V2	0.526	nonBasal2	nonBasal
S009893.l.r.n.lib.g.k2.a.t	TRUE	S009893	C010179	Q009449	2016	Negative	Negative	Negative	0	NA	70	14	TNBC	neoadjuvant	1	Basal	UNS	UNS	0	435688	176321	782695	318639	310021	143820	54449	78554	S009893.l.d.mth.tsv	V2	0.82	Basal1	Basal
S009931.l.r.n.lib.g.k2.a.t	TRUE	S009931	C010212	Q009518	2016	Negative	Negative	Negative	0	3	80	15	TNBC	none	0	Basal	M	M	0	493325	103216	674279	283956	273851	148023	80768	91246	S009931.l.d.mth.tsv	V2	0.732	Basal1	Basal
S009968.l.r.n.lib.g.k2.a.t	TRUE	S009968	C010230	Q009564	2016	Negative	Negative	Negative	0	3	70	30	TNBC	adjuvant	1	Basal	BL2	BL2	1	486517	111525	1004554	289341	283843	110171	77002	90829	S009968.l.d.mth.tsv	V2	0.456	nonBasal2	nonBasal
S009990.l.r.n.lib.g.k2.a.t	TRUE	S009990	C010286	Q009604	2016	Negative	Negative	Negative	0	3	60	5	TNBC	none	0	Basal	M	M	0	592953	212578	788899	267899	238977	135778	81511	102506	S009990.l.d.mth.tsv	V2	0.44	Basal2	Basal
S010006.l.r.n.lib.g.k2.a.t	TRUE	S010006	C010304	Q009626	2016	Negative	Negative	Negative	0	3	55	23	TNBC	neoadjuvant	1	Basal	M	M	0	537210	182505	740987	277277	248645	142723	54747	87516	S010006.l.d.mth.tsv	V1	0.636	Basal2	Basal
S010039.l.r.n.lib.g.k2.a.t	TRUE	S010039	C010338	Q009654	2016	Negative	Negative	Negative	0	2	65	20	TNBC	adjuvant	1	Normal	LAR	LAR	0	440388	206315	819013	170152	160572	146608	84446	142695	S010039.l.d.mth.tsv	V2	0.202	Basal2	Basal
S010086.l.r.n.lib.g.k2.a.t	TRUE	S010086	C010363	Q009733	2016	Negative	Negative	Negative	NA	3	75	7	TNBC	none	0	Basal	BL1	BL1	0	532306	231505	985402	279127	261116	145579	73191	106135	S010086.l.d.mth.tsv	V2	0.476	Basal2	Basal
S010115.l.r.n.lib.g.k2.a.t	TRUE	S010115	C010393	Q009772	2016	Negative	Negative	Negative	0	3	65	13	TNBC	adjuvant	1	Basal	UNS	UNS	1	502985	235821	1143713	201189	194371	135568	79814	120423	S010115.l.d.mth.tsv	V2	0.177	nonBasal1	nonBasal
S010173.l.r.n.lib.g.k2.a.t	TRUE	S010173	C010457	Q009855	2016	Negative	Negative	Negative	0	NA	40	3	TNBC	neoadjuvant	1	Basal	BL1	BL1	0	380630	147949	726109	323039	311615	136584	50037	75331	S010173.l.d.mth.tsv	V1	0.829	Basal1	Basal
S010229.l.r.n.lib.g.k2.a.t	TRUE	S010229	C010501	Q009937	2017	Negative	Negative	Negative	1	3	65	15	TNBC	adjuvant	1	Her2	LAR	LAR	0	549174	132205	1011279	231762	235263	65473	70375	133671	S010229.l.d.mth.tsv	V2	0.272	nonBasal2	nonBasal
S010248.l.r.n.lib.g.k2.a.t	TRUE	S010248	C010514	Q009950	2016	Negative	Negative	Negative	0	3	50	18	TNBC	adjuvant	1	Basal	IM	BL1	1	448022	138600	1058262	281348	270451	147156	66477	83268	S010248.l.d.mth.tsv	V2	0.542	Basal3	Basal
S010302.l.r.lib.g.k2.a.t	TRUE	S010302	C010573	Q010048	2017	Negative	Negative	Negative	0	3	80	14	TNBC	none	0	Basal	M	M	0	509356	184547	811015	267713	248605	133270	70482	93860	S010302.l.d.mth.tsv	V2	0.736	Basal2	Basal
S010320.l.r.n.lib.g.k2.a.t	TRUE	S010320	C010595	Q010060	2017	Negative	Negative	Negative	0	3	40	16	TNBC	adjuvant	1	Basal	BL1	BL1	0	433553	116354	958759	326758	311979	146783	58489	94351	S010320.l.d.mth.tsv	V2	0.715	Basal3	Basal
S010410.l.r.n.lib.g.k2.a.t	TRUE	S010410	C010677	Q010175	2017	Negative	Negative	Negative	0	3	80	18	TNBC	none	0	Basal	UNS	UNS	1	541991	175295	1048097	291671	283454	148504	79259	97473	S010410.l.d.mth.tsv	V2	0.362	Basal3	Basal
S010473.l.r.n.lib.g.k2.a.t	TRUE	S010473	C010738	Q010270	2017	Negative	Negative	Negative	1	NA	65	8	TNBC	neoadjuvant	1	Basal	BL2	BL2	0	574154	185330	948935	275662	262603	90333	71224	77346	S010473.l.d.mth.tsv	V1	0.327	Basal2	Basal
S010491.l.r.n.lib.g.k2.a.t	TRUE	S010491	C010760	Q010303	2017	Negative	Negative	Negative	0	3	75	18	TNBC	adjuvant	1	Normal	LAR	LAR	0	536248	132144	876067	203489	194903	105851	82682	139446	S010491.l.d.mth.tsv	V2	0.487	nonBasal2	nonBasal
S010563.l.r.n.lib.g.k2.a.t	TRUE	S010563	C010836	Q010397	2017	Negative	Negative	Negative	0	3	80	12	TNBC	none	0	Basal	IM	BL1	1	555132	194421	1141886	269065	247149	144690	63653	81938	S010563.l.d.mth.tsv	V2	0.154	Basal3	Basal
S010602.l.r.m.c.lib.g.k2.a.t	TRUE	S010602	C010849	Q010419	2017	Negative	Negative	Negative	1	3	75	15	TNBC	neoadjuvant	1	Basal	MSL	LAR	1	490488	273320	1150554	215688	202762	145442	68851	120918	S010602.l.d.mth.tsv	V2	0.144	Basal3	Basal
S010605.l.r.n.lib.g.k2.a.t	TRUE	S010605	C010852	Q010430	2017	Negative	Negative	Negative	1	3	85	35	TNBC	none	0	Her2	UNS	UNS	0	413497	111908	866251	322582	317341	85867	71205	99956	S010605.l.d.mth.tsv	V2	0.585	nonBasal2	nonBasal
S010611.l.r.n.lib.g.k2.a.t	TRUE	S010611	C010867	Q010450	2017	Negative	Negative	Negative	1	3	75	20	TNBC	adjuvant	1	Basal	M	M	0	546148	207506	858923	288072	274241	142379	86599	99227	S010611.l.d.mth.tsv	V2	0.533	Basal2	Basal
S010659.l.r.n.lib.g.k2.a.t	TRUE	S010659	C010940	Q010530	2017	Negative	Negative	Negative	0	NA	55	NA	TNBC	neoadjuvant	1	Basal	IM	BL2	1	541146	219411	1109202	280145	256886	123553	84148	86477	S010659.l.d.mth.tsv	V1	0.241	Basal1	Basal
S010710.l.r.n.lib.g.k2.a.t	TRUE	S010710	C011000	Q010605	2017	Negative	Negative	Negative	1	3	50	22	TNBC	adjuvant	1	Normal	MSL	BL2	1	533002	266314	1136159	196647	183175	141692	85526	124287	S010710.l.d.mth.tsv	V2	0.144	Basal1	Basal
S010782.l.r.n.lib.g.k2.a.t	TRUE	S010782	C011026	Q010681	2017	Negative	Negative	Negative	0	2	45	6	TNBC	neoadjuvant	1	Basal	BL1	BL1	0	413373	161995	764843	300482	288461	129486	64477	104539	S010782.l.d.mth.tsv	V1	0.632	Basal2	Basal
S010832.l.r.n.lib.g.k2.a.t	TRUE	S010832	C011094	Q010733	2017	Negative	Negative	Negative	0	3	65	11	TNBC	adjuvant	1	Basal	BL1	BL1	0	550625	192410	922585	281740	263460	139310	73319	88262	S010832.l.d.mth.tsv	V2	0.606	Basal1	Basal
S010855.l.r.n.lib.g.k2.a.t	TRUE	S010855	C011128	Q010795	2017	Negative	Negative	Negative	0	NA	35	NA	TNBC	neoadjuvant	1	Basal	BL1	BL1	0	546293	179347	940857	292199	278048	138023	58291	89473	S010855.l.d.mth.tsv	V1	0.503	Basal3	Basal
S010902.l.r.n.lib.g.k2.a.t	TRUE	S010902	C011173	Q010853	2017	Negative	Negative	Negative	0	3	60	12	TNBC	adjuvant	1	Basal	IM	BL2	1	505268	234579	1163343	293099	276543	107039	78298	101468	S010902.l.d.mth.tsv	V2	0.188	Basal3	Basal
S010919.l.r.n.lib.g.k2.a.t	TRUE	S010919	C011175	Q010865	2017	Negative	Negative	Negative	0	2	60	11	TNBC	adjuvant	1	Her2	LAR	LAR	0	518180	183651	752766	211690	205933	100056	71681	121432	S010919.l.d.mth.tsv	V2	0.477	nonBasal2	nonBasal
S010922.l.r.n.lib.g.k2.a.t	TRUE	S010922	C011178	Q010871	2017	Negative	Negative	Negative	0	3	80	20	TNBC	none	0	Basal	IM	BL1	1	465804	130647	1044976	279837	270154	123576	64426	96238	S010922.l.d.mth.tsv	V2	0.421	Basal3	Basal
S010986.l.r.n.lib.g.k2.a.t	TRUE	S010986	C011247	Q010982	2017	Negative	Negative	Negative	1	3	60	5	TNBC	neoadjuvant	1	Basal	IM	BL1	1	403300	178982	1100533	326603	313466	103093	61524	87855	S010986.l.d.mth.tsv	V1	0.392	Basal3	Basal
S011076.l.r.n.m.c.lib.g.k2.a.t	TRUE	S011076	C011335	Q011083	2017	Negative	Negative	Negative	0	2	70	12	TNBC	adjuvant	1	Basal	M	M	0	561574	238022	912246	256432	238154	141435	85480	84976	S011076.l.d.mth.tsv	V2	0.409	Basal2	Basal
S011081.l.r.n.m.c.lib.g.k2.a.t	TRUE	S011081	C011340	Q011097	2017	Negative	Negative	Negative	0	3	80	10	TNBC	neoadjuvant	1	Basal	UNS	UNS	0	358385	139296	754618	332737	315556	104332	64383	102282	S011081.l.d.mth.tsv	V1	0.735	Basal1	Basal
S011174.l.r.n.m.c.lib.g.k2.a.t	TRUE	S011174	C011460	Q011286	2017	Negative	Negative	Negative	1	3	45	27	TNBC	neoadjuvant	1	Basal	MSL	M	0	515933	248049	979095	214343	202172	145641	73586	120389	S011174.l.d.mth2.tsv	V2	0.23	Basal1	Basal
S011496.l.r.n.m.c.lib.g.k2.a.t	TRUE	S011496	C011734	Q011645	2017	Negative	Negative	Negative	0	3	70	10	TNBC	adjuvant	1	Basal	UNS	UNS	0	531214	170318	1039900	249367	226814	141008	73492	79435	S011496.l.d.mth.tsv	V2	0.491	Basal1	Basal
S011707.l.r.n.m.c.lib.g.k2.a.t	TRUE	S011707	C011874	Q011975	2017	Negative	Negative	Negative	0	3	70	20	TNBC	neoadjuvant	1	Basal	IM	BL1	1	495794	212664	1073236	305353	287994	107386	53346	88301	S011707.l.d.mth.tsv	V1	0.289	nonBasal1	nonBasal
S011782.l.r.n.m.c.lib.g.k2.a.t	TRUE	S011782	C012020	Q012078	2017	Negative	Negative	Negative	1	NA	40	NA	TNBC	neoadjuvant	1	Basal	BL2	BL2	0	501142	221669	910838	309235	296946	108890	56025	88064	S011782.l.d.mth.tsv	V1	0.251	Basal2	Basal
S011904.l.r.n.m.c.lib.g.k2.a.t	TRUE	S011904	C012121	Q012252	2017	Negative	Negative	Negative	0	3	55	16	TNBC	adjuvant	1	Basal	BL1	BL1	0	414032	141941	941817	303967	305925	137587	53999	87742	S011904.l.d.mth.tsv	V2	0.737	Basal1	Basal
S011990.l.r.n.m.c.lib.g.k2.a.t	TRUE	S011990	C012203	Q012351	2017	Negative	Negative	Negative	0	3	90	19	TNBC	none	0	Basal	BL1	BL1	0	387111	134010	779279	319661	319128	87942	54988	97597	S011990.l.d.mth.tsv	V2	0.757	nonBasal1	nonBasal
S012322.l.r.n.m.c.lib.g.k2.a.t	TRUE	S012322	C012534	Q012698	2018	Negative	Negative	Negative	0	3	90	27	TNBC	none	0	Basal	BL2	BL2	0	483746	102556	887914	305992	294964	101268	65708	132439	S012322.l.d.mth.tsv	V2	0.437	nonBasal2	nonBasal

## Sheet: 1b Legend
rba	RNAseq assay id
FU	Part of follow-up cohort from original study
Sample
Case
Patient
ReferenceYear	Year of diagnosis
ER
PR
HER2
LN	nodal status
NHG	tumor grade
Age
Size_mm	tumor size
ClinicalGroup
TypeOfTreatment
Chemotherapy
NCN_PAM50	PAM50 subtype
TNBCtype6	Full TNBCtype subtypes
TNBCtype4	Reduced TNBCtype subtypes
TNBCtype_IM	TNBCtype IM status
Fredlund.Stroma	Fredlund rank score for metagene
Fredlund.Lipid	Fredlund rank score for metagene
Fredlund.ImmuneResponse	Fredlund rank score for metagene
Fredlund.MitoticCheckpoint	Fredlund rank score for metagene
Fredlund.MitoticProgression	Fredlund rank score for metagene
Fredlund.Basal	Fredlund rank score for metagene
Fredlund.EarlyResponse	Fredlund rank score for metagene
Fredlund.SteroidResponse	Fredlund rank score for metagene
EPIC_fileName	Filename for EPIC analysis
EPIC_version	EPIC v1 or V2 beadchip
PureBeta_TumorFraction	estimated tumor fraction by PureBeta
NMF_ATAC_finalSubClusters	epigenetic NMF subgroups
NMF_ATAC_finalMainClusters	main Basal / nonBasal epitypes
