# Supplementary material for: The DNA methylation landscape of primary triple-negative breast cancer
Source: Nat Commun. 2025 Mar 28;16:3041. doi: 10.1038/s41467-025-58158-x (PMC11953470; doi:10.1038/s41467-025-58158-x)
Supplement: Supplementary file 4 — Supplementary Data 2 [file 41467_2025_58158_MOESM4_ESM.xlsx]

## Sheet: Supplementary Data 2
Supplementary Data 2. CpG enrichments, differentially methylated CpGs, significantly correlated CpG-gene pairs, and candidate epigenetically regulated genes for Basal vs nonBasal tumors in the SCAN-B discovery cohort.
Data 2a	Transcription factor enrichment for CpG row clusters
Data 2b	Differentially methylated CpGs between Basal and nonBasal NMF clusters
Data 2c	Significant CpG-gene correlations related to differentially methylated CpGs
Data 2d	Candidate genes for epigenetic regulation Basal / nonBasal

## Sheet: 2a TF enrichment rowClusters
TF	p.fisher_rowCluster1	p.fisher_rowCluster2	p.fisher_rowCluster3	p.fisher_rowCluster4	p.fisher_rowCluster5	p.fisher_rowCluster6
AFF1	0.490810129941557	0.226260362392815	0.894166669500935	0.517389731648895	0.213913097651957	0.685338516083412
AGO1	1.12389939694095e-06	2.39728906244592e-05	0.000160075487432994	0.999999999910398	0.999998810408541	0.999999999999993
AGO2	3.17169167998513e-09	0.228138423037021	5.27840389657465e-05	0.999981690638572	0.999667777546677	0.999999999999996
ARHGAP35	0.92952433156372	1	0.0594943950004298	0.598760586323132	0.638673897546159	0.788960035332886
ARID1B	0.979847084681802	0.336796029429672	0.993795060640527	9.15472267364074e-06	0.741823962248265	0.140689967301458
ARID2	0.781496867916041	0.0502247335959297	0.696853634992774	0.994863037288329	0.019066912720165	0.835206482168654
ARID3A	0.880759573244837	0.974766775072616	0.999991141630343	0.0944129435532173	0.032424884603268	2.06787665246775e-05
ARNT	0.27125459325786	0.638620648650681	0.992617955788117	0.00949906773421331	0.0426845967900522	0.957859167225948
ASH1L	0.521848917991197	0.395882308854399	0.0216768006638807	0.999278160470406	0.336019685967652	0.94531764913886
ASH2L	4.84006915170533e-06	3.30491633408556e-05	2.23055224280368e-13	0.999999999999792	0.999765944913075	1
ATF2	0.283215696792211	0.975264034724909	0.900131797134573	1.02270196554666e-06	0.850491412367656	0.904878855854406
ATF3	0.999999515615504	5.32680768429529e-05	0.999999999998192	1.06096474014776e-09	0.00304140310057997	0.0700385816742785
ATF4	0.789747595139892	0.205579303011866	0.892406617914025	0.0514722526072962	0.0925676920653908	0.938570499933011
ATF7	0.217274411691528	0.421709165343602	0.995617469688307	0.196257447866933	0.259964475782846	0.440716251179565
ATM	1	1	0.494958446191034	1	1	0.0824907758022147
BACH1	0.132004093826339	0.00733518164781953	0.0134766277537843	0.125946563541219	0.997962867960913	0.99999981038699
BATF	0.137129644764303	0.984580441740368	0.98456856235725	2.76483151872862e-08	0.952959180796734	0.924527013715055
BCL11A	0.0173027288723031	0.999999944168893	0.935300107351121	5.49387250404259e-09	0.943312842413864	0.953902433080326
BCL3	0.563507615266803	0.890969481369318	0.983765525180583	1.45705446368106e-07	0.982915359322508	0.424229327731031
BCOR	0.138965053333914	0.158045664030069	0.0391659162973012	0.998004744759784	0.541674711956876	0.99470830204735
BHLHE40	0.0667714434469825	0.00749202392547917	0.318573066630444	0.00254407873010886	0.663169123211778	0.999999999993639
BMI1	0.531881522697342	0.998979683815014	0.00164582684405427	0.00494081747927305	0.999470070519414	0.801217081353061
BRCA1	0.929755531505807	0.000519525692881363	0.0431476064231931	0.959359444735515	0.864364224836936	1
BRD4	0.558231933121356	0.00914121573770191	0.278568503032861	0.833131148586694	0.953180507597384	0.856430103683676
BRD9	0.915042560582869	0.790657779727586	0.344765864603887	0.0903310662001303	0.197481211097262	0.714395489056218
C11orf30	0.997794141043419	0.245493791910847	0.991181038776331	0.000122099582349358	0.33516716602831	0.138356881443486
CBFA2T2	0.911960289887003	0.473964723170859	0.997742988355558	0.000181043742940796	0.96615373680801	0.0189160751468085
CBFA2T3	0.701210977090588	0.588506267293678	0.986730061707354	0.00503899327961557	0.813053065118276	0.11651454789304
CBFB	0.0848100940728406	0.916650925399939	0.261559808443417	1.95592465826202e-05	0.999768467686657	0.99457598720056
CBX1	0.000403091227356114	0.00779964091775368	0.737491357529787	0.988782942135197	0.423301657635414	0.999999891406698
CBX2	0.750921596453343	0.0348592059973654	0.224001269701194	0.963765168646931	0.690408886134803	0.908186199701024
CBX3	0.0354867896810792	0.00014497675354131	0.847495701383212	0.929223143240703	0.108610161131941	0.999999710283436
CBX5	0.370399958310851	0.506917504234678	0.976330305394167	0.0128422816030131	0.365279061137468	0.864824787486204
CBX8	0.901790395617543	0.176473454428966	0.433230025644147	1	1	0.35814526343158
CC2D1A	0.71317801524627	0.0340176098634918	0.935523709841999	0.99053668298417	5.15774326722464e-05	0.949329245629517
CCAR2	0.657327431358545	0.150763208270196	0.9229060793761	0.623165274207099	0.911125794830407	0.234474332709476
CDC5L	0.0321528074162811	0.682516626936393	0.626528529380881	0.664820751737388	0.733870085329482	0.981736288364315
CEBPB	0.999998865804309	0.000206662967480368	0.999981279593218	1.03769026083532e-09	0.00316021858114545	0.901195297750516
CHAMP1	0.0998249495359944	0.194749057259332	0.967995930697908	0.91196466247524	0.146407452895874	0.798742760762066
CHD1	0.947569103428882	0.132843135976086	0.000648199364149686	0.102508372509242	0.961666540804152	0.996919621824769
CHD4	0.871812196586298	0.43620249744776	0.0119253116203264	0.965336763869036	0.986664977952211	0.107660585593101
CHD7	0.474810583533992	0.101443431740321	0.398748036848878	0.957802282990253	0.14728105409583	0.983987509970828
CLOCK	0.999761856098028	0.717896664940293	0.999921589276056	0.998684242552342	0.00878154677340396	1.14448860951796e-11
CREB1	0.999977293007389	0.00451458255465058	0.999999999984131	0.90683490041892	0.000410395162240058	6.77726687198715e-11
CREB3L1	0.338327797742464	0.018634353710985	0.243285294513823	0.989051624349311	0.317176907505815	0.984757348633419
CREM	0.340618560934008	0.309210768496547	0.821619790648638	0.0433195287835937	0.598449147532252	0.917000197412673
CTBP1	0.999966561736613	0.00605135784832171	0.99999177833604	0.999772364503563	0.000273330077831324	3.64286482205067e-10
CTCF	1.48365927518919e-05	1.32970532688531e-16	2.76819596690682e-05	0.99999923903422	0.516712187160969	1
CUX1	0.999999995352855	0.989322081576286	0.999999994968778	0.0593071835110095	0.239050771549936	1.01079323512478e-24
DACH1	0.687222064478553	0.0654850935662603	0.938783589780864	0.200261694459875	0.446479135008764	0.697950143739475
DEAF1	0.0338335837041564	0.00960515471385415	0.387519206041955	1	0.926296349019736	1
DNMT1	0.702432712831917	0.847153673770433	0.0290017032460284	0.839256518869914	0.869670564468199	0.802610438252739
DPF2	0.552614713467419	0.999042336486482	0.99998693712738	0.0113398184467105	0.0752499918476916	0.000194129500658896
E2F1	0.281065444757516	0.00185272665442909	0.983765525180583	0.627031174309252	0.190896285194763	0.971475605316012
E2F4	0.599329644845158	0.211460636705541	0.224001269701194	0.835999175215887	0.26022546434043	0.996491515292081
E2F6	1.78376941561308e-05	0.000123197429079065	0.00478125441792249	0.999979460401015	0.982331921131248	0.999999999999957
E2F7	0.0876858219618992	0.401738571874596	0.556213724665583	0.963765168646931	0.690408886134803	0.908186199701024
E2F8	0.701084138428686	0.0359731113754545	0.678286007895805	0.280129932991514	0.384251097002878	0.956060268798833
E4F1	0.127170237025488	0.72683096485829	0.214768821002243	0.876027044904393	0.286327732568232	0.951567268281701
EBF1	0.0154980853567075	0.996694381400778	0.333618844853213	3.03730640948183e-05	0.956928462029854	0.999880775832004
EED	0.00222829401256844	0.999937007540169	0.0827051475076801	9.20106340649477e-10	0.999979326168097	0.999996850591629
EGR1	0.0054128807670285	0.000218925271741043	0.022851663523443	0.938708627840989	0.974493881494778	0.999999998057939
EHMT2	0.984384267917035	0.0645878777946516	0.950648847791286	0.204744291051389	0.565257158621193	0.032184372372796
ELF1	0.301340430662413	0.083728549574923	0.108302391552505	0.908122925147051	0.16047441814671	0.999341275640392
ELF4	0.772827127682819	0.416545998868429	0.0313904412063269	0.712425522410587	0.102350970666766	0.994527312347577
ELK1	0.786468498815987	0.721126309326078	7.76749225375989e-05	0.907524807061175	0.652913748902657	0.982172300078001
EP300	0.580681044748656	0.0556983945423636	0.0341253622770921	3.37250279133738e-05	0.92330162254732	0.999999945830903
EP400	0.15582764104199	0.208293077122643	0.141450616096919	0.662551179767723	0.661200353752344	0.997490957889162
ESR1	0.999999963853668	0.991408534044343	0.999843791136625	0.321649994000465	0.0312231655466323	4.89379762826987e-16
ESRRA	0.679336488163242	0.00661639476890151	0.560037734829644	0.987682787949751	0.809683568640184	0.226183885407384
ETS1	0.0209750225592617	0.129163413855446	0.0705925019880768	0.456519220943034	0.908959019313213	0.999996573127807
ETV4	0.874430853781824	0.0196150958559614	0.963923703406053	0.766438040435514	0.660041525650717	0.0319894476425254
ETV6	0.233518282294634	0.999805501765345	0.350527498582694	5.65114910709941e-06	0.98337445212556	0.851114349920442
EWSR1	0.0794834966993355	1	1	1	1	1
EZH2	2.57644447763121e-05	9.2764056369296e-20	4.94749467792893e-19	1	0.999999999999551	1
FIP1L1	0.00387801609319595	0.178283665972207	0.000634757660539672	0.999891691212278	0.925968136262492	0.99999998290892
FOS	1	0.0730045300186116	0.999999999999982	8.37919676137872e-53	0.0384420160490704	0.000424377965079886
FOSL1	0.999937153644995	0.00988786508310013	0.801505333059785	1.013743027141e-08	0.614996166707835	0.996361272151392
FOSL2	0.999999999998715	0.00302408728211558	0.999999999995746	3.93650731263594e-14	0.00789064979383208	0.000980157485075828
FOXA1	1	0.578012933469024	1	0.999999530658075	3.71456976494858e-16	6.05951027258251e-92
FOXA2	1	0.974376519580669	0.999999999999996	0.999999828787747	1.03166945430541e-07	6.69033611412959e-58
FOXK2	0.761841545144957	0.047681620440707	0.263657632914453	0.957648303719086	0.570919579665069	0.524687422515082
FOXM1	0.929673993286467	0.00415084814658196	0.926812841747928	0.722230344661878	0.519553117757091	0.191698575131063
FOXP1	0.999750265244582	1	0.999303084294924	0.673849569856266	0.276945873376627	1.23802762125251e-11
FUS	0.00667710954563596	0.000469987900602395	0.525066588553007	1	0.997832288175324	0.999915246208019
GABPA	0.551837801807282	3.54296199386678e-07	0.945552638990308	0.0649416582194142	0.857873092418203	0.999152961580861
GABPB1	0.0042985014748436	0.0517241332253596	0.217093646234593	0.755732760998199	0.818715187073155	0.999998726025449
GATA1	0.889694688399687	0.734083486124189	0.991408668239316	0.682003101021032	0.544054015691935	1.30145774097629e-05
GATA2	0.999999955143656	0.985701849969984	0.999825902091248	3.41638706480314e-06	0.161565580066192	5.75852051544896e-10
GATA3	1	0.999954165295586	1	0.999999999999951	1.00315108748614e-16	5.23075328518868e-114
GATA4	0.99988445022139	0.244719879541479	0.72431436000589	0.972740134966892	0.162001989828002	0.000105110855163228
GATAD2A	0.9399403731966	0.020314996930396	0.0417223869573516	0.624126572509776	0.695482241003149	0.961412541408414
GATAD2B	0.000699637812193332	0.829457856171647	0.353092832384493	0.923829360116698	0.99104048350425	0.74200888632451
GMEB1	0.0413389381120276	3.69607280524132e-05	0.922554332111584	0.958753789724375	0.713385920707458	0.996782232298765
HCFC1	0.192802612113264	0.114869940412771	0.0232414661817152	0.966450608160103	0.130161899584265	0.999997653627702
HDAC1	0.288950752154969	0.0867473125881425	0.290620848347885	0.998085412611306	0.188582202810971	0.873329516066642
HDAC2	0.711071013477478	8.48203699541354e-06	0.000176021581759313	0.999936598713151	0.959113760022722	0.996841909557809
HDAC3	0.132169011939247	0.263316482024865	0.998782164631833	0.235435810432341	0.841222540691603	0.283422201256675
HDAC6	0.733666052778607	0.822642051489351	0.00854492682333176	0.998276116980627	0.433806144860388	0.480220975506298
HES1	0.976239159152383	0.205529486924511	0.975283556379453	0.427879797840308	0.240569008266481	0.0133863039744871
HMBOX1	0.999659307351453	0.654924512816633	0.915618544309125	0.60623695947106	0.00802664056526679	0.0012160616404889
HNF1A	0.998230649117847	0.123300295077412	0.99460541220111	0.950378920832834	0.285966639880798	1.94927568230767e-06
HNF4A	0.999999985166343	0.000467681696435034	0.999601994135098	0.999997710673038	4.51006136386566e-05	1.57602282208492e-10
HNF4G	0.99969146554233	0.10469216770155	0.982717782763045	0.968783020667816	0.0722696513104512	6.62740336340093e-06
HNRNPH1	1	0.0251743618176907	0.0290017032460284	1	0.297020478810193	0.955584641673765
HNRNPK	0.437778456758284	0.805978244519441	3.87019975395985e-14	0.999762082784434	0.97899616189827	0.999999960049552
HNRNPL	0.000752627451166958	0.0965427667813092	1.35386299340558e-05	0.999983426368099	0.980165771234814	0.999999998116557
HNRNPLL	0.381146587735248	4.05651017849548e-20	5.46862111961213e-10	1	0.900921032432292	1
HNRNPUL1	0.755884393317983	0.429992441027314	0.263630145163666	1	0.808925558280497	0.410150954240775
HSF1	0.843911098942928	0.375493339437486	0.194641060704631	0.177389141788523	0.864364224836936	0.894886351416879
IKZF1	3.97344341906819e-05	0.946474115263122	0.133533827252033	1.7111683988707e-06	0.999558088689594	0.999999999535573
IKZF2	3.07765289614782e-05	0.999903312033265	0.108261347990572	1.11991256037318e-06	0.999733808601411	0.999999618693187
IRF1	0.0136709198276996	0.180657989789419	0.130498855303543	0.9999121047491	0.135696136729605	0.999586062831783
IRF2	0.464683358093535	8.14093632886729e-05	0.733726425474091	0.987819200667953	0.384974856168593	0.988210911975228
IRF3	0.0123365256615656	0.942970543968272	0.00624031952021156	0.690431485760933	1	0.997542527774664
IRF4	0.0105147677041016	0.999680153347449	0.860214908211085	0.000120404952618496	0.767381297263566	0.985785037042633
IRF5	0.929755531505807	0.832452184808085	0.0979235524465168	0.0256761050740175	1	0.566634658295537
JUN	0.999681913339137	0.00658772293421971	0.999938640773139	3.52508556339264e-11	0.717360800718284	0.487536222339646
JUNB	0.90742462408019	0.985168674434426	0.991231201330724	9.54025930961919e-15	0.662676669470389	0.904579980516668
JUND	1	1.44092758872339e-05	0.999999999999964	1.94890241780981e-14	2.52849786668509e-05	4.478848872092e-08
KAT2B	0.648345744400366	0.506391248610187	0.841430246226639	1	0.00546746393426812	0.94602375395995
KAT8	0.701940391485994	0.755402812787703	0.214876854065395	0.745988811184228	0.42890177708822	0.903150198829449
KDM1A	0.891530828983131	0.034955498258948	0.865025858782833	0.908463100199175	0.165573322175125	0.148418362690592
KDM4A	0.00280754037881255	6.65819210795087e-17	2.89660237619092e-30	1	0.999999999999633	1
KDM4B	0.194130646801342	0.140647586751165	0.0160111871711038	0.999353115594624	0.570816166164188	0.998728751182363
KDM5A	0.849666923120068	0.94961154158303	3.530835449476e-08	0.999001561486907	0.512632934599207	0.989366222334163
KDM5B	0.0291509342207072	0.00712363952050425	0.0166304662681575	0.995988160427614	0.999101701694608	0.998680863055532
KLF16	0.297693792831346	0.00378481961288297	0.998285021202759	0.617934156157464	0.122353470841665	0.919296547262093
KLF5	0.260644245290406	0.461968230479567	0.593693685519658	0.00425994030760377	0.0743125620460701	0.999999981610691
L3MBTL2	0.000567259007987084	4.35366700060239e-06	0.012371606038518	0.999993584148479	0.655258683983548	0.999999999999438
LCORL	0.992486688243464	0.632019893720219	0.927037605958314	0.00750668947528637	0.838842845006755	0.0194840534364319
LEF1	0.94786141639956	0.216816511283924	0.52648319076004	0.0937891299334286	0.742749458976303	0.359314055268666
MAFF	0.999999351223693	0.535330676622926	0.996818898230917	1.34141266056469e-05	0.0242665044439592	0.00910966875666195
MAFK	0.999999999667578	0.000338030820530318	0.999999836723145	3.27091514508728e-14	0.0299075008972164	0.289103547857892
MAX	0.149838561028791	1.34649560055779e-05	0.650233722981099	0.998924629705326	0.0184752467435945	0.999968804840124
MBD2	0.977279766701338	0.889548490508955	0.847495701383212	0.999676771450605	0.079734909123816	3.00731664298898e-07
MCM2	0.451477130629651	0.755402812787703	0.214876854065395	0.745988811184228	0.42890177708822	1
MCM3	1	0.374361219152469	0.186293866376635	1	0.398765315715017	1
MCM5	1	1	0.203600000000067	1	1	1
MCM7	0.522127052046012	0.78252034376773	0.776225857279247	0.773437093215441	0.196231258831139	0.697412329301947
MEF2A	0.130394505492033	0.998661701584814	0.955479779791508	1.40739355260797e-06	0.690471013523994	0.949329245629517
MEF2B	0.00399262728517177	0.99989333202255	0.00503089253522046	0.00229454139840566	0.995017052727123	0.999956857730239
MEF2C	0.330599268794181	0.994886798875111	0.612177646475512	3.07306126521252e-07	0.993453743638684	0.959930736123528
MEIS2	0.724844887828774	0.013180020643135	0.997668900149279	0.0176996141990081	0.354547191383558	0.770539180609712
MGA	0.0010732643147393	0.0132285806626193	0.709692179584889	0.986717410601352	0.244434386166716	0.999996201299564
MIER1	0.87401651156503	0.00238296333646546	0.0681938528972491	0.996762839573927	0.729150405425628	0.955589876105292
MITF	0.733191120790865	0.367421463030474	0.843192525700544	0.00396672640572373	0.139333135376168	0.987467053334588
MLLT1	0.000438272480667336	0.949698624692673	0.20019559066389	0.161256786059831	0.979655206410539	0.998924634931035
MNT	0.804142759927574	8.91368145561183e-06	0.999322018937784	0.994003867425289	0.0463820964679111	0.176443768114619
MTA1	0.972763748388633	0.00780269150201184	0.878291654911318	0.963499623765787	0.471146787760786	0.0135379804726649
MTA2	0.0480368352140193	0.996638985681949	0.439298663959612	3.35427633442875e-06	0.986799063422987	0.991375117100143
MTA3	0.0804738814340099	0.414119881164004	0.0340534360402619	0.127486913774001	0.928737307594853	0.999962239308732
MXI1	6.52201117295481e-06	2.36361196681377e-05	2.42549596853761e-10	0.999998426828885	0.999971944123026	1
MYB	0.0312680622846094	1	0.0172841974026649	0.121392929435509	1	0.973083325640209
MYBL2	0.884009150059633	0.0286833943042663	0.851062767217637	0.301754251090917	0.789851323319914	0.571375053134948
MYC	0.990725312697507	2.42216590160941e-10	0.998398607125046	0.0012640996479004	0.0186713261566577	0.999978427703907
MYNN	0.00207762276384145	0.633385811528677	0.593968470354663	0.836287839395393	0.407608868601233	0.99889099265406
NANOG	0.000149643841188495	0.738112020518056	0.468639956866247	0.908710650000338	0.950550808104141	0.996016089546217
NBN	5.19204933722223e-05	0.788248069536142	0.381063981438329	0.174588404238403	0.995819054529703	0.999552828077173
NCOA1	0.179016776639088	0.0611356728931063	0.911309271950187	0.356013920105523	0.450055430768557	0.969061595981359
NCOA2	0.301397063614628	0.367029241961201	0.997252954454114	0.761469525810829	0.638289549294292	0.0888533720284341
NCOA3	0.999999999894461	0.997783536306773	0.998782164631833	0.999528481518033	0.00297727523759422	1.8336070688164e-18
NCOA4	1	0.443612269154208	0.270070721906702	1	1	0.215566053336437
NCOA6	0.479759457459624	0.0455044121479613	0.333840691848416	0.98554306145959	0.83569241107966	0.807885893076945
NCOR1	0.960426966716915	0.745580144080585	0.715431550659637	0.0635067052784816	0.698078005188476	0.022876861574531
NEUROD1	0.999828463403514	0.134322896104212	0.107804483068141	0.787424480120696	0.707390253169226	0.00817071335972377
NFATC1	0.0901657462959276	0.999734072100342	0.927886016898664	3.29809740814198e-08	0.99246784278502	0.858620729014889
NFATC3	0.0244053641089663	0.999561706183935	0.354069385971337	0.0232295348614189	0.641821577324165	0.972429214281608
NFE2	0.978840257249231	0.258919924645623	0.990492837847754	1.29492100217809e-05	0.195423884731616	0.782171134385299
NFE2L2	0.999998963240568	0.0393660924842588	0.999882212389775	2.96755696513761e-13	0.020830579012981	0.936055856416078
NFIB	0.999999416413132	0.0852319285712209	0.999953548586044	0.996542933771337	0.216977124572251	8.13082072467109e-14
NFIC	0.161304076094297	0.992201635939882	0.855221060654018	3.24364595993347e-08	0.955202645989404	0.957696580937233
NFRKB	0.770670957180987	0.699476984935403	0.126223042397924	0.87574164645669	0.0135755346784722	0.936949469443381
NFXL1	0.75646334579019	0.107263606260996	0.489198994338975	0.98554306145959	0.275915474839418	0.658437426660747
NFYA	0.0911388102449542	1	0.0771923583442453	1	1	0.903150198829449
NFYB	7.10003893586021e-05	0.460542961317775	0.12450609520585	0.994559604157895	0.995322557258969	0.998006639675362
NR2C1	0.0256748804258132	0.347084198449637	0.970025609579465	0.760487834228985	0.46670010647711	0.813257358501412
NR2C2	0.281999999999977	1	1	1	1	1
NR2F1	0.977326459414534	0.00246020319442769	0.882838243083396	0.126788207933452	0.24547717210772	0.801496076807666
NR2F2	0.98900865311788	0.503879572051551	0.213556388007471	0.00678173509837771	0.641403035098767	0.581367036195126
NR2F6	0.999960258754661	0.717963946000359	0.999916877300511	0.163710232610544	0.0324647241905951	9.24689400604208e-09
NR3C1	0.999999999367	0.000447146305181492	0.999961759465316	0.0172848111162817	0.0088805835833678	0.000121843562861503
NRF1	0.00542107225397506	5.27963684098672e-08	1.25711177881099e-05	0.999999116477418	0.996401081610911	0.999999999997336
NUFIP1	0.254561964474357	0.119675015351368	0.365457029852742	0.597868381186301	0.95154018768241	0.97462608996116
PAX5	0.00294167243103691	0.999958341475398	0.362066864483526	7.67843786560026e-05	0.988176132551322	0.996678949302233
PAX8	0.74914107876899	0.947012128049235	0.909430921751598	0.768553424304285	0.170383475880782	0.0596245293654046
PBX3	0.0142734659102611	0.979222591474846	0.144000442611521	0.328232774852071	0.989168133752757	0.941593267775738
PCBP1	0.00822711603943276	0.246544873414973	2.90162581342495e-11	0.999999893648119	0.999404887003352	0.999999999989418
PCBP2	0.820853031781176	1	0.127089408526005	0.0840588854669778	0.719936751540166	1
PHB2	0.297091914439693	0.952902036227883	0.806290029935016	0.948879562703857	0.615602333480947	0.0733364797627543
PHF20	0.0153586397403616	0.013273508511092	0.0372625994959663	0.998865158932514	0.977897920672785	0.999893024355073
PHF21A	0.673670262580637	0.00998524242905412	0.0266400559483269	0.892503592416849	0.724404080848954	0.999138288411163
PHF8	0.00287065858581369	1.10809212941046e-06	1.07765790458364e-23	1	0.99999756622056	1
PKNOX1	0.69431458838487	0.359553823834036	0.989119849090501	0.901562025377564	0.0400095142741312	0.0264574635604274
PML	0.0728401198505077	0.202787675328599	0.650553304420702	0.581797384013075	0.88418872111861	0.917399502448708
POLR2A	2.15653507841114e-06	6.92173292152525e-07	1.43618912217944e-08	0.553500019458647	0.99996240550943	1
POLR2G	2.84895767080525e-10	1.0191905524084e-05	6.92233762813545e-05	0.999999971137988	0.998928106107659	1
POU2F2	0.0178895112629796	0.965999988500438	0.139354100200762	0.0497346982661319	0.978747429798005	0.99413696277983
PRDM10	0.00761490122656795	0.63686035041564	0.154758803316244	0.998201797937972	0.343951087814323	0.991584591189602
PRPF4	0.0865390307251934	0.0122647621149365	0.020213198781284	0.999995644578284	0.838441279298566	0.999339925869746
PTBP1	0.591372933820217	0.00927151151140919	0.186628464589424	0.88549770048049	0.994627233024211	0.828312157296206
PYGO2	0.354825540516099	0.742486138500999	0.980137471827205	0.979592027094356	0.0427971437304941	0.241616470057545
RAD21	0.858815916573726	1.87715219874015e-07	0.0243740507977067	0.963280174611058	0.212550299445553	0.999998093608445
RAD51	0.270857640857469	0.514237327315255	0.993464663691501	0.443732391041351	0.392491706181097	0.128496303394715
RB1	5.48383679232478e-05	7.33823143808259e-05	0.0441877918668005	0.999737333217867	0.906994041881046	0.999999999999691
RBBP5	0.00338026444640084	1.82151974761274e-05	7.65466071880602e-22	0.999999999683346	0.9999991019371	1
RBFOX2	1.48504277651202e-07	7.08209572355995e-05	3.8037134699314e-05	0.99999999881585	0.986633612146151	1
RBM14	0.78461814975826	0.152709841985806	0.064773491292289	0.948879562703857	0.615602333480947	0.958309539289267
RBM22	0.0115549404518536	0.210238354266495	0.0461264179306217	0.761122153468207	0.997829237543845	0.998544146130585
RBM25	0.13865737187786	0.00286004041694643	0.322738245829716	0.949197665459068	0.999854846547449	0.938482009707914
RBM39	0.0586582551423581	2.67425592066876e-09	2.90135091567603e-10	0.9999999999988	0.999981898674907	0.999999999991861
RCOR1	0.999999999770632	0.0160249670628433	0.567089857165941	0.0039389673121246	0.197196397894938	0.014389180691916
RELB	0.00178626731467821	0.999997299953681	0.0119016443968434	0.000270268557155779	0.970479238274206	0.999994555533799
REST	0.999805069961553	1.43770261727357e-06	0.967852767447277	0.221311665164553	0.0342664949969136	0.620417565380615
RFX1	0.557016901018982	0.613896152352445	0.165265949056618	0.813062590480998	0.99959044226242	0.0114321088645672
RFX5	0.302243572866083	0.000485524890193148	0.0094790604612913	0.992590892316326	0.928007210762847	0.999800514093828
RLF	0.293975185223278	0.000296937434400105	0.074966845527198	0.998423253037666	0.560785746084263	0.999993535279135
RNF2	0.125993234093986	2.3193590729012e-06	2.80653892103545e-05	0.999393351841119	0.629703951570686	0.999999999999948
RUNX1	0.531286259942535	0.0221590146465615	0.977923592245858	0.175345317987555	0.983578478409625	0.289032056592078
RUNX3	0.00492847012127415	0.940198761841796	0.335155081075353	0.000655609785306012	0.999939362909837	0.986874146340605
RXRA	0.999997872089886	0.000568128286917945	0.996780439956318	0.970523091862337	0.028047587804332	8.304417273207e-07
SAFB	0.00713236156632447	0.0495552217039953	0.738279547691267	0.979138299476419	0.580451485303745	0.999952986435136
SAP30	0.0567941543404522	0.151525483150184	0.00158625707711818	0.989521687763678	0.929663168550028	0.999982759256432
SETDB1	0.0383331825976688	0.766262072829042	0.189228290964068	0.940816405462556	0.274053344726821	0.998761496658106
SIN3A	0.277340556081877	1.22535150010999e-11	0.00658142400306761	0.779550605525311	0.989767417887994	0.999999999998525
SIN3B	0.739783114183246	0.201241198895646	0.0022743165700184	0.99954548906663	0.274053344726821	0.995303485401328
SIRT6	0.484516503300695	0.208987317463581	1	1	1	1
SIX4	0.968645885467372	0.81675918879815	0.83008234243864	1	0.0349957104661169	0.0130937672510381
SIX5	0.562166512307991	1.8886122781062e-06	0.931107396324311	0.963106645698523	0.456643492280151	0.98401423329111
SKI	0.999952682986101	0.452353785348147	0.664660831128904	0.989630396990923	0.0034686645998162	0.000123034102327431
SKIL	0.0023809375976865	0.905949042478092	0.185134585425595	0.0316670547219463	0.875539085769881	0.999992767178177
SMAD1	0.236454008643748	0.649193532285775	0.88750238623717	0.000261879282314559	0.959485115440449	0.926857969639483
SMAD5	0.000734957412910641	0.623790154645067	0.0646965332842673	0.994351433209864	0.422895951045321	0.999984278474661
SMARCA4	0.928068319488047	5.7662944350839e-05	0.664974063950775	0.134779502688049	0.089324856310728	0.999830590831791
SMARCA5	0.0113309373383326	0.00632701685643273	0.967739028009233	0.979075470836939	0.100467732518321	0.998988762332604
SMARCB1	0.04916635530959	0.270769711448509	0.970036347356421	0.935703541722762	0.799561940431425	0.634386834705805
SMARCC2	0.999950008268748	0.554420477191786	0.999832106355193	1.96991006319742e-07	0.224738830908005	0.0129210538577887
SMARCE1	0.999999994591357	0.902298899867079	0.999993189664023	0.00090464774641423	0.083002813495473	2.50996017862066e-13
SMC3	0.0766024131459591	1.71050575197938e-09	0.0784318277836905	0.999913106568232	0.107324732792157	0.999999999999749
SNRNP70	1	1	1	1	0.119400000000111	1
SOX13	0.999999950001512	0.535785704091628	0.67938206145015	0.937476059746752	0.0235295096563526	1.93567017105549e-06
SOX6	0.99627854155533	0.096745549342924	0.803840669866945	0.0493446761908068	0.0638273882574927	0.564937207652113
SP1	0.990606005281522	0.000104232779907633	0.9835935460804	0.470859449815299	0.297741543592783	0.120187009450317
SPI1	0.0743471820988176	0.999447372351818	0.654773760356001	0.127350924778489	0.553032418164635	0.475006494335855
SREBF1	0.995595192081415	0.342070779131437	0.318946656758928	0.984759453194407	0.0205182589763788	0.110884787215973
SREBF2	0.401675365355055	0.01403775326298	0.129717880611722	0.479144423448623	1	0.997221695576026
SRF	0.0153210863466359	0.973250861915147	0.0333340677416375	0.172153898900628	0.998834845914385	0.973081779098992
SRSF4	0.0184472956940779	1	0.871358575536566	1	0.292982097602355	1
STAT1	0.0151338164115902	0.387596714753422	0.00705280675596132	0.678802143526606	0.997195395099391	0.999980364332805
STAT2	0.145558847384937	0.606366908731034	0.87062016714259	0.582538670872942	0.497143270423995	0.748364187114238
STAT3	0.999999999990715	0.345880820659909	0.999999977521084	4.36667382415998e-46	0.053230506816607	0.985813997801182
STAT5A	0.450105324262279	0.21343232220388	0.889993565290277	1.53225735526841e-07	0.999963479283853	0.930385863959338
SUZ12	3.07670918217625e-05	6.61390868078252e-11	7.37814048126674e-13	1	0.999999875712565	1
TAF1	3.17494309012889e-06	0.00133369601588071	1.58317572849575e-08	0.977606845140518	0.999999763419028	1
TAF15	0.00646180047066553	5.10779890103433e-05	7.02219765293888e-08	0.999999475447478	0.998988134816471	1
TAF7	0.0161309084442435	0.0193660344293443	0.000313531667351734	0.999999964370587	0.859958391752697	0.999999929715286
TAF9B	0.990702106288135	0.0956888126380932	0.724598207563019	0.239200793732727	0.175558483797879	0.381458005274104
TAL1	0.426313463474926	0.383606624256459	0.995649660737014	0.0237602624605337	0.999641876612029	0.00635320394171274
TBL1XR1	0.466648915861535	0.95829759082783	0.731268783747398	0.0324745105357012	0.863300159497808	0.162539318867068
TBP	0.0335760485992838	2.06064874254144e-05	1.49230357253773e-05	0.941646270152207	0.991928656639867	0.999999999999965
TBX21	0.00153094697783461	0.999359588410471	0.869242877944441	8.69791920076234e-05	0.992377847170738	0.942144420521437
TBX3	0.999996044324958	0.496192330043999	0.996621668583209	0.99693581941058	0.0210549204957768	2.66092559571639e-11
TCF12	0.962098290597382	0.327561017634821	0.979600347307962	0.000698062192857564	0.968859417239998	0.00684707858459698
TCF7	0.996802473355652	0.965549417782748	0.995427021546146	0.0122032894309981	0.246071570473822	1.46606232853871e-05
TCF7L2	0.967236206742157	0.133279529319271	0.981789501022948	0.338219397169239	0.0125814478623133	0.289538445052866
TEAD4	0.930020168004144	0.147028752421688	0.968487831429321	0.0812096567523468	0.145585562955253	0.382577384493921
TFAP4	0.999971705134469	0.0506268882531235	0.00658153209131063	0.984367864648675	0.339770015728327	0.0864270560291052
THAP1	0.188401782733107	0.3508942683417	0.0114536854318723	0.9302817495476	0.760753868921946	0.99996137458987
THRA	0.0593569965920641	1	0.688687276560931	0.335880703389493	1	0.882322538227013
TRIM22	0.00770004198221694	0.0122595649823907	0.435274520752437	0.970881730234761	0.0151302491862364	0.999999999324542
TRIM24	0.482450450376618	0.0361009123170529	0.999146019456169	0.00211788645017646	0.283340793466771	0.966392544531298
TRIM28	0.974151158851016	0.0186537848124254	0.996874679425455	0.146209122585189	0.134128278870125	0.11795837817317
TRIP13	0.104547484366378	0.320309512406454	0.297094005032867	1	0.651632557275168	1
U2AF1	0.396412942574743	0.0555065455857805	0.0353801773772657	0.9789407730521	0.389239040217626	0.999962243274162
U2AF2	0.285284201629351	0.0933704418063615	0.117570512088652	0.963765168646931	0.975238283796649	0.974519940844616
UBTF	0.741040130148965	5.1730443152015e-05	2.80354020233446e-07	0.996120805622808	0.85089248916189	0.999999999958044
USF1	0.0588053082854259	0.00318962663254991	0.0597198179936173	0.824064508820341	0.946099937628395	0.999996705474953
USF2	0.547163160235043	0.00393679677146863	0.207398790770076	0.069876036342176	0.608338681835488	0.999999013488678
WHSC1	0.0062378648907984	1	0.735531840666313	0.745988811184228	1	0.903150198829449
WRNIP1	0.0632337952560485	0.999819943131526	0.837616083693835	0.536576160677198	0.00458278767629801	0.959289812881908
XRCC3	1	1	1	1	1	0.176600000000114
XRCC5	0.381484468624062	3.92962068241885e-09	0.373065806154028	0.999999960165664	0.00735157430441607	0.999996901720553
YY1	0.237263088058521	1.24803203833157e-06	0.0366759698255182	0.99797094149587	0.235986626053196	0.999999953114515
ZBED1	0.225153187326785	0.978029167842644	0.49737195610511	1.33259401368468e-06	0.998120682686758	0.953899857275791
ZBTB1	1	1	1	0.0116016003200635	1	1
ZBTB11	0.000837231286565553	0.0481848420630882	0.798491214172743	0.909045097586384	0.91202673737488	0.999422820059531
ZBTB2	0.447339467551304	0.0654916370263302	0.516029345025732	0.527642860865668	0.423301657635414	0.98262266068885
ZBTB33	0.185337034522836	0.00596001674224023	0.999183008813477	0.99517251332617	0.0145809931734279	0.511925494368227
ZBTB40	0.034370042939843	0.783429489592168	0.0709238348883528	0.940669842991244	0.658249011477601	0.97497634639954
ZBTB5	0.687085471319219	0.0184197705669231	0.441630527239818	0.976989160180757	0.560251907352354	0.80482432820136
ZBTB7A	0.0014948438604551	0.00503098794085097	0.000467846155800714	0.974737407296767	0.85993706941833	1
ZBTB7B	0.935974660141911	0.15060049297219	0.520600340366871	0.977107858757377	0.567248379766668	0.113596389653239
ZBTB8A	0.0693461822069011	0.0601594100956908	0.811329580620101	1	1	0.934407613269391
ZEB1	0.0693094927975378	0.0695209992633819	9.39583990432377e-05	0.995540757490163	0.998162308277304	0.999999914587085
ZEB2	0.943773212392822	0.417807901334628	0.913818015662847	0.0144335642693841	0.267631277636981	0.37350937643694
ZFP91	0.246786285495506	0.0684209473295442	0.21962829422042	0.94425379547508	0.572960272004717	0.987679185098973
ZFX	0.995416712882866	1.18234015062668e-10	0.0035696084277231	0.974017911463211	0.685531692028052	0.999994024347115
ZHX1	0.241393094689632	0.136290248858352	0.296176155068243	0.221487219253672	0.900691884425534	0.999668075861564
ZHX2	0.999978974280806	0.0079107634669257	0.99290686900379	0.999907728985399	0.00785649564615511	2.14850316992463e-06
ZKSCAN1	0.377120179409177	0.0462461619714146	0.798452983858866	0.980266322340925	0.368270888897115	0.58830165265971
ZMIZ1	0.809330674094024	1	0.270070721906702	1	0.470610212936435	0.621672511418006
ZMYM3	0.47063238715156	0.0244770413702149	0.988247511187039	0.629281257235896	0.228442050122419	0.762386094161863
ZNF143	0.000141150514166645	4.4950047651693e-09	0.0283974855822406	0.999959312989641	0.725105714674972	1
ZNF184	0.373703098093958	0.293319474254844	0.381154192452458	0.796841694356501	0.220510152709581	0.966213638197013
ZNF207	0.44590688488762	0.037544913353497	0.00201433057017341	0.756757574057191	0.824277283944581	0.999996522161037
ZNF217	0.999955672918698	0.936744105782558	0.999999995563367	0.988707307880205	0.000233544057870759	4.87699200464673e-20
ZNF24	0.99999569410604	0.0167419853331659	0.816128526027055	0.904224765430149	2.48827506480232e-05	0.105312109390901
ZNF263	0.992120990456771	1.5516333186068e-10	4.10237976360297e-05	0.999565468451179	0.819805329146354	0.999999261600708
ZNF274	0.000341061154330772	0.575808510351657	0.888913975831266	0.856640294216847	1	1
ZNF280A	1	1	0.365779475895232	1	0.224564672934589	1
ZNF282	0.00660711936257224	0.00114182512090453	0.371276314836945	0.95845380391443	0.999192147314902	0.999434874333121
ZNF316	0.997138961744943	0.285916474284539	0.974481195288913	0.00773757176527262	0.0255971780503259	0.307098629412472
ZNF318	0.998957167720333	0.404677372701666	0.99984092645398	1.79131972576494e-05	0.186242692650067	0.0482361325745236
ZNF384	0.815590693116981	0.000809829285106569	0.253655159883645	0.389978992627056	0.986230747322471	0.904101405142089
ZNF407	0.0304263282239709	0.0768945048177531	0.38429748130955	0.903610559197021	0.983571969064233	0.994538961947152
ZNF444	0.741503680287606	4.97138664297389e-06	0.998259879720263	0.999984282140606	7.27003256228892e-06	0.974829836539599
ZNF507	1	0.924554376823567	0.474283460374375	1	0.000547266405189206	0.0780424385719093
ZNF512B	0.875383039218728	0.129266077166942	0.212106979548487	1	0.657241301008867	0.175970836187682
ZNF574	0.969320883453188	0.0875627863092545	0.474283460374375	1	0.263902536779034	0.345690207348711
ZNF579	0.999888810223879	0.00289982582092126	0.999901555372202	1	0.247004196011008	4.33871837569312e-09
ZNF592	0.0269227704569454	0.300084909930105	0.998469250695512	0.09031819271559	0.174194151980624	0.976610695900876
ZNF639	0.313467189124172	0.395722146301939	0.0151868921935493	0.889575553479808	0.437554669065666	0.998950206086528
ZNF687	0.00877610610932148	0.0512077314925103	0.957491404669322	0.526188473327321	0.95563141655064	0.894925145838392
ZNF8	0.484516503300695	1	1	1	1	0.322041528305677
ZNF830	0.129076176548656	0.945690531002776	0.0965373138149011	0.821430022605157	0.872653279520075	0.859391394842746
ZSCAN29	0.0911189188713598	0.00430018973568675	0.0748624172564848	0.980822261908961	0.848962710644668	0.999876081719166
ZZZ3	0.893043147976025	0.755402812787703	0.9351205868466	0.745988811184228	0.00138357267197355	0.903150198829449

## Sheet: 2b Diff meth Basal-nonBasal
CpG	TestMethod	AdjustmentMethod	pVal	Adj_pVal	mean_Basal	mean_nonBasal	meanDiff	meanDiff_abs	saxonovOE	High_In
cg13806162	Two-sided Wilcoxon	bonferroni	1.42340796756458e-13	1.05495169812065e-07	0.567325714285714	0.8549	-0.287574285714286	0.287574285714286	0.417240067442196	nonBasal
cg00976181	Two-sided Wilcoxon	bonferroni	4.42338078332434e-12	3.27836655065692e-06	0.447268571428571	0.7708	-0.323531428571429	0.323531428571429	0.382398891966759	nonBasal
cg15713103	Two-sided Wilcoxon	bonferroni	1.83316322412838e-12	1.35863975774663e-06	0.250182857142857	0.625833333333333	-0.375650476190476	0.375650476190476	0.617892970521542	nonBasal
cg10720997	Two-sided Wilcoxon	bonferroni	1.28752498001847e-08	0.00954242701315791	0.340474285714286	0.646916666666667	-0.306442380952381	0.306442380952381	0.310807224422883	nonBasal
cg19626656	Two-sided Wilcoxon	bonferroni	1.73304184890349e-09	0.00128443530110558	0.569702857142857	0.838216666666667	-0.268513809523809	0.268513809523809	0.6549395498791	nonBasal
cg25772221	Two-sided Wilcoxon	bonferroni	9.11839578379046e-13	6.75805344317738e-07	0.239274285714286	0.543483333333333	-0.304209047619048	0.304209047619048	0.414445936355865	nonBasal
cg16266669	Two-sided Wilcoxon	bonferroni	7.3548015721246e-13	5.45097441117229e-07	0.548245714285714	0.873316666666667	-0.325070952380952	0.325070952380952	0.476133894002484	nonBasal
cg02296931	Two-sided Wilcoxon	bonferroni	7.88538630264072e-10	0.000584421463127065	0.326862857142857	0.635016666666667	-0.30815380952381	0.30815380952381	0.472708470304624	nonBasal
cg04852972	Two-sided Wilcoxon	bonferroni	7.1128893196595e-09	0.00527168235481904	0.462365714285714	0.773783333333333	-0.311417619047619	0.311417619047619	0.437661056326597	nonBasal
cg22344830	Two-sided Wilcoxon	bonferroni	5.41711551206923e-10	0.000401486807619255	0.0526228571428572	0.321966666666667	-0.26934380952381	0.26934380952381	0.601282012877094	nonBasal
cg05700129	Two-sided Wilcoxon	bonferroni	1.26464711746104e-10	9.3728688787066e-05	0.0894514285714286	0.5284	-0.438948571428571	0.438948571428571	0.59958993179755	nonBasal
cg26067203	Two-sided Wilcoxon	bonferroni	4.15335331872589e-12	3.0782370454071e-06	0.109834285714286	0.53415	-0.424315714285714	0.424315714285714	0.578545110580605	nonBasal
cg05551595	Two-sided Wilcoxon	bonferroni	4.33424054268112e-12	3.2123007070054e-06	0.141651428571429	0.63805	-0.496398571428571	0.496398571428571	0.569337643018363	nonBasal
cg23621729	Two-sided Wilcoxon	bonferroni	9.57578661743669e-13	7.09704637258012e-07	0.105491428571429	0.505183333333333	-0.399691904761905	0.399691904761905	0.555845374456844	nonBasal
cg00014118	Two-sided Wilcoxon	bonferroni	1.12557513287386e-08	0.00834214381853794	0.499525714285714	0.749916666666667	-0.250390952380952	0.250390952380952	0.56401673046679	nonBasal
cg09021225	Two-sided Wilcoxon	bonferroni	3.17225683393904e-12	2.35110229118975e-06	0.148571428571429	0.639766666666667	-0.491195238095238	0.491195238095238	0.427111952674439	nonBasal
cg00546307	Two-sided Wilcoxon	bonferroni	7.36795841306996e-13	5.46072553805473e-07	0.17216	0.585116666666667	-0.412956666666667	0.412956666666667	0.425522700274841	nonBasal
cg13103143	Two-sided Wilcoxon	bonferroni	9.60160713576155e-17	7.11618312063399e-11	0.0601771428571428	0.4397	-0.379522857142857	0.379522857142857	0.442384233295946	nonBasal
cg22817993	Two-sided Wilcoxon	bonferroni	2.30710428983578e-09	0.00170989880889034	0.248331428571429	0.5703	-0.321968571428571	0.321968571428571	0.667060377177575	nonBasal
cg18392644	Two-sided Wilcoxon	bonferroni	1.13474023281175e-09	0.000841007049847262	0.10772	0.399266666666667	-0.291546666666667	0.291546666666667	0.606873140081444	nonBasal
cg03469790	Two-sided Wilcoxon	bonferroni	1.48298341684582e-09	0.0010991057444782	0.344262857142857	0.604766666666667	-0.26050380952381	0.26050380952381	0.311848069515363	nonBasal
cg14522944	Two-sided Wilcoxon	bonferroni	4.96054836302377e-12	3.67648561651325e-06	0.42536	0.786433333333333	-0.361073333333333	0.361073333333333	0.392374903289664	nonBasal
cg24547253	Two-sided Wilcoxon	bonferroni	7.14098985018774e-09	0.00529250892251739	0.535988571428571	0.8295	-0.293511428571429	0.293511428571429	0.403360105749191	nonBasal
cg17023856	Two-sided Wilcoxon	bonferroni	1.05034749331677e-14	7.7845979293426e-09	0.67848	0.352033333333333	0.326446666666667	0.326446666666667	0.382137885833775	Basal
cg08109625	Two-sided Wilcoxon	bonferroni	7.99714961272746e-19	5.92704744972489e-13	0.819611428571429	0.413016666666667	0.406594761904762	0.406594761904762	0.3688351269776	Basal
cg06157219	Two-sided Wilcoxon	bonferroni	8.21271216597343e-15	6.08681055825038e-09	0.331462857142857	0.786733333333333	-0.455270476190476	0.455270476190476	0.57095986363654	nonBasal
cg04771433	Two-sided Wilcoxon	bonferroni	7.46292641081083e-16	5.53111059474039e-10	0.1122	0.578733333333333	-0.466533333333333	0.466533333333333	0.572150148264611	nonBasal
cg19490856	Two-sided Wilcoxon	bonferroni	5.98645970239466e-13	4.43683467613129e-07	0.0586285714285714	0.4343	-0.375671428571429	0.375671428571429	0.541130096286688	nonBasal
cg24377150	Two-sided Wilcoxon	bonferroni	5.60278448564197e-10	0.000415247570761111	0.615428571428571	0.327733333333333	0.287695238095238	0.287695238095238	0.326825248743979	Basal
cg23645210	Two-sided Wilcoxon	bonferroni	2.06278953427845e-12	1.5288261493828e-06	0.268834285714286	0.6583	-0.389465714285714	0.389465714285714	0.347336632782844	nonBasal
cg05937603	Two-sided Wilcoxon	bonferroni	3.41181974269084e-11	2.5286531431966e-05	0.354485714285714	0.787983333333333	-0.433497619047619	0.433497619047619	0.352932924347575	nonBasal
cg00715290	Two-sided Wilcoxon	bonferroni	3.1390954577406e-23	2.32652490302715e-17	0.212337142857143	0.7132	-0.500862857142857	0.500862857142857	0.310998280952786	nonBasal
cg13488570	Two-sided Wilcoxon	bonferroni	4.37898289926019e-33	3.24546128087219e-27	0.0514171428571429	0.729966666666667	-0.678549523809524	0.678549523809524	0.332281354815798	nonBasal
cg01628067	Two-sided Wilcoxon	bonferroni	4.36195682284747e-31	3.23284248946929e-25	0.0292628571428571	0.4246	-0.395337142857143	0.395337142857143	0.315521692963519	nonBasal
cg02737619	Two-sided Wilcoxon	bonferroni	3.74064051257538e-27	2.77235701269268e-21	0.0710971428571428	0.762816666666667	-0.691719523809524	0.691719523809524	0.31067036990279	nonBasal
cg22940848	Two-sided Wilcoxon	bonferroni	3.85827054745722e-22	2.85953792489518e-16	0.0566171428571428	0.71365	-0.657032857142857	0.657032857142857	0.312071361902443	nonBasal
cg08271229	Two-sided Wilcoxon	bonferroni	1.53776103097965e-22	1.13970389930541e-16	0.194845714285714	0.855283333333333	-0.660437619047619	0.660437619047619	0.295700589668516	nonBasal
cg07087919	Two-sided Wilcoxon	bonferroni	4.42205368478604e-11	3.27738297821075e-05	0.71804	0.447966666666667	0.270073333333333	0.270073333333333	0.353349706845654	Basal
cg21107537	Two-sided Wilcoxon	bonferroni	1.1846373115712e-14	8.7798802028444e-09	0.795114285714286	0.494166666666667	0.300947619047619	0.300947619047619	0.328453641606761	Basal
cg07096663	Two-sided Wilcoxon	bonferroni	5.21697398505416e-14	3.86653418415296e-08	0.777988571428571	0.479216666666667	0.298771904761905	0.298771904761905	0.354733091924059	Basal
cg19676238	Two-sided Wilcoxon	bonferroni	2.57997201552297e-19	1.91213335944478e-13	0.986491428571429	0.642466666666667	0.344024761904762	0.344024761904762	0.360609959183673	Basal
cg08363574	Two-sided Wilcoxon	bonferroni	6.57374606590935e-18	4.87209902801839e-12	0.760194285714286	0.355516666666667	0.404677619047619	0.404677619047619	0.463725565942981	Basal
cg01486818	Two-sided Wilcoxon	bonferroni	2.4437706881456e-11	1.81118842666567e-05	0.496314285714286	0.779716666666667	-0.283402380952381	0.283402380952381	0.333778222667112	nonBasal
cg15923947	Two-sided Wilcoxon	bonferroni	5.23831395034896e-09	0.00388235019273138	0.0760857142857143	0.327583333333333	-0.251497619047619	0.251497619047619	0.633358814856311	nonBasal
cg17806162	Two-sided Wilcoxon	bonferroni	2.15633938207718e-11	1.59816015132959e-05	0.312525714285714	0.729083333333333	-0.416557619047619	0.416557619047619	0.389748622500088	nonBasal
cg00493831	Two-sided Wilcoxon	bonferroni	1.25870876808036e-13	9.32885709918917e-08	0.164994285714286	0.603966666666667	-0.438972380952381	0.438972380952381	0.396948584306932	nonBasal
cg01737466	Two-sided Wilcoxon	bonferroni	1.08537453250711e-20	8.04419907894985e-15	0.634845714285714	0.251216666666667	0.383629047619048	0.383629047619048	0.327487656237993	Basal
cg27642744	Two-sided Wilcoxon	bonferroni	3.4154504217404e-12	2.53134400282079e-06	0.634148571428571	0.343233333333333	0.290915238095238	0.290915238095238	0.245251227233896	Basal
cg14200569	Two-sided Wilcoxon	bonferroni	1.00006985653781e-08	0.00741196773823718	0.277097142857143	0.585033333333333	-0.30793619047619	0.30793619047619	0.448081400951017	nonBasal
cg12715285	Two-sided Wilcoxon	bonferroni	1.76034741622674e-11	1.30467268579937e-05	0.828428571428571	0.514066666666667	0.314361904761905	0.314361904761905	0.215812487253033	Basal
cg23667551	Two-sided Wilcoxon	bonferroni	3.42044967839559e-09	0.0025350491768945	0.0806514285714286	0.385883333333333	-0.305231904761905	0.305231904761905	0.472560719564633	nonBasal
cg18786125	Two-sided Wilcoxon	bonferroni	9.3166216395823e-16	6.90496754506823e-10	0.102268571428571	0.516416666666667	-0.414148095238095	0.414148095238095	0.473045272949434	nonBasal
cg26478144	Two-sided Wilcoxon	bonferroni	1.17432750416072e-10	8.70346958071197e-05	0.655525714285714	0.933533333333333	-0.278007619047619	0.278007619047619	0.440771875	nonBasal
cg06748956	Two-sided Wilcoxon	bonferroni	1.01846372718219e-13	7.54829299082444e-08	0.334451428571429	0.767583333333333	-0.433131904761905	0.433131904761905	0.47092168267765	nonBasal
cg08436120	Two-sided Wilcoxon	bonferroni	1.83877157419455e-15	1.36279635835642e-09	0.686405714285714	0.971483333333333	-0.285077619047619	0.285077619047619	0.449235193787197	nonBasal
cg16349667	Two-sided Wilcoxon	bonferroni	7.29688485480904e-16	5.40804972571745e-10	0.620228571428571	0.890116666666667	-0.269888095238095	0.269888095238095	0.492631853037073	nonBasal
cg09262197	Two-sided Wilcoxon	bonferroni	2.49180468558333e-13	1.84678858369666e-07	0.329462857142857	0.726466666666667	-0.39700380952381	0.39700380952381	0.492268549460866	nonBasal
cg19375403	Two-sided Wilcoxon	bonferroni	8.83360764149823e-15	6.5469841354582e-09	0.298434285714286	0.62515	-0.326715714285714	0.326715714285714	0.519320621695241	nonBasal
cg14264496	Two-sided Wilcoxon	bonferroni	1.49682230138674e-11	1.10936236456128e-05	0.336851428571429	0.693633333333333	-0.356781904761905	0.356781904761905	0.37322247567279	nonBasal
cg26248091	Two-sided Wilcoxon	bonferroni	1.37893370020365e-12	1.02198981723744e-06	0.584	0.8466	-0.2626	0.2626	0.371172558098251	nonBasal
cg09228402	Two-sided Wilcoxon	bonferroni	7.64307593104377e-12	5.66462751091344e-06	0.532102857142857	0.827733333333333	-0.295630476190476	0.295630476190476	0.363728052376701	nonBasal
cg16162536	Two-sided Wilcoxon	bonferroni	1.75506471900609e-12	1.30075744116777e-06	0.447668571428571	0.772616666666667	-0.324948095238095	0.324948095238095	0.365518979558669	nonBasal
cg00397103	Two-sided Wilcoxon	bonferroni	2.39237183407847e-14	1.77309442296809e-08	0.729554285714286	0.35765	0.371904285714286	0.371904285714286	0.39338935963274	Basal
cg25065518	Two-sided Wilcoxon	bonferroni	9.86543100890991e-09	0.00731171486509854	0.691262857142857	0.412683333333333	0.278579523809524	0.278579523809524	0.37653568506071	Basal
cg02016836	Two-sided Wilcoxon	bonferroni	4.49040807351137e-14	3.32804349164258e-08	0.247571428571429	0.598316666666667	-0.350745238095238	0.350745238095238	0.316160851498211	nonBasal
cg13119178	Two-sided Wilcoxon	bonferroni	5.14297083907801e-11	3.81168712252847e-05	0.225217142857143	0.502933333333333	-0.27771619047619	0.27771619047619	0.265478535727288	nonBasal
cg27527922	Two-sided Wilcoxon	bonferroni	6.83066132207495e-10	0.000506251048554924	0.181731428571429	0.530333333333333	-0.348601904761905	0.348601904761905	0.481461679797501	nonBasal
cg05133314	Two-sided Wilcoxon	bonferroni	3.80961659264919e-11	2.82347828955898e-05	0.0351314285714286	0.346583333333333	-0.311451904761905	0.311451904761905	0.6070520655407	nonBasal
cg05912063	Two-sided Wilcoxon	bonferroni	2.2718272760306e-16	1.6837534264937e-10	0.31956	0.705083333333333	-0.385523333333333	0.385523333333333	0.208610795929401	nonBasal
cg10859280	Two-sided Wilcoxon	bonferroni	7.17635570196779e-17	5.31872014673492e-11	0.176908571428571	0.624983333333333	-0.448074761904762	0.448074761904762	0.208142533908834	nonBasal
cg04179431	Two-sided Wilcoxon	bonferroni	2.25387799528747e-15	1.67045040681733e-09	0.526971428571429	0.865033333333333	-0.338061904761905	0.338061904761905	0.209080639915585	nonBasal
cg08611694	Two-sided Wilcoxon	bonferroni	4.20398243109152e-17	3.11576055889133e-11	0.364451428571429	0.754583333333333	-0.390131904761905	0.390131904761905	0.209080639915585	nonBasal
cg19809453	Two-sided Wilcoxon	bonferroni	9.39693838634221e-15	6.9644939003456e-09	0.131108571428571	0.397533333333333	-0.266424761904762	0.266424761904762	0.55740851348989	nonBasal
cg07820280	Two-sided Wilcoxon	bonferroni	1.09277003451805e-08	0.00809901047232882	0.521217142857143	0.790966666666667	-0.269749523809524	0.269749523809524	0.399401756947124	nonBasal
cg05462761	Two-sided Wilcoxon	bonferroni	2.27429640933613e-13	1.68558341229743e-07	0.248068571428571	0.69625	-0.448181428571429	0.448181428571429	0.391695214075445	nonBasal
cg15205204	Two-sided Wilcoxon	bonferroni	2.18051463876365e-14	1.61607752194648e-08	0.10176	0.58215	-0.48039	0.48039	0.391303028654148	nonBasal
cg09265619	Two-sided Wilcoxon	bonferroni	4.86315436782175e-10	0.000360430254393925	0.548948571428571	0.81335	-0.264401428571429	0.264401428571429	0.351881056932971	nonBasal
cg21899939	Two-sided Wilcoxon	bonferroni	2.27655224092534e-09	0.00168725531060061	0.593257142857143	0.874966666666667	-0.281709523809524	0.281709523809524	0.355615521720006	nonBasal
cg16686458	Two-sided Wilcoxon	bonferroni	5.14762109251779e-17	3.8151336346141e-11	0.346822857142857	0.737466666666667	-0.39064380952381	0.39064380952381	0.352840493495541	nonBasal
cg09599979	Two-sided Wilcoxon	bonferroni	4.01263053604187e-10	0.000297394105863475	0.129291428571429	0.4008	-0.271508571428571	0.271508571428571	0.392417263544536	nonBasal
cg00568303	Two-sided Wilcoxon	bonferroni	5.82113636532593e-09	0.00431430611147949	0.0151428571428571	0.289766666666667	-0.27462380952381	0.27462380952381	0.80307784678414	nonBasal
cg04218548	Two-sided Wilcoxon	bonferroni	3.17584606992224e-16	2.35376243549252e-10	0.309765714285714	0.6967	-0.386934285714286	0.386934285714286	0.22295094146265	nonBasal
cg26669159	Two-sided Wilcoxon	bonferroni	1.05382271145176e-08	0.00781035433478917	0.29184	0.551783333333333	-0.259943333333333	0.259943333333333	0.270989864633389	nonBasal
cg00808305	Two-sided Wilcoxon	bonferroni	9.00182181239917e-15	6.67165522715058e-09	0.175057142857143	0.5765	-0.401442857142857	0.401442857142857	0.273066313098631	nonBasal
cg10402576	Two-sided Wilcoxon	bonferroni	9.87534421553174e-13	7.31906198862027e-07	0.553314285714286	0.819366666666667	-0.266052380952381	0.266052380952381	0.183784637500846	nonBasal
cg18819445	Two-sided Wilcoxon	bonferroni	6.82775171164357e-15	5.06035404232607e-09	0.601742857142857	0.912333333333333	-0.310590476190476	0.310590476190476	0.457653973800933	nonBasal
cg19698200	Two-sided Wilcoxon	bonferroni	4.17165527047696e-21	3.09180144543764e-15	0.904205714285714	0.332066666666667	0.572139047619048	0.572139047619048	0.261839361878146	Basal
cg11391395	Two-sided Wilcoxon	bonferroni	2.2674242041032e-22	1.68049011175007e-16	0.955891428571429	0.47145	0.484441428571429	0.484441428571429	0.275015448099622	Basal
cg00258316	Two-sided Wilcoxon	bonferroni	2.25988822565552e-17	1.67490485900346e-11	0.0683428571428571	0.564916666666667	-0.49657380952381	0.49657380952381	0.277345095568158	nonBasal
cg25240288	Two-sided Wilcoxon	bonferroni	1.31210559598561e-18	9.72460501936758e-13	0.691822857142857	0.434233333333333	0.257589523809524	0.257589523809524	0.257287379972565	Basal
cg25953521	Two-sided Wilcoxon	bonferroni	2.83602172225922e-13	2.10190331934381e-07	0.771342857142857	0.444566666666667	0.32677619047619	0.32677619047619	0.30919145862225	Basal
cg06471591	Two-sided Wilcoxon	bonferroni	9.88058271823624e-22	7.3229444787072e-16	0.906165714285714	0.456583333333333	0.449582380952381	0.449582380952381	0.242548047658954	Basal
cg13836573	Two-sided Wilcoxon	bonferroni	1.70486949767069e-10	0.000126355550385114	0.615948571428571	0.312866666666667	0.303081904761905	0.303081904761905	0.345513619062312	Basal
cg17013903	Two-sided Wilcoxon	bonferroni	4.13792676975668e-22	3.06680373577131e-16	0.926702857142857	0.5796	0.347102857142857	0.347102857142857	0.34608063985842	Basal
cg18840374	Two-sided Wilcoxon	bonferroni	6.18064498026774e-21	4.58075412390054e-15	0.164885714285714	0.584466666666667	-0.419580952380952	0.419580952380952	0.29077786131953	nonBasal
cg02335800	Two-sided Wilcoxon	bonferroni	5.98897400826503e-16	4.43869814135559e-10	0.855034285714286	0.539733333333333	0.315300952380952	0.315300952380952	0.308642791551882	Basal
cg00569091	Two-sided Wilcoxon	bonferroni	8.24062927168605e-15	6.10750118156376e-09	0.759994285714286	0.408016666666667	0.351977619047619	0.351977619047619	0.333818243805473	Basal
cg19242345	Two-sided Wilcoxon	bonferroni	2.78787537612371e-14	2.06621989563721e-08	0.60528	0.208316666666667	0.396963333333333	0.396963333333333	0.209690943294813	Basal
cg04995521	Two-sided Wilcoxon	bonferroni	6.70985193644143e-10	0.000497297321343388	0.719657142857143	0.418183333333333	0.30147380952381	0.30147380952381	0.214888488220595	Basal
cg25484577	Two-sided Wilcoxon	bonferroni	4.67647851790606e-26	3.46594867115349e-20	0.913291428571429	0.312016666666667	0.601274761904762	0.601274761904762	0.225902367420678	Basal
cg24276315	Two-sided Wilcoxon	bonferroni	3.09184230570308e-14	2.29150346566031e-08	0.673891428571429	0.299333333333333	0.374558095238095	0.374558095238095	0.209779455454196	Basal
cg01506334	Two-sided Wilcoxon	bonferroni	3.5441822691003e-18	2.62675296783234e-12	0.740942857142857	0.39575	0.345192857142857	0.345192857142857	0.28823605238082	Basal
cg05262957	Two-sided Wilcoxon	bonferroni	4.96805567691665e-21	3.68204962466839e-15	0.333742857142857	0.776566666666667	-0.44282380952381	0.44282380952381	0.27108642578125	nonBasal
cg20930968	Two-sided Wilcoxon	bonferroni	1.80685740763924e-14	1.33914333338479e-08	0.688914285714286	0.4216	0.267314285714286	0.267314285714286	0.294838923022362	Basal
cg18645642	Two-sided Wilcoxon	bonferroni	1.88288561696505e-19	1.39549126058556e-13	0.856491428571429	0.455716666666667	0.400774761904762	0.400774761904762	0.239079993590446	Basal
cg01024458	Two-sided Wilcoxon	bonferroni	1.55020593902047e-14	1.14892738067533e-08	0.931554285714286	0.658733333333333	0.272820952380952	0.272820952380952	0.112074116633151	Basal
cg15977292	Two-sided Wilcoxon	bonferroni	1.71548063876566e-18	1.27141989801798e-12	0.922022857142857	0.5533	0.368722857142857	0.368722857142857	0.205292546351384	Basal
cg02423433	Two-sided Wilcoxon	bonferroni	2.77623396133578e-11	2.0575919192742e-05	0.5112	0.2422	0.269	0.269	0.262579993372875	Basal
cg06159269	Two-sided Wilcoxon	bonferroni	7.9301536035463e-20	5.87739369250033e-14	0.820674285714286	0.333116666666667	0.487557619047619	0.487557619047619	0.255857529829128	Basal
cg12686936	Two-sided Wilcoxon	bonferroni	4.43306545074813e-12	3.28554429349472e-06	0.936948571428571	0.66405	0.272898571428571	0.272898571428571	0.176002554444864	Basal
cg02078604	Two-sided Wilcoxon	bonferroni	4.86538629646688e-13	3.60595672669495e-07	0.416228571428571	0.804516666666667	-0.388288095238095	0.388288095238095	0.196757855398384	nonBasal
cg02080944	Two-sided Wilcoxon	bonferroni	1.09990112413834e-09	0.00081518621864951	0.424828571428571	0.7459	-0.321071428571429	0.321071428571429	0.128687361751852	nonBasal
cg18273817	Two-sided Wilcoxon	bonferroni	1.07542225210313e-11	7.97043825034972e-06	0.169108571428571	0.4226	-0.253491428571429	0.253491428571429	0.479673930417177	nonBasal
cg01472166	Two-sided Wilcoxon	bonferroni	3.23157822802274e-13	2.39506804580791e-07	0.489365714285714	0.870266666666667	-0.380900952380952	0.380900952380952	0.255403802475528	nonBasal
cg17341110	Two-sided Wilcoxon	bonferroni	3.93720551968282e-13	2.91804018488533e-07	0.289588571428571	0.606183333333333	-0.316594761904762	0.316594761904762	0.377340266079126	nonBasal
cg14961476	Two-sided Wilcoxon	bonferroni	2.06273965023961e-13	1.52878917807683e-07	0.656628571428571	0.322416666666667	0.334211904761905	0.334211904761905	0.420300765042629	Basal
cg01800148	Two-sided Wilcoxon	bonferroni	1.60631988775561e-18	1.19051595321063e-12	0.880068571428571	0.448583333333333	0.431485238095238	0.431485238095238	0.423330038439665	Basal
cg23837625	Two-sided Wilcoxon	bonferroni	8.83047472910587e-14	6.54466219310317e-08	0.853337142857143	0.5217	0.331637142857143	0.331637142857143	0.305206486019209	Basal
cg13358044	Two-sided Wilcoxon	bonferroni	1.90481109206269e-23	1.4117412168268e-17	0.958222857142857	0.403633333333333	0.554589523809524	0.554589523809524	0.281498829748445	Basal
cg19448908	Two-sided Wilcoxon	bonferroni	9.95080717474232e-13	7.3749909835244e-07	0.504862857142857	0.1992	0.305662857142857	0.305662857142857	0.283193794708052	Basal
cg10377510	Two-sided Wilcoxon	bonferroni	6.13002146230744e-10	0.000454323475668184	0.598177142857143	0.33055	0.267627142857143	0.267627142857143	0.22954928865345	Basal
cg16819780	Two-sided Wilcoxon	bonferroni	1.69939573384621e-10	0.000125949865116145	0.285228571428571	0.58635	-0.301121428571429	0.301121428571429	0.362660307758557	nonBasal
cg25017777	Two-sided Wilcoxon	bonferroni	3.09599172912565e-18	2.29457879008283e-12	0.734742857142857	0.462683333333333	0.272059523809524	0.272059523809524	0.275996180259462	Basal
cg11521888	Two-sided Wilcoxon	bonferroni	2.35772043781554e-18	1.7474127138848e-12	0.558091428571429	0.271116666666667	0.286974761904762	0.286974761904762	0.276786999854991	Basal
cg17492404	Two-sided Wilcoxon	bonferroni	2.18446063054926e-21	1.61900207402843e-15	0.870691428571429	0.353016666666667	0.517674761904762	0.517674761904762	0.27064941030149	Basal
cg05398131	Two-sided Wilcoxon	bonferroni	4.73176163755282e-16	3.50692147886408e-10	0.457617142857143	0.9117	-0.454082857142857	0.454082857142857	0.233826429067796	nonBasal
cg26475472	Two-sided Wilcoxon	bonferroni	3.23735137241952e-15	2.39934678291186e-09	0.286874285714286	0.6977	-0.410825714285714	0.410825714285714	0.235796867794939	nonBasal
cg14418802	Two-sided Wilcoxon	bonferroni	1.99829021565954e-15	1.48102280188499e-09	0.561954285714286	0.920116666666667	-0.358162380952381	0.358162380952381	0.232398495823061	nonBasal
cg19971241	Two-sided Wilcoxon	bonferroni	8.16961871209797e-16	6.05487206037785e-10	0.927811428571429	0.67325	0.254561428571429	0.254561428571429	0.302323418073485	Basal
cg26363759	Two-sided Wilcoxon	bonferroni	1.62659921496904e-16	1.20554587517823e-10	0.255348571428571	0.751616666666667	-0.496268095238095	0.496268095238095	0.357570032468455	nonBasal
cg24447152	Two-sided Wilcoxon	bonferroni	1.23282873928974e-23	9.13704855980896e-18	0.921965714285714	0.421516666666667	0.500449047619048	0.500449047619048	0.351660152075953	Basal
cg26992963	Two-sided Wilcoxon	bonferroni	1.79342004341064e-12	1.32918429807358e-06	0.520954285714286	0.247766666666667	0.273187619047619	0.273187619047619	0.282358390623035	Basal
cg12547807	Two-sided Wilcoxon	bonferroni	2.42648889659227e-21	1.79838011326488e-15	0.157028571428571	0.50955	-0.352521428571429	0.352521428571429	0.27052897227612	nonBasal
cg16297649	Two-sided Wilcoxon	bonferroni	6.9637662252933e-26	5.161160519045e-20	0.973417142857143	0.47915	0.494267142857143	0.494267142857143	0.164839947268794	Basal
cg01186535	Two-sided Wilcoxon	bonferroni	2.8053707561139e-10	0.000207918650904004	0.760148571428571	0.480516666666667	0.279631904761905	0.279631904761905	0.268101524505434	Basal
cg16319223	Two-sided Wilcoxon	bonferroni	4.64683456119285e-24	3.44397820085527e-18	0.972308571428571	0.58865	0.383658571428571	0.383658571428571	0.214996795780478	Basal
cg15685931	Two-sided Wilcoxon	bonferroni	7.61137917647475e-17	5.64113561974838e-11	0.862805714285714	0.5311	0.331705714285714	0.331705714285714	0.373206052461597	Basal
cg13225830	Two-sided Wilcoxon	bonferroni	8.42903245899012e-14	6.24713526181823e-08	0.535617142857143	0.225133333333333	0.31048380952381	0.31048380952381	0.348858273500934	Basal
cg10886170	Two-sided Wilcoxon	bonferroni	4.00089951380805e-17	2.96524667016127e-11	0.917708571428571	0.551933333333333	0.365775238095238	0.365775238095238	0.316951970560912	Basal
cg06754493	Two-sided Wilcoxon	bonferroni	7.89808468311175e-16	5.85362597246486e-10	0.687171428571429	0.3997	0.287471428571429	0.287471428571429	0.29786582898155	Basal
cg27144528	Two-sided Wilcoxon	bonferroni	4.61836035177539e-18	3.42287468291657e-12	0.0217257142857143	0.27815	-0.256424285714286	0.256424285714286	0.648271643955427	nonBasal
cg12354861	Two-sided Wilcoxon	bonferroni	1.10423021638443e-11	8.18394703722242e-06	0.471337142857143	0.747466666666667	-0.276129523809524	0.276129523809524	0.372135189199945	nonBasal
cg20065465	Two-sided Wilcoxon	bonferroni	3.14928713699186e-21	2.33407841514583e-15	0.979028571428571	0.642883333333333	0.336145238095238	0.336145238095238	0.232174171791311	Basal
cg26307814	Two-sided Wilcoxon	bonferroni	8.68286506401067e-19	6.43526202786619e-13	0.79548	0.482283333333333	0.313196666666667	0.313196666666667	0.362869894033329	Basal
cg04570362	Two-sided Wilcoxon	bonferroni	2.40986424996925e-19	1.78605883954346e-13	0.946611428571429	0.4988	0.447811428571429	0.447811428571429	0.209219933071931	Basal
cg05408966	Two-sided Wilcoxon	bonferroni	9.57223409124638e-21	7.0944134355568e-15	0.895525714285714	0.547566666666667	0.347959047619048	0.347959047619048	0.235885343244051	Basal
cg13218573	Two-sided Wilcoxon	bonferroni	2.35045442270828e-15	1.74202754311813e-09	0.197348571428571	0.552483333333333	-0.355134761904762	0.355134761904762	0.295082128406448	nonBasal
cg20413202	Two-sided Wilcoxon	bonferroni	1.68653063210241e-09	0.00124996374532954	0.566605714285714	0.83785	-0.271244285714286	0.271244285714286	0.685156262161363	nonBasal
cg02927058	Two-sided Wilcoxon	bonferroni	1.11348332008922e-20	8.25252595267526e-15	0.96576	0.511233333333333	0.454526666666667	0.454526666666667	0.20472402047499	Basal
cg23721348	Two-sided Wilcoxon	bonferroni	1.30296535425448e-18	9.65686257478938e-13	0.162611428571429	0.68755	-0.524938571428571	0.524938571428571	0.288041848132551	nonBasal
cg23716690	Two-sided Wilcoxon	bonferroni	1.35598536487032e-13	1.00498177324681e-07	0.829	0.5386	0.2904	0.2904	0.229847957004307	Basal
cg20948936	Two-sided Wilcoxon	bonferroni	4.67673963125911e-15	3.46614219400954e-09	0.74744	0.390666666666667	0.356773333333333	0.356773333333333	0.273109055804732	Basal
cg23349322	Two-sided Wilcoxon	bonferroni	1.12652280386247e-22	8.3491674346865e-17	0.92976	0.652833333333333	0.276926666666667	0.276926666666667	0.227577882587878	Basal
cg12830684	Two-sided Wilcoxon	bonferroni	9.50303156350435e-09	0.00704312432813343	0.547462857142857	0.815616666666667	-0.26815380952381	0.26815380952381	0.335540098392298	nonBasal
cg01063935	Two-sided Wilcoxon	bonferroni	1.33544331129883e-08	0.00989757132952575	0.72432	0.46385	0.26047	0.26047	0.295257213889872	Basal
cg02838736	Two-sided Wilcoxon	bonferroni	1.75889885383651e-12	1.30359909102666e-06	0.916131428571429	0.60625	0.309881428571429	0.309881428571429	0.3631483269116	Basal
cg23987244	Two-sided Wilcoxon	bonferroni	1.96266688384567e-13	1.4546207476278e-07	0.959514285714286	0.597616666666667	0.361897619047619	0.361897619047619	0.239237882653061	Basal
cg04110886	Two-sided Wilcoxon	bonferroni	1.75096644264842e-09	0.00129772002413666	0.514137142857143	0.833766666666667	-0.319629523809524	0.319629523809524	0.388221028333809	nonBasal
cg26362368	Two-sided Wilcoxon	bonferroni	9.52710430856093e-12	7.06096572276839e-06	0.585925714285714	0.890516666666667	-0.304590952380952	0.304590952380952	0.387736811320321	nonBasal
cg20288000	Two-sided Wilcoxon	bonferroni	1.60695808546993e-18	1.19098895025561e-12	0.830068571428571	0.502433333333333	0.327635238095238	0.327635238095238	0.26602649708044	Basal
cg04899446	Two-sided Wilcoxon	bonferroni	3.77472339330044e-16	2.79761736932765e-10	0.685657142857143	0.385783333333333	0.29987380952381	0.29987380952381	0.315113702267941	Basal
cg07570644	Two-sided Wilcoxon	bonferroni	1.86163328935601e-27	1.37974020423976e-21	0.962297142857143	0.489383333333333	0.47291380952381	0.47291380952381	0.30271931873686	Basal
cg01797680	Two-sided Wilcoxon	bonferroni	1.89151975619102e-26	1.40189040970219e-20	0.988634285714286	0.631716666666667	0.356917619047619	0.356917619047619	0.299856259697474	Basal
cg13428086	Two-sided Wilcoxon	bonferroni	3.94700640113655e-16	2.92530405917035e-10	0.945891428571429	0.602183333333333	0.343708095238095	0.343708095238095	0.287157232332699	Basal
cg04896832	Two-sided Wilcoxon	bonferroni	2.04080550053433e-09	0.00151253279269351	0.698428571428571	0.439366666666667	0.259061904761905	0.259061904761905	0.280291198156921	Basal
cg08885197	Two-sided Wilcoxon	bonferroni	3.79510670829381e-18	2.81272436131842e-12	0.628822857142857	0.304783333333333	0.324039523809524	0.324039523809524	0.252544652426228	Basal
cg04149978	Two-sided Wilcoxon	bonferroni	1.12852100484894e-15	8.36397700138771e-10	0.672811428571429	0.391066666666667	0.281744761904762	0.281744761904762	0.404992764371549	Basal
cg17270248	Two-sided Wilcoxon	bonferroni	7.08441153395415e-15	5.25057618633245e-09	0.902874285714286	0.567433333333333	0.335440952380952	0.335440952380952	0.277345103772882	Basal
cg12804772	Two-sided Wilcoxon	bonferroni	1.59793762093342e-14	1.1843034780667e-08	0.495268571428571	0.824633333333333	-0.329364761904762	0.329364761904762	0.314224784158553	nonBasal
cg02971581	Two-sided Wilcoxon	bonferroni	1.06781772156623e-14	7.91407765250204e-09	0.134468571428571	0.60385	-0.469381428571429	0.469381428571429	0.336382528882539	nonBasal
cg09510180	Two-sided Wilcoxon	bonferroni	1.19828131577571e-12	8.88100205780591e-07	0.118994285714286	0.523733333333333	-0.404739047619048	0.404739047619048	0.333651252181181	nonBasal
cg00944431	Two-sided Wilcoxon	bonferroni	2.91117125782153e-12	2.15760002187814e-06	0.134451428571429	0.392683333333333	-0.258231904761905	0.258231904761905	0.337530917904218	nonBasal
cg11853989	Two-sided Wilcoxon	bonferroni	7.77792905966879e-16	5.76457323292823e-10	0.626742857142857	0.357366666666667	0.26937619047619	0.26937619047619	0.31069412457044	Basal
cg09797037	Two-sided Wilcoxon	bonferroni	4.35333751626866e-15	3.22645433349493e-09	0.836491428571429	0.442583333333333	0.393908095238095	0.393908095238095	0.36278234924912	Basal
cg07057240	Two-sided Wilcoxon	bonferroni	1.30332766779311e-20	9.65954784346525e-15	0.857634285714286	0.463266666666667	0.394367619047619	0.394367619047619	0.31470861662964	Basal
cg22941759	Two-sided Wilcoxon	bonferroni	6.63148191613035e-23	4.91488966473043e-17	0.761617142857143	0.31865	0.442967142857143	0.442967142857143	0.313386967872556	Basal
cg07922924	Two-sided Wilcoxon	bonferroni	5.91792948932356e-20	4.38604385136471e-14	0.827388571428571	0.473583333333333	0.353805238095238	0.353805238095238	0.164839947268794	Basal
cg21263609	Two-sided Wilcoxon	bonferroni	7.14741136089644e-15	5.29726819307159e-09	0.932028571428571	0.614066666666667	0.317961904761905	0.317961904761905	0.213893747474509	Basal
cg22968728	Two-sided Wilcoxon	bonferroni	1.80692926678494e-12	1.33919659143133e-06	0.880182857142857	0.506466666666667	0.373716190476191	0.373716190476191	0.225635884656461	Basal
cg20001572	Two-sided Wilcoxon	bonferroni	2.7082703688456e-11	2.00722104251808e-05	0.81028	0.475383333333333	0.334896666666667	0.334896666666667	0.223606186860063	Basal
cg19434000	Two-sided Wilcoxon	bonferroni	1.31915582854257e-15	9.77685746545181e-10	0.189834285714286	0.696016666666667	-0.506182380952381	0.506182380952381	0.24327080063888	nonBasal
cg24937877	Two-sided Wilcoxon	bonferroni	7.54974979884622e-12	5.59545931466588e-06	0.178394285714286	0.485333333333333	-0.306939047619048	0.306939047619048	0.264634247428171	nonBasal
cg02883407	Two-sided Wilcoxon	bonferroni	7.67080307428926e-09	0.00568517734449411	0.420537142857143	0.707716666666667	-0.287179523809524	0.287179523809524	0.175840115987222	nonBasal
cg13434312	Two-sided Wilcoxon	bonferroni	6.0292188076511e-11	4.46852537319658e-05	0.4002	0.711183333333333	-0.310983333333333	0.310983333333333	0.201675956770043	nonBasal
cg13416772	Two-sided Wilcoxon	bonferroni	1.43322785040742e-09	0.00106222965519021	0.435445714285714	0.69915	-0.263704285714286	0.263704285714286	0.20087569743101	nonBasal
cg01551238	Two-sided Wilcoxon	bonferroni	1.89370237314354e-12	1.40350804534347e-06	0.361971428571429	0.621683333333333	-0.259711904761905	0.259711904761905	0.204249877997744	nonBasal
cg00659590	Two-sided Wilcoxon	bonferroni	2.7966202623877e-11	2.07270112436733e-05	0.552022857142857	0.80355	-0.251527142857143	0.251527142857143	0.222167223109305	nonBasal
cg12934106	Two-sided Wilcoxon	bonferroni	1.97188686544564e-09	0.00146145409089071	0.16928	0.517966666666667	-0.348686666666667	0.348686666666667	0.269427938575509	nonBasal
cg15386350	Two-sided Wilcoxon	bonferroni	1.00887981006208e-09	0.000747726226828463	0.42128	0.714833333333333	-0.293553333333333	0.293553333333333	0.272009589412238	nonBasal
cg06951112	Two-sided Wilcoxon	bonferroni	5.03254719073532e-11	3.72984718767753e-05	0.466274285714286	0.732716666666667	-0.266442380952381	0.266442380952381	0.273500378785721	nonBasal
cg06347698	Two-sided Wilcoxon	bonferroni	1.03538121487036e-13	7.67367610495094e-08	0.187222857142857	0.464733333333333	-0.277510476190476	0.277510476190476	0.170118416908159	nonBasal
cg02864688	Two-sided Wilcoxon	bonferroni	2.30147901609428e-11	1.7057296653832e-05	0.411428571428571	0.704866666666667	-0.293438095238095	0.293438095238095	0.62907435888807	nonBasal
cg16134717	Two-sided Wilcoxon	bonferroni	2.80322038535026e-13	2.07759277250042e-07	0.268194285714286	0.69895	-0.430755714285714	0.430755714285714	0.59299371447928	nonBasal
cg21109485	Two-sided Wilcoxon	bonferroni	3.18739861169867e-10	0.000236232454406741	0.30512	0.555133333333333	-0.250013333333333	0.250013333333333	0.429141823602501	nonBasal
cg02567879	Two-sided Wilcoxon	bonferroni	1.29745804609677e-10	9.61604543574394e-05	0.4846	0.789483333333333	-0.304883333333333	0.304883333333333	0.421332194555511	nonBasal
cg14353677	Two-sided Wilcoxon	bonferroni	1.46326358193343e-11	1.08449048743205e-05	0.533588571428571	0.7882	-0.254611428571429	0.254611428571429	0.326711731263812	nonBasal
cg04779720	Two-sided Wilcoxon	bonferroni	2.71303244083832e-10	0.000201075042836512	0.110028571428571	0.406233333333333	-0.296204761904762	0.296204761904762	0.426909565974742	nonBasal
cg03321020	Two-sided Wilcoxon	bonferroni	6.88163013157805e-10	0.000510028576386842	0.147245714285714	0.416683333333333	-0.269437619047619	0.269437619047619	0.477090902289741	nonBasal
cg10408283	Two-sided Wilcoxon	bonferroni	2.45268930589163e-13	1.81779841561505e-07	0.563897142857143	0.8292	-0.265302857142857	0.265302857142857	0.23712436337274	nonBasal
cg03939566	Two-sided Wilcoxon	bonferroni	2.37072309809437e-23	1.75704957053715e-17	0.947617142857143	0.6162	0.331417142857143	0.331417142857143	0.28703034792359	Basal
cg22659865	Two-sided Wilcoxon	bonferroni	6.02915876079576e-17	4.46848086976997e-11	0.155005714285714	0.465483333333333	-0.310477619047619	0.310477619047619	0.264283157254643	nonBasal
cg00653960	Two-sided Wilcoxon	bonferroni	2.78709044387022e-10	0.000206563814702219	0.199131428571429	0.6537	-0.454568571428571	0.454568571428571	0.401175545170682	nonBasal
cg01237531	Two-sided Wilcoxon	bonferroni	2.05329469900611e-13	1.52178909969488e-07	0.201645714285714	0.571283333333333	-0.369637619047619	0.369637619047619	0.388610615177765	nonBasal
cg05121790	Two-sided Wilcoxon	bonferroni	4.05916358918718e-15	3.00842879830813e-09	0.135731428571429	0.535133333333333	-0.399401904761905	0.399401904761905	0.386742746919301	nonBasal
cg07166679	Two-sided Wilcoxon	bonferroni	1.53548757290267e-13	1.13801893721895e-07	0.152914285714286	0.538316666666667	-0.385402380952381	0.385402380952381	0.394595155709343	nonBasal
cg09732056	Two-sided Wilcoxon	bonferroni	1.26672337294099e-09	0.000938825694238352	0.2524	0.5449	-0.2925	0.2925	0.243254722345716	nonBasal
cg26189983	Two-sided Wilcoxon	bonferroni	7.77503009893435e-17	5.7624246826747e-11	0.382634285714286	0.802766666666667	-0.420132380952381	0.420132380952381	0.527459304526526	nonBasal
cg25547309	Two-sided Wilcoxon	bonferroni	4.60011039151917e-11	3.40934881612248e-05	0.214148571428571	0.58125	-0.367101428571429	0.367101428571429	0.272788691148868	nonBasal
cg04301661	Two-sided Wilcoxon	bonferroni	3.45505553897145e-18	2.56069713743099e-12	0.277714285714286	0.69965	-0.421935714285714	0.421935714285714	0.217077851934725	nonBasal
cg23983887	Two-sided Wilcoxon	bonferroni	3.29930944097133e-18	2.44526669562869e-12	0.135302857142857	0.682516666666667	-0.54721380952381	0.54721380952381	0.216741166678002	nonBasal
cg17455142	Two-sided Wilcoxon	bonferroni	1.03648054664768e-21	7.68182374745194e-16	0.988708571428571	0.682533333333333	0.306175238095238	0.306175238095238	0.195370066741252	Basal
cg23278418	Two-sided Wilcoxon	bonferroni	9.44137637042787e-09	0.00699742889006076	0.822034285714286	0.421766666666667	0.400267619047619	0.400267619047619	0.333978134756753	Basal
cg16060635	Two-sided Wilcoxon	bonferroni	1.1063313518647e-14	8.1995194977776e-09	0.700022857142857	0.43105	0.268972857142857	0.268972857142857	0.367180503094579	Basal
cg18839416	Two-sided Wilcoxon	bonferroni	5.16912565067953e-09	0.00383107163037288	0.745434285714286	0.443066666666667	0.302367619047619	0.302367619047619	0.261795224977043	Basal
cg25545970	Two-sided Wilcoxon	bonferroni	2.4381861013093e-14	1.80704943805488e-08	0.876371428571429	0.53065	0.345721428571429	0.345721428571429	0.183225733506699	Basal
cg11401908	Two-sided Wilcoxon	bonferroni	5.04278659508741e-12	3.73743607101606e-06	0.774022857142857	0.439483333333333	0.334539523809524	0.334539523809524	0.218782212999132	Basal
cg09659000	Two-sided Wilcoxon	bonferroni	1.05284601661455e-12	7.80311560983788e-07	0.199588571428571	0.458166666666667	-0.258578095238095	0.258578095238095	0.273925158961429	nonBasal
cg18336218	Two-sided Wilcoxon	bonferroni	2.02684856608931e-16	1.50218868051426e-10	0.286485714285714	0.701516666666667	-0.415030952380952	0.415030952380952	0.433877775591263	nonBasal
cg19411734	Two-sided Wilcoxon	bonferroni	3.93471632998246e-13	2.91619533438485e-07	0.494428571428571	0.189466666666667	0.304961904761905	0.304961904761905	0.213365880537147	Basal
cg15563963	Two-sided Wilcoxon	bonferroni	1.04734426760882e-08	0.00776233967216938	0.111708571428571	0.375983333333333	-0.264274761904762	0.264274761904762	0.554382904351821	nonBasal
cg18877506	Two-sided Wilcoxon	bonferroni	6.89153599932138e-12	5.10762744821705e-06	0.257462857142857	0.669016666666667	-0.41155380952381	0.41155380952381	0.561703329124606	nonBasal
cg21819468	Two-sided Wilcoxon	bonferroni	7.59509038602073e-10	0.000562906326414734	0.245994285714286	0.6002	-0.354205714285714	0.354205714285714	0.560291127724378	nonBasal
cg07600277	Two-sided Wilcoxon	bonferroni	3.21849894832929e-12	2.38537440305951e-06	0.273702857142857	0.641383333333333	-0.367680476190476	0.367680476190476	0.560291127724378	nonBasal
cg05281894	Two-sided Wilcoxon	bonferroni	1.82860839665321e-11	1.35526397013754e-05	0.20396	0.538583333333333	-0.334623333333333	0.334623333333333	0.571943830008231	nonBasal
cg09804380	Two-sided Wilcoxon	bonferroni	5.67679026194443e-09	0.0042073247186888	0.163394285714286	0.5247	-0.361305714285714	0.361305714285714	0.571223724533498	nonBasal
cg24550112	Two-sided Wilcoxon	bonferroni	3.37272105463128e-12	2.4996753460347e-06	0.2688	0.725283333333333	-0.456483333333333	0.456483333333333	0.897552204128732	nonBasal
cg16680547	Two-sided Wilcoxon	bonferroni	2.62783622573272e-14	1.94760767952068e-08	0.314594285714286	0.74815	-0.433555714285714	0.433555714285714	0.896917712301785	nonBasal
cg26608693	Two-sided Wilcoxon	bonferroni	2.56796131236207e-12	1.90323168685058e-06	0.268354285714286	0.740033333333333	-0.471679047619048	0.471679047619048	0.895047397771228	nonBasal
cg01715450	Two-sided Wilcoxon	bonferroni	4.66446876658724e-10	0.00034570477040123	0.273114285714286	0.525733333333333	-0.252619047619048	0.252619047619048	0.156265088757396	nonBasal
cg09098978	Two-sided Wilcoxon	bonferroni	6.16194183631878e-13	4.56689238227848e-07	0.869085714285714	0.530816666666667	0.338269047619048	0.338269047619048	0.324205910184876	Basal
cg24734254	Two-sided Wilcoxon	bonferroni	1.56801344759872e-11	1.16212532662056e-05	0.650051428571429	0.345733333333333	0.304318095238095	0.304318095238095	0.0994414201183432	Basal
cg10347456	Two-sided Wilcoxon	bonferroni	7.48530082369278e-10	0.000554769327897579	0.216828571428571	0.528633333333333	-0.311804761904762	0.311804761904762	0.306895544192841	nonBasal
cg03020384	Two-sided Wilcoxon	bonferroni	5.08846998233214e-19	3.77129408505555e-13	0.951634285714286	0.597633333333333	0.354000952380952	0.354000952380952	0.244424082558193	Basal
cg02625804	Two-sided Wilcoxon	bonferroni	8.70731001824152e-09	0.00645337928346961	0.727902857142857	0.373366666666667	0.35453619047619	0.35453619047619	0.183335551536124	Basal
cg05043339	Two-sided Wilcoxon	bonferroni	4.84538263934538e-13	3.59113111623763e-07	0.875451428571429	0.59695	0.278501428571429	0.278501428571429	0.355685376583088	Basal
cg00763594	Two-sided Wilcoxon	bonferroni	2.47182514907466e-15	1.83198085011094e-09	0.611011428571429	0.21195	0.399061428571429	0.399061428571429	0.34329395179673	Basal
cg19520372	Two-sided Wilcoxon	bonferroni	2.1684999629634e-13	1.60717290505051e-07	0.73116	0.476633333333333	0.254526666666667	0.254526666666667	0.33606258375261	Basal
cg06840246	Two-sided Wilcoxon	bonferroni	2.70670621838552e-10	0.000200606178022534	0.316491428571429	0.6089	-0.292408571428571	0.292408571428571	0.303865175777689	nonBasal
cg03780378	Two-sided Wilcoxon	bonferroni	1.1374582904823e-13	8.43021524699506e-08	0.187611428571429	0.465566666666667	-0.277955238095238	0.277955238095238	0.245742658770512	nonBasal
cg22944261	Two-sided Wilcoxon	bonferroni	1.01975652953179e-12	7.55787453079841e-07	0.551245714285714	0.286216666666667	0.265029047619048	0.265029047619048	0.335440314314616	Basal
cg03960804	Two-sided Wilcoxon	bonferroni	5.50906247185129e-19	4.08301410570022e-13	0.526502857142857	0.8417	-0.315197142857143	0.315197142857143	0.196539937128177	nonBasal
cg17236143	Two-sided Wilcoxon	bonferroni	1.14106682873114e-16	8.45695974779938e-11	0.861908571428571	0.448266666666667	0.413641904761905	0.413641904761905	0.269009972995917	Basal
cg05507805	Two-sided Wilcoxon	bonferroni	5.17086923821187e-18	3.83236388155454e-12	0.08424	0.423216666666667	-0.338976666666667	0.338976666666667	0.302743208379094	nonBasal
cg16589217	Two-sided Wilcoxon	bonferroni	2.23190201815979e-15	1.65416302124904e-09	0.483754285714286	0.79225	-0.308495714285714	0.308495714285714	0.149711197051889	nonBasal
cg20837149	Two-sided Wilcoxon	bonferroni	1.11533579247133e-14	8.26625545911162e-09	0.603302857142857	0.248883333333333	0.354419523809524	0.354419523809524	0.274475913969921	Basal
cg09689338	Two-sided Wilcoxon	bonferroni	6.86518305298978e-14	5.08809609380811e-08	0.697971428571429	0.3444	0.353571428571429	0.353571428571429	0.280224875560336	Basal
cg20127868	Two-sided Wilcoxon	bonferroni	4.80785261521423e-16	3.56331592650295e-10	0.66152	0.236883333333333	0.424636666666667	0.424636666666667	0.276164992531872	Basal
cg10090241	Two-sided Wilcoxon	bonferroni	2.53619044188821e-19	1.87968486505324e-13	0.97236	0.715633333333333	0.256726666666667	0.256726666666667	0.329653429999451	Basal
cg25322382	Two-sided Wilcoxon	bonferroni	8.03911679179188e-15	5.95815121465259e-09	0.62988	0.26915	0.36073	0.36073	0.303127632968714	Basal
cg09167414	Two-sided Wilcoxon	bonferroni	1.18430285699895e-10	8.77740140950488e-05	0.334862857142857	0.682116666666667	-0.34725380952381	0.34725380952381	0.290071402828773	nonBasal
cg13484546	Two-sided Wilcoxon	bonferroni	5.6471159053344e-11	4.18533171765906e-05	0.124205714285714	0.492416666666667	-0.368210952380952	0.368210952380952	0.525725279039231	nonBasal
cg05997779	Two-sided Wilcoxon	bonferroni	5.34029073500838e-10	0.000395792977679779	0.14256	0.410083333333333	-0.267523333333333	0.267523333333333	0.370757467940468	nonBasal
cg16510654	Two-sided Wilcoxon	bonferroni	5.97847003270305e-14	4.4309131723877e-08	0.80868	0.542583333333333	0.266096666666667	0.266096666666667	0.312344860969858	Basal
cg21189909	Two-sided Wilcoxon	bonferroni	1.05479012578977e-08	0.00781752427778461	0.0922228571428571	0.461966666666667	-0.36974380952381	0.36974380952381	0.441751755564979	nonBasal
cg25851313	Two-sided Wilcoxon	bonferroni	6.1820528775951e-13	4.58179757996522e-07	0.29416	0.62125	-0.32709	0.32709	0.51122936309584	nonBasal
cg11218176	Two-sided Wilcoxon	bonferroni	6.44030963182317e-16	4.77320328207759e-10	0.61452	0.34275	0.27177	0.27177	0.212150474846631	Basal
cg10458961	Two-sided Wilcoxon	bonferroni	2.14494953559305e-23	1.58971862355711e-17	0.957782857142857	0.539766666666667	0.418016190476191	0.418016190476191	0.156236984589754	Basal
cg07715257	Two-sided Wilcoxon	bonferroni	4.48952252823138e-11	3.32738717418605e-05	0.368091428571429	0.750016666666667	-0.381925238095238	0.381925238095238	0.184959994863934	nonBasal
cg07146104	Two-sided Wilcoxon	bonferroni	3.31680017660435e-12	2.45822986688943e-06	0.245405714285714	0.635033333333333	-0.389627619047619	0.389627619047619	0.441478881749355	nonBasal
cg17525230	Two-sided Wilcoxon	bonferroni	3.18674196809508e-10	0.000236183787594383	0.368314285714286	0.6302	-0.261885714285714	0.261885714285714	0.193584985846443	nonBasal
cg05764238	Two-sided Wilcoxon	bonferroni	6.388819142887e-17	4.73504136365499e-11	0.178262857142857	0.655433333333333	-0.477170476190476	0.477170476190476	0.156782170403494	nonBasal
cg20554060	Two-sided Wilcoxon	bonferroni	7.51008580527532e-23	5.56606254415078e-17	0.911977142857143	0.311933333333333	0.600043809523809	0.600043809523809	0.361260699089042	Basal
cg05247850	Two-sided Wilcoxon	bonferroni	8.59663408597382e-22	6.37135236964907e-16	0.106411428571429	0.5336	-0.427188571428571	0.427188571428571	0.230209488208546	nonBasal
cg02067531	Two-sided Wilcoxon	bonferroni	8.9859728741201e-15	6.65990886578974e-09	0.0794571428571429	0.364583333333333	-0.28512619047619	0.28512619047619	0.232938892212398	nonBasal
cg20389653	Two-sided Wilcoxon	bonferroni	3.191320254368e-12	2.36523104992357e-06	0.475017142857143	0.786316666666667	-0.311299523809524	0.311299523809524	0.581736556864027	nonBasal
cg19809791	Two-sided Wilcoxon	bonferroni	3.34187748076146e-19	2.47681578547895e-13	0.0930342857142857	0.478616666666667	-0.385582380952381	0.385582380952381	0.494188517966766	nonBasal
cg05740418	Two-sided Wilcoxon	bonferroni	1.26143377635631e-16	9.34905336177594e-11	0.16224	0.619666666666667	-0.457426666666667	0.457426666666667	0.463785474104884	nonBasal
cg05208572	Two-sided Wilcoxon	bonferroni	7.09210613337689e-15	5.25627900022162e-09	0.0977828571428571	0.36335	-0.265567142857143	0.265567142857143	0.463159989322721	nonBasal
cg00810228	Two-sided Wilcoxon	bonferroni	8.43442169788368e-17	6.251129469278e-11	0.38312	0.820383333333333	-0.437263333333333	0.437263333333333	0.261763823704032	nonBasal
cg09690283	Two-sided Wilcoxon	bonferroni	6.08947435861317e-17	4.51318347351436e-11	0.24968	0.6613	-0.41162	0.41162	0.344521561610127	nonBasal
cg11700878	Two-sided Wilcoxon	bonferroni	2.9654032592814e-12	2.19779379860012e-06	0.809051428571429	0.52905	0.280001428571429	0.280001428571429	0.361217545619382	Basal
cg15834632	Two-sided Wilcoxon	bonferroni	1.17113679810231e-17	8.67982182229536e-12	0.919685714285714	0.6357	0.283985714285714	0.283985714285714	0.331541501477235	Basal
cg21849812	Two-sided Wilcoxon	bonferroni	1.62104613944701e-15	1.20143024102045e-09	0.416754285714286	0.796933333333333	-0.380179047619048	0.380179047619048	0.258161836171664	nonBasal
cg19866306	Two-sided Wilcoxon	bonferroni	4.86363971540141e-13	3.60466225687118e-07	0.490697142857143	0.810083333333333	-0.31938619047619	0.31938619047619	0.175614837239787	nonBasal
cg04669853	Two-sided Wilcoxon	bonferroni	6.26010636421081e-10	0.000463964653130302	0.292965714285714	0.5837	-0.290734285714286	0.290734285714286	0.205654998492366	nonBasal
cg01448470	Two-sided Wilcoxon	bonferroni	8.08029215596847e-11	5.98866812993525e-05	0.178217142857143	0.573816666666667	-0.395599523809524	0.395599523809524	0.213555976337219	nonBasal
cg15564444	Two-sided Wilcoxon	bonferroni	2.76264115658054e-09	0.00204751767999388	0.124005714285714	0.416533333333333	-0.292527619047619	0.292527619047619	0.233119506406045	nonBasal
cg03131126	Two-sided Wilcoxon	bonferroni	1.25929021546665e-10	9.33316646742031e-05	0.566885714285714	0.844783333333333	-0.277897619047619	0.277897619047619	0.227179821041954	nonBasal
cg10121824	Two-sided Wilcoxon	bonferroni	1.17444164597904e-08	0.00870431553709139	0.533262857142857	0.807683333333333	-0.274420476190476	0.274420476190476	0.147767740923633	nonBasal
cg06169091	Two-sided Wilcoxon	bonferroni	4.24910838294214e-12	3.14920543247565e-06	0.446331428571429	0.756616666666667	-0.310285238095238	0.310285238095238	0.33543447904548	nonBasal
cg14292299	Two-sided Wilcoxon	bonferroni	4.3364571340336e-13	3.21394352260333e-07	0.334977142857143	0.756283333333333	-0.42130619047619	0.42130619047619	0.207107376055386	nonBasal
cg19805274	Two-sided Wilcoxon	bonferroni	1.25377695790945e-12	9.292305234698e-07	0.5032	0.8264	-0.3232	0.3232	0.196449195060481	nonBasal
cg00549909	Two-sided Wilcoxon	bonferroni	1.24785230269224e-14	9.24839494878842e-09	0.445308571428571	0.71445	-0.269141428571429	0.269141428571429	0.249144332183218	nonBasal
cg18015787	Two-sided Wilcoxon	bonferroni	2.22872508737463e-09	0.00165180845488227	0.440165714285714	0.723016666666667	-0.282850952380952	0.282850952380952	0.260487817906242	nonBasal
cg13840174	Two-sided Wilcoxon	bonferroni	3.71616690100018e-15	2.75421851784178e-09	0.318411428571429	0.7619	-0.443488571428571	0.443488571428571	0.200251428561652	nonBasal
cg03580305	Two-sided Wilcoxon	bonferroni	7.91562749973174e-10	0.000586662774328868	0.498188571428571	0.81655	-0.318361428571429	0.318361428571429	0.186062372124744	nonBasal
cg18493276	Two-sided Wilcoxon	bonferroni	4.64853900390945e-16	3.44524144005247e-10	0.343148571428571	0.601733333333333	-0.258584761904762	0.258584761904762	0.252816819429468	nonBasal
cg11118615	Two-sided Wilcoxon	bonferroni	2.41291533616375e-10	0.000178832013682109	0.591954285714286	0.87325	-0.281295714285714	0.281295714285714	0.252965449385437	nonBasal
cg26111295	Two-sided Wilcoxon	bonferroni	5.14507677496284e-10	0.000381324792637983	0.503805714285714	0.784283333333333	-0.280477619047619	0.280477619047619	0.157258389232006	nonBasal
cg19732340	Two-sided Wilcoxon	bonferroni	2.31833445015352e-14	1.71822198605903e-08	0.530205714285714	0.8644	-0.334194285714286	0.334194285714286	0.159177717471832	nonBasal
cg24604618	Two-sided Wilcoxon	bonferroni	1.43172461329458e-17	1.06111553852021e-11	0.767702857142857	0.20545	0.562252857142857	0.562252857142857	0.241854899499413	Basal
cg26577051	Two-sided Wilcoxon	bonferroni	2.04949091370436e-14	1.51896994323742e-08	0.39372	0.861316666666667	-0.467596666666667	0.467596666666667	0.162622681352773	nonBasal
cg24634465	Two-sided Wilcoxon	bonferroni	2.88678025362114e-15	2.13952275107004e-09	0.360165714285714	0.77715	-0.416984285714286	0.416984285714286	0.20934760983901	nonBasal
cg03046886	Two-sided Wilcoxon	bonferroni	6.7072889784329e-12	4.97107368992065e-06	0.586845714285714	0.838866666666667	-0.252020952380952	0.252020952380952	0.200326459403885	nonBasal
cg11630953	Two-sided Wilcoxon	bonferroni	4.13036265607551e-11	3.06119763073709e-05	0.209445714285714	0.483883333333333	-0.274437619047619	0.274437619047619	0.308196889668957	nonBasal
cg15213210	Two-sided Wilcoxon	bonferroni	1.51764994875596e-10	0.000112479867127073	0.403725714285714	0.80365	-0.399924285714286	0.399924285714286	0.508973779285496	nonBasal
cg09366342	Two-sided Wilcoxon	bonferroni	1.07381229463728e-08	0.0079585061310895	0.327982857142857	0.655016666666667	-0.32703380952381	0.32703380952381	0.513149345097637	nonBasal
cg08126203	Two-sided Wilcoxon	bonferroni	2.08464637018371e-10	0.000154502523402981	0.263845714285714	0.635066666666667	-0.371220952380952	0.371220952380952	0.523015212764943	nonBasal
cg13207345	Two-sided Wilcoxon	bonferroni	5.81450751983801e-10	0.000430939317579034	0.44688	0.817533333333333	-0.370653333333333	0.370653333333333	0.541252479486911	nonBasal
cg04126266	Two-sided Wilcoxon	bonferroni	3.75050728554578e-10	0.000277966972214583	0.522148571428571	0.803683333333333	-0.281534761904762	0.281534761904762	0.542847911008132	nonBasal
cg14159531	Two-sided Wilcoxon	bonferroni	8.85247888838289e-11	6.56097046573054e-05	0.532571428571429	0.79065	-0.258078571428571	0.258078571428571	0.166041839839443	nonBasal
cg07066331	Two-sided Wilcoxon	bonferroni	1.62758831334927e-17	1.20627894049724e-11	0.889148571428571	0.511633333333333	0.377515238095238	0.377515238095238	0.194793210824087	Basal
cg15082028	Two-sided Wilcoxon	bonferroni	1.43313719878754e-12	1.06216246919539e-06	0.213377142857143	0.605766666666667	-0.392389523809524	0.392389523809524	0.39960556947281	nonBasal
cg00794881	Two-sided Wilcoxon	bonferroni	2.778687398354e-10	0.000205941027185308	0.315394285714286	0.770983333333333	-0.455589047619048	0.455589047619048	0.40551849014645	nonBasal
cg08350288	Two-sided Wilcoxon	bonferroni	7.64167700135447e-12	5.66359070116886e-06	0.239097142857143	0.669033333333333	-0.42993619047619	0.42993619047619	0.404599988764856	nonBasal
cg27490286	Two-sided Wilcoxon	bonferroni	5.73436587826946e-17	4.24999659885002e-11	0.252474285714286	0.650066666666667	-0.397592380952381	0.397592380952381	0.220937937127291	nonBasal
cg15916653	Two-sided Wilcoxon	bonferroni	9.30974963994012e-09	0.00689987439689342	0.308222857142857	0.59925	-0.291027142857143	0.291027142857143	0.355065275135901	nonBasal
cg22390041	Two-sided Wilcoxon	bonferroni	2.24833633428015e-10	0.000166634323247006	0.811645714285714	0.55615	0.255495714285714	0.255495714285714	0.229580067321046	Basal
cg05338955	Two-sided Wilcoxon	bonferroni	3.75620399820776e-15	2.78389181225169e-09	0.404125714285714	0.839083333333333	-0.434957619047619	0.434957619047619	0.216323084237301	nonBasal
cg17594662	Two-sided Wilcoxon	bonferroni	4.63603846309382e-22	3.43597672672967e-16	0.962148571428571	0.589683333333333	0.372465238095238	0.372465238095238	0.220842043925413	Basal
cg26924440	Two-sided Wilcoxon	bonferroni	1.02378224859509e-09	0.000758771094635004	0.228588571428571	0.61225	-0.383661428571428	0.383661428571428	0.336238670277239	nonBasal
cg01019973	Two-sided Wilcoxon	bonferroni	3.28605078220857e-15	2.43544010697997e-09	0.415828571428571	0.80475	-0.388921428571429	0.388921428571429	0.328298107625026	nonBasal
cg26550235	Two-sided Wilcoxon	bonferroni	6.07155379807758e-16	4.49990173967621e-10	0.427914285714286	0.8495	-0.421585714285714	0.421585714285714	0.320315412857183	nonBasal
cg16329912	Two-sided Wilcoxon	bonferroni	2.37508723123576e-14	1.76028402599423e-08	0.809908571428571	0.519916666666667	0.289991904761905	0.289991904761905	0.214890827770066	Basal
cg16580880	Two-sided Wilcoxon	bonferroni	3.93795154463953e-18	2.91859309755186e-12	0.293845714285714	0.770716666666667	-0.476870952380952	0.476870952380952	0.257780158433349	nonBasal
cg20465027	Two-sided Wilcoxon	bonferroni	8.33722078525058e-18	6.17908949888454e-12	0.43768	0.831383333333333	-0.393703333333333	0.393703333333333	0.28521235391393	nonBasal
cg17163404	Two-sided Wilcoxon	bonferroni	5.78103123006075e-12	4.28458239100338e-06	0.636417142857143	0.892933333333333	-0.25651619047619	0.25651619047619	0.21162655200215	nonBasal
cg04398547	Two-sided Wilcoxon	bonferroni	1.97108094599289e-15	1.4608567877179e-09	0.670474285714286	0.354816666666667	0.315657619047619	0.315657619047619	0.258435202688511	Basal
cg15004902	Two-sided Wilcoxon	bonferroni	4.05773154244338e-14	3.0073674440242e-08	0.653645714285714	0.327766666666667	0.325879047619048	0.325879047619048	0.238161404574596	Basal
cg22601762	Two-sided Wilcoxon	bonferroni	5.81242296584801e-11	4.30784821902343e-05	0.229285714285714	0.602566666666667	-0.373280952380952	0.373280952380952	0.133823484326967	nonBasal
cg12798157	Two-sided Wilcoxon	bonferroni	5.37898152952806e-13	3.98660526570207e-07	0.653702857142857	0.919933333333333	-0.266230476190476	0.266230476190476	0.527963363902935	nonBasal
cg12688942	Two-sided Wilcoxon	bonferroni	1.29626796413536e-22	9.60722520279101e-17	0.871222857142857	0.425416666666667	0.44580619047619	0.44580619047619	0.275033674855184	Basal
cg03709892	Two-sided Wilcoxon	bonferroni	1.01946361105876e-20	7.55570358018145e-15	0.955405714285714	0.514316666666667	0.441089047619048	0.441089047619048	0.287032382786083	Basal
cg22775678	Two-sided Wilcoxon	bonferroni	7.84702183190638e-14	5.81578099560825e-08	0.984754285714286	0.579783333333333	0.404970952380952	0.404970952380952	0.227908544197151	Basal
cg09875257	Two-sided Wilcoxon	bonferroni	3.04847563271803e-17	2.2593624728108e-11	0.902205714285714	0.363833333333333	0.538372380952381	0.538372380952381	0.237677601183356	Basal
cg10676837	Two-sided Wilcoxon	bonferroni	1.82782335883569e-09	0.00135468214328427	0.898234285714286	0.6065	0.291734285714286	0.291734285714286	0.256397112221795	Basal
cg01693305	Two-sided Wilcoxon	bonferroni	9.57918119623778e-20	7.09956224768565e-14	0.930365714285714	0.464233333333333	0.466132380952381	0.466132380952381	0.684661679555915	Basal
cg02960152	Two-sided Wilcoxon	bonferroni	5.66150424462069e-24	4.1959955633794e-18	0.806102857142857	0.316866666666667	0.48923619047619	0.48923619047619	0.246095168602695	Basal
cg14278427	Two-sided Wilcoxon	bonferroni	4.70497798871218e-23	3.48707091144409e-17	0.981154285714286	0.515916666666667	0.465237619047619	0.465237619047619	0.275569176380113	Basal
cg01338307	Two-sided Wilcoxon	bonferroni	3.71382660453219e-11	2.75248401881601e-05	0.273708571428571	0.53325	-0.259541428571429	0.259541428571429	0.214424971164348	nonBasal
cg23826341	Two-sided Wilcoxon	bonferroni	3.63420683831533e-14	2.69347422718322e-08	0.543822857142857	0.242116666666667	0.30170619047619	0.30170619047619	0.165749518105783	Basal
cg11037787	Two-sided Wilcoxon	bonferroni	1.03391999648117e-17	7.66284635792037e-12	0.826177142857143	0.393866666666667	0.432310476190476	0.432310476190476	0.176559839126688	Basal
cg06457710	Two-sided Wilcoxon	bonferroni	9.65792275595083e-19	7.15792116095918e-13	0.897125714285714	0.485433333333333	0.411692380952381	0.411692380952381	0.172677427258351	Basal
cg01032978	Two-sided Wilcoxon	bonferroni	6.80470278310193e-15	5.04327144418208e-09	0.198445714285714	0.455316666666667	-0.256870952380952	0.256870952380952	0.176765019685329	nonBasal
cg15032216	Two-sided Wilcoxon	bonferroni	2.99184460358194e-11	2.21739066872174e-05	0.561257142857143	0.24245	0.318807142857143	0.318807142857143	0.18886311986481	Basal
cg24642843	Two-sided Wilcoxon	bonferroni	6.71867688315944e-13	4.9795137785692e-07	0.462571428571429	0.205416666666667	0.257154761904762	0.257154761904762	0.198286080455678	Basal
cg06377106	Two-sided Wilcoxon	bonferroni	1.82647607589617e-11	1.35368361127007e-05	0.261811428571429	0.576933333333333	-0.315121904761905	0.315121904761905	0.228449826989619	nonBasal
cg26264372	Two-sided Wilcoxon	bonferroni	1.25266083565999e-12	9.28403315045226e-07	0.352394285714286	0.716083333333333	-0.363689047619048	0.363689047619048	0.175495189465197	nonBasal
cg04415114	Two-sided Wilcoxon	bonferroni	2.59516810324746e-12	1.92339586388134e-06	0.257388571428571	0.612983333333333	-0.355594761904762	0.355594761904762	0.18027921953095	nonBasal
cg07688244	Two-sided Wilcoxon	bonferroni	9.56161139651637e-17	7.08654047847113e-11	0.193114285714286	0.530366666666667	-0.337252380952381	0.337252380952381	0.185009869684713	nonBasal
cg27442581	Two-sided Wilcoxon	bonferroni	3.37323046640815e-13	2.50005289402607e-07	0.35368	0.65455	-0.30087	0.30087	0.231837616329217	nonBasal
cg07813254	Two-sided Wilcoxon	bonferroni	6.18623902753857e-11	4.58490012406507e-05	0.549051428571429	0.269583333333333	0.279468095238095	0.279468095238095	0.354035940210183	Basal
cg26557658	Two-sided Wilcoxon	bonferroni	7.54380125310061e-11	5.59105057972925e-05	0.389285714285714	0.652866666666667	-0.263580952380952	0.263580952380952	0.670119328922495	nonBasal
cg19507093	Two-sided Wilcoxon	bonferroni	3.44885379782077e-11	2.55610074798587e-05	0.261194285714286	0.567283333333333	-0.306089047619048	0.306089047619048	0.671473561148061	nonBasal
cg05722360	Two-sided Wilcoxon	bonferroni	1.11292790480675e-12	8.24840952007995e-07	0.241137142857143	0.499466666666667	-0.258329523809524	0.258329523809524	0.259560479893815	nonBasal
cg15613048	Two-sided Wilcoxon	bonferroni	3.05924333928299e-10	0.000226734290469289	0.0114971428571429	0.263683333333333	-0.25218619047619	0.25218619047619	0.653785067746107	nonBasal
cg18864674	Two-sided Wilcoxon	bonferroni	1.45936683710349e-12	1.08160243448506e-06	0.158274285714286	0.513	-0.354725714285714	0.354725714285714	0.550866133427446	nonBasal
cg15835657	Two-sided Wilcoxon	bonferroni	3.37253655511744e-11	2.49953860514251e-05	0.0197771428571429	0.419433333333333	-0.39965619047619	0.39965619047619	0.549758308401718	nonBasal
cg07717763	Two-sided Wilcoxon	bonferroni	1.66424882290144e-11	1.23344969384929e-05	0.0270628571428571	0.284816666666667	-0.25775380952381	0.25775380952381	0.648547968621227	nonBasal
cg04955518	Two-sided Wilcoxon	bonferroni	1.24942184412055e-12	9.26002752660725e-07	0.351897142857143	0.690183333333333	-0.33828619047619	0.33828619047619	0.338972231926848	nonBasal
cg05484121	Two-sided Wilcoxon	bonferroni	7.7348057094592e-14	5.73261257753714e-08	0.358365714285714	0.795616666666667	-0.437250952380952	0.437250952380952	0.337876121950964	nonBasal
cg25263722	Two-sided Wilcoxon	bonferroni	1.07895836047148e-13	7.99664594071637e-08	0.65824	0.914633333333333	-0.256393333333333	0.256393333333333	0.143973313843444	nonBasal
cg01786082	Two-sided Wilcoxon	bonferroni	1.76702800607366e-18	1.30962397156147e-12	0.90424	0.409166666666667	0.495073333333333	0.495073333333333	0.212633294363553	Basal
cg07909786	Two-sided Wilcoxon	bonferroni	7.1623531535036e-14	5.30834222795342e-08	0.321617142857143	0.792	-0.470382857142857	0.470382857142857	0.273288228698549	nonBasal
cg04236915	Two-sided Wilcoxon	bonferroni	1.78667451866683e-18	1.32418488613733e-12	0.419097142857143	0.115733333333333	0.30336380952381	0.30336380952381	0.341447111111111	Basal
cg10326339	Two-sided Wilcoxon	bonferroni	6.39895509264695e-13	4.74255357213983e-07	0.816862857142857	0.55095	0.265912857142857	0.265912857142857	0.342950671030814	Basal
cg13562122	Two-sided Wilcoxon	bonferroni	1.46279443056711e-09	0.00108414277824266	0.530628571428571	0.815783333333333	-0.285154761904762	0.285154761904762	0.293282483117247	nonBasal
cg02994246	Two-sided Wilcoxon	bonferroni	1.05239966544535e-09	0.000779980750046493	0.371628571428571	0.714166666666667	-0.342538095238095	0.342538095238095	0.294186844427017	nonBasal
cg14649592	Two-sided Wilcoxon	bonferroni	1.85882658400741e-20	1.37766002860417e-14	0.914148571428571	0.536316666666667	0.377831904761905	0.377831904761905	0.327415325100802	Basal
cg22943875	Two-sided Wilcoxon	bonferroni	4.98085512475324e-10	0.000369153587143524	0.840274285714286	0.572533333333333	0.267740952380952	0.267740952380952	0.456073251351933	Basal
cg12062270	Two-sided Wilcoxon	bonferroni	8.86457847715674e-14	6.56993801545233e-08	0.714097142857143	0.405416666666667	0.308680476190476	0.308680476190476	0.468979528051258	Basal
cg12047425	Two-sided Wilcoxon	bonferroni	4.61372841047596e-21	3.41944174278221e-15	0.79692	0.17355	0.62337	0.62337	0.474992086103197	Basal
cg06346857	Two-sided Wilcoxon	bonferroni	5.46882268923207e-21	4.0531905920109e-15	0.772937142857143	0.247916666666667	0.525020476190476	0.525020476190476	0.476348236979575	Basal
cg22506534	Two-sided Wilcoxon	bonferroni	5.47235713245696e-18	4.05581012693481e-12	0.952948571428571	0.6571	0.295848571428571	0.295848571428571	0.480451720429225	Basal
cg01037895	Two-sided Wilcoxon	bonferroni	1.13418120647831e-15	8.4059273027537e-10	0.465914285714286	0.17495	0.290964285714286	0.290964285714286	0.486058094035625	Basal
cg15212266	Two-sided Wilcoxon	bonferroni	7.12074385418122e-20	5.27750370380714e-14	0.0622057142857143	0.44815	-0.385944285714286	0.385944285714286	0.369780305035551	nonBasal
cg16270485	Two-sided Wilcoxon	bonferroni	1.53194860123376e-10	0.000113539604606139	0.146948571428571	0.518883333333333	-0.371934761904762	0.371934761904762	0.339935529303869	nonBasal
cg14195027	Two-sided Wilcoxon	bonferroni	9.38276993911729e-15	6.95399302652709e-09	0.527245714285714	0.787883333333333	-0.260637619047619	0.260637619047619	0.317188532170696	nonBasal
cg24117274	Two-sided Wilcoxon	bonferroni	9.88218456784711e-11	7.32413168153705e-05	0.317708571428571	0.629133333333333	-0.311424761904762	0.311424761904762	0.245318295185899	nonBasal
cg09118749	Two-sided Wilcoxon	bonferroni	5.03846775006499e-24	3.73423518062191e-18	0.971417142857143	0.45635	0.515067142857143	0.515067142857143	0.253270686702336	Basal
cg04346477	Two-sided Wilcoxon	bonferroni	7.82199779095135e-10	0.000579723455277463	0.71908	0.454233333333333	0.264846666666667	0.264846666666667	0.214472333354865	Basal
cg08892236	Two-sided Wilcoxon	bonferroni	3.76642890614218e-15	2.79146995164275e-09	0.119805714285714	0.5369	-0.417094285714286	0.417094285714286	0.469348214367419	nonBasal
cg14515812	Two-sided Wilcoxon	bonferroni	2.03971577002266e-12	1.51172514437344e-06	0.299862857142857	0.662116666666667	-0.36225380952381	0.36225380952381	0.476181004697648	nonBasal
cg02760280	Two-sided Wilcoxon	bonferroni	8.93545091283063e-13	6.62246476678985e-07	0.916097142857143	0.662466666666667	0.253630476190476	0.253630476190476	0.180030688753487	Basal
cg10497692	Two-sided Wilcoxon	bonferroni	1.95653201404167e-12	1.45007391954692e-06	0.0246	0.3294	-0.3048	0.3048	0.479724194217929	nonBasal
cg07138512	Two-sided Wilcoxon	bonferroni	6.87614103590919e-11	5.09621754805892e-05	0.140154285714286	0.439783333333333	-0.299629047619048	0.299629047619048	0.490114219804224	nonBasal
cg07420232	Two-sided Wilcoxon	bonferroni	3.09516730606095e-18	2.29396777305054e-12	0.672474285714286	0.922516666666667	-0.250042380952381	0.250042380952381	0.308902201817105	nonBasal
cg00574196	Two-sided Wilcoxon	bonferroni	7.65349263283663e-11	5.6723477973637e-05	0.40248	0.67615	-0.27367	0.27367	0.200658226227894	nonBasal
cg02790379	Two-sided Wilcoxon	bonferroni	1.97143431910583e-12	1.46111868843369e-06	0.444525714285714	0.760916666666667	-0.316390952380952	0.316390952380952	0.515961399431315	nonBasal
cg17456100	Two-sided Wilcoxon	bonferroni	1.75222060510697e-13	1.298649540372e-07	0.192262857142857	0.497283333333333	-0.305020476190476	0.305020476190476	0.503761501105808	nonBasal
cg15467646	Two-sided Wilcoxon	bonferroni	4.83309763757828e-14	3.58202614860296e-08	0.344611428571429	0.827733333333333	-0.483121904761905	0.483121904761905	0.495830707573447	nonBasal
cg02532717	Two-sided Wilcoxon	bonferroni	1.11826773695083e-13	8.28798541902422e-08	0.587394285714286	0.217183333333333	0.370210952380952	0.370210952380952	0.636243692077376	Basal
cg18209431	Two-sided Wilcoxon	bonferroni	2.84079691888347e-18	2.10544243244589e-12	0.843708571428571	0.427916666666667	0.415791904761905	0.415791904761905	0.335368437360971	Basal
cg08300982	Two-sided Wilcoxon	bonferroni	4.45100769916827e-13	3.29884210120006e-07	0.124611428571429	0.415783333333333	-0.291171904761905	0.291171904761905	0.257844976015972	nonBasal
cg07500170	Two-sided Wilcoxon	bonferroni	1.06650583797577e-15	7.90435469286555e-10	0.878062857142857	0.519583333333333	0.358479523809524	0.358479523809524	0.341405223521871	Basal
cg00027940	Two-sided Wilcoxon	bonferroni	1.154090229109e-18	8.55348202852992e-13	0.726817142857143	0.2395	0.487317142857143	0.487317142857143	0.198430379231771	Basal
cg18339969	Two-sided Wilcoxon	bonferroni	5.92072023334982e-09	0.00438811219734605	0.420251428571429	0.725733333333333	-0.305481904761905	0.305481904761905	0.270626239743455	nonBasal
cg23619421	Two-sided Wilcoxon	bonferroni	4.18087098442306e-11	3.09863162575023e-05	0.42608	0.688966666666667	-0.262886666666667	0.262886666666667	0.250949870841892	nonBasal
cg11505417	Two-sided Wilcoxon	bonferroni	7.5210531667251e-12	5.57419094925248e-06	0.120102857142857	0.377066666666667	-0.25696380952381	0.25696380952381	0.242770082926736	nonBasal
cg01970575	Two-sided Wilcoxon	bonferroni	8.90582344402219e-10	0.000660050651641982	0.0986571428571429	0.416766666666667	-0.318109523809524	0.318109523809524	0.649129680644832	nonBasal
cg16144718	Two-sided Wilcoxon	bonferroni	8.7082736354216e-12	6.45409346352454e-06	0.481405714285714	0.742	-0.260594285714286	0.260594285714286	0.095015795509713	nonBasal
cg20301961	Two-sided Wilcoxon	bonferroni	3.77451518798925e-18	2.79746305900229e-12	0.829811428571429	0.4427	0.387111428571429	0.387111428571429	0.212150474846631	Basal
cg17974166	Two-sided Wilcoxon	bonferroni	3.07986843215351e-09	0.00228262908914842	0.164588571428571	0.47985	-0.315261428571429	0.315261428571429	0.620356484118012	nonBasal
cg26530485	Two-sided Wilcoxon	bonferroni	2.1572677951592e-09	0.00159884824004326	0.57488	0.918333333333333	-0.343453333333333	0.343453333333333	0.534235636393229	nonBasal
cg07692829	Two-sided Wilcoxon	bonferroni	2.85858471002772e-15	2.1186257649135e-09	0.445857142857143	0.815033333333333	-0.369176190476191	0.369176190476191	0.148854583193431	nonBasal
cg07422195	Two-sided Wilcoxon	bonferroni	5.37475502523764e-21	3.98347281317975e-15	0.0416	0.424783333333333	-0.383183333333333	0.383183333333333	0.517376506313855	nonBasal
cg11180237	Two-sided Wilcoxon	bonferroni	3.36046548649211e-15	2.4905921929862e-09	0.411045714285714	0.86105	-0.450004285714286	0.450004285714286	0.18886311986481	nonBasal
cg22613968	Two-sided Wilcoxon	bonferroni	1.26970437764834e-08	0.00941035050972175	0.524062857142857	0.776366666666667	-0.25230380952381	0.25230380952381	0.375566910544482	nonBasal
cg12373229	Two-sided Wilcoxon	bonferroni	5.58810354294564e-15	4.14159500033645e-09	0.905702857142857	0.562033333333333	0.343669523809524	0.343669523809524	0.347604178732234	Basal
cg04241017	Two-sided Wilcoxon	bonferroni	8.51275729156083e-14	6.30918750285385e-08	0.957268571428571	0.693233333333333	0.264035238095238	0.264035238095238	0.284062992541979	Basal
cg08896387	Two-sided Wilcoxon	bonferroni	2.24721614062017e-19	1.66551300653994e-13	0.724502857142857	0.2293	0.495202857142857	0.495202857142857	0.289791528836432	Basal
cg16906859	Two-sided Wilcoxon	bonferroni	5.56930212131746e-14	4.12766042070383e-08	0.711382857142857	0.3221	0.389282857142857	0.389282857142857	0.280335493058028	Basal
cg05160751	Two-sided Wilcoxon	bonferroni	7.13842696976367e-09	0.0052906094565055	0.612074285714286	0.348816666666667	0.263257619047619	0.263257619047619	0.283311118054166	Basal
cg01995927	Two-sided Wilcoxon	bonferroni	1.00302447067264e-13	7.43386571316671e-08	0.30792	0.711783333333333	-0.403863333333333	0.403863333333333	0.326901866804646	nonBasal
cg26856289	Two-sided Wilcoxon	bonferroni	2.06332775488623e-13	1.52922504889516e-07	0.437577142857143	0.790133333333333	-0.35255619047619	0.35255619047619	0.707646612023716	nonBasal
cg22499893	Two-sided Wilcoxon	bonferroni	4.42534724244794e-10	0.000327982398200408	0.64104	0.902066666666667	-0.261026666666667	0.261026666666667	0.70008330907037	nonBasal
cg19079605	Two-sided Wilcoxon	bonferroni	1.03434878617763e-13	7.6660243113162e-08	0.652702857142857	0.9042	-0.251497142857143	0.251497142857143	0.215532831152071	nonBasal
cg26225554	Two-sided Wilcoxon	bonferroni	8.00610271143132e-15	5.93368299406377e-09	0.983942857142857	0.694083333333333	0.289859523809524	0.289859523809524	0.21630851090957	Basal
cg04671726	Two-sided Wilcoxon	bonferroni	3.49457683878482e-10	0.000258998815118118	0.362228571428571	0.6137	-0.251471428571429	0.251471428571429	0.665692937095004	nonBasal
cg06404019	Two-sided Wilcoxon	bonferroni	5.35363915962409e-11	3.96782289495959e-05	0.522074285714286	0.83475	-0.312675714285714	0.312675714285714	0.314771555555556	nonBasal
cg20419368	Two-sided Wilcoxon	bonferroni	1.42116232390088e-32	1.05328735054752e-26	0.974857142857143	0.425	0.549857142857143	0.549857142857143	0.267664308524987	Basal
cg27135355	Two-sided Wilcoxon	bonferroni	4.63591507690433e-15	3.43588527967226e-09	0.23548	0.6442	-0.40872	0.40872	0.16959106411629	nonBasal
cg15649857	Two-sided Wilcoxon	bonferroni	2.4194805740631e-12	1.79318593006399e-06	0.581154285714286	0.329	0.252154285714286	0.252154285714286	0.326704338885863	Basal
cg24707354	Two-sided Wilcoxon	bonferroni	2.86195874409437e-19	2.12112641339182e-13	0.118017142857143	0.519366666666667	-0.401349523809524	0.401349523809524	0.381891642541278	nonBasal
cg22219494	Two-sided Wilcoxon	bonferroni	1.20706739624572e-14	8.94611965390532e-09	0.320377142857143	0.73	-0.409622857142857	0.409622857142857	0.276186353441635	nonBasal
cg00035000	Two-sided Wilcoxon	bonferroni	1.92015302851442e-11	1.42311181631832e-05	0.38548	0.71955	-0.33407	0.33407	0.703395699724959	nonBasal
cg19140523	Two-sided Wilcoxon	bonferroni	7.9773654599999e-12	5.91238452385162e-06	0.116531428571429	0.46285	-0.346318571428571	0.346318571428571	0.807177609860278	nonBasal
cg20801718	Two-sided Wilcoxon	bonferroni	1.14366979090316e-12	8.47625147178921e-07	0.0574914285714286	0.34755	-0.290058571428571	0.290058571428571	0.809985528743097	nonBasal
cg15643346	Two-sided Wilcoxon	bonferroni	1.28207778685961e-16	9.50205541342064e-11	0.151897142857143	0.620433333333333	-0.46853619047619	0.46853619047619	0.82971648	nonBasal
cg13932954	Two-sided Wilcoxon	bonferroni	9.39949647223865e-12	6.96638981291731e-06	0.226102857142857	0.546533333333333	-0.320430476190476	0.320430476190476	0.84282746259679	nonBasal
cg00117172	Two-sided Wilcoxon	bonferroni	1.24150505340513e-14	9.20135262805945e-09	0.11192	0.467116666666667	-0.355196666666667	0.355196666666667	0.863329406658814	nonBasal
cg06527318	Two-sided Wilcoxon	bonferroni	2.33286025789644e-21	1.72898771583866e-15	0.239742857142857	0.8132	-0.573457142857143	0.573457142857143	0.240371570715278	nonBasal
cg27537125	Two-sided Wilcoxon	bonferroni	1.14310847588904e-22	8.47209131362781e-17	0.0532	0.489266666666667	-0.436066666666667	0.436066666666667	0.206707774030726	nonBasal
cg02427830	Two-sided Wilcoxon	bonferroni	2.06812674146816e-15	1.53278179380542e-09	0.870371428571429	0.533333333333333	0.337038095238095	0.337038095238095	0.352613235390366	Basal
cg18359827	Two-sided Wilcoxon	bonferroni	2.1771773637275e-17	1.61360411723981e-11	0.92664	0.656216666666667	0.270423333333333	0.270423333333333	0.375200155358988	Basal
cg14375896	Two-sided Wilcoxon	bonferroni	3.50413395290967e-12	2.59707135852924e-06	0.99848	0.647233333333333	0.351246666666667	0.351246666666667	0.259601301750084	Basal
cg06359931	Two-sided Wilcoxon	bonferroni	5.16674800995191e-19	3.8293094538358e-13	0.940125714285714	0.534633333333333	0.405492380952381	0.405492380952381	0.298924231356664	Basal
cg18792528	Two-sided Wilcoxon	bonferroni	1.78045763664486e-15	1.31957727511115e-09	0.900062857142857	0.493933333333333	0.406129523809524	0.406129523809524	0.300579184206706	Basal
cg08820956	Two-sided Wilcoxon	bonferroni	4.13566525339637e-15	3.06512762422845e-09	0.706731428571429	0.337683333333333	0.369048095238095	0.369048095238095	0.304201945954087	Basal
cg14001312	Two-sided Wilcoxon	bonferroni	2.52521315020487e-15	1.87154910020859e-09	0.732274285714286	0.354266666666667	0.378007619047619	0.378007619047619	0.209949389600658	Basal
cg10706230	Two-sided Wilcoxon	bonferroni	1.89948456041139e-14	1.4077934845261e-08	0.0301714285714286	0.400133333333333	-0.369961904761905	0.369961904761905	0.754652881665482	nonBasal
cg16836311	Two-sided Wilcoxon	bonferroni	5.91008885662034e-09	0.00438023280563988	0.130588571428571	0.4583	-0.327711428571429	0.327711428571429	0.711465282972011	nonBasal
cg05719579	Two-sided Wilcoxon	bonferroni	6.26916480322238e-09	0.00464636014808425	0.0629657142857143	0.391083333333333	-0.328117619047619	0.328117619047619	0.246907954590404	nonBasal
cg13452437	Two-sided Wilcoxon	bonferroni	2.55515411300224e-20	1.89373969508105e-14	0.873988571428571	0.453566666666667	0.420421904761905	0.420421904761905	0.174457459376622	Basal
cg09039135	Two-sided Wilcoxon	bonferroni	3.51851740571885e-14	2.6077315826615e-08	0.85452	0.584566666666667	0.269953333333333	0.269953333333333	0.19615504795429	Basal
cg12534265	Two-sided Wilcoxon	bonferroni	4.2124598855428e-12	3.12204358187062e-06	0.746308571428571	0.427833333333333	0.318475238095238	0.318475238095238	0.200375384555662	Basal
cg01895164	Two-sided Wilcoxon	bonferroni	5.01501190509771e-15	3.71685099840364e-09	0.502657142857143	0.215516666666667	0.287140476190476	0.287140476190476	0.223412396121884	Basal
cg10563103	Two-sided Wilcoxon	bonferroni	9.76602386105763e-19	7.23803975450356e-13	0.816057142857143	0.520166666666667	0.295890476190476	0.295890476190476	0.217288550898997	Basal
cg06422167	Two-sided Wilcoxon	bonferroni	3.53779165811772e-09	0.00262201659845565	0.746582857142857	0.453616666666667	0.29296619047619	0.29296619047619	0.198845371225334	Basal
cg17493193	Two-sided Wilcoxon	bonferroni	1.92285404720889e-18	1.42511366281863e-12	0.577474285714286	0.315233333333333	0.262240952380952	0.262240952380952	0.456707356145072	Basal
cg25927524	Two-sided Wilcoxon	bonferroni	8.33868241550633e-17	6.18017277884044e-11	0.958051428571429	0.608333333333333	0.349718095238095	0.349718095238095	0.393894262578317	Basal
cg01736264	Two-sided Wilcoxon	bonferroni	4.21208715364763e-12	3.12176733349017e-06	0.561657142857143	0.237533333333333	0.32412380952381	0.32412380952381	0.38272227043538	Basal
cg21300267	Two-sided Wilcoxon	bonferroni	2.04512408638081e-13	1.5157334910007e-07	0.164154285714286	0.543783333333333	-0.379629047619048	0.379629047619048	0.359281526736978	nonBasal
cg00852783	Two-sided Wilcoxon	bonferroni	2.33685515803336e-13	1.73194851610063e-07	0.0695085714285714	0.488766666666667	-0.419258095238095	0.419258095238095	0.456615059558467	nonBasal
cg05770238	Two-sided Wilcoxon	bonferroni	1.76235153740183e-16	1.30615803018768e-10	0.200491428571429	0.76425	-0.563758571428571	0.563758571428571	0.52343023255814	nonBasal
cg18118033	Two-sided Wilcoxon	bonferroni	8.55391915865097e-13	6.33969441483837e-07	0.103462857142857	0.3681	-0.264637142857143	0.264637142857143	0.513826212066512	nonBasal
cg15090202	Two-sided Wilcoxon	bonferroni	1.48896441843763e-11	1.10353853390295e-05	0.11888	0.4379	-0.31902	0.31902	0.51262082116001	nonBasal
cg04661629	Two-sided Wilcoxon	bonferroni	6.39091533671276e-14	4.73659494722798e-08	0.284542857142857	0.786016666666667	-0.50147380952381	0.50147380952381	0.509178497456213	nonBasal
cg07095205	Two-sided Wilcoxon	bonferroni	4.93283092894767e-10	0.000365594297883492	0.159571428571429	0.478683333333333	-0.319111904761905	0.319111904761905	0.460947557126219	nonBasal
cg19706817	Two-sided Wilcoxon	bonferroni	5.73996499186375e-10	0.000425414635389486	0.144148571428571	0.477816666666667	-0.333668095238095	0.333668095238095	0.449501768709571	nonBasal
cg06311386	Two-sided Wilcoxon	bonferroni	2.06105940856971e-15	1.5275438753644e-09	0.380365714285714	0.688383333333333	-0.308017619047619	0.308017619047619	0.236714974202926	nonBasal
cg07674974	Two-sided Wilcoxon	bonferroni	8.5100163067198e-19	6.30715603564385e-13	0.790862857142857	0.46065	0.330212857142857	0.330212857142857	0.258812423518443	Basal
cg20135776	Two-sided Wilcoxon	bonferroni	2.63533702824302e-27	1.95316686179717e-21	0.976908571428571	0.411083333333333	0.565825238095238	0.565825238095238	0.34187255250979	Basal
cg21329416	Two-sided Wilcoxon	bonferroni	2.88965494543055e-14	2.14165331453113e-08	0.637617142857143	0.349616666666667	0.288000476190476	0.288000476190476	0.347113715820831	Basal
cg23108821	Two-sided Wilcoxon	bonferroni	3.90232790529838e-17	2.89219081537237e-11	0.944	0.6392	0.3048	0.3048	0.174574967160818	Basal
cg11517350	Two-sided Wilcoxon	bonferroni	4.37630308851652e-14	3.24347515253858e-08	0.766805714285714	0.46095	0.305855714285714	0.305855714285714	0.182820253426276	Basal
cg25158459	Two-sided Wilcoxon	bonferroni	9.39544811707626e-16	6.96338939473049e-10	0.572965714285714	0.829166666666667	-0.256200952380952	0.256200952380952	0.193846901777868	nonBasal
cg16868031	Two-sided Wilcoxon	bonferroni	2.96704052177779e-14	2.199007247513e-08	0.882034285714286	0.5516	0.330434285714286	0.330434285714286	0.172416028571151	Basal
cg16122483	Two-sided Wilcoxon	bonferroni	2.08038461456871e-18	1.54186665516453e-12	0.99448	0.653083333333333	0.341396666666667	0.341396666666667	0.192745464613483	Basal
cg05805756	Two-sided Wilcoxon	bonferroni	5.12931893122685e-27	3.80156907928412e-21	0.959702857142857	0.424933333333333	0.534769523809524	0.534769523809524	0.256427122195317	Basal
cg04249191	Two-sided Wilcoxon	bonferroni	1.01077127460472e-08	0.00749128076316915	0.08068	0.332533333333333	-0.251853333333333	0.251853333333333	0.232228261509553	nonBasal
cg23537353	Two-sided Wilcoxon	bonferroni	8.72660094187703e-15	6.46767665506745e-09	0.968662857142857	0.546683333333333	0.421979523809524	0.421979523809524	0.139730091755697	Basal
cg05778820	Two-sided Wilcoxon	bonferroni	1.00322721114089e-15	7.43536831401012e-10	0.865428571428571	0.514533333333333	0.350895238095238	0.350895238095238	0.174152402212159	Basal
cg16968174	Two-sided Wilcoxon	bonferroni	2.62098933430943e-16	1.94253314017676e-10	0.761285714285714	0.473783333333333	0.287502380952381	0.287502380952381	0.23693091266956	Basal
cg26515162	Two-sided Wilcoxon	bonferroni	2.63829601587459e-10	0.000195535990068537	0.819245714285714	0.536033333333333	0.283212380952381	0.283212380952381	0.398847771819527	Basal
cg13176760	Two-sided Wilcoxon	bonferroni	1.62820521358503e-17	1.20673615302248e-11	0.890725714285714	0.60995	0.280775714285714	0.280775714285714	0.261481997441775	Basal
cg14374913	Two-sided Wilcoxon	bonferroni	6.54083050137077e-16	4.84770382193844e-10	0.64192	0.913316666666667	-0.271396666666667	0.271396666666667	0.307552915829621	nonBasal
cg08810598	Two-sided Wilcoxon	bonferroni	1.16171149066517e-13	8.60996662749034e-08	0.0583942857142857	0.365483333333333	-0.307089047619048	0.307089047619048	0.232604923591844	nonBasal
cg19254948	Two-sided Wilcoxon	bonferroni	1.87130897505903e-11	1.38691129032012e-05	0.414742857142857	0.774733333333333	-0.359990476190476	0.359990476190476	0.253183486523092	nonBasal
cg24564692	Two-sided Wilcoxon	bonferroni	2.90769584194384e-11	2.15502423477747e-05	0.439937142857143	0.80435	-0.364412857142857	0.364412857142857	0.260092817289264	nonBasal
cg27508623	Two-sided Wilcoxon	bonferroni	9.48103331420939e-19	7.02682043565972e-13	0.805554285714286	0.465216666666667	0.340337619047619	0.340337619047619	0.259981188584441	Basal
cg24442740	Two-sided Wilcoxon	bonferroni	1.19979295986778e-10	8.89220553241207e-05	0.144811428571429	0.6259	-0.481088571428571	0.481088571428571	0.527613093868096	nonBasal
cg27424995	Two-sided Wilcoxon	bonferroni	1.48616133509815e-10	0.000110146104270132	0.129668571428571	0.6197	-0.490031428571429	0.490031428571429	0.525538344072633	nonBasal
cg27543538	Two-sided Wilcoxon	bonferroni	2.32191018113031e-10	0.000172087212119382	0.181834285714286	0.6599	-0.478065714285714	0.478065714285714	0.519347317195859	nonBasal
cg15072832	Two-sided Wilcoxon	bonferroni	6.08693907108863e-11	4.51130445784198e-05	0.113462857142857	0.57605	-0.462587142857143	0.462587142857143	0.51890078928512	nonBasal
cg00338002	Two-sided Wilcoxon	bonferroni	1.12067012673866e-08	0.00830579061081725	0.260554285714286	0.6243	-0.363745714285714	0.363745714285714	0.520203851959315	nonBasal
cg16107483	Two-sided Wilcoxon	bonferroni	3.91097131596523e-14	2.89859683597105e-08	0.0463771428571429	0.329166666666667	-0.282789523809524	0.282789523809524	0.498367931229836	nonBasal
cg20961280	Two-sided Wilcoxon	bonferroni	2.14700666112209e-17	1.59124325185733e-11	0.945182857142857	0.653266666666667	0.29191619047619	0.29191619047619	0.129710711831294	Basal
cg22500255	Two-sided Wilcoxon	bonferroni	5.72751908816527e-14	4.24492213459825e-08	0.799937142857143	0.4634	0.336537142857143	0.336537142857143	0.131895274888036	Basal
cg13400109	Two-sided Wilcoxon	bonferroni	1.18995029764222e-18	8.81925713346043e-13	0.627708571428571	0.226183333333333	0.401525238095238	0.401525238095238	0.209055221360783	Basal
cg11556707	Two-sided Wilcoxon	bonferroni	1.37968950458955e-15	1.02254997787902e-09	0.33584	0.673783333333333	-0.337943333333333	0.337943333333333	0.189692839506173	nonBasal
cg13182756	Two-sided Wilcoxon	bonferroni	1.32532576299261e-08	0.00982258562613158	0.130451428571429	0.401866666666667	-0.271415238095238	0.271415238095238	0.239313460577044	nonBasal
cg09204609	Two-sided Wilcoxon	bonferroni	8.84476036389569e-18	6.55524991989947e-12	0.790782857142857	0.42865	0.362132857142857	0.362132857142857	0.280321094222389	Basal
cg09779536	Two-sided Wilcoxon	bonferroni	2.62358816805543e-16	1.94445925281344e-10	0.920805714285714	0.6056	0.315205714285714	0.315205714285714	0.253843704286041	Basal
cg07844563	Two-sided Wilcoxon	bonferroni	5.18507567729249e-13	3.84289291284694e-07	0.811897142857143	0.509466666666667	0.302430476190476	0.302430476190476	0.253651209362165	Basal
cg15672949	Two-sided Wilcoxon	bonferroni	8.21970910304085e-10	0.000609199630317321	0.131988571428571	0.39205	-0.260061428571429	0.260061428571429	0.198845371225334	nonBasal
cg06599655	Two-sided Wilcoxon	bonferroni	1.15326966465053e-15	8.54740045607419e-10	0.255771428571429	0.707883333333333	-0.452111904761905	0.452111904761905	0.302214816866207	nonBasal
cg14440203	Two-sided Wilcoxon	bonferroni	1.16769766712352e-17	8.65433287500259e-12	0.300622857142857	0.55155	-0.250927142857143	0.250927142857143	0.237331572107657	nonBasal
cg21651269	Two-sided Wilcoxon	bonferroni	3.99470225862362e-10	0.00029606536054676	0.338954285714286	0.676566666666667	-0.337612380952381	0.337612380952381	0.539680678050916	nonBasal
cg02447380	Two-sided Wilcoxon	bonferroni	2.57199601456326e-09	0.00190622198621349	0.0479142857142857	0.43615	-0.388235714285714	0.388235714285714	0.482177579354351	nonBasal
cg24118052	Two-sided Wilcoxon	bonferroni	1.62405117601826e-09	0.00120365740885005	0.146148571428571	0.550983333333333	-0.404834761904762	0.404834761904762	0.486968790189796	nonBasal
cg19285492	Two-sided Wilcoxon	bonferroni	8.59516223296584e-17	6.37026151315147e-11	0.521057142857143	0.223033333333333	0.29802380952381	0.29802380952381	0.243702606310014	Basal
cg22788029	Two-sided Wilcoxon	bonferroni	5.15549598019309e-09	0.00382097006824021	0.081	0.352116666666667	-0.271116666666667	0.271116666666667	0.750852725316921	nonBasal
cg24013909	Two-sided Wilcoxon	bonferroni	1.83935606619992e-11	1.36322955168374e-05	0.291068571428571	0.66925	-0.378181428571429	0.378181428571429	0.141200881897766	nonBasal
cg01115565	Two-sided Wilcoxon	bonferroni	8.22570745914179e-15	6.09644195480564e-09	0.610182857142857	0.868383333333333	-0.258200476190476	0.258200476190476	0.176581282516445	nonBasal
cg25310233	Two-sided Wilcoxon	bonferroni	1.95338769059301e-16	1.44774351994456e-10	0.38992	0.751683333333333	-0.361763333333333	0.361763333333333	0.208876392854599	nonBasal
cg08175125	Two-sided Wilcoxon	bonferroni	3.54484296720582e-21	2.62724264092975e-15	0.106337142857143	0.679983333333333	-0.57364619047619	0.57364619047619	0.210480044495987	nonBasal
cg25552098	Two-sided Wilcoxon	bonferroni	9.7448061630438e-18	7.2223143637091e-12	0.245462857142857	0.567716666666667	-0.32225380952381	0.32225380952381	0.173977065868958	nonBasal
cg02599053	Two-sided Wilcoxon	bonferroni	3.49378578901223e-11	2.58940186859747e-05	0.4228	0.756616666666667	-0.333816666666667	0.333816666666667	0.335326356141895	nonBasal
cg10947764	Two-sided Wilcoxon	bonferroni	3.56737279012055e-13	2.6439405065339e-07	0.781925714285714	0.470083333333333	0.311842380952381	0.311842380952381	0.209799107392535	Basal
cg12572770	Two-sided Wilcoxon	bonferroni	3.59164896191991e-22	2.66193266988213e-16	0.995885714285714	0.600083333333333	0.395802380952381	0.395802380952381	0.249066710079212	Basal
cg16805931	Two-sided Wilcoxon	bonferroni	7.81408709914415e-13	5.79137158309519e-07	0.892137142857143	0.5864	0.305737142857143	0.305737142857143	0.305931576584295	Basal
cg08877374	Two-sided Wilcoxon	bonferroni	1.75490821055812e-09	0.0013006414457141	0.132382857142857	0.5462	-0.413817142857143	0.413817142857143	0.340104316790002	nonBasal
cg14407437	Two-sided Wilcoxon	bonferroni	1.61904714113653e-09	0.00119994869341763	0.194148571428571	0.5137	-0.319551428571429	0.319551428571429	0.344215781562219	nonBasal
cg07345934	Two-sided Wilcoxon	bonferroni	8.48096739222552e-14	6.28562657791099e-08	0.0253314285714286	0.546983333333333	-0.521651904761905	0.521651904761905	0.34094201183432	nonBasal
cg18368411	Two-sided Wilcoxon	bonferroni	1.12762598040341e-13	8.35734357246082e-08	0.0276971428571429	0.572333333333333	-0.54463619047619	0.54463619047619	0.335982474215886	nonBasal
cg15833534	Two-sided Wilcoxon	bonferroni	1.02348439519991e-16	7.5855034208044e-11	0.0284114285714286	0.55365	-0.525238571428571	0.525238571428571	0.335569592566135	nonBasal
cg19316148	Two-sided Wilcoxon	bonferroni	9.41486508935565e-14	6.97778018665049e-08	0.0261428571428571	0.52985	-0.503707142857143	0.503707142857143	0.333925653372108	nonBasal
cg07110043	Two-sided Wilcoxon	bonferroni	3.43111439715004e-09	0.00254295327987577	0.0845428571428571	0.44465	-0.360107142857143	0.360107142857143	0.322749021629695	nonBasal
cg03484533	Two-sided Wilcoxon	bonferroni	4.43795987115727e-18	3.28917176870885e-12	0.0225828571428571	0.599666666666667	-0.57708380952381	0.57708380952381	0.324367442054853	nonBasal
cg24539573	Two-sided Wilcoxon	bonferroni	2.03474033483166e-09	0.00150803762545881	0.0840571428571429	0.554716666666667	-0.470659523809524	0.470659523809524	0.328692341282251	nonBasal
cg05226707	Two-sided Wilcoxon	bonferroni	8.5531153548994e-09	0.00633909867970691	0.168731428571429	0.528566666666667	-0.359835238095238	0.359835238095238	0.331089904718335	nonBasal
cg01414687	Two-sided Wilcoxon	bonferroni	1.07987485007866e-08	0.00800343845761546	0.396874285714286	0.661033333333333	-0.264159047619048	0.264159047619048	0.332272624796542	nonBasal
cg22809315	Two-sided Wilcoxon	bonferroni	6.08090701025984e-18	4.50683382611903e-12	0.940942857142857	0.679166666666667	0.26177619047619	0.26177619047619	0.236820859191152	Basal
cg24188350	Two-sided Wilcoxon	bonferroni	1.30295538712031e-14	9.65678870387282e-09	0.593668571428571	0.327316666666667	0.266351904761905	0.266351904761905	0.210430994370843	Basal
cg10143454	Two-sided Wilcoxon	bonferroni	1.16350795206208e-12	8.62328101131054e-07	0.914885714285714	0.64395	0.270935714285714	0.270935714285714	0.164320776108635	Basal
cg26394270	Two-sided Wilcoxon	bonferroni	2.42331679054904e-10	0.000179602912273147	0.130388571428571	0.489116666666667	-0.358728095238095	0.358728095238095	0.22690006574622	nonBasal
cg11573219	Two-sided Wilcoxon	bonferroni	7.02727973700942e-12	5.20823324068585e-06	0.175268571428571	0.54115	-0.365881428571429	0.365881428571429	0.455538658269798	nonBasal
cg24078870	Two-sided Wilcoxon	bonferroni	1.73360019398768e-10	0.0001284849115773	0.592971428571429	0.879316666666667	-0.286345238095238	0.286345238095238	0.167449431180492	nonBasal
cg27650656	Two-sided Wilcoxon	bonferroni	5.57057190538047e-15	4.12860151481321e-09	0.449251428571429	0.776666666666667	-0.327415238095238	0.327415238095238	0.252858162449363	nonBasal
cg01566260	Two-sided Wilcoxon	bonferroni	1.74700060317131e-10	0.00012947807620374	0.488137142857143	0.8536	-0.365462857142857	0.365462857142857	0.423391109715812	nonBasal
cg24839533	Two-sided Wilcoxon	bonferroni	7.33257796588176e-25	5.43450349652344e-19	0.0117085714285714	0.279233333333333	-0.267524761904762	0.267524761904762	0.321522849118802	nonBasal
cg00973823	Two-sided Wilcoxon	bonferroni	5.70224885543894e-14	4.2261932279643e-08	0.134508571428571	0.44175	-0.307241428571429	0.307241428571429	0.323257772924689	nonBasal
cg14157855	Two-sided Wilcoxon	bonferroni	4.07746959841821e-21	3.02199620551966e-15	0.0361314285714286	0.535683333333333	-0.499551904761905	0.499551904761905	0.317493551020408	nonBasal
cg16965769	Two-sided Wilcoxon	bonferroni	1.25380625222299e-12	9.29252234803805e-07	0.739211428571429	0.331916666666667	0.407294761904762	0.407294761904762	0.337163415044003	Basal
cg06678221	Two-sided Wilcoxon	bonferroni	6.28858733656275e-14	4.6607550615568e-08	0.722074285714286	0.465283333333333	0.256790952380952	0.256790952380952	0.344467401285583	Basal
cg25730315	Two-sided Wilcoxon	bonferroni	1.37451899759881e-12	1.01871788247537e-06	0.506594285714286	0.148466666666667	0.358127619047619	0.358127619047619	0.19591186577328	Basal
cg27539046	Two-sided Wilcoxon	bonferroni	9.1583852678533e-18	6.78769144934313e-12	0.211268571428571	0.71285	-0.501581428571429	0.501581428571429	0.149711197051889	nonBasal
cg08226951	Two-sided Wilcoxon	bonferroni	4.78660596400534e-10	0.000354756907719274	0.145605714285714	0.417183333333333	-0.271577619047619	0.271577619047619	0.556410279190121	nonBasal
cg04960100	Two-sided Wilcoxon	bonferroni	1.21859747099871e-15	9.0315742264334e-10	0.248	0.55925	-0.31125	0.31125	0.315341194996478	nonBasal
cg26479625	Two-sided Wilcoxon	bonferroni	2.78430707959681e-13	2.06357527050777e-07	0.471005714285714	0.868216666666667	-0.397210952380952	0.397210952380952	0.319782620278118	nonBasal
cg17390484	Two-sided Wilcoxon	bonferroni	4.88510274605063e-14	3.62056947472169e-08	0.258068571428571	0.61615	-0.358081428571429	0.358081428571429	0.319393944993117	nonBasal
cg19776942	Two-sided Wilcoxon	bonferroni	1.59698351705871e-09	0.00118359634875048	0.328468571428571	0.698266666666667	-0.369798095238095	0.369798095238095	0.318893034473128	nonBasal
cg22695050	Two-sided Wilcoxon	bonferroni	1.10986220796946e-24	8.22568826125527e-19	0.912154285714286	0.368483333333333	0.543670952380952	0.543670952380952	0.256202511613767	Basal
cg04890725	Two-sided Wilcoxon	bonferroni	1.78782234840902e-21	1.3250355944116e-15	0.976102857142857	0.699266666666667	0.27683619047619	0.27683619047619	0.251363411247881	Basal
cg26032513	Two-sided Wilcoxon	bonferroni	4.61284433374078e-11	3.41878651373031e-05	0.917988571428571	0.663583333333333	0.254405238095238	0.254405238095238	0.257573046018992	Basal
cg06157677	Two-sided Wilcoxon	bonferroni	3.24924953614229e-10	0.000240816504746418	0.577651428571429	0.886866666666667	-0.309215238095238	0.309215238095238	0.222287720381158	nonBasal
cg06892952	Two-sided Wilcoxon	bonferroni	6.28122525339116e-13	4.6552986904246e-07	0.114988571428571	0.550083333333333	-0.435094761904762	0.435094761904762	0.574837911814929	nonBasal
cg10226523	Two-sided Wilcoxon	bonferroni	2.91412954833998e-09	0.00215979254410443	0.150382857142857	0.415216666666667	-0.26483380952381	0.26483380952381	0.578486508888857	nonBasal
cg09146263	Two-sided Wilcoxon	bonferroni	5.02194306474741e-12	3.72198799272222e-06	0.0961771428571429	0.489583333333333	-0.39340619047619	0.39340619047619	0.576293197085408	nonBasal
cg16677955	Two-sided Wilcoxon	bonferroni	9.62644486488279e-09	0.00713459147938356	0.201645714285714	0.5355	-0.333854285714286	0.333854285714286	0.577754015757001	nonBasal
cg25158602	Two-sided Wilcoxon	bonferroni	3.82572784078191e-09	0.00283541906055631	0.120737142857143	0.375583333333333	-0.25484619047619	0.25484619047619	0.572214388719756	nonBasal
cg13666729	Two-sided Wilcoxon	bonferroni	7.96362171965174e-10	0.000590219841941129	0.0982228571428572	0.406366666666667	-0.30814380952381	0.30814380952381	0.57366578798145	nonBasal
cg09768093	Two-sided Wilcoxon	bonferroni	8.77867350385997e-14	6.5062699740183e-08	0.0708514285714286	0.52855	-0.457698571428571	0.457698571428571	0.579526958497302	nonBasal
cg22604123	Two-sided Wilcoxon	bonferroni	8.65225602968875e-20	6.41257629512367e-14	0.0377657142857143	0.465883333333333	-0.428117619047619	0.428117619047619	0.583653188905695	nonBasal
cg22007227	Two-sided Wilcoxon	bonferroni	2.23565127672422e-19	1.65694176548778e-13	0.02196	0.4044	-0.38244	0.38244	0.577318537672234	nonBasal
cg09302274	Two-sided Wilcoxon	bonferroni	1.94488047552541e-21	1.44143844003328e-15	0.0138971428571429	0.334116666666667	-0.320219523809524	0.320219523809524	0.576859436144898	nonBasal
cg10201297	Two-sided Wilcoxon	bonferroni	2.27235346874244e-09	0.00168414341159112	0.10452	0.51305	-0.40853	0.40853	0.5880639547242	nonBasal
cg00987080	Two-sided Wilcoxon	bonferroni	1.53352423146369e-11	1.13656381652816e-05	0.0392857142857143	0.48775	-0.448464285714286	0.448464285714286	0.588822502152269	nonBasal
cg11194785	Two-sided Wilcoxon	bonferroni	7.11932772797532e-10	0.000527645414895027	0.0769085714285714	0.3687	-0.291791428571429	0.291791428571429	0.243824948014039	nonBasal
cg05342835	Two-sided Wilcoxon	bonferroni	1.34916837442058e-13	9.99929394859939e-08	0.44708	0.178416666666667	0.268663333333333	0.268663333333333	0.287564184746334	Basal
cg09548241	Two-sided Wilcoxon	bonferroni	1.1565811822158e-13	8.57194360293331e-08	0.945188571428571	0.668683333333333	0.276505238095238	0.276505238095238	0.190789947130826	Basal
cg27376969	Two-sided Wilcoxon	bonferroni	3.69981809080851e-17	2.74210167891227e-11	0.841748571428571	0.367533333333333	0.474215238095238	0.474215238095238	0.224001485902156	Basal
cg11524235	Two-sided Wilcoxon	bonferroni	1.70334978056382e-11	1.26242917311598e-05	0.147754285714286	0.4271	-0.279345714285714	0.279345714285714	0.429233581699288	nonBasal
cg24417499	Two-sided Wilcoxon	bonferroni	1.4942230670868e-12	1.10743595505605e-06	0.117182857142857	0.552366666666667	-0.43518380952381	0.43518380952381	0.432427442675316	nonBasal
cg21604358	Two-sided Wilcoxon	bonferroni	1.27686148424511e-14	9.4633950474084e-09	0.0766457142857143	0.363316666666667	-0.286670952380952	0.286670952380952	0.432427442675316	nonBasal
cg22354583	Two-sided Wilcoxon	bonferroni	1.26112997670376e-08	0.00934680176584111	0.1068	0.37635	-0.26955	0.26955	0.447072881184969	nonBasal
cg26266099	Two-sided Wilcoxon	bonferroni	8.52855158872193e-15	6.32089336722331e-09	0.332537142857143	0.63625	-0.303712857142857	0.303712857142857	0.458421645567203	nonBasal
cg08093052	Two-sided Wilcoxon	bonferroni	1.42971828456719e-11	1.05962855801555e-05	0.49596	0.840266666666667	-0.344306666666667	0.344306666666667	0.304762710743802	nonBasal
cg13690407	Two-sided Wilcoxon	bonferroni	7.18704294857908e-14	5.32664094612464e-08	0.42736	0.175733333333333	0.251626666666667	0.251626666666667	0.245808538001473	Basal
cg11202380	Two-sided Wilcoxon	bonferroni	6.82427127511162e-13	5.0577745341926e-07	0.730908571428571	0.44795	0.282958571428571	0.282958571428571	0.176492333543373	Basal
cg01481000	Two-sided Wilcoxon	bonferroni	1.55882177739758e-13	1.15531296620933e-07	0.5822	0.85355	-0.27135	0.27135	0.186288890232671	nonBasal
cg03858102	Two-sided Wilcoxon	bonferroni	4.19059920953503e-18	3.10584165115084e-12	0.373754285714286	0.7955	-0.421745714285714	0.421745714285714	0.331811904004469	nonBasal
cg01037756	Two-sided Wilcoxon	bonferroni	1.25613543539302e-10	9.30978497264357e-05	0.22852	0.517633333333333	-0.289113333333333	0.289113333333333	0.208613059038888	nonBasal
cg09719807	Two-sided Wilcoxon	bonferroni	4.29739801381011e-12	3.1849950509453e-06	0.186371428571429	0.532433333333333	-0.346061904761905	0.346061904761905	0.209728035354119	nonBasal
cg04545834	Two-sided Wilcoxon	bonferroni	1.31064347746094e-29	9.71376860102788e-24	0.997108571428571	0.68885	0.308258571428571	0.308258571428571	0.236290126180828	Basal
cg02452102	Two-sided Wilcoxon	bonferroni	1.57138039544887e-12	1.16462072318495e-06	0.757594285714286	0.4078	0.349794285714286	0.349794285714286	0.176320679195952	Basal
cg12077698	Two-sided Wilcoxon	bonferroni	6.29791800985461e-09	0.0046676704434137	0.355451428571429	0.667016666666667	-0.311565238095238	0.311565238095238	0.140870125413567	nonBasal
cg19935933	Two-sided Wilcoxon	bonferroni	1.11935533780045e-20	8.29604611834112e-15	0.953868571428571	0.681783333333333	0.272085238095238	0.272085238095238	0.151394982208009	Basal
cg01177967	Two-sided Wilcoxon	bonferroni	7.85951055907389e-27	5.82503695330482e-21	0.983571428571429	0.67675	0.306821428571429	0.306821428571429	0.151191971862474	Basal
cg27019257	Two-sided Wilcoxon	bonferroni	3.5528468296519e-09	0.00263317466356235	0.106742857142857	0.383283333333333	-0.276540476190476	0.276540476190476	0.3883080585891	nonBasal
cg25772827	Two-sided Wilcoxon	bonferroni	2.20953187741642e-10	0.000163758350328779	0.14292	0.40095	-0.25803	0.25803	0.365042335144904	nonBasal
cg21197216	Two-sided Wilcoxon	bonferroni	3.72276047436312e-09	0.00275910531177186	0.111171428571429	0.394016666666667	-0.282845238095238	0.282845238095238	0.367616434328834	nonBasal
cg26108524	Two-sided Wilcoxon	bonferroni	1.13724912600901e-17	8.42866503495947e-12	0.737668571428571	0.34105	0.396618571428571	0.396618571428571	0.250745745493303	Basal
cg07070934	Two-sided Wilcoxon	bonferroni	3.29620165294876e-18	2.44296337407471e-12	0.127131428571429	0.6595	-0.532368571428571	0.532368571428571	0.325118245474964	nonBasal
cg10106804	Two-sided Wilcoxon	bonferroni	3.21840504370365e-21	2.38530480611574e-15	0.1306	0.877233333333333	-0.746633333333333	0.746633333333333	0.344931003374653	nonBasal
cg01822203	Two-sided Wilcoxon	bonferroni	1.97875820088798e-23	1.46654674679712e-17	0.158051428571429	0.8931	-0.735048571428571	0.735048571428571	0.347734766784016	nonBasal
cg13364230	Two-sided Wilcoxon	bonferroni	1.91033562400958e-23	1.41583569605658e-17	0.123982857142857	0.828166666666667	-0.70418380952381	0.70418380952381	0.393634467252701	nonBasal
cg13555228	Two-sided Wilcoxon	bonferroni	2.2158713145931e-14	1.6422819454541e-08	0.108502857142857	0.3729	-0.264397142857143	0.264397142857143	0.188778906015373	nonBasal
cg08213098	Two-sided Wilcoxon	bonferroni	7.73270700002146e-19	5.7310571295309e-13	0.0168971428571429	0.335333333333333	-0.31843619047619	0.31843619047619	0.616847162806233	nonBasal
cg01775492	Two-sided Wilcoxon	bonferroni	1.05923989201627e-09	0.000785050349768402	0.799622857142857	0.536833333333333	0.262789523809524	0.262789523809524	0.255562228835742	Basal
cg03355757	Two-sided Wilcoxon	bonferroni	9.17745058828907e-16	6.8018216162575e-10	0.05432	0.32545	-0.27113	0.27113	0.385154393664182	nonBasal
cg19633205	Two-sided Wilcoxon	bonferroni	3.23155609583736e-11	2.39505164264938e-05	0.03896	0.34095	-0.30199	0.30199	0.505814673501111	nonBasal
cg22932797	Two-sided Wilcoxon	bonferroni	4.17841708991875e-13	3.09681293410783e-07	0.231537142857143	0.623116666666667	-0.391579523809524	0.391579523809524	0.154639308065102	nonBasal
cg00234370	Two-sided Wilcoxon	bonferroni	1.08646960617885e-12	8.05231516271423e-07	0.432217142857143	0.168483333333333	0.26373380952381	0.26373380952381	0.410446327223798	Basal
cg04762133	Two-sided Wilcoxon	bonferroni	1.44600395204425e-13	1.07169859903783e-07	0.516457142857143	0.86865	-0.352192857142857	0.352192857142857	0.236406425991194	nonBasal
cg19644018	Two-sided Wilcoxon	bonferroni	5.28844622092397e-10	0.000391950547440669	0.0308342857142857	0.40195	-0.371115714285714	0.371115714285714	0.463968511252231	nonBasal
cg09506001	Two-sided Wilcoxon	bonferroni	1.2327536308133e-09	0.000913649189709125	0.253691428571429	0.612883333333333	-0.359191904761905	0.359191904761905	0.2263559901237	nonBasal
cg03731202	Two-sided Wilcoxon	bonferroni	8.41124474550913e-12	6.23395198691036e-06	0.0807657142857143	0.335	-0.254234285714286	0.254234285714286	0.28521235391393	nonBasal
cg16056044	Two-sided Wilcoxon	bonferroni	7.91989669830292e-25	5.86979183846372e-19	0.989571428571429	0.442933333333333	0.546638095238095	0.546638095238095	0.388324435200184	Basal
cg21151701	Two-sided Wilcoxon	bonferroni	6.45039299064731e-19	4.7806765130533e-13	0.99168	0.567066666666667	0.424613333333333	0.424613333333333	0.223981341107872	Basal
cg14128890	Two-sided Wilcoxon	bonferroni	1.22284159397291e-08	0.00906302933165052	0.140554285714286	0.401383333333333	-0.260829047619048	0.260829047619048	0.626161245674246	nonBasal
cg15095906	Two-sided Wilcoxon	bonferroni	4.15049352909194e-12	3.07611752661885e-06	0.374645714285714	0.695016666666667	-0.320370952380952	0.320370952380952	0.54109225228913	nonBasal
cg03507534	Two-sided Wilcoxon	bonferroni	3.03698132425619e-11	2.25084352356586e-05	0.446142857142857	0.69905	-0.252907142857143	0.252907142857143	0.54141889712394	nonBasal
cg03484255	Two-sided Wilcoxon	bonferroni	1.01490218440631e-14	7.52189679461816e-09	0.449891428571429	0.765733333333333	-0.315841904761905	0.315841904761905	0.537386178455536	nonBasal
cg27075601	Two-sided Wilcoxon	bonferroni	7.08513316628922e-14	5.25111102052943e-08	0.770074285714286	0.4086	0.361474285714286	0.361474285714286	0.224956258883805	Basal
cg14428142	Two-sided Wilcoxon	bonferroni	2.36658879320849e-15	1.7539854511425e-09	0.947731428571429	0.593683333333333	0.354048095238095	0.354048095238095	0.30824736311637	Basal
cg17263719	Two-sided Wilcoxon	bonferroni	2.11344270672291e-27	1.56636749487415e-21	0.882794285714286	0.291566666666667	0.591227619047619	0.591227619047619	0.287946627686887	Basal
cg16246357	Two-sided Wilcoxon	bonferroni	1.09832368283856e-17	8.14017105917382e-12	0.967371428571429	0.601266666666667	0.366104761904762	0.366104761904762	0.299456533643561	Basal
cg12391690	Two-sided Wilcoxon	bonferroni	3.39680644134511e-09	0.00251752610997072	0.05896	0.314233333333333	-0.255273333333333	0.255273333333333	0.558733317818135	nonBasal
cg18439621	Two-sided Wilcoxon	bonferroni	1.02795038135971e-12	7.61860285392841e-07	0.719737142857143	0.410583333333333	0.30915380952381	0.30915380952381	0.145084544017444	Basal
cg01611563	Two-sided Wilcoxon	bonferroni	4.6712299423695e-09	0.00346205871563745	0.450388571428571	0.707866666666667	-0.257478095238095	0.257478095238095	0.235479100648861	nonBasal
cg05180208	Two-sided Wilcoxon	bonferroni	7.49369305121332e-12	5.55391313644149e-06	0.340302857142857	0.7536	-0.413297142857143	0.413297142857143	0.606008028340895	nonBasal
cg12139725	Two-sided Wilcoxon	bonferroni	1.61795483646569e-11	1.19913913727237e-05	0.322188571428571	0.699583333333333	-0.377394761904762	0.377394761904762	0.601150973291082	nonBasal
cg10545478	Two-sided Wilcoxon	bonferroni	8.38301770413586e-15	6.21303165633177e-09	0.278645714285714	0.596233333333333	-0.317587619047619	0.317587619047619	0.131182296291237	nonBasal
cg05499037	Two-sided Wilcoxon	bonferroni	9.83558743838103e-20	7.28959645201891e-14	0.60488	0.967433333333333	-0.362553333333333	0.362553333333333	0.254140163348263	nonBasal
cg01691763	Two-sided Wilcoxon	bonferroni	2.98418156616552e-30	2.21171124685575e-24	0.991142857142857	0.579366666666667	0.41177619047619	0.41177619047619	0.198439463069497	Basal
cg07668726	Two-sided Wilcoxon	bonferroni	1.33286227217777e-10	9.87844208713196e-05	0.426314285714286	0.762566666666667	-0.336252380952381	0.336252380952381	0.218154271035227	nonBasal
cg13149116	Two-sided Wilcoxon	bonferroni	2.46629599066316e-14	1.82788294200005e-08	0.151925714285714	0.402866666666667	-0.250940952380952	0.250940952380952	0.69408426482623	nonBasal
cg18767964	Two-sided Wilcoxon	bonferroni	3.42762056185948e-13	2.54036384131935e-07	0.382371428571429	0.662066666666667	-0.279695238095238	0.279695238095238	0.138929825238224	nonBasal
cg08650273	Two-sided Wilcoxon	bonferroni	1.06308113445366e-08	0.00787897267394656	0.33616	0.597766666666667	-0.261606666666667	0.261606666666667	0.145734438927266	nonBasal
cg16493121	Two-sided Wilcoxon	bonferroni	4.34165290683975e-13	3.21779434363975e-07	0.576657142857143	0.838933333333333	-0.26227619047619	0.26227619047619	0.252257445011835	nonBasal
cg06086731	Two-sided Wilcoxon	bonferroni	1.40690065662576e-09	0.0010427173871549	0.190097142857143	0.518866666666667	-0.328769523809524	0.328769523809524	0.475928939428596	nonBasal
cg04406436	Two-sided Wilcoxon	bonferroni	3.96053394507645e-10	0.000293532993072369	0.212297142857143	0.501416666666667	-0.289119523809524	0.289119523809524	0.466379219541339	nonBasal
cg25733578	Two-sided Wilcoxon	bonferroni	1.28581515139371e-13	9.52975470379692e-08	0.111091428571429	0.436733333333333	-0.325641904761905	0.325641904761905	0.190605122511197	nonBasal
cg10626816	Two-sided Wilcoxon	bonferroni	3.49626210899101e-14	2.59123718076814e-08	0.234188571428571	0.6666	-0.432411428571429	0.432411428571429	0.366074027662648	nonBasal
cg25064860	Two-sided Wilcoxon	bonferroni	2.86397809545887e-13	2.12262304555886e-07	0.154217142857143	0.503066666666667	-0.348849523809524	0.348849523809524	0.199364902210884	nonBasal
cg15120848	Two-sided Wilcoxon	bonferroni	3.75149328586638e-13	2.78040049135344e-07	0.480891428571429	0.7657	-0.284808571428571	0.284808571428571	0.231028117463755	nonBasal
cg02191674	Two-sided Wilcoxon	bonferroni	9.2268019224164e-15	6.8383981107893e-09	0.389445714285714	0.706633333333333	-0.317187619047619	0.317187619047619	0.23190168878566	nonBasal
cg04000234	Two-sided Wilcoxon	bonferroni	2.20455099457799e-23	1.6338919468765e-17	0.223742857142857	0.636433333333333	-0.412690476190476	0.412690476190476	0.358199335164846	nonBasal
cg08944940	Two-sided Wilcoxon	bonferroni	6.96367881159941e-20	5.16109573282285e-14	0.275382857142857	0.74875	-0.473367142857143	0.473367142857143	0.221375172017328	nonBasal
cg10316899	Two-sided Wilcoxon	bonferroni	1.93991105943841e-11	1.43775538214748e-05	0.0836971428571428	0.40075	-0.317052857142857	0.317052857142857	0.193299135081378	nonBasal
cg13067586	Two-sided Wilcoxon	bonferroni	2.93392622910445e-23	2.17446475506962e-17	0.108617142857143	0.65905	-0.550432857142857	0.550432857142857	0.234587371288648	nonBasal
cg05800561	Two-sided Wilcoxon	bonferroni	1.49095078681221e-09	0.00110501072089193	0.08672	0.467283333333333	-0.380563333333333	0.380563333333333	0.194274365999532	nonBasal
cg05262860	Two-sided Wilcoxon	bonferroni	1.08086885479991e-16	8.01080547390682e-11	0.0806457142857143	0.5212	-0.440554285714286	0.440554285714286	0.244276051881189	nonBasal
cg10475635	Two-sided Wilcoxon	bonferroni	3.56280610706405e-09	0.00264055593221998	0.49032	0.756133333333333	-0.265813333333333	0.265813333333333	0.669445377812142	nonBasal
cg13457165	Two-sided Wilcoxon	bonferroni	1.2352244753339e-11	9.15480443771347e-06	0.394165714285714	0.807866666666667	-0.413700952380952	0.413700952380952	0.47322213714323	nonBasal
cg23037132	Two-sided Wilcoxon	bonferroni	8.07870191910415e-11	5.98748953383444e-05	0.227171428571429	0.57355	-0.346378571428571	0.346378571428571	0.493949538158544	nonBasal
cg17449954	Two-sided Wilcoxon	bonferroni	2.7959941348183e-09	0.00207223707304991	0.402994285714286	0.764466666666667	-0.361472380952381	0.361472380952381	0.49453844962716	nonBasal
cg17602126	Two-sided Wilcoxon	bonferroni	1.34666017820262e-10	9.98070457773982e-05	0.373611428571429	0.7642	-0.390588571428571	0.390588571428571	0.49571943654912	nonBasal
cg12160637	Two-sided Wilcoxon	bonferroni	8.98342755097633e-11	6.65802241226835e-05	0.316217142857143	0.66005	-0.343832857142857	0.343832857142857	0.498094137038987	nonBasal
cg15901364	Two-sided Wilcoxon	bonferroni	1.13105622475825e-12	8.3827666569845e-07	0.559937142857143	0.82175	-0.261812857142857	0.261812857142857	0.113014942064349	nonBasal
cg18877284	Two-sided Wilcoxon	bonferroni	6.12621947290468e-09	0.00454041693124594	0.118857142857143	0.37165	-0.252792857142857	0.252792857142857	0.513385679441345	nonBasal
cg07921828	Two-sided Wilcoxon	bonferroni	4.08658703143865e-12	3.0287535454156e-06	0.421325714285714	0.7566	-0.335274285714286	0.335274285714286	0.217132611381871	nonBasal
cg00255699	Two-sided Wilcoxon	bonferroni	3.1046562679573e-10	0.000230100046971522	0.65608	0.931783333333333	-0.275703333333333	0.275703333333333	0.152839209433827	nonBasal
cg10802429	Two-sided Wilcoxon	bonferroni	5.29025881192391e-13	3.92084886716335e-07	0.0461542857142857	0.475416666666667	-0.429262380952381	0.429262380952381	0.112967659666574	nonBasal
cg11837582	Two-sided Wilcoxon	bonferroni	3.69399238271398e-18	2.73778398448655e-12	0.0273314285714286	0.5078	-0.480468571428571	0.480468571428571	0.118727993186868	nonBasal
cg21943268	Two-sided Wilcoxon	bonferroni	3.0560977894582e-19	2.26501159616799e-13	0.142908571428571	0.626	-0.483091428571429	0.483091428571429	0.229323687117593	nonBasal
cg18646240	Two-sided Wilcoxon	bonferroni	4.40525376572683e-16	3.26493180219961e-10	0.27636	0.6766	-0.40024	0.40024	0.656609837518907	nonBasal
cg06207506	Two-sided Wilcoxon	bonferroni	1.55314091436358e-16	1.151102622976e-10	0.787874285714286	0.4603	0.327574285714286	0.327574285714286	0.195913194352602	Basal
cg25905348	Two-sided Wilcoxon	bonferroni	5.81068691753574e-13	4.30656155549703e-07	0.6336	0.3371	0.2965	0.2965	0.254729493151121	Basal
cg16224990	Two-sided Wilcoxon	bonferroni	1.42724577959427e-22	1.05779607331739e-16	0.900051428571429	0.379183333333333	0.520868095238095	0.520868095238095	0.218254545454545	Basal
cg13705405	Two-sided Wilcoxon	bonferroni	4.80139860389313e-19	3.55853256828237e-13	0.958142857142857	0.624083333333333	0.334059523809524	0.334059523809524	0.231530679332877	Basal
cg10210510	Two-sided Wilcoxon	bonferroni	2.19022722791987e-10	0.000162327595883667	0.467554285714286	0.14605	0.321504285714286	0.321504285714286	0.261509524523985	Basal
cg12354934	Two-sided Wilcoxon	bonferroni	1.89848452078682e-20	1.40705231015855e-14	0.517577142857143	0.252083333333333	0.26549380952381	0.26549380952381	0.192821402468898	Basal
cg20145692	Two-sided Wilcoxon	bonferroni	2.85291393016724e-18	2.1144228947738e-12	0.0125142857142857	0.303266666666667	-0.290752380952381	0.290752380952381	0.539486435555556	nonBasal
cg26632656	Two-sided Wilcoxon	bonferroni	5.07692902869342e-16	3.76274056497098e-10	0.0482857142857143	0.343066666666667	-0.294780952380952	0.294780952380952	0.55522523266987	nonBasal
cg06721528	Two-sided Wilcoxon	bonferroni	3.08922050709875e-09	0.0022895603327337	0.0156171428571429	0.2664	-0.250782857142857	0.250782857142857	0.614958854834265	nonBasal
cg16989117	Two-sided Wilcoxon	bonferroni	1.0922962819284e-15	8.09549927869824e-10	0.129445714285714	0.563016666666667	-0.433570952380952	0.433570952380952	0.618123032039792	nonBasal
cg12733396	Two-sided Wilcoxon	bonferroni	1.14867908796571e-08	0.00851337762650346	0.269422857142857	0.58875	-0.319327142857143	0.319327142857143	0.554690207545764	nonBasal
cg12421282	Two-sided Wilcoxon	bonferroni	5.13521570646218e-14	3.80593944476591e-08	0.76428	0.44915	0.31513	0.31513	0.47675186840022	Basal
cg13727362	Two-sided Wilcoxon	bonferroni	2.33033814096599e-13	1.72711846148624e-07	0.222285714285714	0.757833333333333	-0.535547619047619	0.535547619047619	0.272421931735657	nonBasal
cg16167741	Two-sided Wilcoxon	bonferroni	5.98140405927522e-14	4.43308771151154e-08	0.216131428571429	0.746783333333333	-0.530651904761905	0.530651904761905	0.242622510609393	nonBasal
cg23934465	Two-sided Wilcoxon	bonferroni	4.41747288196709e-15	3.2739879391055e-09	0.15792	0.628833333333333	-0.470913333333333	0.470913333333333	0.259283000883498	nonBasal
cg01573554	Two-sided Wilcoxon	bonferroni	1.18866832128406e-15	8.80975582978075e-10	0.141148571428571	0.607733333333333	-0.466584761904762	0.466584761904762	0.26058647432643	nonBasal
cg05036839	Two-sided Wilcoxon	bonferroni	1.48440185783379e-14	1.10015701492422e-08	0.206108571428571	0.722966666666667	-0.516858095238095	0.516858095238095	0.253877210903777	nonBasal
cg08873209	Two-sided Wilcoxon	bonferroni	1.25862301299097e-14	9.32822152963193e-09	0.1832	0.54475	-0.36155	0.36155	0.240167661196337	nonBasal
cg24248329	Two-sided Wilcoxon	bonferroni	1.972033240051e-15	1.4615625756976e-09	0.112205714285714	0.531133333333333	-0.418927619047619	0.418927619047619	0.239762143900657	nonBasal
cg08417097	Two-sided Wilcoxon	bonferroni	9.52565306037407e-13	7.05989013743094e-07	0.127268571428571	0.571766666666667	-0.444498095238095	0.444498095238095	0.23119921018992	nonBasal
cg16294363	Two-sided Wilcoxon	bonferroni	9.99369256825174e-10	0.000740677527849694	0.24368	0.6186	-0.37492	0.37492	0.602591861452094	nonBasal
cg06548864	Two-sided Wilcoxon	bonferroni	1.17724023974041e-12	8.72505717482409e-07	0.39316	0.671316666666667	-0.278156666666667	0.278156666666667	0.193637085553081	nonBasal
cg04011995	Two-sided Wilcoxon	bonferroni	1.9165315704276e-12	1.42042779076457e-06	0.371817142857143	0.755083333333333	-0.38326619047619	0.38326619047619	0.575265712279845	nonBasal
cg11444477	Two-sided Wilcoxon	bonferroni	1.92039812898742e-11	1.42329347130839e-05	0.370571428571429	0.659533333333333	-0.288961904761905	0.288961904761905	0.154690657345088	nonBasal
cg14519252	Two-sided Wilcoxon	bonferroni	2.25743036648636e-16	1.67308322896954e-10	0.151	0.606	-0.455	0.455	0.19896922077772	nonBasal
cg00328724	Two-sided Wilcoxon	bonferroni	1.51482405947672e-12	1.12270427756087e-06	0.152062857142857	0.47445	-0.322387142857143	0.322387142857143	0.730070512346244	nonBasal
cg19092368	Two-sided Wilcoxon	bonferroni	4.08814682479304e-11	3.02990957846124e-05	0.204131428571429	0.4562	-0.252068571428571	0.252068571428571	0.736655105963273	nonBasal
cg16930569	Two-sided Wilcoxon	bonferroni	3.69522943727944e-10	0.000273870082129247	0.47188	0.772216666666667	-0.300336666666667	0.300336666666667	0.286548029339106	nonBasal
cg12572682	Two-sided Wilcoxon	bonferroni	4.91755727715299e-09	0.00364462298817556	0.878314285714286	0.620783333333333	0.257530952380952	0.257530952380952	0.0809849890369371	Basal
cg03387723	Two-sided Wilcoxon	bonferroni	2.28913143675761e-09	0.00169657831869572	0.358108571428571	0.673183333333333	-0.315074761904762	0.315074761904762	0.698969810982711	nonBasal
cg11674448	Two-sided Wilcoxon	bonferroni	3.05235525105205e-16	2.26223783254097e-10	0.313994285714286	0.808883333333333	-0.494889047619048	0.494889047619048	0.109474106601369	nonBasal
cg25623532	Two-sided Wilcoxon	bonferroni	3.543451509858e-13	2.62621136927371e-07	0.538657142857143	0.813416666666667	-0.274759523809524	0.274759523809524	0.196757855398384	nonBasal
cg00290994	Two-sided Wilcoxon	bonferroni	2.39453333804965e-12	1.7746964108288e-06	0.11904	0.394216666666667	-0.275176666666667	0.275176666666667	0.733627930660648	nonBasal
cg11828180	Two-sided Wilcoxon	bonferroni	7.98555696288068e-12	5.9184556152542e-06	0.14168	0.416233333333333	-0.274553333333333	0.274553333333333	0.690797795547292	nonBasal
cg24596898	Two-sided Wilcoxon	bonferroni	1.06851679428608e-14	7.91925879501157e-09	0.420188571428571	0.681833333333333	-0.261644761904762	0.261644761904762	0.638033981307295	nonBasal
cg08144172	Two-sided Wilcoxon	bonferroni	4.8626224942636e-13	3.603908348511e-07	0.313451428571429	0.747533333333333	-0.434081904761905	0.434081904761905	0.63224626404723	nonBasal
cg16549694	Two-sided Wilcoxon	bonferroni	1.01795367727479e-15	7.54451278143822e-10	0.17472	0.607116666666667	-0.432396666666667	0.432396666666667	0.22147237270685	nonBasal
cg14960989	Two-sided Wilcoxon	bonferroni	5.37194333665162e-18	3.98138894424266e-12	0.218497142857143	0.64775	-0.429252857142857	0.429252857142857	0.123447080641378	nonBasal
cg20724589	Two-sided Wilcoxon	bonferroni	7.87395593861409e-11	5.83574307412414e-05	0.402308571428571	0.690216666666667	-0.287908095238095	0.287908095238095	0.107586266755223	nonBasal
cg04995157	Two-sided Wilcoxon	bonferroni	7.18087597709309e-20	5.32207032604265e-14	0.673462857142857	0.238933333333333	0.434529523809524	0.434529523809524	0.125901934098316	Basal
cg11256186	Two-sided Wilcoxon	bonferroni	6.57814027326569e-15	4.8753557728295e-09	0.951691428571429	0.695183333333333	0.256508095238095	0.256508095238095	0.118045649811086	Basal
cg19685768	Two-sided Wilcoxon	bonferroni	3.36274002113384e-21	2.49227795296324e-15	0.9124	0.548783333333333	0.363616666666667	0.363616666666667	0.129241336986773	Basal
cg02567157	Two-sided Wilcoxon	bonferroni	2.4791907722991e-14	1.83743984493561e-08	0.665782857142857	0.345416666666667	0.32036619047619	0.32036619047619	0.20025179527949	Basal
cg02747775	Two-sided Wilcoxon	bonferroni	1.41624510874079e-16	1.04964298111769e-10	0.77624	0.4302	0.34604	0.34604	0.189588246592497	Basal
cg09555553	Two-sided Wilcoxon	bonferroni	3.28595139427922e-22	2.43536644611307e-16	0.148057142857143	0.63895	-0.490892857142857	0.490892857142857	0.113415735841021	nonBasal
cg14839013	Two-sided Wilcoxon	bonferroni	1.01343260707672e-10	7.51100509571878e-05	0.620297142857143	0.89505	-0.274752857142857	0.274752857142857	0.171789925612319	nonBasal
cg19330076	Two-sided Wilcoxon	bonferroni	3.55120879078294e-20	2.63196063924482e-14	0.771742857142857	0.34295	0.428792857142857	0.428792857142857	0.102646273175692	Basal
cg05233713	Two-sided Wilcoxon	bonferroni	2.43821473031714e-21	1.80707065630089e-15	0.819862857142857	0.334716666666667	0.48514619047619	0.48514619047619	0.142979207845689	Basal
cg07271036	Two-sided Wilcoxon	bonferroni	5.82200962105059e-18	4.31495332059354e-12	0.934308571428571	0.572966666666667	0.361341904761905	0.361341904761905	0.125335344581913	Basal
cg26837708	Two-sided Wilcoxon	bonferroni	1.41891015300862e-14	1.05161816535157e-08	0.214982857142857	0.6453	-0.430317142857143	0.430317142857143	0.791904411533904	nonBasal
cg02220769	Two-sided Wilcoxon	bonferroni	1.17534230197717e-19	8.71099070398868e-14	0.473331428571429	0.88325	-0.409918571428571	0.409918571428571	0.298590084233139	nonBasal
cg00917471	Two-sided Wilcoxon	bonferroni	5.28203474641723e-19	3.91475364213339e-13	0.194422857142857	0.530516666666667	-0.33609380952381	0.33609380952381	0.298590084233139	nonBasal
cg07515989	Two-sided Wilcoxon	bonferroni	2.06002010615187e-13	1.52677360157393e-07	0.335148571428571	0.814416666666667	-0.479268095238095	0.479268095238095	0.398203891795766	nonBasal
cg24634568	Two-sided Wilcoxon	bonferroni	2.35807878194539e-15	1.74767829884491e-09	0.24452	0.752183333333333	-0.507663333333333	0.507663333333333	0.394560035827261	nonBasal
cg18391694	Two-sided Wilcoxon	bonferroni	5.77514010266113e-16	4.28021621138678e-10	0.2478	0.601	-0.3532	0.3532	0.405562110106873	nonBasal
cg27232866	Two-sided Wilcoxon	bonferroni	7.03365022193209e-18	5.21295469373386e-12	0.250165714285714	0.855833333333333	-0.605667619047619	0.605667619047619	0.392217679687166	nonBasal
cg19254906	Two-sided Wilcoxon	bonferroni	3.178409077688e-18	2.35566199588308e-12	0.231554285714286	0.816083333333333	-0.584529047619048	0.584529047619048	0.394045132913768	nonBasal
cg22025263	Two-sided Wilcoxon	bonferroni	2.06388330744892e-10	0.000152963679389923	0.404005714285714	0.67315	-0.269144285714286	0.269144285714286	0.178606350392059	nonBasal
cg14885273	Two-sided Wilcoxon	bonferroni	3.11096034131945e-16	2.3056727021672e-10	0.845217142857143	0.503383333333333	0.34183380952381	0.34183380952381	0.168385024337556	Basal
cg16883488	Two-sided Wilcoxon	bonferroni	2.93226413549459e-16	2.17323290270114e-10	0.912445714285714	0.540366666666667	0.372079047619048	0.372079047619048	0.149862613193425	Basal
cg22933058	Two-sided Wilcoxon	bonferroni	4.25717004627582e-13	3.15518029394709e-07	0.199611428571429	0.608583333333333	-0.408971904761905	0.408971904761905	0.512909796171249	nonBasal
cg04857403	Two-sided Wilcoxon	bonferroni	2.50227441288599e-11	1.85454816973839e-05	0.156571428571429	0.560633333333333	-0.404061904761905	0.404061904761905	0.501018872526674	nonBasal
cg03343013	Two-sided Wilcoxon	bonferroni	3.23719714281676e-13	2.39923247641293e-07	0.158234285714286	0.461983333333333	-0.303749047619048	0.303749047619048	0.503755927651181	nonBasal
cg05259305	Two-sided Wilcoxon	bonferroni	3.48421744291445e-13	2.58231033672883e-07	0.294725714285714	0.575166666666667	-0.280440952380952	0.280440952380952	0.515837604479972	nonBasal
cg13918150	Two-sided Wilcoxon	bonferroni	1.86379790589539e-12	1.38134449896484e-06	0.145251428571429	0.41235	-0.267098571428571	0.267098571428571	0.518106423796094	nonBasal
cg15638189	Two-sided Wilcoxon	bonferroni	1.47242196833306e-19	1.09127817972021e-13	0.693531428571429	0.259466666666667	0.434064761904762	0.434064761904762	0.247723128905289	Basal
cg12718161	Two-sided Wilcoxon	bonferroni	2.35371255514373e-11	1.744442291682e-05	0.518994285714286	0.262816666666667	0.256177619047619	0.256177619047619	0.217535613071764	Basal
cg15961211	Two-sided Wilcoxon	bonferroni	2.65238031540368e-09	0.00196579840885986	0.118474285714286	0.455433333333333	-0.336959047619048	0.336959047619048	0.439079479925158	nonBasal
cg05125578	Two-sided Wilcoxon	bonferroni	7.72646577917865e-13	5.72643147990936e-07	0.0224171428571429	0.355533333333333	-0.33311619047619	0.33311619047619	0.430329283725763	nonBasal
cg20991612	Two-sided Wilcoxon	bonferroni	4.25904865220305e-09	0.00315657261333703	0.03556	0.3982	-0.36264	0.36264	0.427926891858962	nonBasal
cg21249797	Two-sided Wilcoxon	bonferroni	4.47108338792172e-12	3.31372109754125e-06	0.642902857142857	0.9062	-0.263297142857143	0.263297142857143	0.302616550830693	nonBasal
cg16359057	Two-sided Wilcoxon	bonferroni	3.85084326147734e-14	2.85403322902762e-08	0.74416	0.483516666666667	0.260643333333333	0.260643333333333	0.326736094674556	Basal
cg23657809	Two-sided Wilcoxon	bonferroni	2.63403862973113e-11	1.95220456023208e-05	0.314068571428571	0.6068	-0.292731428571429	0.292731428571429	0.11008349802145	nonBasal
cg04941897	Two-sided Wilcoxon	bonferroni	2.47342694352396e-25	1.83316801205806e-19	0.977771428571429	0.597433333333333	0.380338095238095	0.380338095238095	0.15385986328125	Basal
cg02157034	Two-sided Wilcoxon	bonferroni	3.38857384842245e-21	2.51142456488906e-15	0.764331428571429	0.338116666666667	0.426214761904762	0.426214761904762	0.214928009846258	Basal
cg02839334	Two-sided Wilcoxon	bonferroni	7.43236576911726e-09	0.00550846072795241	0.561771428571429	0.30805	0.253721428571429	0.253721428571429	0.182197633737829	Basal
cg19824710	Two-sided Wilcoxon	bonferroni	8.83178586047682e-11	6.54563393156309e-05	0.663982857142857	0.914783333333333	-0.250800476190476	0.250800476190476	0.460299110869288	nonBasal
cg15472405	Two-sided Wilcoxon	bonferroni	4.27966139301354e-12	3.17184964312502e-06	0.590754285714286	0.846716666666667	-0.255962380952381	0.255962380952381	0.207178368851569	nonBasal
cg09884599	Two-sided Wilcoxon	bonferroni	2.86513277537446e-14	2.12347883080491e-08	0.591988571428571	0.910166666666667	-0.318178095238095	0.318178095238095	0.208079994221926	nonBasal
cg24872116	Two-sided Wilcoxon	bonferroni	3.21686699879704e-19	2.38416489182343e-13	0.273097142857143	0.6366	-0.363502857142857	0.363502857142857	0.196137890979958	nonBasal
cg18327315	Two-sided Wilcoxon	bonferroni	1.67111246618982e-16	1.23853664875425e-10	0.24464	0.582983333333333	-0.338343333333333	0.338343333333333	0.300219702984139	nonBasal
cg17737314	Two-sided Wilcoxon	bonferroni	2.83542868275513e-11	2.10146379108055e-05	0.0861771428571429	0.352133333333333	-0.26595619047619	0.26595619047619	0.500639260857819	nonBasal
cg09324566	Two-sided Wilcoxon	bonferroni	1.10143223940125e-10	8.16320997071039e-05	0.434354285714286	0.764416666666667	-0.330062380952381	0.330062380952381	0.244833857397807	nonBasal
cg08381059	Two-sided Wilcoxon	bonferroni	1.49675794408866e-11	1.10931466647159e-05	0.22208	0.489533333333333	-0.267453333333333	0.267453333333333	0.197372722507114	nonBasal
cg14403130	Two-sided Wilcoxon	bonferroni	8.13153307945414e-09	0.00602664508417204	0.404931428571429	0.684033333333333	-0.279101904761905	0.279101904761905	0.786870314600119	nonBasal
cg05597624	Two-sided Wilcoxon	bonferroni	7.81386531876591e-09	0.00579120721167676	0.303708571428571	0.602716666666667	-0.299008095238095	0.299008095238095	0.778321124247387	nonBasal
cg19382731	Two-sided Wilcoxon	bonferroni	1.59784257959248e-09	0.00118423303865207	0.262571428571429	0.573933333333333	-0.311361904761905	0.311361904761905	0.616158241728159	nonBasal
cg13880950	Two-sided Wilcoxon	bonferroni	3.56435088426383e-12	2.64170083611771e-06	0.0576285714285714	0.424366666666667	-0.366738095238095	0.366738095238095	0.634502738766775	nonBasal
cg12548634	Two-sided Wilcoxon	bonferroni	2.28624655168322e-12	1.69444020054726e-06	0.0662171428571428	0.407433333333333	-0.34121619047619	0.34121619047619	0.634502738766775	nonBasal
cg16547629	Two-sided Wilcoxon	bonferroni	1.27520282530691e-11	9.45110197962093e-06	0.0703428571428572	0.42385	-0.353507142857143	0.353507142857143	0.633664834944307	nonBasal
cg11715828	Two-sided Wilcoxon	bonferroni	8.64543815728664e-11	6.40752326308221e-05	0.0391942857142857	0.291066666666667	-0.251872380952381	0.251872380952381	0.639746563054104	nonBasal
cg04752023	Two-sided Wilcoxon	bonferroni	3.10946805347602e-21	2.30456670049349e-15	0.939097142857143	0.672416666666667	0.266680476190476	0.266680476190476	0.149821884099049	Basal
cg10669747	Two-sided Wilcoxon	bonferroni	2.50494206023791e-21	1.85652528323503e-15	0.946251428571429	0.543816666666667	0.402434761904762	0.402434761904762	0.150202867757347	Basal
cg13051977	Two-sided Wilcoxon	bonferroni	2.43495405074741e-15	1.80465401994119e-09	0.878634285714286	0.426116666666667	0.452517619047619	0.452517619047619	0.300935237233908	Basal
cg10431481	Two-sided Wilcoxon	bonferroni	3.30981336433299e-15	2.45305162590857e-09	0.0728285714285714	0.47325	-0.400421428571429	0.400421428571429	0.421560381704275	nonBasal
cg04108939	Two-sided Wilcoxon	bonferroni	9.23942332892048e-11	6.84775240311277e-05	0.216634285714286	0.698233333333333	-0.481599047619048	0.481599047619048	0.407684604880781	nonBasal
cg22160000	Two-sided Wilcoxon	bonferroni	3.65743279695525e-13	2.7106880302994e-07	0.222628571428571	0.5834	-0.360771428571429	0.360771428571429	0.352770612244898	nonBasal
cg21871151	Two-sided Wilcoxon	bonferroni	6.63302844002609e-11	4.91603586318313e-05	0.78372	0.483483333333333	0.300236666666667	0.300236666666667	0.416116802902446	Basal
cg22741248	Two-sided Wilcoxon	bonferroni	5.61046841375907e-14	4.15817061251546e-08	0.404771428571429	0.128583333333333	0.276188095238095	0.276188095238095	0.401609860716908	Basal
cg26274118	Two-sided Wilcoxon	bonferroni	1.24881010703898e-09	0.000925549366781408	0.5136	0.262633333333333	0.250966666666667	0.250966666666667	0.36511011643711	Basal
cg01913970	Two-sided Wilcoxon	bonferroni	1.38443168028434e-21	1.02606461768434e-15	0.0404571428571429	0.48095	-0.440492857142857	0.440492857142857	0.530051935678307	nonBasal
cg02172278	Two-sided Wilcoxon	bonferroni	1.52791801519879e-19	1.13240879737451e-13	0.00654285714285714	0.30455	-0.298007142857143	0.298007142857143	0.525006853750041	nonBasal
cg21167628	Two-sided Wilcoxon	bonferroni	1.80083698854363e-09	0.00133468132987417	0.0596571428571429	0.397333333333333	-0.33767619047619	0.33767619047619	0.525633540478808	nonBasal
cg27619031	Two-sided Wilcoxon	bonferroni	4.87659783381441e-14	3.61426610154238e-08	0.0192971428571428	0.412766666666667	-0.393469523809524	0.393469523809524	0.523756837875008	nonBasal
cg11827182	Two-sided Wilcoxon	bonferroni	9.14246520546416e-15	6.77589237470374e-09	0.00505142857142857	0.354683333333333	-0.349631904761905	0.349631904761905	0.520862072145009	nonBasal
cg11530175	Two-sided Wilcoxon	bonferroni	4.65895470218147e-11	3.45296098274829e-05	0.472074285714286	0.1647	0.307374285714286	0.307374285714286	0.271412751634743	Basal
cg22080628	Two-sided Wilcoxon	bonferroni	2.81279310082765e-20	2.08468754271291e-14	0.959857142857143	0.67065	0.289207142857143	0.289207142857143	0.247277483224443	Basal
cg21255097	Two-sided Wilcoxon	bonferroni	2.78633637053695e-20	2.06507926934161e-14	0.04888	0.51725	-0.46837	0.46837	0.523807429539767	nonBasal
cg26781150	Two-sided Wilcoxon	bonferroni	5.51865094298618e-13	4.09012055313949e-07	0.0454457142857143	0.4053	-0.359854285714286	0.359854285714286	0.493314907594616	nonBasal
cg10164640	Two-sided Wilcoxon	bonferroni	2.97273584193318e-22	2.20322830556956e-16	0.01744	0.3313	-0.31386	0.31386	0.494402530082347	nonBasal
cg15071854	Two-sided Wilcoxon	bonferroni	6.56764309708212e-09	0.00486757584318693	0.0344857142857143	0.53995	-0.505464285714286	0.505464285714286	0.493878857142857	nonBasal
cg12178578	Two-sided Wilcoxon	bonferroni	7.36694239458471e-18	5.45997252103448e-12	0.0321428571428572	0.525533333333333	-0.493390476190476	0.493390476190476	0.493902501243397	nonBasal
cg14913111	Two-sided Wilcoxon	bonferroni	1.22323702730363e-17	9.06596006600948e-12	0.0296628571428571	0.4759	-0.446237142857143	0.446237142857143	0.497853721253344	nonBasal
cg13951491	Two-sided Wilcoxon	bonferroni	1.78432605587122e-12	1.32244433467867e-06	0.12612	0.462416666666667	-0.336296666666667	0.336296666666667	0.524811262728356	nonBasal
cg13359332	Two-sided Wilcoxon	bonferroni	2.81235621921082e-14	2.084363750087e-08	0.472611428571429	0.8069	-0.334288571428571	0.334288571428571	0.184055120904931	nonBasal
cg05683586	Two-sided Wilcoxon	bonferroni	1.84769539441567e-15	1.3694102030942e-09	0.588365714285714	0.879683333333333	-0.291317619047619	0.291317619047619	0.183472496702417	nonBasal
cg07674897	Two-sided Wilcoxon	bonferroni	8.62150393884188e-15	6.38978453675297e-09	0.859651428571429	0.5244	0.335251428571429	0.335251428571429	0.205125284089291	Basal
cg04526449	Two-sided Wilcoxon	bonferroni	1.77983316478294e-17	1.31911445091305e-11	0.934565714285714	0.5727	0.361865714285714	0.361865714285714	0.147530436715571	Basal
cg12897592	Two-sided Wilcoxon	bonferroni	4.09828853233128e-17	3.03742605429467e-11	0.993291428571429	0.621233333333333	0.372058095238095	0.372058095238095	0.139069481851687	Basal
cg05322273	Two-sided Wilcoxon	bonferroni	6.41152967143327e-09	0.00475187315833441	0.334988571428571	0.6306	-0.295611428571429	0.295611428571429	0.473441319481348	nonBasal
cg15711727	Two-sided Wilcoxon	bonferroni	1.38918652229617e-10	0.000102958864506719	0.29952	0.6374	-0.33788	0.33788	0.473441319481348	nonBasal
cg14796305	Two-sided Wilcoxon	bonferroni	2.75851108140507e-09	0.00204445669542796	0.227388571428571	0.600633333333333	-0.373244761904762	0.373244761904762	0.467997772416292	nonBasal
cg14709691	Two-sided Wilcoxon	bonferroni	1.20001964050785e-08	0.00889388556464191	0.205445714285714	0.593816666666667	-0.388370952380952	0.388370952380952	0.419402718944421	nonBasal
cg26777583	Two-sided Wilcoxon	bonferroni	2.82199310727894e-27	2.09150608149425e-21	0.991217142857143	0.428083333333333	0.56313380952381	0.56313380952381	0.206594359788105	Basal
cg06787764	Two-sided Wilcoxon	bonferroni	4.323732430826e-10	0.000320451267244453	0.126788571428571	0.43775	-0.310961428571429	0.310961428571429	0.395115205590992	nonBasal
cg01431908	Two-sided Wilcoxon	bonferroni	5.9834064704901e-09	0.00443457178857138	0.169028571428571	0.494833333333333	-0.325804761904762	0.325804761904762	0.39159078045765	nonBasal
cg15696662	Two-sided Wilcoxon	bonferroni	1.17112164652594e-08	0.00867970952714468	0.232685714285714	0.570933333333333	-0.338247619047619	0.338247619047619	0.39388125	nonBasal
cg07811940	Two-sided Wilcoxon	bonferroni	4.67674232532663e-19	3.4661441907042e-13	0.406342857142857	0.810916666666667	-0.40457380952381	0.40457380952381	0.134748827396415	nonBasal
cg25517884	Two-sided Wilcoxon	bonferroni	5.63736470587963e-10	0.000417810466493916	0.44172	0.755216666666667	-0.313496666666667	0.313496666666667	0.27124276872657	nonBasal
cg25757115	Two-sided Wilcoxon	bonferroni	9.99534138992992e-10	0.000740799729443961	0.346034285714286	0.753733333333333	-0.407699047619048	0.407699047619048	0.45461257533409	nonBasal
cg14258341	Two-sided Wilcoxon	bonferroni	8.82995438556817e-12	6.54427654309192e-06	0.229371428571429	0.714783333333333	-0.485411904761905	0.485411904761905	0.437685841600486	nonBasal
cg00279790	Two-sided Wilcoxon	bonferroni	1.02105170610448e-12	7.56747366720803e-07	0.234251428571429	0.69025	-0.455998571428571	0.455998571428571	0.441701308037188	nonBasal
cg18475643	Two-sided Wilcoxon	bonferroni	3.35779019037678e-12	2.4886094106468e-06	0.13956	0.506283333333333	-0.366723333333333	0.366723333333333	0.695457154822347	nonBasal
cg17035694	Two-sided Wilcoxon	bonferroni	8.26905847928516e-15	6.1285713466298e-09	0.709851428571429	0.335233333333333	0.374618095238095	0.374618095238095	0.173301793292424	Basal
cg00255821	Two-sided Wilcoxon	bonferroni	3.39021909496107e-09	0.00251264393113492	0.0220628571428571	0.376983333333333	-0.354920476190476	0.354920476190476	0.51037391379496	nonBasal
cg10380348	Two-sided Wilcoxon	bonferroni	2.56301350667111e-11	1.89956464540176e-05	0.08036	0.48395	-0.40359	0.40359	0.504531964972297	nonBasal
cg10810752	Two-sided Wilcoxon	bonferroni	1.31938923816964e-12	9.7785873692324e-07	0.0227942857142857	0.460866666666667	-0.438072380952381	0.438072380952381	0.504531964972297	nonBasal
cg00955828	Two-sided Wilcoxon	bonferroni	3.68602423180436e-15	2.73187842928064e-09	0.0314628571428572	0.4321	-0.400637142857143	0.400637142857143	0.497951091685882	nonBasal
cg06997800	Two-sided Wilcoxon	bonferroni	4.65237852524714e-15	3.44808708209429e-09	0.0367885714285714	0.41575	-0.378961428571429	0.378961428571429	0.501639618290962	nonBasal
cg22894910	Two-sided Wilcoxon	bonferroni	1.5845341880854e-12	1.17436959082855e-06	0.0588285714285714	0.410883333333333	-0.352054761904762	0.352054761904762	0.501639618290962	nonBasal
cg03885399	Two-sided Wilcoxon	bonferroni	7.83946555484826e-11	5.81018069864801e-05	0.509211428571429	0.7873	-0.278088571428571	0.278088571428571	0.514355088276136	nonBasal
cg10633601	Two-sided Wilcoxon	bonferroni	1.56139070374766e-18	1.15721691312906e-12	0.256582857142857	0.823533333333333	-0.566950476190476	0.566950476190476	0.797613273177895	nonBasal
cg03752218	Two-sided Wilcoxon	bonferroni	2.14788099809413e-13	1.59189126233247e-07	0.2242	0.683933333333333	-0.459733333333333	0.459733333333333	0.785961066319869	nonBasal
cg02180010	Two-sided Wilcoxon	bonferroni	8.56050367656673e-16	6.34457449736905e-10	0.112994285714286	0.562816666666667	-0.449822380952381	0.449822380952381	0.762834383469803	nonBasal
cg19665732	Two-sided Wilcoxon	bonferroni	1.12490756790705e-10	8.33719619416469e-05	0.237657142857143	0.621366666666667	-0.383709523809524	0.383709523809524	0.760402595973262	nonBasal
cg03167717	Two-sided Wilcoxon	bonferroni	1.41815008203428e-14	1.05105484254929e-08	0.390257142857143	0.782866666666667	-0.392609523809524	0.392609523809524	0.765860013366006	nonBasal
cg15857764	Two-sided Wilcoxon	bonferroni	7.52438846868858e-15	5.5766628916262e-09	0.243377142857143	0.763216666666667	-0.519839523809524	0.519839523809524	0.752568746753075	nonBasal
cg10961841	Two-sided Wilcoxon	bonferroni	6.06054152139902e-16	4.49174004587728e-10	0.237217142857143	0.754366666666667	-0.517149523809524	0.517149523809524	0.752568746753075	nonBasal
cg09135016	Two-sided Wilcoxon	bonferroni	1.27047563681483e-15	9.4160666584713e-10	0.1584	0.61485	-0.45645	0.45645	0.753462799239454	nonBasal
cg19247124	Two-sided Wilcoxon	bonferroni	3.84732867541622e-14	2.85142841114136e-08	0.240782857142857	0.71185	-0.471067142857143	0.471067142857143	0.745897892988273	nonBasal
cg11766986	Two-sided Wilcoxon	bonferroni	7.20499180977849e-16	5.33994365485828e-10	0.251382857142857	0.7829	-0.531517142857143	0.531517142857143	0.741089426901461	nonBasal
cg11432900	Two-sided Wilcoxon	bonferroni	3.63401083993328e-14	2.69332896396235e-08	0.253782857142857	0.643666666666667	-0.389883809523809	0.389883809523809	0.736227173063064	nonBasal
cg06463365	Two-sided Wilcoxon	bonferroni	2.8042964497211e-09	0.00207839029222854	0.525217142857143	0.852183333333333	-0.32696619047619	0.32696619047619	0.731536281179138	nonBasal
cg22121265	Two-sided Wilcoxon	bonferroni	5.09189294831503e-18	3.77383099917894e-12	0.318702857142857	0.834066666666667	-0.51536380952381	0.51536380952381	0.209128761453748	nonBasal
cg05655221	Two-sided Wilcoxon	bonferroni	2.91114460431402e-21	2.15758026776431e-15	0.208668571428571	0.728666666666667	-0.519998095238095	0.519998095238095	0.383398159523062	nonBasal
cg02786139	Two-sided Wilcoxon	bonferroni	1.03249825029933e-10	7.65230915718097e-05	0.862668571428571	0.599516666666667	0.263151904761905	0.263151904761905	0.394904085237363	Basal
cg22240693	Two-sided Wilcoxon	bonferroni	1.33695565872731e-15	9.90878001687453e-10	0.391291428571429	0.781833333333333	-0.390541904761905	0.390541904761905	0.156392555961503	nonBasal
cg19809499	Two-sided Wilcoxon	bonferroni	2.81574730578665e-13	2.08687703694725e-07	0.145228571428571	0.631766666666667	-0.486538095238095	0.486538095238095	0.644171050509717	nonBasal
cg18815943	Two-sided Wilcoxon	bonferroni	1.6600392223574e-12	1.23032976945408e-06	0.148811428571429	0.5088	-0.359988571428571	0.359988571428571	0.649473202991937	nonBasal
cg03499234	Two-sided Wilcoxon	bonferroni	2.76221584457593e-09	0.00204720246212823	0.343262857142857	0.6838	-0.340537142857143	0.340537142857143	0.72384863271155	nonBasal
cg02267408	Two-sided Wilcoxon	bonferroni	4.21042925817405e-14	3.1205385925494e-08	0.183422857142857	0.532733333333333	-0.349310476190476	0.349310476190476	0.310096243111941	nonBasal
cg18017482	Two-sided Wilcoxon	bonferroni	4.55595144896058e-12	3.37662063663989e-06	0.221108571428571	0.49395	-0.272841428571429	0.272841428571429	0.29065364639605	nonBasal
cg03702830	Two-sided Wilcoxon	bonferroni	7.79112561090935e-09	0.00577435379089741	0.578211428571429	0.83715	-0.258938571428571	0.258938571428571	0.264678176018015	nonBasal
cg17863681	Two-sided Wilcoxon	bonferroni	1.06907499395757e-11	7.92339586396682e-06	0.0513885714285715	0.31165	-0.260261428571429	0.260261428571429	0.219301392431973	nonBasal
cg18122500	Two-sided Wilcoxon	bonferroni	3.38687153053993e-18	2.51016290050201e-12	0.865468571428571	0.405066666666667	0.460401904761905	0.460401904761905	0.267971754549371	Basal
cg11856897	Two-sided Wilcoxon	bonferroni	3.89292657818617e-14	2.88522306878979e-08	0.11684	0.5273	-0.41046	0.41046	0.385710055705956	nonBasal
cg02486904	Two-sided Wilcoxon	bonferroni	9.47882248797254e-13	7.02518189284841e-07	0.196377142857143	0.669783333333333	-0.47340619047619	0.47340619047619	0.379374572788702	nonBasal
cg22524657	Two-sided Wilcoxon	bonferroni	1.19325607991517e-08	0.00884375777348731	0.09412	0.5316	-0.43748	0.43748	0.381242381123969	nonBasal
cg20907051	Two-sided Wilcoxon	bonferroni	4.30532450979155e-13	3.19086973380946e-07	0.304085714285714	0.642233333333333	-0.338147619047619	0.338147619047619	0.377660156197331	nonBasal
cg25137711	Two-sided Wilcoxon	bonferroni	8.13648855218531e-15	6.03031780800938e-09	0.186874285714286	0.57005	-0.383175714285714	0.383175714285714	0.336239407044966	nonBasal
cg03181473	Two-sided Wilcoxon	bonferroni	4.5618464222187e-14	3.38098966659528e-08	0.591754285714286	0.869633333333333	-0.277879047619048	0.277879047619048	0.254161587415979	nonBasal
cg22918127	Two-sided Wilcoxon	bonferroni	1.64592279971712e-17	1.21986745339635e-11	0.408668571428571	0.676083333333333	-0.267414761904762	0.267414761904762	0.159064745937333	nonBasal
cg06599697	Two-sided Wilcoxon	bonferroni	4.69869652747617e-12	3.48241543785632e-06	0.256851428571429	0.597083333333333	-0.340231904761905	0.340231904761905	0.229540975415291	nonBasal
cg15077994	Two-sided Wilcoxon	bonferroni	4.9874543273139e-09	0.00369642683741706	0.05492	0.378516666666667	-0.323596666666667	0.323596666666667	0.664652526372835	nonBasal
cg27271231	Two-sided Wilcoxon	bonferroni	1.98246340235477e-17	1.46929283833822e-11	0.03436	0.38775	-0.35339	0.35339	0.665365099386666	nonBasal
cg22814737	Two-sided Wilcoxon	bonferroni	3.60415650742357e-12	2.67120257469444e-06	0.0276857142857143	0.318083333333333	-0.290397619047619	0.290397619047619	0.66394109744187	nonBasal
cg17141258	Two-sided Wilcoxon	bonferroni	5.78603141644424e-17	4.28828825414056e-11	0.955302857142857	0.686233333333333	0.269069523809524	0.269069523809524	0.0919420498542821	Basal
cg02057755	Two-sided Wilcoxon	bonferroni	1.13597354370912e-08	0.00841921112052293	0.275565714285714	0.574366666666667	-0.298800952380952	0.298800952380952	0.13165465073144	nonBasal
cg13401071	Two-sided Wilcoxon	bonferroni	8.35652722732581e-17	6.19339837189639e-11	0.52004	0.839	-0.31896	0.31896	0.157033406445818	nonBasal
cg20822884	Two-sided Wilcoxon	bonferroni	2.2719573222202e-12	1.68384980957689e-06	0.717445714285714	0.421883333333333	0.295562380952381	0.295562380952381	0.147962760107955	Basal
cg25281584	Two-sided Wilcoxon	bonferroni	2.32982423583252e-11	1.72673758326609e-05	0.541594285714286	0.838216666666667	-0.296622380952381	0.296622380952381	0.0971228842357358	nonBasal
cg23831424	Two-sided Wilcoxon	bonferroni	1.81101253496925e-11	1.34222288522979e-05	0.856491428571429	0.541483333333333	0.315008095238095	0.315008095238095	0.163167770967038	Basal
cg26915617	Two-sided Wilcoxon	bonferroni	2.56557733817139e-12	1.90146481629903e-06	0.782777142857143	0.452016666666667	0.330760476190476	0.330760476190476	0.155778976845844	Basal
cg04599151	Two-sided Wilcoxon	bonferroni	2.96242591323605e-09	0.00219558715346533	0.466571428571429	0.775333333333333	-0.308761904761905	0.308761904761905	0.221965524142672	nonBasal
cg07407218	Two-sided Wilcoxon	bonferroni	1.65319604794294e-11	1.22525798495267e-05	0.574	0.848	-0.274	0.274	0.126124856611685	nonBasal
cg18012138	Two-sided Wilcoxon	bonferroni	2.96707690591319e-10	0.000219903421343303	0.196554285714286	0.461016666666667	-0.264462380952381	0.264462380952381	0.262978619822305	nonBasal
cg10512745	Two-sided Wilcoxon	bonferroni	1.13437750722265e-08	0.00840738217590529	0.150622857142857	0.483	-0.332377142857143	0.332377142857143	0.773202353889141	nonBasal
cg21592065	Two-sided Wilcoxon	bonferroni	3.67782841452086e-11	2.72580414028006e-05	0.179365714285714	0.57245	-0.393084285714286	0.393084285714286	0.743579154823679	nonBasal
cg06921573	Two-sided Wilcoxon	bonferroni	4.44016323002984e-12	3.29080477712046e-06	0.158794285714286	0.531583333333333	-0.372789047619048	0.372789047619048	0.742692622378107	nonBasal
cg11448896	Two-sided Wilcoxon	bonferroni	3.88914882677203e-13	2.88242320721795e-07	0.0856057142857143	0.421816666666667	-0.336210952380952	0.336210952380952	0.76402955641251	nonBasal
cg00152008	Two-sided Wilcoxon	bonferroni	6.18602029882152e-10	0.000458473801437007	0.128365714285714	0.543433333333333	-0.415067619047619	0.415067619047619	0.766413525133371	nonBasal
cg13210260	Two-sided Wilcoxon	bonferroni	6.14162177290313e-10	0.000455183226887829	0.0665657142857143	0.438616666666667	-0.372050952380952	0.372050952380952	0.760350069042117	nonBasal
cg19380001	Two-sided Wilcoxon	bonferroni	9.83119813621817e-14	7.28634334266741e-08	0.0373028571428571	0.341066666666667	-0.30376380952381	0.30376380952381	0.762585461919804	nonBasal
cg10776919	Two-sided Wilcoxon	bonferroni	2.05869119677466e-16	1.52578868703355e-10	0.0412857142857143	0.3244	-0.283114285714286	0.283114285714286	0.765657878124737	nonBasal
cg27265170	Two-sided Wilcoxon	bonferroni	7.36986405927436e-09	0.00546213789821089	0.0518742857142857	0.325766666666667	-0.273892380952381	0.273892380952381	0.769604568218164	nonBasal
cg18198999	Two-sided Wilcoxon	bonferroni	6.09755819797564e-11	4.51917477063866e-05	0.291617142857143	0.6963	-0.404682857142857	0.404682857142857	0.770067070728982	nonBasal
cg04431629	Two-sided Wilcoxon	bonferroni	1.07736787858935e-09	0.000798485816377106	0.283451428571429	0.655683333333333	-0.372231904761905	0.372231904761905	0.764460069415318	nonBasal
cg10375890	Two-sided Wilcoxon	bonferroni	1.48822486088244e-10	0.000110299041451872	0.21124	0.581	-0.36976	0.36976	0.620341541561706	nonBasal
cg13368519	Two-sided Wilcoxon	bonferroni	2.19791564896576e-10	0.000162897419365273	0.14856	0.4702	-0.32164	0.32164	0.60262709229303	nonBasal
cg22627293	Two-sided Wilcoxon	bonferroni	3.72234834620561e-09	0.00275879986504856	0.140137142857143	0.470883333333333	-0.33074619047619	0.33074619047619	0.606247316986945	nonBasal
cg11665991	Two-sided Wilcoxon	bonferroni	2.82137795035211e-09	0.00209105016101372	0.358937142857143	0.704516666666667	-0.345579523809524	0.345579523809524	0.642566924701401	nonBasal
cg15926776	Two-sided Wilcoxon	bonferroni	1.72156809800896e-09	0.00127593158799885	0.195571428571429	0.5934	-0.397828571428571	0.397828571428571	0.668921380776633	nonBasal
cg20967739	Two-sided Wilcoxon	bonferroni	1.18237364769933e-14	8.76310317124118e-09	0.278845714285714	0.662966666666667	-0.384120952380952	0.384120952380952	0.34435302734375	nonBasal
cg11886490	Two-sided Wilcoxon	bonferroni	3.22462995662262e-19	2.38991836920107e-13	0.172251428571429	0.758466666666667	-0.586215238095238	0.586215238095238	0.151216136313713	nonBasal
cg12339461	Two-sided Wilcoxon	bonferroni	3.83054357150811e-19	2.83898821530538e-13	0.196794285714286	0.728983333333333	-0.532189047619048	0.532189047619048	0.142522891047479	nonBasal
cg05773746	Two-sided Wilcoxon	bonferroni	1.8780913137955e-16	1.39193798676297e-10	0.875342857142857	0.530033333333333	0.345309523809524	0.345309523809524	0.240915668503465	Basal
cg27339021	Two-sided Wilcoxon	bonferroni	6.23309545430643e-09	0.00461962753048194	0.35908	0.0959	0.26318	0.26318	0.51104608685621	Basal
cg08837473	Two-sided Wilcoxon	bonferroni	8.54438471580353e-13	6.3326280101942e-07	0.849731428571429	0.562966666666667	0.286764761904762	0.286764761904762	0.2487910577384	Basal
cg11991648	Two-sided Wilcoxon	bonferroni	2.57017079855382e-21	1.90486923649417e-15	0.865342857142857	0.53655	0.328792857142857	0.328792857142857	0.169061918414567	Basal
cg14875814	Two-sided Wilcoxon	bonferroni	6.40933237560514e-20	4.75024464351787e-14	0.786205714285714	0.431616666666667	0.354589047619048	0.354589047619048	0.380336652117037	Basal
cg25027762	Two-sided Wilcoxon	bonferroni	5.31209054356988e-17	3.9370293459141e-11	0.878434285714286	0.572916666666667	0.305517619047619	0.305517619047619	0.469856015256064	Basal
cg24202390	Two-sided Wilcoxon	bonferroni	9.73305633714145e-21	7.2136060389907e-15	0.944371428571429	0.409583333333333	0.534788095238095	0.534788095238095	0.145502659004379	Basal
cg26478547	Two-sided Wilcoxon	bonferroni	4.26346474401963e-21	3.15984557770643e-15	0.962794285714286	0.636583333333333	0.326210952380952	0.326210952380952	0.162096943532765	Basal
cg21043573	Two-sided Wilcoxon	bonferroni	2.37176479631214e-13	1.75782161996276e-07	0.747525714285714	0.442416666666667	0.305109047619048	0.305109047619048	0.158915387638273	Basal
cg17951244	Two-sided Wilcoxon	bonferroni	5.20168625165222e-17	3.85520375698079e-11	0.942074285714286	0.687666666666667	0.254407619047619	0.254407619047619	0.229948942347886	Basal
cg10385089	Two-sided Wilcoxon	bonferroni	9.24226794112257e-13	6.84986067322329e-07	0.481062857142857	0.832266666666667	-0.35120380952381	0.35120380952381	0.520248023607923	nonBasal
cg14279121	Two-sided Wilcoxon	bonferroni	3.87194869273761e-13	2.86967541387901e-07	0.225474285714286	0.609716666666667	-0.384242380952381	0.384242380952381	0.533305993421334	nonBasal
cg23461147	Two-sided Wilcoxon	bonferroni	9.68015917244448e-21	7.17440156986136e-15	0.0894457142857143	0.55725	-0.467804285714286	0.467804285714286	0.540828574228045	nonBasal
cg25741646	Two-sided Wilcoxon	bonferroni	1.36211940556959e-12	1.00952798684087e-06	0.0968514285714286	0.58225	-0.485398571428571	0.485398571428571	0.548784487889708	nonBasal
cg01047432	Two-sided Wilcoxon	bonferroni	1.65874979999022e-19	1.22937412051375e-13	0.06772	0.4297	-0.36198	0.36198	0.549516444444444	nonBasal
cg14415166	Two-sided Wilcoxon	bonferroni	1.1261417425369e-11	8.34634321772509e-06	0.226902857142857	0.685466666666667	-0.45856380952381	0.45856380952381	0.5593171436303	nonBasal
cg11973877	Two-sided Wilcoxon	bonferroni	2.61251540048985e-11	1.93625272649605e-05	0.0800057142857143	0.468016666666667	-0.388010952380952	0.388010952380952	0.550601550169516	nonBasal
cg22812770	Two-sided Wilcoxon	bonferroni	3.74253750014144e-13	2.77376295554233e-07	0.137034285714286	0.612666666666667	-0.475632380952381	0.475632380952381	0.550215705206421	nonBasal
cg24173884	Two-sided Wilcoxon	bonferroni	6.18870684163966e-13	4.58672913214703e-07	0.164062857142857	0.7014	-0.537337142857143	0.537337142857143	0.571214407324605	nonBasal
cg06327150	Two-sided Wilcoxon	bonferroni	4.42637176935353e-16	3.28058330499752e-10	0.135594285714286	0.623433333333333	-0.487839047619048	0.487839047619048	0.56689492325856	nonBasal
cg16143123	Two-sided Wilcoxon	bonferroni	1.74459482201104e-19	1.29299772935937e-13	0.218325714285714	0.776816666666667	-0.558490952380952	0.558490952380952	0.271977342773844	nonBasal
cg07395804	Two-sided Wilcoxon	bonferroni	8.2070783739366e-09	0.00608263510145124	0.691245714285714	0.416116666666667	0.275129047619048	0.275129047619048	0.163951243793175	Basal
cg05931551	Two-sided Wilcoxon	bonferroni	9.7731868567107e-11	7.24334857291685e-05	0.23984	0.63335	-0.39351	0.39351	0.127573093009035	nonBasal
cg03950476	Two-sided Wilcoxon	bonferroni	4.92177694467645e-10	0.000364775037366223	0.336994285714286	0.67225	-0.335255714285714	0.335255714285714	0.611343036867707	nonBasal
cg26251270	Two-sided Wilcoxon	bonferroni	1.34503991444774e-08	0.00996869607393369	0.0462514285714286	0.323616666666667	-0.277365238095238	0.277365238095238	0.53630836038607	nonBasal
cg22129364	Two-sided Wilcoxon	bonferroni	5.06331773888766e-14	3.7526526255879e-08	0.0534971428571429	0.542783333333333	-0.48928619047619	0.48928619047619	0.536945117065396	nonBasal
cg03452047	Two-sided Wilcoxon	bonferroni	1.45257525025679e-14	1.07656888385157e-08	0.0544914285714286	0.5065	-0.452008571428571	0.452008571428571	0.538222037225917	nonBasal
cg20950465	Two-sided Wilcoxon	bonferroni	9.36787699322329e-09	0.00694295519414247	0.0388742857142857	0.323416666666667	-0.284542380952381	0.284542380952381	0.548977061812512	nonBasal
cg16557944	Two-sided Wilcoxon	bonferroni	8.53408059673741e-17	6.32499116386895e-11	0.0164857142857143	0.31595	-0.299464285714286	0.299464285714286	0.553564137591472	nonBasal
cg23272399	Two-sided Wilcoxon	bonferroni	3.52943665163995e-11	2.61582432717969e-05	0.0634742857142857	0.507583333333333	-0.444109047619048	0.444109047619048	0.551889838503178	nonBasal
cg02453146	Two-sided Wilcoxon	bonferroni	4.07177438055474e-12	3.01777522327624e-06	0.0614571428571429	0.4745	-0.413042857142857	0.413042857142857	0.552544317945838	nonBasal
cg22434763	Two-sided Wilcoxon	bonferroni	2.04732439043813e-13	1.51736423535127e-07	0.353051428571429	0.724033333333333	-0.370981904761905	0.370981904761905	0.508064112742388	nonBasal
cg09068158	Two-sided Wilcoxon	bonferroni	3.23251934455498e-14	2.3957655496202e-08	0.123285714285714	0.546366666666667	-0.423080952380952	0.423080952380952	0.50863998587582	nonBasal
cg14580376	Two-sided Wilcoxon	bonferroni	2.17921999465693e-10	0.000161511800294001	0.918988571428571	0.592633333333333	0.326355238095238	0.326355238095238	0.192329172472767	Basal
cg04055063	Two-sided Wilcoxon	bonferroni	2.56637912463966e-16	1.90205905633106e-10	0.874365714285714	0.582633333333333	0.291732380952381	0.291732380952381	0.243567892216541	Basal
cg16028753	Two-sided Wilcoxon	bonferroni	3.03184259025475e-10	0.000224703497655436	0.236897142857143	0.50355	-0.266652857142857	0.266652857142857	0.511281481481481	nonBasal
cg07803474	Two-sided Wilcoxon	bonferroni	7.02936625113349e-15	5.20977965019633e-09	0.277365714285714	0.7671	-0.489734285714286	0.489734285714286	0.532826916548	nonBasal
cg04765848	Two-sided Wilcoxon	bonferroni	1.61620142659128e-12	1.19783960631099e-06	0.333554285714286	0.729616666666667	-0.396062380952381	0.396062380952381	0.53350140385216	nonBasal
cg00674864	Two-sided Wilcoxon	bonferroni	3.66407357051356e-16	2.71560980641827e-10	0.190217142857143	0.6242	-0.433982857142857	0.433982857142857	0.535326303471683	nonBasal
cg23537747	Two-sided Wilcoxon	bonferroni	9.34905971058124e-15	6.92900885919873e-09	0.0305485714285714	0.331966666666667	-0.301418095238095	0.301418095238095	0.533226116184057	nonBasal
cg04875084	Two-sided Wilcoxon	bonferroni	6.92417689840931e-13	5.13181908737157e-07	0.0960628571428571	0.42565	-0.329587142857143	0.329587142857143	0.530392073280744	nonBasal
cg17104425	Two-sided Wilcoxon	bonferroni	1.09852424096837e-16	8.141657485725e-11	0.0376171428571429	0.5022	-0.464582857142857	0.464582857142857	0.538601797603856	nonBasal
cg23092823	Two-sided Wilcoxon	bonferroni	5.56747118089265e-16	4.12630342836269e-10	0.161314285714286	0.6545	-0.493185714285714	0.493185714285714	0.524816173655154	nonBasal
cg03454860	Two-sided Wilcoxon	bonferroni	6.21454240517286e-18	4.60587703088184e-12	0.84172	0.4988	0.34292	0.34292	0.284185462914318	Basal
cg01808968	Two-sided Wilcoxon	bonferroni	4.68485859628344e-14	3.47215952434249e-08	0.494737142857143	0.243916666666667	0.250820476190476	0.250820476190476	0.2416885717162	Basal
cg10438560	Two-sided Wilcoxon	bonferroni	1.90572679703927e-25	1.41241988699167e-19	0.9118	0.489733333333333	0.422066666666667	0.422066666666667	0.229580067321046	Basal
cg03601886	Two-sided Wilcoxon	bonferroni	2.44802511732741e-10	0.000181434157558163	0.87508	0.6164	0.25868	0.25868	0.220615416929217	Basal
cg17135068	Two-sided Wilcoxon	bonferroni	6.36290812772759e-11	4.71583754432466e-05	0.509748571428571	0.791633333333333	-0.281884761904762	0.281884761904762	0.1960072978784	nonBasal
cg24107728	Two-sided Wilcoxon	bonferroni	5.90091661861236e-10	0.000437343484730146	0.497194285714286	0.772366666666667	-0.275172380952381	0.275172380952381	0.15248892581943	nonBasal
cg16130443	Two-sided Wilcoxon	bonferroni	4.65874089390229e-12	3.45280251981121e-06	0.445651428571429	0.76915	-0.323498571428571	0.323498571428571	0.235595010128749	nonBasal
cg16574420	Two-sided Wilcoxon	bonferroni	1.51783709831418e-14	1.12493737623006e-08	0.706417142857143	0.97005	-0.263632857142857	0.263632857142857	0.222841018786664	nonBasal
cg02214067	Two-sided Wilcoxon	bonferroni	1.7147167497394e-13	1.2708537454856e-07	0.443657142857143	0.811783333333333	-0.36812619047619	0.36812619047619	0.224797712022221	nonBasal
cg16429063	Two-sided Wilcoxon	bonferroni	1.05526745116194e-15	7.8210619509142e-10	0.625022857142857	0.9335	-0.308477142857143	0.308477142857143	0.198476322347601	nonBasal
cg11950754	Two-sided Wilcoxon	bonferroni	9.35498976189329e-11	6.9334038870784e-05	0.462811428571429	0.7366	-0.273788571428571	0.273788571428571	0.151534187643781	nonBasal
cg17441401	Two-sided Wilcoxon	bonferroni	3.42190062267419e-13	2.53612453699186e-07	0.197422857142857	0.57915	-0.381727142857143	0.381727142857143	0.614282260860897	nonBasal
cg12299361	Two-sided Wilcoxon	bonferroni	3.54978569937148e-12	2.63090592216067e-06	0.201731428571429	0.503316666666667	-0.301585238095238	0.301585238095238	0.187521242159136	nonBasal
cg01515427	Two-sided Wilcoxon	bonferroni	5.1457020062299e-09	0.00381371131340726	0.302708571428571	0.6464	-0.343691428571429	0.343691428571429	0.621539963288735	nonBasal
cg24741609	Two-sided Wilcoxon	bonferroni	3.82080103901516e-18	2.83176758606089e-12	0.216777142857143	0.587566666666667	-0.370789523809524	0.370789523809524	0.182567248181345	nonBasal
cg05927190	Two-sided Wilcoxon	bonferroni	4.9559338425535e-11	3.67306558773931e-05	0.378931428571429	0.760366666666667	-0.381435238095238	0.381435238095238	0.825075441941482	nonBasal
cg17786642	Two-sided Wilcoxon	bonferroni	3.65796489633029e-12	2.71108239309071e-06	0.335594285714286	0.778283333333333	-0.442689047619048	0.442689047619048	0.852441633073343	nonBasal
cg01868405	Two-sided Wilcoxon	bonferroni	1.01130878586439e-13	7.4952645009946e-08	0.10432	0.491433333333333	-0.387113333333333	0.387113333333333	0.850617481938291	nonBasal
cg08657361	Two-sided Wilcoxon	bonferroni	1.15085425342086e-11	8.52949875651601e-06	0.168308571428571	0.6587	-0.490391428571429	0.490391428571429	0.833401080596848	nonBasal
cg15667190	Two-sided Wilcoxon	bonferroni	5.71182965790304e-21	4.23329399180655e-15	0.966651428571429	0.4779	0.488751428571429	0.488751428571429	0.149070791240042	Basal
cg00112238	Two-sided Wilcoxon	bonferroni	4.2961040921983e-09	0.00318403606741231	0.196194285714286	0.450766666666667	-0.254572380952381	0.254572380952381	0.254529495379389	nonBasal
cg24327307	Two-sided Wilcoxon	bonferroni	2.33065720488919e-16	1.7273549341176e-10	0.0547485714285714	0.375083333333333	-0.320334761904762	0.320334761904762	0.206375111595767	nonBasal
cg03370311	Two-sided Wilcoxon	bonferroni	6.89662197678851e-17	5.11139689498692e-11	0.43676	0.847766666666667	-0.411006666666667	0.411006666666667	0.194360120629185	nonBasal
cg16443856	Two-sided Wilcoxon	bonferroni	6.63269031976836e-12	4.91578526704472e-06	0.107674285714286	0.56785	-0.460175714285714	0.460175714285714	0.203539665636211	nonBasal
cg19587237	Two-sided Wilcoxon	bonferroni	5.76573380981292e-20	4.2732447844738e-14	0.04	0.522483333333333	-0.482483333333333	0.482483333333333	0.203801705732208	nonBasal
cg10700384	Two-sided Wilcoxon	bonferroni	8.2980568012406e-18	6.15006330795546e-12	0.937142857142857	0.569266666666667	0.36787619047619	0.36787619047619	0.281918429876286	Basal
cg08913015	Two-sided Wilcoxon	bonferroni	1.64383969556053e-19	1.21832357116621e-13	0.965154285714286	0.713266666666667	0.251887619047619	0.251887619047619	0.292387701074931	Basal
cg00782828	Two-sided Wilcoxon	bonferroni	5.01765354379719e-16	3.71880883571757e-10	0.287634285714286	0.748633333333333	-0.460999047619048	0.460999047619048	0.33022081295413	nonBasal
cg12078320	Two-sided Wilcoxon	bonferroni	4.56437050686526e-16	3.38286037931065e-10	0.103394285714286	0.537283333333333	-0.433889047619048	0.433889047619048	0.337788895348144	nonBasal
cg19756821	Two-sided Wilcoxon	bonferroni	5.27574207923287e-13	3.91008986331305e-07	0.117514285714286	0.610316666666667	-0.492802380952381	0.492802380952381	0.344537395780367	nonBasal
cg21156129	Two-sided Wilcoxon	bonferroni	1.11979739710048e-12	8.29932241874035e-07	0.136885714285714	0.434083333333333	-0.297197619047619	0.297197619047619	0.327036430803957	nonBasal
cg10499176	Two-sided Wilcoxon	bonferroni	1.59154721996275e-16	1.17956726433929e-10	0.0110685714285714	0.28945	-0.278381428571429	0.278381428571429	0.379430362213942	nonBasal
cg06897860	Two-sided Wilcoxon	bonferroni	1.83237727869859e-14	1.35805725822107e-08	0.126725714285714	0.542366666666667	-0.415640952380952	0.415640952380952	0.399604783912962	nonBasal
cg11053921	Two-sided Wilcoxon	bonferroni	1.56343754089417e-09	0.00115873391624601	0.748851428571429	0.469283333333333	0.279568095238095	0.279568095238095	0.31887839433294	Basal
cg17001034	Two-sided Wilcoxon	bonferroni	1.52064998083054e-13	1.12702213004265e-07	0.175582857142857	0.42965	-0.254067142857143	0.254067142857143	0.49677138904291	nonBasal
cg17823561	Two-sided Wilcoxon	bonferroni	1.80364254270985e-15	1.33676065231669e-09	0.426308571428571	0.7767	-0.350391428571429	0.350391428571429	0.140282202216066	nonBasal
cg20269554	Two-sided Wilcoxon	bonferroni	1.88663837036625e-14	1.39827259500509e-08	0.116925714285714	0.406666666666667	-0.289740952380952	0.289740952380952	0.408037604646194	nonBasal
cg02255609	Two-sided Wilcoxon	bonferroni	6.29057024132553e-15	4.66222468150721e-09	0.14184	0.41385	-0.27201	0.27201	0.411695944635548	nonBasal
cg18972998	Two-sided Wilcoxon	bonferroni	7.49867920693095e-17	5.55760860082084e-11	0.391314285714286	0.794916666666667	-0.403602380952381	0.403602380952381	0.39691717020561	nonBasal
cg26413174	Two-sided Wilcoxon	bonferroni	1.50396295331404e-11	1.11465462303394e-05	0.0187771428571429	0.312583333333333	-0.29380619047619	0.29380619047619	0.451413795859008	nonBasal
cg09666006	Two-sided Wilcoxon	bonferroni	4.06187196756016e-11	3.01043609939738e-05	0.169462857142857	0.48355	-0.314087142857143	0.314087142857143	0.430038922613329	nonBasal
cg11811705	Two-sided Wilcoxon	bonferroni	8.75458142393349e-09	0.00648841424944118	0.300794285714286	0.614766666666667	-0.313972380952381	0.313972380952381	0.431045449882015	nonBasal
cg04682133	Two-sided Wilcoxon	bonferroni	3.5713620168171e-16	2.64689710195391e-10	0.284737142857143	0.5359	-0.251162857142857	0.251162857142857	0.81303376044431	nonBasal
cg18819460	Two-sided Wilcoxon	bonferroni	1.90113328089259e-10	0.000140901542546714	0.323914285714286	0.722916666666667	-0.399002380952381	0.399002380952381	0.27457097876117	nonBasal
cg11928155	Two-sided Wilcoxon	bonferroni	6.50340230832324e-14	4.81996410380223e-08	0.7698	0.493916666666667	0.275883333333333	0.275883333333333	0.191293443623781	Basal
cg16060302	Two-sided Wilcoxon	bonferroni	1.13457826533472e-16	8.40887008461498e-11	0.212354285714286	0.661683333333333	-0.449329047619048	0.449329047619048	0.265807353883806	nonBasal
cg08394080	Two-sided Wilcoxon	bonferroni	3.28175991148686e-10	0.000243225994959893	0.47068	0.7447	-0.27402	0.27402	0.193561286882638	nonBasal
cg15812693	Two-sided Wilcoxon	bonferroni	5.44614131140072e-20	4.03638040223809e-14	0.263817142857143	0.77175	-0.507932857142857	0.507932857142857	0.0854626617019913	nonBasal
cg13212831	Two-sided Wilcoxon	bonferroni	2.25974622145152e-18	1.67479961329768e-12	0.211748571428571	0.743666666666667	-0.531918095238095	0.531918095238095	0.176561395814349	nonBasal
cg09535692	Two-sided Wilcoxon	bonferroni	4.87916983805974e-19	3.61617232962878e-13	0.307582857142857	0.84	-0.532417142857143	0.532417142857143	0.176561395814349	nonBasal
cg04817532	Two-sided Wilcoxon	bonferroni	9.39071289494878e-18	6.95987990852681e-12	0.273057142857143	0.78735	-0.514292857142857	0.514292857142857	0.214339745150556	nonBasal
cg24613770	Two-sided Wilcoxon	bonferroni	1.2303369284927e-08	0.00911858062867725	0.224565714285714	0.49525	-0.270684285714286	0.270684285714286	0.155136940271503	nonBasal
cg26837800	Two-sided Wilcoxon	bonferroni	5.32576356599525e-09	0.00394716303811955	0.105525714285714	0.395483333333333	-0.289957619047619	0.289957619047619	0.15002890218563	nonBasal
cg05460314	Two-sided Wilcoxon	bonferroni	4.64977253653619e-17	3.44615566659111e-11	0.596811428571429	0.1154	0.481411428571429	0.481411428571429	0.179208959773771	Basal
cg11982805	Two-sided Wilcoxon	bonferroni	1.84337034494063e-09	0.00136620471430102	0.786851428571429	0.5335	0.253351428571429	0.253351428571429	0.183878365603445	Basal
cg26620159	Two-sided Wilcoxon	bonferroni	1.71120658540674e-09	0.00126825220474128	0.478377142857143	0.747983333333333	-0.26960619047619	0.26960619047619	0.23815936	nonBasal
cg00072675	Two-sided Wilcoxon	bonferroni	2.0795354903943e-11	1.54123733102829e-05	0.93728	0.66965	0.26763	0.26763	0.502840458394905	Basal
cg23245237	Two-sided Wilcoxon	bonferroni	1.36427800495615e-16	1.01112782198323e-10	0.963314285714286	0.6691	0.294214285714286	0.294214285714286	0.286316542687199	Basal
cg10278986	Two-sided Wilcoxon	bonferroni	6.30511166249806e-12	4.67300198310213e-06	0.751862857142857	0.4574	0.294462857142857	0.294462857142857	0.165116605574908	Basal
cg10500503	Two-sided Wilcoxon	bonferroni	7.13973520600157e-15	5.29157904925204e-09	0.881068571428571	0.522816666666667	0.358251904761905	0.358251904761905	0.145324289198668	Basal
cg13320211	Two-sided Wilcoxon	bonferroni	2.30618520922473e-13	1.70921763689086e-07	0.885737142857143	0.592066666666667	0.293670476190476	0.293670476190476	0.218191071688236	Basal
cg26683198	Two-sided Wilcoxon	bonferroni	3.05226882560791e-13	2.26217377875517e-07	0.896394285714286	0.616616666666667	0.279777619047619	0.279777619047619	0.270618789113929	Basal
cg17902947	Two-sided Wilcoxon	bonferroni	6.7727820627171e-13	5.01961356187247e-07	0.924411428571429	0.668866666666667	0.255544761904762	0.255544761904762	0.32320398145314	Basal
cg08225841	Two-sided Wilcoxon	bonferroni	4.6372742669929e-19	3.43689263661045e-13	0.657554285714286	0.207066666666667	0.450487619047619	0.450487619047619	0.144884730013647	Basal
cg11979414	Two-sided Wilcoxon	bonferroni	3.77430746663543e-09	0.00279730910735951	0.390457142857143	0.64165	-0.251192857142857	0.251192857142857	0.18326448525418	nonBasal
cg17491850	Two-sided Wilcoxon	bonferroni	6.60922952487874e-09	0.00489839741621626	0.184674285714286	0.462983333333333	-0.278309047619048	0.278309047619048	0.783371563542504	nonBasal
cg06563667	Two-sided Wilcoxon	bonferroni	1.02534322897008e-10	7.59928007435032e-05	0.287348571428571	0.5542	-0.266851428571429	0.266851428571429	0.193878574202149	nonBasal
cg17236167	Two-sided Wilcoxon	bonferroni	5.84205871844613e-11	4.32981260888276e-05	0.50444	0.781883333333333	-0.277443333333333	0.277443333333333	0.165009268859773	nonBasal
cg25268621	Two-sided Wilcoxon	bonferroni	1.91260560939244e-10	0.000141751808437316	0.553525714285714	0.810983333333333	-0.257457619047619	0.257457619047619	0.169088454100739	nonBasal
cg10715265	Two-sided Wilcoxon	bonferroni	2.14660417518754e-13	1.59094495141937e-07	0.123971428571429	0.511916666666667	-0.387945238095238	0.387945238095238	0.581874366863905	nonBasal
cg05375728	Two-sided Wilcoxon	bonferroni	2.78510373873185e-10	0.000206416571044241	0.341388571428571	0.607466666666667	-0.266078095238095	0.266078095238095	0.585699178024991	nonBasal
cg27510182	Two-sided Wilcoxon	bonferroni	5.43297096801164e-14	4.02661926808699e-08	0.121748571428571	0.417183333333333	-0.295434761904762	0.295434761904762	0.588591515247346	nonBasal
cg01100068	Two-sided Wilcoxon	bonferroni	9.92874046179464e-14	7.35863634955679e-08	0.175394285714286	0.5242	-0.348805714285714	0.348805714285714	0.595178126882133	nonBasal
cg00848728	Two-sided Wilcoxon	bonferroni	3.79646019162789e-16	2.81372748872406e-10	0.119205714285714	0.424783333333333	-0.305577619047619	0.305577619047619	0.590821875	nonBasal
cg24351410	Two-sided Wilcoxon	bonferroni	5.28210206878402e-14	3.91480353776893e-08	0.197554285714286	0.559166666666667	-0.361612380952381	0.361612380952381	0.591069603557022	nonBasal
cg11256607	Two-sided Wilcoxon	bonferroni	6.77825345599361e-11	5.02366865764238e-05	0.41724	0.804483333333333	-0.387243333333333	0.387243333333333	0.565750770024092	nonBasal
cg26513689	Two-sided Wilcoxon	bonferroni	7.39749715113331e-12	5.4826180260767e-06	0.417714285714286	0.756883333333333	-0.339169047619048	0.339169047619048	0.187746474782208	nonBasal
cg07176168	Two-sided Wilcoxon	bonferroni	3.57271218379383e-10	0.000264789777145788	0.706857142857143	0.391783333333333	0.31507380952381	0.31507380952381	0.145329058208622	Basal
cg11137178	Two-sided Wilcoxon	bonferroni	2.43326160756951e-11	1.8033996741421e-05	0.883874285714286	0.581016666666667	0.302857619047619	0.302857619047619	0.320466810320169	Basal
cg02726617	Two-sided Wilcoxon	bonferroni	1.15914646601993e-15	8.59095607558339e-10	0.832011428571429	0.5384	0.293611428571429	0.293611428571429	0.104832404481471	Basal
cg17558189	Two-sided Wilcoxon	bonferroni	2.25342812591132e-16	1.67011698837854e-10	0.170045714285714	0.666433333333333	-0.496387619047619	0.496387619047619	0.127070081674132	nonBasal
cg24025961	Two-sided Wilcoxon	bonferroni	2.58381938348552e-20	1.91498481697338e-14	0.819577142857143	0.46545	0.354127142857143	0.354127142857143	0.154341804609609	Basal
cg04859826	Two-sided Wilcoxon	bonferroni	7.24510660406502e-10	0.000536967453406977	0.0939542857142857	0.384833333333333	-0.290879047619048	0.290879047619048	0.274075934463376	nonBasal
cg15935965	Two-sided Wilcoxon	bonferroni	7.89906954079794e-17	5.85435589481469e-11	0.162068571428571	0.490683333333333	-0.328614761904762	0.328614761904762	0.164908141054983	nonBasal
cg19526130	Two-sided Wilcoxon	bonferroni	1.78094495815054e-14	1.31993845100848e-08	0.0755314285714286	0.435483333333333	-0.359951904761905	0.359951904761905	0.525384120589572	nonBasal
cg08625289	Two-sided Wilcoxon	bonferroni	3.54373396050316e-13	2.62642070615711e-07	0.102577142857143	0.507166666666667	-0.404589523809524	0.404589523809524	0.52980015535626	nonBasal
cg26246897	Two-sided Wilcoxon	bonferroni	1.43624994506466e-09	0.00106446946553495	0.107297142857143	0.380366666666667	-0.273069523809524	0.273069523809524	0.506963265759118	nonBasal
cg13378368	Two-sided Wilcoxon	bonferroni	9.40996544615815e-12	6.97414884059288e-06	0.761725714285714	0.457883333333333	0.303842380952381	0.303842380952381	0.126615857887306	Basal
cg25881383	Two-sided Wilcoxon	bonferroni	4.26722289591255e-14	3.1626309131911e-08	0.51756	0.2412	0.27636	0.27636	0.126432156993266	Basal
cg26196860	Two-sided Wilcoxon	bonferroni	2.70961222597494e-14	2.00821555322019e-08	0.23996	0.704916666666667	-0.464956666666667	0.464956666666667	0.131536269997808	nonBasal
cg00996847	Two-sided Wilcoxon	bonferroni	3.00125021983675e-14	2.22436159418091e-08	0.775737142857143	0.494133333333333	0.28160380952381	0.28160380952381	0.162939790838317	Basal
cg07767776	Two-sided Wilcoxon	bonferroni	3.54650318831763e-18	2.62847310550567e-12	0.518908571428571	0.203016666666667	0.315891904761905	0.315891904761905	0.18458691380591	Basal
cg24086366	Two-sided Wilcoxon	bonferroni	1.77646795994462e-20	1.31662034617315e-14	0.935931428571429	0.524216666666667	0.411714761904762	0.411714761904762	0.178058621098849	Basal
cg21045011	Two-sided Wilcoxon	bonferroni	8.86766187501171e-09	0.00657222326035555	0.246754285714286	0.613916666666667	-0.367162380952381	0.367162380952381	0.706146014474039	nonBasal
cg27071436	Two-sided Wilcoxon	bonferroni	2.72580796284744e-15	2.02021894262457e-09	0.850925714285714	0.56385	0.287075714285714	0.287075714285714	0.209273843820416	Basal
cg00914726	Two-sided Wilcoxon	bonferroni	5.75075317219244e-11	4.26214195980457e-05	0.680394285714286	0.942816666666667	-0.262422380952381	0.262422380952381	0.367719882368848	nonBasal
cg01469108	Two-sided Wilcoxon	bonferroni	3.446298896951e-11	2.55420719598075e-05	0.614657142857143	0.872566666666667	-0.257909523809524	0.257909523809524	0.350440641739108	nonBasal
cg15628917	Two-sided Wilcoxon	bonferroni	3.05467549350369e-14	2.2639574686328e-08	0.507394285714286	0.909733333333333	-0.402339047619048	0.402339047619048	0.346427038278254	nonBasal
cg09176275	Two-sided Wilcoxon	bonferroni	3.66532862080787e-14	2.71653998066865e-08	0.41432	0.74825	-0.33393	0.33393	0.33214439982599	nonBasal
cg09851465	Two-sided Wilcoxon	bonferroni	1.70763758452896e-09	0.00126560705758572	0.584308571428571	0.882366666666667	-0.298058095238095	0.298058095238095	0.328372740973392	nonBasal
cg17238766	Two-sided Wilcoxon	bonferroni	2.29386800688709e-13	1.70008880396434e-07	0.551485714285714	0.8933	-0.341814285714286	0.341814285714286	0.328372740973392	nonBasal
cg08267286	Two-sided Wilcoxon	bonferroni	6.89774981717704e-11	5.11223278825168e-05	0.559788571428571	0.889983333333333	-0.330194761904762	0.330194761904762	0.230109096708696	nonBasal
cg19254434	Two-sided Wilcoxon	bonferroni	6.02245066639364e-15	4.46350919914431e-09	0.472234285714286	0.8105	-0.338265714285714	0.338265714285714	0.0963062158987357	nonBasal
cg22340807	Two-sided Wilcoxon	bonferroni	9.69734901894883e-11	7.18714173864883e-05	0.575737142857143	0.839866666666667	-0.264129523809524	0.264129523809524	0.127989337775927	nonBasal
cg09459869	Two-sided Wilcoxon	bonferroni	1.57615977473267e-09	0.00116816293624424	0.231251428571429	0.4847	-0.253448571428571	0.253448571428571	0.14380345195827	nonBasal
cg17414318	Two-sided Wilcoxon	bonferroni	8.14688022482689e-21	6.03801954422932e-15	0.138217142857143	0.591283333333333	-0.453066190476191	0.453066190476191	0.183984673052895	nonBasal
cg10773698	Two-sided Wilcoxon	bonferroni	1.15179954358868e-10	8.5365047273303e-05	0.822674285714286	0.418383333333333	0.404290952380952	0.404290952380952	0.481442992080228	Basal
cg24430419	Two-sided Wilcoxon	bonferroni	1.272176542042e-13	9.4286728325172e-08	0.909634285714286	0.533983333333333	0.375650952380952	0.375650952380952	0.479287803902023	Basal
cg13883696	Two-sided Wilcoxon	bonferroni	3.02014882608459e-13	2.23836820170846e-07	0.887982857142857	0.520933333333333	0.367049523809524	0.367049523809524	0.469623634633052	Basal
cg09550810	Two-sided Wilcoxon	bonferroni	4.42533012431292e-12	3.2798112949839e-06	0.906588571428571	0.547516666666667	0.359071904761905	0.359071904761905	0.470261493486053	Basal
cg12262372	Two-sided Wilcoxon	bonferroni	3.29807342184457e-09	0.00244435062623299	0.568777142857143	0.267133333333333	0.30164380952381	0.30164380952381	0.584486488536955	Basal
cg21414842	Two-sided Wilcoxon	bonferroni	7.56279984005282e-15	5.60513128745594e-09	0.706605714285714	0.29895	0.407655714285714	0.407655714285714	0.379475169755327	Basal
cg18946602	Two-sided Wilcoxon	bonferroni	1.16555052244928e-10	8.63841941960674e-05	0.565457142857143	0.276033333333333	0.28942380952381	0.28942380952381	0.911647045827547	Basal
cg06052207	Two-sided Wilcoxon	bonferroni	8.94715549653086e-21	6.63113956047637e-15	0.844154285714286	0.294633333333333	0.549520952380952	0.549520952380952	0.338816939572286	Basal
cg09654881	Two-sided Wilcoxon	bonferroni	3.30144153471027e-12	2.44684688624284e-06	0.884411428571429	0.578683333333333	0.305728095238095	0.305728095238095	0.163125530830644	Basal
cg03449946	Two-sided Wilcoxon	bonferroni	8.15532440219981e-17	6.04427790406838e-11	0.927377142857143	0.56475	0.362627142857143	0.362627142857143	0.163125530830644	Basal
cg01970089	Two-sided Wilcoxon	bonferroni	5.75226593526501e-25	4.26326313659199e-19	0.963645714285714	0.4579	0.505745714285714	0.505745714285714	0.178120998048419	Basal
cg16001865	Two-sided Wilcoxon	bonferroni	4.04293836310836e-10	0.000299640355312594	0.7182	0.45895	0.25925	0.25925	0.184781971289173	Basal
cg02447227	Two-sided Wilcoxon	bonferroni	3.51810117701658e-09	0.00260742309683995	0.431971428571429	0.705933333333333	-0.273961904761905	0.273961904761905	0.194162194336882	nonBasal
cg11685477	Two-sided Wilcoxon	bonferroni	7.17172116869831e-17	5.31528528557491e-11	0.744497142857143	0.25755	0.486947142857143	0.486947142857143	0.238075405089149	Basal
cg05635699	Two-sided Wilcoxon	bonferroni	2.96495978591345e-15	2.19746512053082e-09	0.837005714285714	0.425283333333333	0.411722380952381	0.411722380952381	0.12184766550304	Basal
cg17436772	Two-sided Wilcoxon	bonferroni	2.70763764851873e-23	2.00675210501141e-17	0.98872	0.630683333333333	0.358036666666667	0.358036666666667	0.202141836382438	Basal
cg24870729	Two-sided Wilcoxon	bonferroni	2.90729686327698e-15	2.15472853373342e-09	0.693571428571429	0.2129	0.480671428571429	0.480671428571429	0.236266656169425	Basal
cg20550724	Two-sided Wilcoxon	bonferroni	6.20489873916031e-20	4.59872967603497e-14	0.902165714285714	0.574183333333333	0.327982380952381	0.327982380952381	0.159447321618326	Basal
cg23566513	Two-sided Wilcoxon	bonferroni	4.62994623527325e-15	3.4314615025416e-09	0.365297142857143	0.77775	-0.412452857142857	0.412452857142857	0.242893188914002	nonBasal
cg09353705	Two-sided Wilcoxon	bonferroni	1.69394231234524e-23	1.25545687508311e-17	0.0125828571428571	0.37275	-0.360167142857143	0.360167142857143	0.282828007816018	nonBasal
cg00479443	Two-sided Wilcoxon	bonferroni	1.45642210386326e-22	1.07941996016774e-16	0.02456	0.52345	-0.49889	0.49889	0.282645212766811	nonBasal
cg17043919	Two-sided Wilcoxon	bonferroni	1.06947721510098e-16	7.92637690586017e-11	0.180697142857143	0.584133333333333	-0.40343619047619	0.40343619047619	0.164908141054983	nonBasal
cg16219309	Two-sided Wilcoxon	bonferroni	4.47045786119785e-22	3.31325749153748e-16	0.175045714285714	0.800166666666667	-0.625120952380952	0.625120952380952	0.162135057395257	nonBasal
cg10683292	Two-sided Wilcoxon	bonferroni	7.1717039040744e-15	5.31527248998522e-09	0.241674285714286	0.562366666666667	-0.320692380952381	0.320692380952381	0.152006472594361	nonBasal
cg04211018	Two-sided Wilcoxon	bonferroni	7.24306697662068e-13	5.36816287438753e-07	0.639857142857143	0.898716666666667	-0.258859523809524	0.258859523809524	0.479488025610235	nonBasal
cg12262409	Two-sided Wilcoxon	bonferroni	1.03594859746894e-12	7.6778812327112e-07	0.223222857142857	0.568133333333333	-0.344910476190476	0.344910476190476	0.252081832096244	nonBasal
cg00341693	Two-sided Wilcoxon	bonferroni	4.30765019577628e-11	3.19259340434861e-05	0.273942857142857	0.5636	-0.289657142857143	0.289657142857143	0.201900094001765	nonBasal
cg01767614	Two-sided Wilcoxon	bonferroni	1.07825243765943e-24	7.99141402909095e-19	0.0494514285714286	0.6687	-0.619248571428571	0.619248571428571	0.218107184309656	nonBasal
cg22171055	Two-sided Wilcoxon	bonferroni	2.88602836646844e-10	0.000213896549366625	0.591108571428571	0.87055	-0.279441428571429	0.279441428571429	0.324780913574836	nonBasal
cg11342966	Two-sided Wilcoxon	bonferroni	6.58264880645988e-28	4.87869724966371e-22	0.99908	0.715116666666667	0.283963333333333	0.283963333333333	0.194380779655612	Basal
cg04307859	Two-sided Wilcoxon	bonferroni	1.22310874704928e-18	9.0650093233184e-13	0.9858	0.560133333333333	0.425666666666667	0.425666666666667	0.15291797665211	Basal
cg19896129	Two-sided Wilcoxon	bonferroni	1.16159784638401e-11	8.60912435858275e-06	0.158925714285714	0.5129	-0.353974285714286	0.353974285714286	0.133334238387588	nonBasal
cg26264999	Two-sided Wilcoxon	bonferroni	5.76791138094455e-09	0.00427485868043015	0.131205714285714	0.523233333333333	-0.392027619047619	0.392027619047619	0.191615257237577	nonBasal
cg13477806	Two-sided Wilcoxon	bonferroni	7.29101402246293e-12	5.40369858767829e-06	0.0164342857142857	0.279366666666667	-0.262932380952381	0.262932380952381	0.708582585987748	nonBasal
cg22815110	Two-sided Wilcoxon	bonferroni	3.0680709620774e-12	2.27388545318886e-06	0.0504285714285714	0.324766666666667	-0.274338095238095	0.274338095238095	0.90661141579321	nonBasal
cg17734803	Two-sided Wilcoxon	bonferroni	4.23136588997644e-14	3.13605567252659e-08	0.154588571428571	0.412733333333333	-0.258144761904762	0.258144761904762	0.954018846277218	nonBasal
cg18279094	Two-sided Wilcoxon	bonferroni	2.71104663046467e-09	0.00200927865493574	0.368702857142857	0.736316666666667	-0.367613809523809	0.367613809523809	0.978970792119581	nonBasal
cg20620784	Two-sided Wilcoxon	bonferroni	1.60706942958215e-15	1.19107147238766e-09	0.507005714285714	0.828533333333333	-0.321527619047619	0.321527619047619	0.551582995168464	nonBasal
cg00270148	Two-sided Wilcoxon	bonferroni	1.04941016345999e-20	7.77765095597552e-15	0.924691428571429	0.562516666666667	0.362174761904762	0.362174761904762	0.276130174996693	Basal
cg17762770	Two-sided Wilcoxon	bonferroni	1.1654782895053e-21	8.63788406875406e-16	0.959217142857143	0.668866666666667	0.290350476190476	0.290350476190476	0.253119327080302	Basal
cg01641012	Two-sided Wilcoxon	bonferroni	8.96811138715788e-14	6.64667091403512e-08	0.171228571428571	0.635283333333333	-0.464054761904762	0.464054761904762	0.217891769806634	nonBasal
cg19080261	Two-sided Wilcoxon	bonferroni	3.17330764728287e-10	0.000235188109624546	0.186108571428571	0.523583333333333	-0.337474761904762	0.337474761904762	0.229352019733513	nonBasal
cg03186331	Two-sided Wilcoxon	bonferroni	1.38196970633412e-11	1.024239938001e-05	0.181205714285714	0.53345	-0.352244285714286	0.352244285714286	0.230848603168203	nonBasal
cg19668500	Two-sided Wilcoxon	bonferroni	2.10500647748224e-14	1.56011502575357e-08	0.136474285714286	0.627116666666667	-0.490642380952381	0.490642380952381	0.23534655322386	nonBasal
cg01433422	Two-sided Wilcoxon	bonferroni	5.09484532976165e-14	3.7760191419262e-08	0.648914285714286	0.361266666666667	0.287647619047619	0.287647619047619	0.197987119200854	Basal
cg03184313	Two-sided Wilcoxon	bonferroni	2.62206546650208e-10	0.000194333071017068	0.602148571428571	0.22705	0.375098571428572	0.375098571428572	0.160883398403356	Basal
cg07579123	Two-sided Wilcoxon	bonferroni	2.08002267802131e-17	1.5415984077021e-11	0.931468571428571	0.6325	0.298968571428571	0.298968571428571	0.113222605631963	Basal
cg07383338	Two-sided Wilcoxon	bonferroni	2.82735232557575e-19	2.09547803933884e-13	0.687445714285714	0.333483333333333	0.353962380952381	0.353962380952381	0.154359434765125	Basal
cg19267457	Two-sided Wilcoxon	bonferroni	5.94959879673696e-11	4.40951540020761e-05	0.626508571428571	0.296683333333333	0.329825238095238	0.329825238095238	0.171988968964467	Basal
cg13300480	Two-sided Wilcoxon	bonferroni	3.43356074301561e-15	2.5447663768823e-09	0.318605714285714	0.678533333333333	-0.359927619047619	0.359927619047619	0.174476261139919	nonBasal
cg11786966	Two-sided Wilcoxon	bonferroni	7.13982984427068e-14	5.291649189932e-08	0.929731428571429	0.65665	0.273081428571429	0.273081428571429	0.143285339897506	Basal
cg11934874	Two-sided Wilcoxon	bonferroni	6.67843270082392e-13	4.94968700405215e-07	0.56964	0.851866666666667	-0.282226666666667	0.282226666666667	0.186649782563266	nonBasal
cg05371908	Two-sided Wilcoxon	bonferroni	3.20013506332471e-17	2.37176410150779e-11	0.940942857142857	0.57905	0.361892857142857	0.361892857142857	0.187239979135938	Basal
cg19745637	Two-sided Wilcoxon	bonferroni	3.17558614637987e-09	0.00235356979445871	0.00156	0.374383333333333	-0.372823333333333	0.372823333333333	0.737670253955199	nonBasal
cg16487794	Two-sided Wilcoxon	bonferroni	2.07907627767039e-09	0.00154089698781402	0.0238514285714286	0.355016666666667	-0.331165238095238	0.331165238095238	0.736029163798317	nonBasal
cg26262482	Two-sided Wilcoxon	bonferroni	7.78938743419597e-21	5.77306554991717e-15	0.0787657142857143	0.492916666666667	-0.414150952380952	0.414150952380952	0.705889777331564	nonBasal
cg24306340	Two-sided Wilcoxon	bonferroni	2.71697284300508e-10	0.0002013670837729	0.0901314285714286	0.456633333333333	-0.366501904761905	0.366501904761905	0.708041593904614	nonBasal
cg01521258	Two-sided Wilcoxon	bonferroni	3.37811071686034e-15	2.50366986724746e-09	0.0526285714285714	0.34685	-0.294221428571429	0.294221428571429	0.692926500378674	nonBasal
cg17181043	Two-sided Wilcoxon	bonferroni	9.11510431278563e-20	6.75561398589951e-14	0.913708571428571	0.4281	0.485608571428571	0.485608571428571	0.15338602623784	Basal
cg12299795	Two-sided Wilcoxon	bonferroni	7.02793539331688e-23	5.20871917707984e-17	0.824874285714286	0.300833333333333	0.524040952380952	0.524040952380952	0.149355032365026	Basal
cg21912203	Two-sided Wilcoxon	bonferroni	3.40669225030811e-23	2.52485292785461e-17	0.965245714285714	0.509233333333333	0.456012380952381	0.456012380952381	0.251953299226026	Basal
cg12049550	Two-sided Wilcoxon	bonferroni	7.99026575347615e-09	0.00592194551186008	0.49644	0.781566666666667	-0.285126666666667	0.285126666666667	0.239306653530623	nonBasal
cg22159253	Two-sided Wilcoxon	bonferroni	2.44947869007188e-09	0.00181541888375332	0.290034285714286	0.603733333333333	-0.313699047619048	0.313699047619048	0.201001176484292	nonBasal
cg00846834	Two-sided Wilcoxon	bonferroni	4.24862740758031e-12	3.14884895999111e-06	0.495068571428571	0.763716666666667	-0.268648095238095	0.268648095238095	0.573931780125628	nonBasal
cg12402027	Two-sided Wilcoxon	bonferroni	2.86707506369883e-15	2.12491834808507e-09	0.788834285714286	0.4041	0.384734285714286	0.384734285714286	0.19023337660757	Basal
cg13892688	Two-sided Wilcoxon	bonferroni	1.49546879202958e-15	1.10835921786876e-09	0.484965714285714	0.803166666666667	-0.318200952380952	0.318200952380952	0.177835204274867	nonBasal
cg06338511	Two-sided Wilcoxon	bonferroni	4.23748831186368e-13	3.14059327489621e-07	0.394502857142857	0.71195	-0.317447142857143	0.317447142857143	0.21748334457189	nonBasal
cg17489870	Two-sided Wilcoxon	bonferroni	8.95952610893424e-22	6.64030797800607e-16	0.861	0.299	0.562	0.562	0.212141543888002	Basal
cg19807361	Two-sided Wilcoxon	bonferroni	1.80268359989726e-16	1.33604993664586e-10	0.0169314285714286	0.3137	-0.296768571428571	0.296768571428571	0.679008507176376	nonBasal
cg03054432	Two-sided Wilcoxon	bonferroni	7.60910163664958e-10	0.000563944763249465	0.120382857142857	0.461783333333333	-0.341400476190476	0.341400476190476	0.6986703125	nonBasal
cg09235539	Two-sided Wilcoxon	bonferroni	4.43327580497919e-11	3.2857001964813e-05	0.266982857142857	0.66445	-0.397467142857143	0.397467142857143	0.538019945991833	nonBasal
cg09082287	Two-sided Wilcoxon	bonferroni	2.98321325484455e-09	0.00221099358776176	0.291502857142857	0.6475	-0.355997142857143	0.355997142857143	0.537234802067239	nonBasal
cg24550010	Two-sided Wilcoxon	bonferroni	4.61043671860236e-09	0.00341700212180855	0.426302857142857	0.787983333333333	-0.361680476190476	0.361680476190476	0.550026106878363	nonBasal
cg26615127	Two-sided Wilcoxon	bonferroni	3.56413547815582e-17	2.6415411889578e-11	0.09952	0.712583333333333	-0.613063333333333	0.613063333333333	0.580954690263214	nonBasal
cg00466108	Two-sided Wilcoxon	bonferroni	1.59724611600123e-23	1.18379097264373e-17	0.07508	0.506366666666667	-0.431286666666667	0.431286666666667	0.602780577461981	nonBasal
cg04994405	Two-sided Wilcoxon	bonferroni	3.89940508622029e-12	2.89002458262673e-06	0.39692	0.759066666666667	-0.362146666666667	0.362146666666667	0.626748496542166	nonBasal
cg20299703	Two-sided Wilcoxon	bonferroni	2.08882631085581e-16	1.54812317615923e-10	0.278	0.822233333333333	-0.544233333333333	0.544233333333333	0.613087286348829	nonBasal
cg17758446	Two-sided Wilcoxon	bonferroni	2.55245149565856e-13	1.89173666374987e-07	0.733194285714286	0.465233333333333	0.267960952380952	0.267960952380952	0.185495834453104	Basal
cg25503513	Two-sided Wilcoxon	bonferroni	7.85839892164754e-12	5.82421306878446e-06	0.0349885714285714	0.345916666666667	-0.310928095238095	0.310928095238095	0.662694320880453	nonBasal
cg21683284	Two-sided Wilcoxon	bonferroni	3.76985028641966e-14	2.7940056905285e-08	0.0345485714285714	0.400383333333333	-0.365834761904762	0.365834761904762	0.662694320880453	nonBasal
cg01933519	Two-sided Wilcoxon	bonferroni	5.39537551598118e-13	3.99875558679187e-07	0.263068571428571	0.617616666666667	-0.354548095238095	0.354548095238095	0.206367644084007	nonBasal
cg08234308	Two-sided Wilcoxon	bonferroni	4.70136322501234e-15	3.48439184740177e-09	0.175028571428571	0.715783333333333	-0.540754761904762	0.540754761904762	0.623191036019607	nonBasal
cg25290445	Two-sided Wilcoxon	bonferroni	1.16689055130796e-17	8.64835097649141e-12	0.111925714285714	0.623133333333333	-0.511207619047619	0.511207619047619	0.621232402087628	nonBasal
cg00630958	Two-sided Wilcoxon	bonferroni	2.25925627487028e-12	1.67443649183873e-06	0.188777142857143	0.548366666666667	-0.359589523809524	0.359589523809524	0.63572557377589	nonBasal
cg16987305	Two-sided Wilcoxon	bonferroni	1.20727072608898e-15	8.94762662287215e-10	0.110685714285714	0.60575	-0.495064285714286	0.495064285714286	0.639132000760618	nonBasal
cg03514351	Two-sided Wilcoxon	bonferroni	2.50807424970677e-15	1.85884668979893e-09	0.167474285714286	0.63675	-0.469275714285714	0.469275714285714	0.638482038878438	nonBasal
cg16294013	Two-sided Wilcoxon	bonferroni	4.50211965262591e-12	3.33672346994543e-06	0.134565714285714	0.5385	-0.403934285714286	0.403934285714286	0.590239481730611	nonBasal
cg22336004	Two-sided Wilcoxon	bonferroni	6.31118294951717e-15	4.6775016871199e-09	0.0836914285714286	0.482733333333333	-0.399041904761905	0.399041904761905	0.588067489159234	nonBasal
cg22488256	Two-sided Wilcoxon	bonferroni	1.98092694738274e-11	1.46815410241798e-05	0.132422857142857	0.589316666666667	-0.45689380952381	0.45689380952381	0.588790152672217	nonBasal
cg10552807	Two-sided Wilcoxon	bonferroni	2.61693221997655e-10	0.000193952623017452	0.188954285714286	0.60015	-0.411195714285714	0.411195714285714	0.588067489159234	nonBasal
cg09444657	Two-sided Wilcoxon	bonferroni	6.05813780323893e-13	4.48995854218152e-07	0.122491428571429	0.507283333333333	-0.384791904761905	0.384791904761905	0.592364119667392	nonBasal
cg24637364	Two-sided Wilcoxon	bonferroni	2.13704276888509e-14	1.58385856294534e-08	0.0431028571428572	0.29355	-0.250447142857143	0.250447142857143	0.635403968539948	nonBasal
cg20612286	Two-sided Wilcoxon	bonferroni	2.52162598219823e-09	0.00186889048857631	0.42412	0.74375	-0.31963	0.31963	0.21090578607703	nonBasal
cg27480214	Two-sided Wilcoxon	bonferroni	2.45611500709249e-10	0.000182033735693156	0.139017142857143	0.4177	-0.278682857142857	0.278682857142857	0.201354171706908	nonBasal
cg00736744	Two-sided Wilcoxon	bonferroni	2.51826591646846e-16	1.86640019266102e-10	0.184902857142857	0.57155	-0.386647142857143	0.386647142857143	0.110569783128706	nonBasal
cg17538088	Two-sided Wilcoxon	bonferroni	7.68785717659659e-29	5.69781690714868e-23	0.941502857142857	0.3391	0.602402857142857	0.602402857142857	0.148812118143548	Basal
cg10773181	Two-sided Wilcoxon	bonferroni	5.03981021732746e-18	3.73523014352116e-12	0.840965714285714	0.390783333333333	0.450182380952381	0.450182380952381	0.119447448771441	Basal
cg05608389	Two-sided Wilcoxon	bonferroni	4.78669031998183e-20	3.54763159720293e-14	0.112857142857143	0.645383333333333	-0.53252619047619	0.53252619047619	0.227724031423876	nonBasal
cg08891882	Two-sided Wilcoxon	bonferroni	3.40907311929613e-22	2.52661749700073e-16	0.309971428571429	0.883333333333333	-0.573361904761905	0.573361904761905	0.151831361448191	nonBasal
cg23794430	Two-sided Wilcoxon	bonferroni	1.77380169920353e-10	0.00013146442603562	0.766068571428571	0.398766666666667	0.367301904761905	0.367301904761905	0.150990319175221	Basal
cg16265399	Two-sided Wilcoxon	bonferroni	2.74967262618809e-15	2.03790611853617e-09	0.507045714285714	0.84795	-0.340904285714286	0.340904285714286	0.256215422443822	nonBasal
cg04654585	Two-sided Wilcoxon	bonferroni	6.78885834105172e-11	5.03152841517878e-05	0.502062857142857	0.7651	-0.263037142857143	0.263037142857143	0.26159230477552	nonBasal
cg01356829	Two-sided Wilcoxon	bonferroni	2.23879955604665e-13	1.6592750969662e-07	0.355851428571429	0.7263	-0.370448571428571	0.370448571428571	0.730103304517258	nonBasal
cg19745415	Two-sided Wilcoxon	bonferroni	5.48663306153149e-14	4.06639066038875e-08	0.332348571428571	0.726633333333333	-0.394284761904762	0.394284761904762	0.717580956965207	nonBasal
cg00318756	Two-sided Wilcoxon	bonferroni	8.69336025460289e-14	6.44304048589766e-08	0.18372	0.5443	-0.36058	0.36058	0.705323571774182	nonBasal
cg06952660	Two-sided Wilcoxon	bonferroni	1.81170892784602e-12	1.34273901332844e-06	0.152782857142857	0.523416666666667	-0.37063380952381	0.37063380952381	0.703311237359264	nonBasal
cg27416067	Two-sided Wilcoxon	bonferroni	1.05891084530939e-12	7.8480647844683e-07	0.04076	0.4121	-0.37134	0.37134	0.706437516937971	nonBasal
cg04311496	Two-sided Wilcoxon	bonferroni	8.29895378185483e-11	6.1507281006528e-05	0.0900171428571429	0.51905	-0.429032857142857	0.429032857142857	0.642640890831758	nonBasal
cg12633410	Two-sided Wilcoxon	bonferroni	3.65286284977398e-13	2.70730103679574e-07	0.25696	0.69655	-0.43959	0.43959	0.241697763698354	nonBasal
cg11268227	Two-sided Wilcoxon	bonferroni	8.89539089723324e-18	6.59277448652993e-12	0.871148571428571	0.5884	0.282748571428571	0.282748571428571	0.210855584651737	Basal
cg11668419	Two-sided Wilcoxon	bonferroni	2.45207372319042e-13	1.81734217957396e-07	0.193914285714286	0.644	-0.450085714285714	0.450085714285714	0.33791179330264	nonBasal
cg22149824	Two-sided Wilcoxon	bonferroni	6.80465846758001e-22	5.04323859995459e-16	0.951617142857143	0.57575	0.375867142857143	0.375867142857143	0.212276679769205	Basal
cg11747935	Two-sided Wilcoxon	bonferroni	3.98660593052759e-09	0.00295465305238087	0.453782857142857	0.772033333333333	-0.318250476190476	0.318250476190476	0.153613404275286	nonBasal
cg23369529	Two-sided Wilcoxon	bonferroni	3.04251804143465e-12	2.25494703381908e-06	0.353217142857143	0.667383333333333	-0.31416619047619	0.31416619047619	0.539122363659807	nonBasal
cg15128801	Two-sided Wilcoxon	bonferroni	2.33035511305727e-24	1.72713104026683e-18	0.02112	0.492483333333333	-0.471363333333333	0.471363333333333	0.180898209945604	nonBasal
cg00884805	Two-sided Wilcoxon	bonferroni	1.02789377864238e-13	7.61818334571907e-08	0.87332	0.53665	0.33667	0.33667	0.461498082537748	Basal
cg15160495	Two-sided Wilcoxon	bonferroni	9.60380966828762e-18	7.11781551660303e-12	0.878548571428571	0.4819	0.396648571428571	0.396648571428571	0.297917752463207	Basal
cg21374630	Two-sided Wilcoxon	bonferroni	2.61583324477599e-14	1.9387117301995e-08	0.360531428571429	0.681933333333333	-0.321401904761905	0.321401904761905	0.127122281408519	nonBasal
cg18408283	Two-sided Wilcoxon	bonferroni	2.04545437811451e-17	1.51597828506768e-11	0.541091428571429	0.9191	-0.378008571428571	0.378008571428571	0.195953211177819	nonBasal
cg14981960	Two-sided Wilcoxon	bonferroni	7.8399755487766e-15	5.81055867809803e-09	0.131365714285714	0.647733333333333	-0.516367619047619	0.516367619047619	0.22712646484375	nonBasal
cg08400728	Two-sided Wilcoxon	bonferroni	9.95662988243429e-14	7.37930645421676e-08	0.354228571428571	0.742233333333333	-0.388004761904762	0.388004761904762	0.228280051929084	nonBasal
cg21971634	Two-sided Wilcoxon	bonferroni	2.81785288929413e-17	2.0884375796359e-11	0.8112	0.359883333333333	0.451316666666667	0.451316666666667	0.269443251994198	Basal
cg18167921	Two-sided Wilcoxon	bonferroni	2.89948795116366e-09	0.00214894099756519	0.118542857142857	0.38595	-0.267407142857143	0.267407142857143	0.578226149312747	nonBasal
cg08140548	Two-sided Wilcoxon	bonferroni	5.78758695289351e-11	4.28944113220226e-05	0.989885714285714	0.577483333333333	0.412402380952381	0.412402380952381	0.2752703671096	Basal
cg27393126	Two-sided Wilcoxon	bonferroni	2.75905027544406e-09	0.00204485631639398	0.136057142857143	0.48805	-0.351992857142857	0.351992857142857	0.441323529411765	nonBasal
cg27268184	Two-sided Wilcoxon	bonferroni	8.63963669882581e-14	6.40322354115126e-08	0.0614914285714286	0.382183333333333	-0.320691904761905	0.320691904761905	0.436815328821436	nonBasal
cg17719053	Two-sided Wilcoxon	bonferroni	1.92017345246181e-11	1.42312695342481e-05	0.228474285714286	0.545033333333333	-0.316559047619048	0.316559047619048	0.380498814019538	nonBasal
cg18274569	Two-sided Wilcoxon	bonferroni	1.54624525797284e-10	0.000114599194172028	0.103822857142857	0.43695	-0.333127142857143	0.333127142857143	0.14262838675241	nonBasal
cg12303627	Two-sided Wilcoxon	bonferroni	1.15312345611996e-09	0.000854631683886026	0.162662857142857	0.503483333333333	-0.340820476190476	0.340820476190476	0.100850135388198	nonBasal
cg16980686	Two-sided Wilcoxon	bonferroni	3.83933903550662e-11	2.84550692947055e-05	0.834017142857143	0.574916666666667	0.259100476190476	0.259100476190476	0.247649640569221	Basal
cg10642659	Two-sided Wilcoxon	bonferroni	2.98294087958596e-09	0.00221079171820074	0.507142857142857	0.787916666666667	-0.28077380952381	0.28077380952381	0.147528076682892	nonBasal
cg27547954	Two-sided Wilcoxon	bonferroni	1.59319342293695e-13	1.1807873394426e-07	0.0170914285714286	0.3821	-0.365008571428571	0.365008571428571	0.626447351037125	nonBasal
cg17888155	Two-sided Wilcoxon	bonferroni	3.70859752960922e-15	2.74860851608223e-09	0.145994285714286	0.59445	-0.448455714285714	0.448455714285714	0.614967730402528	nonBasal
cg08541923	Two-sided Wilcoxon	bonferroni	2.32669998917203e-16	1.7244220634749e-10	0.547245714285714	0.244133333333333	0.303112380952381	0.303112380952381	0.197691270382541	Basal
cg20707222	Two-sided Wilcoxon	bonferroni	1.38142486391498e-14	1.02383613076627e-08	0.0459485714285714	0.36605	-0.320101428571429	0.320101428571429	0.531538512630903	nonBasal
cg27158141	Two-sided Wilcoxon	bonferroni	3.37274506128837e-10	0.000249969313844857	0.0394	0.338416666666667	-0.299016666666667	0.299016666666667	0.528056170995347	nonBasal
cg26363196	Two-sided Wilcoxon	bonferroni	1.91050038648083e-11	1.41595780893834e-05	0.0484342857142857	0.32325	-0.274815714285714	0.274815714285714	0.529511873050566	nonBasal
cg06211837	Two-sided Wilcoxon	bonferroni	2.31510936881772e-09	0.00171583173315241	0.0495314285714286	0.410083333333333	-0.360551904761905	0.360551904761905	0.521731319670781	nonBasal
cg27538686	Two-sided Wilcoxon	bonferroni	5.08202562778978e-12	3.76651788390826e-06	0.0378857142857143	0.4438	-0.405914285714286	0.405914285714286	0.509540688623668	nonBasal
cg10241563	Two-sided Wilcoxon	bonferroni	2.08301123284437e-09	0.00154381336016644	0.911548571428571	0.61005	0.301498571428572	0.301498571428572	0.162972652877705	Basal
cg06446432	Two-sided Wilcoxon	bonferroni	1.78151345270347e-12	1.32035978790391e-06	0.854714285714286	0.595683333333333	0.259030952380952	0.259030952380952	0.113415735841021	Basal
cg14828370	Two-sided Wilcoxon	bonferroni	3.0031473917221e-18	2.22576767363788e-12	0.923777142857143	0.592516666666667	0.331260476190476	0.331260476190476	0.246798380778463	Basal
cg13823136	Two-sided Wilcoxon	bonferroni	1.20345280127172e-11	8.91933026398531e-06	0.0314228571428571	0.462966666666667	-0.43154380952381	0.43154380952381	0.694490122612318	nonBasal
cg13463054	Two-sided Wilcoxon	bonferroni	4.74124229267283e-14	3.51394801900301e-08	0.00832	0.356166666666667	-0.347846666666667	0.347846666666667	0.693341728261809	nonBasal
cg06201642	Two-sided Wilcoxon	bonferroni	5.29255010917049e-18	3.92254705066117e-12	0.0191828571428571	0.289383333333333	-0.270200476190476	0.270200476190476	0.696782500404562	nonBasal
cg00294096	Two-sided Wilcoxon	bonferroni	3.16180290532076e-20	2.34335441426396e-14	0.0105771428571429	0.29425	-0.283672857142857	0.283672857142857	0.714029655666872	nonBasal
cg23243867	Two-sided Wilcoxon	bonferroni	2.57251605261552e-22	1.90660740981573e-16	0.00413142857142857	0.2676	-0.263468571428571	0.263468571428571	0.711956930609321	nonBasal
cg08431563	Two-sided Wilcoxon	bonferroni	1.9064941854395e-23	1.41298863306756e-17	0.013	0.458283333333333	-0.445283333333333	0.445283333333333	0.702480999344179	nonBasal
cg25272065	Two-sided Wilcoxon	bonferroni	9.33584631234196e-12	6.91921581516068e-06	0.224217142857143	0.638633333333333	-0.414416190476191	0.414416190476191	0.639309775517269	nonBasal
cg27440731	Two-sided Wilcoxon	bonferroni	1.80449104150716e-20	1.33738951295782e-14	0.914137142857143	0.497616666666667	0.416520476190476	0.416520476190476	0.160853909196959	Basal
cg11338128	Two-sided Wilcoxon	bonferroni	4.17083381443686e-19	3.09119262740081e-13	0.672268571428571	0.342633333333333	0.329635238095238	0.329635238095238	0.135318088817996	Basal
cg27440927	Two-sided Wilcoxon	bonferroni	6.14728903624914e-13	4.55603253277087e-07	0.712034285714286	0.459566666666667	0.252467619047619	0.252467619047619	0.141999410011615	Basal
cg27175634	Two-sided Wilcoxon	bonferroni	2.0388743994111e-13	1.51110156675154e-07	0.110811428571429	0.516733333333333	-0.405921904761905	0.405921904761905	0.710446074594076	nonBasal
cg10541576	Two-sided Wilcoxon	bonferroni	9.18346618525933e-23	6.80628004587402e-17	0.879874285714286	0.435583333333333	0.444290952380952	0.444290952380952	0.103993706145659	Basal
cg09259351	Two-sided Wilcoxon	bonferroni	1.59967928375929e-14	1.18559430276178e-08	0.733754285714286	0.38735	0.346404285714286	0.346404285714286	0.210109920884968	Basal
cg15824100	Two-sided Wilcoxon	bonferroni	2.0891505403666e-11	1.54836347724001e-05	0.139594285714286	0.492783333333333	-0.353189047619048	0.353189047619048	0.24979497492478	nonBasal
cg10807084	Two-sided Wilcoxon	bonferroni	1.32431385646303e-11	9.81508593148291e-06	0.0851942857142857	0.4212	-0.336005714285714	0.336005714285714	0.253968925619835	nonBasal
cg26390416	Two-sided Wilcoxon	bonferroni	1.3486351871769e-14	9.99534225800222e-09	0.405491428571429	0.785	-0.379508571428571	0.379508571428571	0.296613860224054	nonBasal
cg02820960	Two-sided Wilcoxon	bonferroni	1.16156141181689e-10	8.6088543256103e-05	0.60864	0.902316666666667	-0.293676666666667	0.293676666666667	0.273709946482528	nonBasal
cg19451011	Two-sided Wilcoxon	bonferroni	4.79225299094046e-19	3.55175434297056e-13	0.775188571428571	0.42505	0.350138571428571	0.350138571428571	0.177280245746692	Basal
cg25494663	Two-sided Wilcoxon	bonferroni	5.69253138019646e-16	4.2189911697757e-10	0.246565714285714	0.70965	-0.463084285714286	0.463084285714286	0.456638037468763	nonBasal
cg10376468	Two-sided Wilcoxon	bonferroni	2.6943136034577e-17	1.99687705563465e-11	0.0381657142857143	0.30355	-0.265384285714286	0.265384285714286	0.495425125115964	nonBasal
cg10624729	Two-sided Wilcoxon	bonferroni	7.74167327226546e-18	5.73770243737318e-12	0.757525714285714	0.4139	0.343625714285714	0.343625714285714	0.107946463315337	Basal
cg12436444	Two-sided Wilcoxon	bonferroni	6.29626599503125e-15	4.66644606088744e-09	0.494702857142857	0.910883333333333	-0.416180476190476	0.416180476190476	0.278157173964425	nonBasal
cg18668325	Two-sided Wilcoxon	bonferroni	1.0895248279415e-13	8.07495878604702e-08	0.245057142857143	0.69305	-0.447992857142857	0.447992857142857	0.555177086291533	nonBasal
cg22282889	Two-sided Wilcoxon	bonferroni	1.15157560449652e-17	8.53484501394572e-12	0.164577142857143	0.6166	-0.452022857142857	0.452022857142857	0.553765320591263	nonBasal
cg18487946	Two-sided Wilcoxon	bonferroni	2.13200948918468e-14	1.58012817286178e-08	0.356634285714286	0.797	-0.440365714285714	0.440365714285714	0.558016862152151	nonBasal
cg18871105	Two-sided Wilcoxon	bonferroni	4.71217867084161e-13	3.4924076610009e-07	0.0385771428571429	0.4071	-0.368522857142857	0.368522857142857	0.569851345486111	nonBasal
cg03327649	Two-sided Wilcoxon	bonferroni	1.37329888332718e-17	1.01781360088352e-11	0.0348914285714286	0.457683333333333	-0.422791904761905	0.422791904761905	0.573579509215384	nonBasal
cg25282035	Two-sided Wilcoxon	bonferroni	2.33318589012441e-14	1.72922905653626e-08	0.0455028571428571	0.555633333333333	-0.510130476190476	0.510130476190476	0.561867865496557	nonBasal
cg20967975	Two-sided Wilcoxon	bonferroni	2.90903441721472e-23	2.15601631314661e-17	0.0341714285714286	0.4529	-0.418728571428571	0.418728571428571	0.57314718504031	nonBasal
cg06914015	Two-sided Wilcoxon	bonferroni	8.46448353760341e-11	6.27340965147708e-05	0.0639085714285714	0.465766666666667	-0.401858095238095	0.401858095238095	0.586004804665922	nonBasal
cg16889022	Two-sided Wilcoxon	bonferroni	3.72680658670023e-11	2.76210406769994e-05	0.0308057142857143	0.32165	-0.290844285714286	0.290844285714286	0.594231137868348	nonBasal
cg20227495	Two-sided Wilcoxon	bonferroni	5.00605651653967e-10	0.000371021375695079	0.0531314285714286	0.334416666666667	-0.281285238095238	0.281285238095238	0.598284203914776	nonBasal
cg26742866	Two-sided Wilcoxon	bonferroni	3.16355401824327e-09	0.00234465224285091	0.375942857142857	0.656366666666667	-0.28042380952381	0.28042380952381	0.380897568319882	nonBasal
cg26329328	Two-sided Wilcoxon	bonferroni	4.38086404337734e-33	3.2468554814289e-27	0.984994285714286	0.535283333333333	0.449710952380952	0.449710952380952	0.229959797812279	Basal
cg17256397	Two-sided Wilcoxon	bonferroni	1.72295730520761e-09	0.00127696119196809	0.380251428571429	0.668716666666667	-0.288465238095238	0.288465238095238	0.143988004997918	nonBasal
cg27315157	Two-sided Wilcoxon	bonferroni	7.74287017506206e-16	5.73858951589637e-10	0.0410114285714286	0.482416666666667	-0.441405238095238	0.441405238095238	0.239665665996625	nonBasal
cg05164591	Two-sided Wilcoxon	bonferroni	3.32216410044967e-18	2.46220531222777e-12	0.927514285714286	0.517983333333333	0.409530952380952	0.409530952380952	0.152722507522258	Basal
cg08978825	Two-sided Wilcoxon	bonferroni	3.01995153860394e-15	2.23822198307861e-09	0.918017142857143	0.505133333333333	0.41288380952381	0.41288380952381	0.214074068129554	Basal
cg19828400	Two-sided Wilcoxon	bonferroni	6.69726691112736e-14	4.96364588484749e-08	0.151617142857143	0.62435	-0.472732857142857	0.472732857142857	0.118376922614193	nonBasal
cg25171730	Two-sided Wilcoxon	bonferroni	4.1552339898029e-18	3.07963089537247e-12	0.832622857142857	0.410616666666667	0.42200619047619	0.42200619047619	0.312995201670891	Basal
cg03005301	Two-sided Wilcoxon	bonferroni	6.52020187316291e-12	4.83241501728532e-06	0.904468571428571	0.635933333333333	0.268535238095238	0.268535238095238	0.181218048047757	Basal
cg22730457	Two-sided Wilcoxon	bonferroni	1.27541410018755e-21	9.45266783283499e-16	0.783942857142857	0.272366666666667	0.51157619047619	0.51157619047619	0.1195612766483	Basal
cg14044464	Two-sided Wilcoxon	bonferroni	1.54792461946956e-19	1.14723659209677e-13	0.215085714285714	0.713516666666667	-0.498430952380952	0.498430952380952	0.192616387109394	nonBasal
cg10549234	Two-sided Wilcoxon	bonferroni	2.34619492868945e-10	0.000173887064042354	0.582497142857143	0.274833333333333	0.30766380952381	0.30766380952381	0.196260404280618	Basal
cg27586243	Two-sided Wilcoxon	bonferroni	1.00675554890282e-10	7.46151841291583e-05	0.576445714285714	0.840866666666667	-0.264420952380952	0.264420952380952	0.132314119274499	nonBasal
cg23639773	Two-sided Wilcoxon	bonferroni	1.68099356112427e-12	1.24585997285945e-06	0.667725714285714	0.928083333333333	-0.260357619047619	0.260357619047619	0.22767600430716	nonBasal
cg10774435	Two-sided Wilcoxon	bonferroni	1.84980913738348e-16	1.37097679312608e-10	0.499708571428571	0.211916666666667	0.287791904761905	0.287791904761905	0.10873152591724	Basal
cg07034096	Two-sided Wilcoxon	bonferroni	9.71379748575825e-20	7.1993324375823e-14	0.901971428571429	0.551233333333333	0.350738095238095	0.350738095238095	0.121137223699276	Basal
cg15360270	Two-sided Wilcoxon	bonferroni	3.77857616412399e-15	2.80047283115968e-09	0.7986	0.523733333333333	0.274866666666667	0.274866666666667	0.128334887722381	Basal
cg22063022	Two-sided Wilcoxon	bonferroni	8.33016123846828e-10	0.000617385735108457	0.37828	0.110233333333333	0.268046666666667	0.268046666666667	0.221059072581151	Basal
cg17587492	Two-sided Wilcoxon	bonferroni	3.53156250372124e-21	2.61739989182048e-15	0.479308571428571	0.920866666666667	-0.441558095238095	0.441558095238095	0.137006939371804	nonBasal
cg00409729	Two-sided Wilcoxon	bonferroni	1.17488028816266e-23	8.70756651170316e-18	0.985045714285714	0.635183333333333	0.349862380952381	0.349862380952381	0.11986656230485	Basal
cg21971721	Two-sided Wilcoxon	bonferroni	1.25792701003763e-17	9.32306313854338e-12	0.800165714285714	0.336633333333333	0.463532380952381	0.463532380952381	0.0941866942855574	Basal
cg26439975	Two-sided Wilcoxon	bonferroni	1.37808251954732e-17	1.0213589689499e-11	0.915097142857143	0.439333333333333	0.47576380952381	0.47576380952381	0.0879393786772281	Basal
cg05189742	Two-sided Wilcoxon	bonferroni	1.14776471694781e-15	8.50660081142283e-10	0.959685714285714	0.681883333333333	0.277802380952381	0.277802380952381	0.0991214163033426	Basal
cg19149819	Two-sided Wilcoxon	bonferroni	1.59149170694493e-15	1.1795261211437e-09	0.391474285714286	0.7816	-0.390125714285714	0.390125714285714	0.315060694589823	nonBasal
cg26930236	Two-sided Wilcoxon	bonferroni	1.17959147319651e-23	8.7424832240223e-18	0.994382857142857	0.72925	0.265132857142857	0.265132857142857	0.225706241477524	Basal
cg10574897	Two-sided Wilcoxon	bonferroni	9.54008469327224e-13	7.07058606999526e-07	0.146714285714286	0.5206	-0.373885714285714	0.373885714285714	0.748904709864296	nonBasal
cg23238790	Two-sided Wilcoxon	bonferroni	1.20184390584273e-10	8.90740601595813e-05	0.213137142857143	0.466416666666667	-0.253279523809524	0.253279523809524	0.711474308150824	nonBasal
cg21986665	Two-sided Wilcoxon	bonferroni	9.31336130924211e-11	6.90255116753825e-05	0.258314285714286	0.58245	-0.324135714285714	0.324135714285714	0.259284170156137	nonBasal
cg24870231	Two-sided Wilcoxon	bonferroni	4.60640884391488e-09	0.00341401688262329	0.571657142857143	0.842983333333333	-0.27132619047619	0.27132619047619	0.159309358628538	nonBasal
cg07478468	Two-sided Wilcoxon	bonferroni	8.47375724167525e-18	6.2802828108814e-12	0.11204	0.622766666666667	-0.510726666666667	0.510726666666667	0.723072403248307	nonBasal
cg15639684	Two-sided Wilcoxon	bonferroni	5.9259987608116e-12	4.39202435158172e-06	0.284085714285714	0.64295	-0.358864285714286	0.358864285714286	0.713851481049343	nonBasal
cg06402325	Two-sided Wilcoxon	bonferroni	1.00310267509034e-12	7.43444532129827e-07	0.208765714285714	0.705916666666667	-0.497150952380952	0.497150952380952	0.68272404086486	nonBasal
cg07755558	Two-sided Wilcoxon	bonferroni	2.54799990079017e-14	1.88843738647113e-08	0.810337142857143	0.435633333333333	0.37470380952381	0.37470380952381	0.246375961718897	Basal
cg04923132	Two-sided Wilcoxon	bonferroni	9.24279342638834e-10	0.000685025013400059	0.792102857142857	0.494733333333333	0.297369523809524	0.297369523809524	0.618051942421089	Basal
cg05475904	Two-sided Wilcoxon	bonferroni	1.55984588208658e-11	1.15607197627906e-05	0.892257142857143	0.602816666666667	0.289440476190476	0.289440476190476	0.612135550128305	Basal
cg26981299	Two-sided Wilcoxon	bonferroni	3.57456439431559e-11	2.64927052802503e-05	0.795211428571429	0.482966666666667	0.312244761904762	0.312244761904762	0.594276766433084	Basal
cg16377367	Two-sided Wilcoxon	bonferroni	1.31900371282073e-15	9.77573006738522e-10	0.90096	0.557266666666667	0.343693333333333	0.343693333333333	0.579245648086854	Basal
cg17322118	Two-sided Wilcoxon	bonferroni	6.51321890177558e-15	4.82723962295646e-09	0.9172	0.5727	0.3445	0.3445	0.490922946790514	Basal
cg08654262	Two-sided Wilcoxon	bonferroni	1.00029467561887e-08	0.00741363397361551	0.411697142857143	0.738166666666667	-0.326469523809524	0.326469523809524	0.125041666666667	nonBasal
cg22211198	Two-sided Wilcoxon	bonferroni	2.70599094136718e-10	0.000200553165623958	0.516011428571429	0.814416666666667	-0.298405238095238	0.298405238095238	0.11216671888987	nonBasal
cg23368364	Two-sided Wilcoxon	bonferroni	1.53881410848253e-09	0.00114048438243128	0.417194285714286	0.15575	0.261444285714286	0.261444285714286	0.139611857854073	Basal
cg06514399	Two-sided Wilcoxon	bonferroni	1.03110736800841e-09	0.000764200070262597	0.444817142857143	0.7254	-0.280582857142857	0.280582857142857	0.140979901399151	nonBasal
cg20431191	Two-sided Wilcoxon	bonferroni	1.32570178114437e-11	9.82537246586245e-06	0.268	0.676733333333333	-0.408733333333333	0.408733333333333	0.654787884524601	nonBasal
cg00183684	Two-sided Wilcoxon	bonferroni	4.52298551566576e-09	0.0033521881000081	0.306428571428571	0.658183333333333	-0.351754761904762	0.351754761904762	0.650089781916633	nonBasal
cg05690441	Two-sided Wilcoxon	bonferroni	5.11746281363011e-12	3.79278197700789e-06	0.425794285714286	0.81875	-0.392955714285714	0.392955714285714	0.55745530771298	nonBasal
cg10593400	Two-sided Wilcoxon	bonferroni	4.24356024604985e-12	3.14509345855861e-06	0.328514285714286	0.776583333333333	-0.448069047619048	0.448069047619048	0.539400644622013	nonBasal
cg02254587	Two-sided Wilcoxon	bonferroni	1.08906270480552e-14	8.07153378353087e-09	0.350771428571429	0.810433333333333	-0.459661904761905	0.459661904761905	0.58479630994051	nonBasal
cg12278431	Two-sided Wilcoxon	bonferroni	8.55052908071413e-16	6.33718187552587e-10	0.338011428571429	0.820683333333333	-0.482671904761905	0.482671904761905	0.611823620514788	nonBasal
cg12278705	Two-sided Wilcoxon	bonferroni	1.67777819325524e-14	1.24347691904015e-08	0.28852	0.699616666666667	-0.411096666666667	0.411096666666667	0.616158241728159	nonBasal
cg07165167	Two-sided Wilcoxon	bonferroni	1.80650301835773e-10	0.000133888067954074	0.426822857142857	0.811733333333333	-0.384910476190476	0.384910476190476	0.646210163652024	nonBasal
cg06237144	Two-sided Wilcoxon	bonferroni	6.24102699499163e-13	4.62550595220307e-07	0.868702857142857	0.612483333333333	0.256219523809524	0.256219523809524	0.195673790079384	Basal
cg09571640	Two-sided Wilcoxon	bonferroni	3.22358276759555e-11	2.38914225028961e-05	0.529765714285714	0.2707	0.259065714285714	0.259065714285714	0.16584653714991	Basal
cg09685096	Two-sided Wilcoxon	bonferroni	8.19075318293865e-12	6.07053576776906e-06	0.843817142857143	0.58415	0.259667142857143	0.259667142857143	0.27108642578125	Basal
cg16566178	Two-sided Wilcoxon	bonferroni	1.3863967698062e-10	0.000102752103395802	0.365091428571429	0.10415	0.260941428571429	0.260941428571429	0.219139305753175	Basal
cg06631184	Two-sided Wilcoxon	bonferroni	6.01418528948206e-14	4.45738335637318e-08	0.656697142857143	0.924866666666667	-0.268169523809524	0.268169523809524	0.118190937544162	nonBasal
cg27065549	Two-sided Wilcoxon	bonferroni	2.12937064160993e-14	1.57817240417599e-08	0.640417142857143	0.914366666666667	-0.273949523809524	0.273949523809524	0.522615474583122	nonBasal
cg21025153	Two-sided Wilcoxon	bonferroni	1.19694354193847e-17	8.87108721389987e-12	0.891834285714286	0.45465	0.437184285714286	0.437184285714286	0.130864310585793	Basal
cg10040521	Two-sided Wilcoxon	bonferroni	2.44926668538676e-24	1.81526175754097e-18	0.0108285714285714	0.320566666666667	-0.309738095238095	0.309738095238095	0.188150315005515	nonBasal
cg06209924	Two-sided Wilcoxon	bonferroni	3.194298163692e-15	2.36743811252951e-09	0.811114285714286	0.490416666666667	0.320697619047619	0.320697619047619	0.188384541636231	Basal
cg07072964	Two-sided Wilcoxon	bonferroni	2.11426578665851e-21	1.56697751645302e-15	0.873177142857143	0.478533333333333	0.39464380952381	0.39464380952381	0.199661907610627	Basal
cg08371190	Two-sided Wilcoxon	bonferroni	9.67055936402233e-09	0.00716728671984833	0.521257142857143	0.865883333333333	-0.34462619047619	0.34462619047619	0.485650907922373	nonBasal
cg17474224	Two-sided Wilcoxon	bonferroni	1.53666858407137e-16	1.13889423774157e-10	0.928182857142857	0.60725	0.320932857142857	0.320932857142857	0.325787574570155	Basal
cg13907014	Two-sided Wilcoxon	bonferroni	1.54319117587961e-20	1.14372842404729e-14	0.796445714285714	0.325266666666667	0.471179047619048	0.471179047619048	0.121613905047506	Basal
cg19382906	Two-sided Wilcoxon	bonferroni	3.40935878588685e-16	2.52682921736611e-10	0.951211428571429	0.566683333333333	0.384528095238095	0.384528095238095	0.159019573588695	Basal
cg02518555	Two-sided Wilcoxon	bonferroni	6.60267305380046e-13	4.89353812045894e-07	0.975131428571429	0.713683333333333	0.261448095238095	0.261448095238095	0.122174303634967	Basal
cg11338087	Two-sided Wilcoxon	bonferroni	7.56629476655251e-12	5.60772153475656e-06	0.909657142857143	0.65845	0.251207142857143	0.251207142857143	0.166612608663891	Basal
cg19235283	Two-sided Wilcoxon	bonferroni	1.81164062398541e-09	0.00134268839026367	0.33164	0.641333333333333	-0.309693333333333	0.309693333333333	0.186374225640245	nonBasal
cg21839260	Two-sided Wilcoxon	bonferroni	1.13618304254997e-09	0.000842076381070699	0.603925714285714	0.267866666666667	0.336059047619048	0.336059047619048	0.187588534805842	Basal
cg13151751	Two-sided Wilcoxon	bonferroni	2.37218713786515e-15	1.75813463629307e-09	0.61916	0.89225	-0.27309	0.27309	0.0738065980435472	nonBasal
cg06280075	Two-sided Wilcoxon	bonferroni	4.60124571073112e-12	3.41019025227982e-06	0.480308571428571	0.134433333333333	0.345875238095238	0.345875238095238	0.259537127696047	Basal
cg06886612	Two-sided Wilcoxon	bonferroni	2.94299147806029e-14	2.18118341900699e-08	0.228577142857143	0.54515	-0.316572857142857	0.316572857142857	0.105884396483638	nonBasal
cg04291124	Two-sided Wilcoxon	bonferroni	3.21272312490257e-14	2.38109368040591e-08	0.358851428571429	0.825266666666667	-0.466415238095238	0.466415238095238	0.677661274256105	nonBasal
cg18489923	Two-sided Wilcoxon	bonferroni	5.72381017728846e-12	4.24217329384646e-06	0.230971428571429	0.56435	-0.333378571428571	0.333378571428571	0.687454262010402	nonBasal
cg22473125	Two-sided Wilcoxon	bonferroni	7.60313740106305e-09	0.00563502726911087	0.601405714285714	0.862166666666667	-0.260760952380952	0.260760952380952	0.684155146137128	nonBasal
cg14254720	Two-sided Wilcoxon	bonferroni	4.108515820447e-10	0.000304500595774519	0.305417142857143	0.71505	-0.409632857142857	0.409632857142857	0.680694203523849	nonBasal
cg16170006	Two-sided Wilcoxon	bonferroni	2.02642669889526e-17	1.50187601575273e-11	0.06716	0.533633333333333	-0.466473333333333	0.466473333333333	0.839405619146722	nonBasal
cg03082095	Two-sided Wilcoxon	bonferroni	1.53640391279867e-15	1.13869807795117e-09	0.0739257142857143	0.383133333333333	-0.309207619047619	0.309207619047619	0.832396837772676	nonBasal
cg00064255	Two-sided Wilcoxon	bonferroni	8.75542298883355e-18	6.48903797105904e-12	0.0605085714285714	0.51155	-0.451041428571429	0.451041428571429	0.791653103918366	nonBasal
cg06804564	Two-sided Wilcoxon	bonferroni	3.30827684817055e-19	2.45191284463736e-13	0.157034285714286	0.735866666666667	-0.578832380952381	0.578832380952381	0.760444898638678	nonBasal
cg03093801	Two-sided Wilcoxon	bonferroni	5.05196040440641e-11	3.74423519392379e-05	0.243308571428571	0.5651	-0.321791428571429	0.321791428571429	0.231096440988098	nonBasal
cg19334336	Two-sided Wilcoxon	bonferroni	3.17548803204747e-15	2.35349707751183e-09	0.626954285714286	0.28465	0.342304285714286	0.342304285714286	0.14226962962963	Basal
cg03899643	Two-sided Wilcoxon	bonferroni	1.06225422940774e-10	7.87284410854398e-05	0.267108571428571	0.66015	-0.393041428571429	0.393041428571429	0.194130166184737	nonBasal
cg02737895	Two-sided Wilcoxon	bonferroni	5.92593257089703e-12	4.39197529525748e-06	0.168925714285714	0.482416666666667	-0.313490952380952	0.313490952380952	0.155887904597226	nonBasal
cg04550950	Two-sided Wilcoxon	bonferroni	6.65725686205948e-16	4.93399263703107e-10	0.171902857142857	0.648483333333333	-0.476580476190476	0.476580476190476	0.117777999900658	nonBasal
cg24353213	Two-sided Wilcoxon	bonferroni	2.39186574680274e-11	1.77271933891412e-05	0.0352342857142857	0.370833333333333	-0.335599047619048	0.335599047619048	0.465271123918011	nonBasal
cg11335133	Two-sided Wilcoxon	bonferroni	2.6491830408182e-09	0.0019634287647872	0.0348457142857143	0.323166666666667	-0.288320952380952	0.288320952380952	0.477609353779991	nonBasal
cg01860897	Two-sided Wilcoxon	bonferroni	1.68092609530415e-09	0.00124580997090419	0.142411428571429	0.455883333333333	-0.313471904761905	0.313471904761905	0.479891052362393	nonBasal
cg11839020	Two-sided Wilcoxon	bonferroni	7.57626746401762e-16	5.61511274961934e-10	0.427502857142857	0.772833333333333	-0.345330476190476	0.345330476190476	0.486509444691432	nonBasal
cg01965380	Two-sided Wilcoxon	bonferroni	4.63818990840034e-11	3.43757125966137e-05	0.441554285714286	0.71135	-0.269795714285714	0.269795714285714	0.149883254878947	nonBasal
cg24362720	Two-sided Wilcoxon	bonferroni	3.52076666462561e-21	2.60939860965395e-15	0.363782857142857	0.863116666666667	-0.49933380952381	0.49933380952381	0.180605315173502	nonBasal
cg08133461	Two-sided Wilcoxon	bonferroni	2.87864484820986e-16	2.1334932360265e-10	0.344508571428571	0.842133333333333	-0.497624761904762	0.497624761904762	0.182333585857147	nonBasal
cg06023794	Two-sided Wilcoxon	bonferroni	5.89483087982185e-22	4.36892443242557e-16	0.903782857142857	0.534016666666667	0.36976619047619	0.36976619047619	0.1675589698278	Basal
cg27469518	Two-sided Wilcoxon	bonferroni	1.82881759223353e-16	1.35541901439592e-10	0.884531428571429	0.512266666666667	0.372264761904762	0.372264761904762	0.168402032496374	Basal
cg12001487	Two-sided Wilcoxon	bonferroni	1.87544082622596e-10	0.000138997359115324	0.868108571428571	0.593366666666667	0.274741904761905	0.274741904761905	0.173007687629172	Basal
cg04567738	Two-sided Wilcoxon	bonferroni	1.65324938776542e-09	0.00122529751749541	0.929217142857143	0.675366666666667	0.253850476190476	0.253850476190476	0.502810557046399	Basal
cg25026529	Two-sided Wilcoxon	bonferroni	8.94247290967239e-10	0.000662766908463914	0.36052	0.712633333333333	-0.352113333333333	0.352113333333333	0.934499599738545	nonBasal
cg13939859	Two-sided Wilcoxon	bonferroni	1.15432305914978e-08	0.00855520763673565	0.166674285714286	0.449383333333333	-0.282709047619048	0.282709047619048	0.925942068448743	nonBasal
cg11823511	Two-sided Wilcoxon	bonferroni	8.27594912237633e-15	6.1336783123036e-09	0.244742857142857	0.764383333333333	-0.519640476190476	0.519640476190476	0.933502650597815	nonBasal
cg20311863	Two-sided Wilcoxon	bonferroni	3.28747775524348e-15	2.43649770090993e-09	0.120428571428571	0.5846	-0.464171428571429	0.464171428571429	0.949042840276607	nonBasal
cg07135732	Two-sided Wilcoxon	bonferroni	6.1987696421961e-11	4.59418712646543e-05	0.100491428571429	0.467266666666667	-0.366775238095238	0.366775238095238	0.936039697542533	nonBasal
cg20463526	Two-sided Wilcoxon	bonferroni	9.83878082550165e-09	0.00729196321491642	0.173525714285714	0.42805	-0.254524285714286	0.254524285714286	0.728344586951995	nonBasal
cg15992284	Two-sided Wilcoxon	bonferroni	3.96421200465802e-09	0.00293805590619227	0.227874285714286	0.53255	-0.304675714285714	0.304675714285714	0.756719453485556	nonBasal
cg04929932	Two-sided Wilcoxon	bonferroni	2.98858436668451e-13	2.21497436044639e-07	0.424028571428571	0.774233333333333	-0.350204761904762	0.350204761904762	0.720677580643837	nonBasal
cg27523527	Two-sided Wilcoxon	bonferroni	2.42334808035603e-18	1.79605231301547e-12	0.0368571428571429	0.381916666666667	-0.345059523809524	0.345059523809524	0.700189277081419	nonBasal
cg14419975	Two-sided Wilcoxon	bonferroni	1.59828287942919e-09	0.00118455936467455	0.0852285714285714	0.340983333333333	-0.255754761904762	0.255754761904762	0.676217189714438	nonBasal
cg07158747	Two-sided Wilcoxon	bonferroni	1.92719092033925e-09	0.00142832791465483	0.13352	0.427816666666667	-0.294296666666667	0.294296666666667	0.654769826914727	nonBasal
cg17568606	Two-sided Wilcoxon	bonferroni	9.9504337897204e-12	7.37471425108233e-06	0.927754285714286	0.669266666666667	0.258487619047619	0.258487619047619	0.210788241415193	Basal
cg00644823	Two-sided Wilcoxon	bonferroni	1.51962572622102e-11	1.12626300886008e-05	0.346685714285714	0.7286	-0.381914285714286	0.381914285714286	0.692864221371049	nonBasal
cg06849504	Two-sided Wilcoxon	bonferroni	3.28427585476119e-10	0.000243412462837698	0.455165714285714	0.86755	-0.412384285714286	0.412384285714286	0.693767858994474	nonBasal
cg11159604	Two-sided Wilcoxon	bonferroni	2.3031475465697e-18	1.7069662884024e-12	0.141902857142857	0.6372	-0.495297142857143	0.495297142857143	0.703107426695481	nonBasal
cg09327714	Two-sided Wilcoxon	bonferroni	1.23971487500994e-16	9.18808481039244e-11	0.123891428571429	0.522783333333333	-0.398891904761905	0.398891904761905	0.711291394189137	nonBasal
cg25105561	Two-sided Wilcoxon	bonferroni	1.02823994306746e-18	7.62074892604734e-13	0.113754285714286	0.636583333333333	-0.522829047619048	0.522829047619048	0.708158484308409	nonBasal
cg09257488	Two-sided Wilcoxon	bonferroni	3.07788729619121e-22	2.28116078013563e-16	0.03584	0.361016666666667	-0.325176666666667	0.325176666666667	0.700823949775899	nonBasal
cg03347944	Two-sided Wilcoxon	bonferroni	4.1555292100947e-09	0.00307984969641564	0.0671371428571429	0.355533333333333	-0.28839619047619	0.28839619047619	0.682665782746579	nonBasal
cg19769850	Two-sided Wilcoxon	bonferroni	2.20705360008964e-16	1.63574674043844e-10	0.0262628571428571	0.282816666666667	-0.25655380952381	0.25655380952381	0.663083002954471	nonBasal
cg05336256	Two-sided Wilcoxon	bonferroni	1.39434855422742e-09	0.00103341445922288	0.313851428571429	0.575833333333333	-0.261981904761905	0.261981904761905	0.146524397572261	nonBasal
cg12456433	Two-sided Wilcoxon	bonferroni	3.71737578060911e-09	0.00275511447291954	0.17876	0.504333333333333	-0.325573333333333	0.325573333333333	0.677944463853697	nonBasal
cg04591787	Two-sided Wilcoxon	bonferroni	5.59568995541468e-17	4.14721763200581e-11	0.453982857142857	0.83195	-0.377967142857143	0.377967142857143	0.100703571548417	nonBasal
cg00976081	Two-sided Wilcoxon	bonferroni	1.46133541802636e-10	0.000108306143839315	0.424874285714286	0.687516666666667	-0.262642380952381	0.262642380952381	0.278253238198124	nonBasal
cg08848903	Two-sided Wilcoxon	bonferroni	2.21952981803763e-09	0.0016449934269895	0.285182857142857	0.63715	-0.351967142857143	0.351967142857143	0.709317489037769	nonBasal
cg00563926	Two-sided Wilcoxon	bonferroni	5.85023313966714e-09	0.0043358710402986	0.272297142857143	0.581916666666667	-0.309619523809524	0.309619523809524	0.709425885628686	nonBasal
cg11585358	Two-sided Wilcoxon	bonferroni	4.74280641760454e-11	3.51510726237552e-05	0.467245714285714	0.743166666666667	-0.275920952380952	0.275920952380952	0.624385889554082	nonBasal
cg01347529	Two-sided Wilcoxon	bonferroni	1.20816393607117e-15	8.95424660399465e-10	0.0218571428571429	0.473433333333333	-0.45157619047619	0.45157619047619	0.647555808955748	nonBasal
cg22694470	Two-sided Wilcoxon	bonferroni	3.15147827963139e-11	2.3357023695574e-05	0.0320171428571428	0.422066666666667	-0.390049523809524	0.390049523809524	0.590944401086831	nonBasal
cg00662684	Two-sided Wilcoxon	bonferroni	1.06116840089216e-11	7.86479654479222e-06	0.00627428571428571	0.259833333333333	-0.253559047619048	0.253559047619048	0.587780045856723	nonBasal
cg00314240	Two-sided Wilcoxon	bonferroni	7.26885155392172e-17	5.38727298493131e-11	0.0245257142857143	0.479716666666667	-0.455190952380952	0.455190952380952	0.590150920946579	nonBasal
cg02095589	Two-sided Wilcoxon	bonferroni	1.69307723766257e-17	1.25481572930742e-11	0.222822857142857	0.598466666666667	-0.37564380952381	0.37564380952381	0.567029090489406	nonBasal
cg16318688	Two-sided Wilcoxon	bonferroni	1.7607689104339e-13	1.30498507412353e-07	0.884965714285714	0.58455	0.300415714285714	0.300415714285714	0.241388324719982	Basal
cg00340024	Two-sided Wilcoxon	bonferroni	1.89490157826258e-09	0.00140439683022142	0.745845714285714	0.451383333333333	0.294462380952381	0.294462380952381	0.470290885474612	Basal
cg14053169	Two-sided Wilcoxon	bonferroni	6.16087367342723e-12	4.56610071869222e-06	0.648371428571429	0.30765	0.340721428571429	0.340721428571429	0.484741397353032	Basal
cg09364089	Two-sided Wilcoxon	bonferroni	2.6519432012232e-15	1.96547444387057e-09	0.0867714285714286	0.395266666666667	-0.308495238095238	0.308495238095238	0.65943934019286	nonBasal
cg11785652	Two-sided Wilcoxon	bonferroni	1.62280841631086e-16	1.20273634370671e-10	0.02884	0.460866666666667	-0.432026666666667	0.432026666666667	0.659222866853477	nonBasal
cg20244474	Two-sided Wilcoxon	bonferroni	5.44120786171169e-15	4.03272400066831e-09	0.0543485714285714	0.527583333333333	-0.473234761904762	0.473234761904762	0.658527300701053	nonBasal
cg09022720	Two-sided Wilcoxon	bonferroni	7.53249804318053e-14	5.58267326221303e-08	0.0307771428571429	0.299966666666667	-0.269189523809524	0.269189523809524	0.669261793759875	nonBasal
cg22628500	Two-sided Wilcoxon	bonferroni	5.2418696551947e-15	3.88498548559927e-09	0.0234285714285714	0.305583333333333	-0.282154761904762	0.282154761904762	0.671189846712599	nonBasal
cg13359699	Two-sided Wilcoxon	bonferroni	6.92160506927758e-11	5.12991298906973e-05	0.0898914285714286	0.413216666666667	-0.323325238095238	0.323325238095238	0.698071303089694	nonBasal
cg27290394	Two-sided Wilcoxon	bonferroni	1.48182309293649e-13	1.09824577621441e-07	0.0377542857142857	0.31525	-0.277495714285714	0.277495714285714	0.71371189396841	nonBasal
cg13930300	Two-sided Wilcoxon	bonferroni	5.25485024486884e-16	3.89460598473332e-10	0.0244514285714286	0.276	-0.251548571428571	0.251548571428571	0.70879940293442	nonBasal
cg04838747	Two-sided Wilcoxon	bonferroni	2.10767837676112e-12	1.56209529054462e-06	0.04476	0.3511	-0.30634	0.30634	0.711732868617671	nonBasal
cg25232660	Two-sided Wilcoxon	bonferroni	5.15490938645055e-12	3.82053531722089e-06	0.05604	0.342883333333333	-0.286843333333333	0.286843333333333	0.758476845387345	nonBasal
cg02978119	Two-sided Wilcoxon	bonferroni	2.29592460792005e-33	1.70161304353691e-27	0.984805714285714	0.633916666666667	0.350889047619048	0.350889047619048	0.176757220629647	Basal
cg20315607	Two-sided Wilcoxon	bonferroni	1.15215863265047e-14	8.53916609795734e-09	0.773051428571429	0.374616666666667	0.398434761904762	0.398434761904762	0.346965521568495	Basal
cg04269336	Two-sided Wilcoxon	bonferroni	9.5402891277326e-23	7.07073758557338e-17	0.98508	0.56325	0.42183	0.42183	0.138065458025218	Basal
cg10158456	Two-sided Wilcoxon	bonferroni	8.52780361887118e-15	6.32033901310828e-09	0.647902857142857	0.186883333333333	0.461019523809524	0.461019523809524	0.315230841584828	Basal
cg13632994	Two-sided Wilcoxon	bonferroni	2.20128527097475e-20	1.63147157215658e-14	0.866605714285714	0.5035	0.363105714285714	0.363105714285714	0.282560082856672	Basal
cg11163887	Two-sided Wilcoxon	bonferroni	5.97678017627889e-17	4.42966074374822e-11	0.730588571428571	0.42455	0.306038571428571	0.306038571428571	0.286155721132859	Basal
cg22514229	Two-sided Wilcoxon	bonferroni	4.09357425797702e-22	3.03393209342838e-16	0.817171428571429	0.25975	0.557421428571429	0.557421428571429	0.194076181853457	Basal
cg21386573	Two-sided Wilcoxon	bonferroni	7.92567343645982e-09	0.00587407323906502	0.618474285714286	0.367333333333333	0.251140952380952	0.251140952380952	0.1815741634558	Basal
cg16385029	Two-sided Wilcoxon	bonferroni	3.81694554351891e-13	2.82891010485132e-07	0.629102857142857	0.278033333333333	0.351069523809524	0.351069523809524	0.0899388619532207	Basal
cg16664584	Two-sided Wilcoxon	bonferroni	7.31336713936233e-14	5.42026548850269e-08	0.202988571428571	0.5141	-0.311111428571429	0.311111428571429	0.130418399855007	nonBasal
cg06049528	Two-sided Wilcoxon	bonferroni	5.41358640865795e-16	4.0122524988448e-10	0.630971428571429	0.9144	-0.283428571428571	0.283428571428571	0.271337474036885	nonBasal
cg10787828	Two-sided Wilcoxon	bonferroni	6.00159741141495e-12	4.44805391348313e-06	0.621451428571429	0.908083333333333	-0.286631904761905	0.286631904761905	0.293100610862303	nonBasal
cg01437135	Two-sided Wilcoxon	bonferroni	4.3819774597339e-12	3.24768068439448e-06	0.364388571428571	0.626016666666667	-0.261628095238095	0.261628095238095	0.218001831485705	nonBasal
cg20141362	Two-sided Wilcoxon	bonferroni	3.8787394555211e-16	2.87470835376219e-10	0.344714285714286	0.7157	-0.370985714285714	0.370985714285714	0.133334238387588	nonBasal
cg03220564	Two-sided Wilcoxon	bonferroni	6.84107215252275e-16	5.07022642048147e-10	0.163005714285714	0.739366666666667	-0.576360952380952	0.576360952380952	0.151308275415346	nonBasal
cg20402988	Two-sided Wilcoxon	bonferroni	1.24942684894805e-11	9.26006461963605e-06	0.92664	0.666166666666667	0.260473333333333	0.260473333333333	0.244424082558193	Basal
cg22268740	Two-sided Wilcoxon	bonferroni	2.83550173056817e-17	2.10151793010194e-11	0.973468571428571	0.692683333333333	0.280785238095238	0.280785238095238	0.243819510870207	Basal
cg06945807	Two-sided Wilcoxon	bonferroni	3.29669195927764e-10	0.000244332676215883	0.763131428571429	0.4433	0.319831428571429	0.319831428571429	0.14968040453956	Basal
cg12205358	Two-sided Wilcoxon	bonferroni	5.3977743581536e-16	4.00053347667375e-10	0.63848	0.287216666666667	0.351263333333333	0.351263333333333	0.256116294947656	Basal
cg06788267	Two-sided Wilcoxon	bonferroni	2.36799872945899e-10	0.000175503041834488	0.241514285714286	0.572666666666667	-0.331152380952381	0.331152380952381	0.187023492450274	nonBasal
cg22231062	Two-sided Wilcoxon	bonferroni	1.77661120386189e-13	1.31672651068622e-07	0.805937142857143	0.4819	0.324037142857143	0.324037142857143	0.246787390947856	Basal
cg07732145	Two-sided Wilcoxon	bonferroni	2.01276347968858e-12	1.49174958915379e-06	0.584765714285714	0.887066666666667	-0.302300952380952	0.302300952380952	0.134262744388618	nonBasal
cg12613632	Two-sided Wilcoxon	bonferroni	4.5125534599073e-11	3.344456434043e-05	0.774108571428571	0.51975	0.254358571428571	0.254358571428571	0.140963075036589	Basal
cg10902548	Two-sided Wilcoxon	bonferroni	5.81161031452529e-13	4.30724592655884e-07	0.484725714285714	0.188616666666667	0.296109047619048	0.296109047619048	0.149302554088594	Basal
cg04235841	Two-sided Wilcoxon	bonferroni	6.10403203333613e-16	4.52397282134691e-10	0.882091428571429	0.566933333333333	0.315158095238095	0.315158095238095	0.147012244641773	Basal
cg00557453	Two-sided Wilcoxon	bonferroni	7.86273475222173e-14	5.82742654793537e-08	0.100497142857143	0.507733333333333	-0.40723619047619	0.40723619047619	0.166944411523549	nonBasal
cg14193357	Two-sided Wilcoxon	bonferroni	1.37145745073801e-09	0.00101644883232722	0.764668571428571	0.51325	0.251418571428571	0.251418571428571	0.195294545387668	Basal
cg13373343	Two-sided Wilcoxon	bonferroni	4.35491067948422e-10	0.000322762027554633	0.0514	0.351366666666667	-0.299966666666667	0.299966666666667	0.175014706478965	nonBasal
cg21263566	Two-sided Wilcoxon	bonferroni	4.65435347348831e-22	3.44955080510849e-16	0.909102857142857	0.472483333333333	0.436619523809524	0.436619523809524	0.189022592124965	Basal
cg03729936	Two-sided Wilcoxon	bonferroni	1.18323097719211e-20	8.76945722591049e-15	0.886674285714286	0.42915	0.457524285714286	0.457524285714286	0.0623247160627366	Basal
cg09924489	Two-sided Wilcoxon	bonferroni	1.54732648078726e-11	1.14679328460308e-05	0.914668571428571	0.572916666666667	0.341751904761905	0.341751904761905	0.19974656	Basal
cg08576856	Two-sided Wilcoxon	bonferroni	6.8844485251429e-13	5.10237460216703e-07	0.587154285714286	0.321133333333333	0.266020952380952	0.266020952380952	0.247479837510675	Basal
cg01445827	Two-sided Wilcoxon	bonferroni	4.04829830081159e-15	3.000376044155e-09	0.123217142857143	0.629416666666667	-0.506199523809524	0.506199523809524	0.194579380721693	nonBasal
cg06617501	Two-sided Wilcoxon	bonferroni	3.78636204495127e-25	2.80624329780541e-19	0.996651428571429	0.7185	0.278151428571428	0.278151428571428	0.274180036471477	Basal
cg24682415	Two-sided Wilcoxon	bonferroni	1.52905154581483e-12	1.13324890792294e-06	0.283114285714286	0.642866666666667	-0.359752380952381	0.359752380952381	0.176959521713315	nonBasal
cg12605277	Two-sided Wilcoxon	bonferroni	9.53406404581972e-12	7.06612389723906e-06	0.697182857142857	0.372933333333333	0.324249523809524	0.324249523809524	0.137106960142772	Basal
cg02973930	Two-sided Wilcoxon	bonferroni	8.49043582480107e-15	6.29264405937219e-09	0.347171428571429	0.8705	-0.523328571428571	0.523328571428571	0.183123891611525	nonBasal
cg20421623	Two-sided Wilcoxon	bonferroni	1.60457582564772e-13	1.18922335029968e-07	0.60844	0.234833333333333	0.373606666666667	0.373606666666667	0.0992066115702479	Basal
cg06686895	Two-sided Wilcoxon	bonferroni	2.51937298605892e-10	0.000186722069175264	0.0812857142857143	0.336333333333333	-0.255047619047619	0.255047619047619	0.15567645279712	nonBasal
cg14991984	Two-sided Wilcoxon	bonferroni	2.85302700897046e-12	2.11450670256341e-06	0.10772	0.537666666666667	-0.429946666666667	0.429946666666667	0.713173102889549	nonBasal
cg18623672	Two-sided Wilcoxon	bonferroni	4.40528343560801e-13	3.2649537918837e-07	0.0430285714285714	0.384083333333333	-0.341054761904762	0.341054761904762	0.706138146103554	nonBasal
cg24270716	Two-sided Wilcoxon	bonferroni	5.15205052011605e-09	0.00381841648273141	0.0774	0.384266666666667	-0.306866666666667	0.306866666666667	0.70788709440251	nonBasal
cg03120289	Two-sided Wilcoxon	bonferroni	4.12424695164176e-14	3.05666500697454e-08	0.0317485714285714	0.35545	-0.323701428571429	0.323701428571429	0.692110198779714	nonBasal
cg10159215	Two-sided Wilcoxon	bonferroni	3.77944935800799e-11	2.80111999444083e-05	0.0386914285714286	0.342483333333333	-0.303791904761905	0.303791904761905	0.687880998787995	nonBasal
cg20857364	Two-sided Wilcoxon	bonferroni	4.35650743476265e-13	3.22880370273716e-07	0.0506571428571429	0.306733333333333	-0.25607619047619	0.25607619047619	0.674917534524146	nonBasal
cg26266842	Two-sided Wilcoxon	bonferroni	1.18472780033358e-11	8.7805508557823e-06	0.0648514285714286	0.3219	-0.257048571428571	0.257048571428571	0.671666882850988	nonBasal
cg19811961	Two-sided Wilcoxon	bonferroni	7.39574605387209e-11	5.48132020909703e-05	0.28364	0.6829	-0.39926	0.39926	0.234654781452811	nonBasal
cg07715938	Two-sided Wilcoxon	bonferroni	3.15287994655938e-13	2.33674120799275e-07	0.769285714285714	0.39775	0.371535714285714	0.371535714285714	0.116511289163	Basal
cg09616355	Two-sided Wilcoxon	bonferroni	2.16131880977782e-15	1.60185062927278e-09	0.164142857142857	0.708366666666667	-0.54422380952381	0.54422380952381	0.126938605451888	nonBasal
cg23553927	Two-sided Wilcoxon	bonferroni	1.20325719103372e-10	8.91788050848687e-05	0.211177142857143	0.5681	-0.356922857142857	0.356922857142857	0.11084025854109	nonBasal
cg18377446	Two-sided Wilcoxon	bonferroni	2.05778070631106e-21	1.52511388157891e-15	0.96944	0.68585	0.28359	0.28359	0.240699329840869	Basal
cg07813265	Two-sided Wilcoxon	bonferroni	1.37951540090005e-11	1.02242094180007e-05	0.376697142857143	0.747483333333333	-0.37078619047619	0.37078619047619	0.145887249179489	nonBasal
cg00352957	Two-sided Wilcoxon	bonferroni	1.79970852675686e-18	1.33384497606321e-12	0.994177142857143	0.626383333333333	0.36779380952381	0.36779380952381	0.213566383476089	Basal
cg14576850	Two-sided Wilcoxon	bonferroni	6.17355376072436e-10	0.000457549850199206	0.517937142857143	0.253966666666667	0.263970476190476	0.263970476190476	0.124417849394011	Basal
cg10298815	Two-sided Wilcoxon	bonferroni	1.27503863393472e-08	0.0094498850834755	0.136857142857143	0.480033333333333	-0.34317619047619	0.34317619047619	0.695414721750703	nonBasal
cg16007456	Two-sided Wilcoxon	bonferroni	1.41431346307628e-18	1.04821135159167e-12	0.07252	0.465083333333333	-0.392563333333333	0.392563333333333	0.717937786093755	nonBasal
cg14421860	Two-sided Wilcoxon	bonferroni	6.26687874745553e-11	4.64466584928293e-05	0.0335371428571428	0.353316666666667	-0.319779523809524	0.319779523809524	0.704933982298725	nonBasal
cg25762679	Two-sided Wilcoxon	bonferroni	8.15827936516609e-09	0.00604646796009602	0.429805714285714	0.77935	-0.349544285714286	0.349544285714286	0.207955611321885	nonBasal
cg07728944	Two-sided Wilcoxon	bonferroni	4.10448714757711e-16	3.04202012699104e-10	0.641142857142857	0.3019	0.339242857142857	0.339242857142857	0.182804443104325	Basal
cg26063904	Two-sided Wilcoxon	bonferroni	1.37549381049594e-09	0.00101944036018002	0.296171428571429	0.636516666666667	-0.340345238095238	0.340345238095238	0.0963333306582992	nonBasal
cg19990386	Two-sided Wilcoxon	bonferroni	1.86959993238327e-13	1.3856446418862e-07	0.780565714285714	0.443966666666667	0.336599047619048	0.336599047619048	0.119447448771441	Basal
cg14994947	Two-sided Wilcoxon	bonferroni	1.98948431439557e-16	1.4744963521927e-10	0.792485714285714	0.420566666666667	0.371919047619048	0.371919047619048	0.161360216621117	Basal
cg19038540	Two-sided Wilcoxon	bonferroni	7.62620044146111e-15	5.65212032618669e-09	0.10308	0.513033333333333	-0.409953333333333	0.409953333333333	0.559044183644092	nonBasal
cg05160678	Two-sided Wilcoxon	bonferroni	5.4709506816984e-10	0.000405476774298736	0.0638914285714286	0.4717	-0.407808571428571	0.407808571428571	0.583271641128768	nonBasal
cg20740769	Two-sided Wilcoxon	bonferroni	1.66480726865313e-13	1.23386358312592e-07	0.0284	0.342433333333333	-0.314033333333333	0.314033333333333	0.589477781228388	nonBasal
cg04156369	Two-sided Wilcoxon	bonferroni	6.55491271679385e-21	4.85814078548818e-15	0.0165485714285714	0.348983333333333	-0.332434761904762	0.332434761904762	0.588874069183318	nonBasal
cg05053688	Two-sided Wilcoxon	bonferroni	5.75790944579055e-13	4.26744579620044e-07	0.02424	0.3737	-0.34946	0.34946	0.585478415833143	nonBasal
cg20166532	Two-sided Wilcoxon	bonferroni	8.22678540274675e-14	6.09724086731874e-08	0.0279428571428571	0.349083333333333	-0.321140476190476	0.321140476190476	0.581302496264447	nonBasal
cg10636745	Two-sided Wilcoxon	bonferroni	2.42609074636346e-16	1.79808502621355e-10	0.0966	0.400516666666667	-0.303916666666667	0.303916666666667	0.356747688701989	nonBasal
cg00448752	Two-sided Wilcoxon	bonferroni	1.18648539473651e-15	8.79357717881994e-10	0.12036	0.397466666666667	-0.277106666666667	0.277106666666667	0.360349878370685	nonBasal
cg03104428	Two-sided Wilcoxon	bonferroni	1.37699671973885e-09	0.00102055423385085	0.253982857142857	0.609866666666667	-0.35588380952381	0.35588380952381	0.458339850017145	nonBasal
cg20672592	Two-sided Wilcoxon	bonferroni	1.55756446025185e-11	1.15438111189336e-05	0.566051428571429	0.840366666666667	-0.274315238095238	0.274315238095238	0.0925205541896194	nonBasal
cg20266770	Two-sided Wilcoxon	bonferroni	4.5253627127659e-12	3.35394994775288e-06	0.41268	0.834833333333333	-0.422153333333333	0.422153333333333	0.0814022878045756	nonBasal
cg19863563	Two-sided Wilcoxon	bonferroni	1.8922589903641e-09	0.0014024382894134	0.301274285714286	0.576416666666667	-0.275142380952381	0.275142380952381	0.167431343205209	nonBasal
cg03502767	Two-sided Wilcoxon	bonferroni	2.32876076150118e-09	0.0017259493945828	0.531422857142857	0.843983333333333	-0.312560476190476	0.312560476190476	0.441667499627467	nonBasal
cg21554845	Two-sided Wilcoxon	bonferroni	2.22722978315455e-18	1.65070021763608e-12	0.14796	0.7218	-0.57384	0.57384	0.262465361936812	nonBasal
cg18681212	Two-sided Wilcoxon	bonferroni	2.01847212872465e-22	1.49598052584363e-16	0.955731428571429	0.557783333333333	0.397948095238095	0.397948095238095	0.110558095497732	Basal
cg22607264	Two-sided Wilcoxon	bonferroni	7.03896572537734e-19	5.21689425253479e-13	0.8902	0.54795	0.34225	0.34225	0.192666661316598	Basal
cg18560003	Two-sided Wilcoxon	bonferroni	8.15577141026444e-14	6.04460920186044e-08	0.551737142857143	0.224883333333333	0.32685380952381	0.32685380952381	0.107235939464639	Basal
cg05490165	Two-sided Wilcoxon	bonferroni	3.35705098451783e-10	0.000248806155192047	0.571605714285714	0.868633333333333	-0.297027619047619	0.297027619047619	0.688652493894343	nonBasal
cg00157962	Two-sided Wilcoxon	bonferroni	2.8431670729541e-11	2.10719906028457e-05	0.44916	0.823733333333333	-0.374573333333333	0.374573333333333	0.67298754643315	nonBasal
cg01663277	Two-sided Wilcoxon	bonferroni	4.80134070229018e-12	3.55848965479885e-06	0.16364	0.434633333333333	-0.270993333333333	0.270993333333333	0.306839306960143	nonBasal
cg03301801	Two-sided Wilcoxon	bonferroni	2.13842437471615e-13	1.584882533199e-07	0.390394285714286	0.814416666666667	-0.424022380952381	0.424022380952381	0.300862981182156	nonBasal
cg17343288	Two-sided Wilcoxon	bonferroni	9.6293336818344e-15	7.13673251162316e-09	0.858731428571429	0.591683333333333	0.267048095238095	0.267048095238095	0.209047756470857	Basal
cg16365325	Two-sided Wilcoxon	bonferroni	4.22916842408774e-10	0.000313442703167051	0.437365714285714	0.7767	-0.339334285714286	0.339334285714286	0.304319902650081	nonBasal
cg22358706	Two-sided Wilcoxon	bonferroni	2.88959421184273e-11	2.14160830213618e-05	0.221508571428571	0.635883333333333	-0.414374761904762	0.414374761904762	0.667109308046226	nonBasal
cg05108866	Two-sided Wilcoxon	bonferroni	4.97329640867295e-19	3.68593376680591e-13	0.942108571428571	0.625483333333333	0.316625238095238	0.316625238095238	0.292007660059003	Basal
cg26959510	Two-sided Wilcoxon	bonferroni	4.02120620523059e-15	2.98029687297563e-09	0.377765714285714	0.801166666666667	-0.423400952380952	0.423400952380952	0.753462799239454	nonBasal
cg08877177	Two-sided Wilcoxon	bonferroni	4.65141605379845e-16	3.44737375119245e-10	0.523262857142857	0.263666666666667	0.25959619047619	0.25959619047619	0.22516072190341	Basal
cg23893681	Two-sided Wilcoxon	bonferroni	3.92558471653585e-14	2.90942748473696e-08	0.702497142857143	0.37175	0.330747142857143	0.330747142857143	0.159891310139059	Basal
cg27038703	Two-sided Wilcoxon	bonferroni	1.17201831487704e-11	8.68635513979547e-06	0.657085714285714	0.307766666666667	0.349319047619048	0.349319047619048	0.239834061071919	Basal
cg00332070	Two-sided Wilcoxon	bonferroni	7.01130710453356e-22	5.19639520398952e-16	0.784571428571429	0.417033333333333	0.367538095238095	0.367538095238095	0.224747232977134	Basal
cg13619408	Two-sided Wilcoxon	bonferroni	4.2778971468162e-11	3.17054208087709e-05	0.0927028571428571	0.350316666666667	-0.25761380952381	0.25761380952381	0.512538857846181	nonBasal
cg17797848	Two-sided Wilcoxon	bonferroni	1.96273100557992e-11	1.45466827113053e-05	0.578628571428571	0.29775	0.280878571428571	0.280878571428571	0.241079347696	Basal
cg07261948	Two-sided Wilcoxon	bonferroni	1.00120325481554e-23	7.42036786290265e-18	0.0201828571428571	0.4288	-0.408617142857143	0.408617142857143	0.375072255464075	nonBasal
cg14065576	Two-sided Wilcoxon	bonferroni	5.98942031140348e-09	0.00443902891669513	0.32432	0.721433333333333	-0.397113333333333	0.397113333333333	0.34187255250979	nonBasal
cg02337836	Two-sided Wilcoxon	bonferroni	2.81253784723258e-10	0.000208449836278719	0.283777142857143	0.663683333333333	-0.37990619047619	0.37990619047619	0.342302986905333	nonBasal
cg03070194	Two-sided Wilcoxon	bonferroni	4.58628827937832e-12	3.39910462681984e-06	0.224845714285714	0.575733333333333	-0.350887619047619	0.350887619047619	0.346620782405759	nonBasal
cg22402988	Two-sided Wilcoxon	bonferroni	1.80653758553479e-18	1.33890629883118e-12	0.914405714285714	0.585866666666667	0.328539047619048	0.328539047619048	0.224941564994442	Basal
cg13508171	Two-sided Wilcoxon	bonferroni	2.87398990837441e-12	2.13004325064216e-06	0.693262857142857	0.432716666666667	0.260546190476191	0.260546190476191	0.213893747474509	Basal
cg23645476	Two-sided Wilcoxon	bonferroni	1.90338024045776e-09	0.00141068074831407	0.00517714285714286	0.27885	-0.273672857142857	0.273672857142857	0.539483184359865	nonBasal
cg00297950	Two-sided Wilcoxon	bonferroni	5.44790064584712e-10	0.000403768432416636	0.0261028571428571	0.363733333333333	-0.337630476190476	0.337630476190476	0.548689820154642	nonBasal
cg09152047	Two-sided Wilcoxon	bonferroni	3.13363126811086e-19	2.32247514620403e-13	8.57142857142856e-05	0.3343	-0.334214285714286	0.334214285714286	0.535464344010415	nonBasal
cg25027501	Two-sided Wilcoxon	bonferroni	7.59647513255315e-12	5.6300895621161e-06	0.0211485714285714	0.3191	-0.297951428571429	0.297951428571429	0.520851472122651	nonBasal
cg08525331	Two-sided Wilcoxon	bonferroni	2.42752320875164e-11	1.79914668855024e-05	0.0277428571428571	0.341616666666667	-0.31387380952381	0.31387380952381	0.521518588893388	nonBasal
cg04118974	Two-sided Wilcoxon	bonferroni	5.46400295006356e-10	0.000404961846642486	0.598794285714286	0.8507	-0.251905714285714	0.251905714285714	0.107546157977884	nonBasal
cg06760188	Two-sided Wilcoxon	bonferroni	2.11648776318717e-13	1.56862432324735e-07	0.815525714285714	0.531383333333333	0.284142380952381	0.284142380952381	0.185984208119578	Basal
cg13964018	Two-sided Wilcoxon	bonferroni	1.08709240781682e-12	8.05693102591396e-07	0.703457142857143	0.434266666666667	0.269190476190476	0.269190476190476	0.137733324947432	Basal
cg05622465	Two-sided Wilcoxon	bonferroni	3.11428268995303e-15	2.30813504424524e-09	0.116937142857143	0.579283333333333	-0.46234619047619	0.46234619047619	0.626512029148788	nonBasal
cg22896493	Two-sided Wilcoxon	bonferroni	3.90802490704795e-21	2.89641311973405e-15	0.0416457142857143	0.41515	-0.373504285714286	0.373504285714286	0.581668995259362	nonBasal
cg08478074	Two-sided Wilcoxon	bonferroni	2.45479581323408e-23	1.81935964299937e-17	0.0372514285714286	0.30445	-0.267198571428571	0.267198571428571	0.581668995259362	nonBasal
cg04792863	Two-sided Wilcoxon	bonferroni	3.01634154511731e-09	0.00223554645445597	0.350114285714286	0.72935	-0.379235714285714	0.379235714285714	0.632315598877169	nonBasal
cg12301619	Two-sided Wilcoxon	bonferroni	6.4531189109656e-27	4.7826968152676e-21	0.939171428571429	0.36445	0.574721428571429	0.574721428571429	0.165168146840592	Basal
cg13419032	Two-sided Wilcoxon	bonferroni	1.31108212883387e-18	9.71701964374582e-13	0.835451428571429	0.421566666666667	0.413884761904762	0.413884761904762	0.226772605551873	Basal
cg05675373	Two-sided Wilcoxon	bonferroni	2.21988053602686e-17	1.64525335987363e-11	0.0679142857142857	0.3595	-0.291585714285714	0.291585714285714	0.768775021403924	nonBasal
cg06588059	Two-sided Wilcoxon	bonferroni	2.58080559289141e-09	0.0019127511611435	0.346668571428571	0.740316666666667	-0.393648095238095	0.393648095238095	0.678722296100496	nonBasal
cg26736888	Two-sided Wilcoxon	bonferroni	2.22810399162935e-10	0.000165134813287613	0.446725714285714	0.763716666666667	-0.316990952380952	0.316990952380952	0.227482981538822	nonBasal
cg08651517	Two-sided Wilcoxon	bonferroni	5.39371377999636e-12	3.9975239994754e-06	0.364068571428571	0.716283333333333	-0.352214761904762	0.352214761904762	0.269115157254362	nonBasal
cg14481528	Two-sided Wilcoxon	bonferroni	8.85537549451155e-09	0.00656311727087977	0.406537142857143	0.675783333333333	-0.26924619047619	0.26924619047619	0.25344379303771	nonBasal
cg04780572	Two-sided Wilcoxon	bonferroni	2.81527871564437e-13	2.08652974370625e-07	0.10108	0.503416666666667	-0.402336666666667	0.402336666666667	0.346339909700702	nonBasal
cg17725100	Two-sided Wilcoxon	bonferroni	6.34336134907031e-17	4.70135054705672e-11	0.0896742857142857	0.486233333333333	-0.396559047619048	0.396559047619048	0.341989746686321	nonBasal
cg04275027	Two-sided Wilcoxon	bonferroni	2.84656102874107e-13	2.1097144736463e-07	0.165394285714286	0.67805	-0.512655714285714	0.512655714285714	0.343241309214926	nonBasal
cg22165175	Two-sided Wilcoxon	bonferroni	1.857853671056e-15	1.3769389590348e-09	0.053	0.48345	-0.43045	0.43045	0.536050224961498	nonBasal
cg09043486	Two-sided Wilcoxon	bonferroni	2.55493481025371e-12	1.89357715994548e-06	0.799577142857143	0.527983333333333	0.27159380952381	0.27159380952381	0.147606519047851	Basal
cg09545197	Two-sided Wilcoxon	bonferroni	1.22378035965696e-14	9.06998694657956e-09	0.109062857142857	0.494666666666667	-0.38560380952381	0.38560380952381	0.817040282851918	nonBasal
cg08899239	Two-sided Wilcoxon	bonferroni	2.27531686762789e-14	1.68633971985807e-08	0.242234285714286	0.57895	-0.336715714285714	0.336715714285714	0.115117070793459	nonBasal
cg08462276	Two-sided Wilcoxon	bonferroni	2.28446182815472e-19	1.69311746162773e-13	0.0384514285714286	0.434883333333333	-0.396431904761905	0.396431904761905	0.13314102098999	nonBasal
cg23279117	Two-sided Wilcoxon	bonferroni	9.363355739687e-18	6.93960428969032e-12	0.878794285714286	0.4731	0.405694285714286	0.405694285714286	0.490115929610141	Basal
cg26681414	Two-sided Wilcoxon	bonferroni	1.94363036700937e-14	1.44051192835716e-08	0.909177142857143	0.568083333333333	0.34109380952381	0.34109380952381	0.0741573079982895	Basal
cg16540981	Two-sided Wilcoxon	bonferroni	2.90642143237477e-12	2.1540797124974e-06	0.435977142857143	0.880033333333333	-0.44405619047619	0.44405619047619	0.401101666718802	nonBasal
cg07329259	Two-sided Wilcoxon	bonferroni	1.13255027494992e-11	8.3938397352776e-06	0.487657142857143	0.8748	-0.387142857142857	0.387142857142857	0.413111637047494	nonBasal
cg23068939	Two-sided Wilcoxon	bonferroni	2.58259632855992e-13	1.91407835593054e-07	0.362211428571429	0.82295	-0.460738571428571	0.460738571428571	0.41451439202153	nonBasal
cg23894854	Two-sided Wilcoxon	bonferroni	5.58294832095692e-13	4.13777423333562e-07	0.345234285714286	0.840383333333333	-0.495149047619048	0.495149047619048	0.405191037058317	nonBasal
cg08468422	Two-sided Wilcoxon	bonferroni	7.47652151835996e-13	5.5411865407249e-07	0.383948571428571	0.821466666666667	-0.437518095238095	0.437518095238095	0.409656055510672	nonBasal
cg10861596	Two-sided Wilcoxon	bonferroni	1.51276239091048e-15	1.12117628221135e-09	0.285142857142857	0.8207	-0.535557142857143	0.535557142857143	0.374033789814092	nonBasal
cg25703604	Two-sided Wilcoxon	bonferroni	1.26002728092929e-21	9.3386291912434e-16	0.874394285714286	0.437566666666667	0.436827619047619	0.436827619047619	0.159574316912587	Basal
cg08256939	Two-sided Wilcoxon	bonferroni	5.72980079734128e-14	4.24661321194551e-08	0.3048	0.7396	-0.4348	0.4348	0.322165457351264	nonBasal
cg11574975	Two-sided Wilcoxon	bonferroni	2.2309143895139e-15	1.65343104521628e-09	0.241691428571429	0.6621	-0.420408571428571	0.420408571428571	0.313280955687786	nonBasal
cg07314829	Two-sided Wilcoxon	bonferroni	3.47923544871279e-19	2.57861795663624e-13	0.135034285714286	0.668533333333333	-0.533499047619048	0.533499047619048	0.30950156519207	nonBasal
cg14669379	Two-sided Wilcoxon	bonferroni	5.15156205827814e-16	3.81805446168255e-10	0.177902857142857	0.6841	-0.506197142857143	0.506197142857143	0.305702569934668	nonBasal
cg15686225	Two-sided Wilcoxon	bonferroni	1.07635528062907e-15	7.97735334461834e-10	0.187588571428571	0.673733333333333	-0.486144761904762	0.486144761904762	0.185186442204984	nonBasal
cg08038696	Two-sided Wilcoxon	bonferroni	8.75846962682595e-13	6.49129597157392e-07	0.206902857142857	0.622816666666667	-0.41591380952381	0.41591380952381	0.24754768860629	nonBasal
cg13677321	Two-sided Wilcoxon	bonferroni	3.87765389388596e-16	2.87390379518411e-10	0.709308571428571	0.389683333333333	0.319625238095238	0.319625238095238	0.202605995139076	Basal
cg24947654	Two-sided Wilcoxon	bonferroni	3.54209972805718e-09	0.00262520950295094	0.465931428571429	0.723683333333333	-0.257751904761905	0.257751904761905	0.2016296875	nonBasal
cg14098659	Two-sided Wilcoxon	bonferroni	4.39317948714338e-12	3.25598301099888e-06	0.141971428571429	0.48615	-0.344178571428571	0.344178571428571	0.160841124914904	nonBasal
cg09855817	Two-sided Wilcoxon	bonferroni	1.01725104026553e-09	0.000753930522237599	0.614182857142857	0.86585	-0.251667142857143	0.251667142857143	0.113269972948423	nonBasal
cg17711754	Two-sided Wilcoxon	bonferroni	1.14041213347585e-12	8.4521075066496e-07	0.288668571428571	0.64435	-0.355681428571429	0.355681428571429	0.141874847445434	nonBasal
cg22663813	Two-sided Wilcoxon	bonferroni	1.18292124178407e-09	0.000876716163742053	0.368337142857143	0.691983333333333	-0.323646190476191	0.323646190476191	0.481794750536167	nonBasal
cg17898124	Two-sided Wilcoxon	bonferroni	7.01138363390807e-11	5.19645192335279e-05	0.435062857142857	0.72515	-0.290087142857143	0.290087142857143	0.144975845410628	nonBasal
cg18139246	Two-sided Wilcoxon	bonferroni	2.7831967756136e-09	0.00206275237426214	0.440594285714286	0.7111	-0.270505714285714	0.270505714285714	0.184029941387203	nonBasal
cg08739433	Two-sided Wilcoxon	bonferroni	7.8194810520397e-09	0.00579536928431396	0.34008	0.655516666666667	-0.315436666666667	0.315436666666667	0.623886726064376	nonBasal
cg06477422	Two-sided Wilcoxon	bonferroni	1.67476992600891e-18	1.24124735681187e-12	0.703788571428571	0.402083333333333	0.301705238095238	0.301705238095238	0.221299526346378	Basal
cg09006696	Two-sided Wilcoxon	bonferroni	5.40685373732356e-21	4.00726261314867e-15	0.907982857142857	0.448483333333333	0.459499523809524	0.459499523809524	0.225910870219813	Basal
cg23010236	Two-sided Wilcoxon	bonferroni	9.4101773023666e-15	6.97430585676249e-09	0.699828571428571	0.9822	-0.282371428571428	0.282371428571428	0.207969413151779	nonBasal
cg10806711	Two-sided Wilcoxon	bonferroni	1.92442589842617e-14	1.42627863248906e-08	0.191554285714286	0.651133333333333	-0.459579047619048	0.459579047619048	0.290594152459829	nonBasal
cg16255156	Two-sided Wilcoxon	bonferroni	4.1506757770806e-19	3.0762525988044e-13	0.14408	0.63155	-0.48747	0.48747	0.291637265539783	nonBasal
cg09126636	Two-sided Wilcoxon	bonferroni	1.22411849509316e-17	9.07249302045821e-12	0.214582857142857	0.712433333333333	-0.497850476190476	0.497850476190476	0.28769230328976	nonBasal
cg22865470	Two-sided Wilcoxon	bonferroni	2.22603378698057e-10	0.000164981381105172	0.485971428571429	0.9084	-0.422428571428571	0.422428571428571	0.737887935538763	nonBasal
cg12549600	Two-sided Wilcoxon	bonferroni	2.31295312524485e-10	0.000171423364400959	0.321325714285714	0.6135	-0.292174285714286	0.292174285714286	0.738951281931643	nonBasal
cg04746890	Two-sided Wilcoxon	bonferroni	6.63448488515378e-09	0.0049171153002073	0.434571428571429	0.748433333333333	-0.313861904761905	0.313861904761905	0.73378447142168	nonBasal
cg05439713	Two-sided Wilcoxon	bonferroni	3.86048657963976e-30	2.86118032606711e-24	0.973782857142857	0.417116666666667	0.55666619047619	0.55666619047619	0.284059925085755	Basal
cg15138236	Two-sided Wilcoxon	bonferroni	3.11791864070657e-21	2.31082981096647e-15	0.982577142857143	0.63675	0.345827142857143	0.345827142857143	0.373206052461597	Basal
cg16251079	Two-sided Wilcoxon	bonferroni	1.01804342919101e-16	7.54517797327773e-11	0.101765714285714	0.62995	-0.528184285714286	0.528184285714286	0.740051967446839	nonBasal
cg07423363	Two-sided Wilcoxon	bonferroni	8.0778689956805e-22	5.98687221680362e-16	0.0218742857142857	0.445283333333333	-0.423409047619048	0.423409047619048	0.75184062881334	nonBasal
cg12551029	Two-sided Wilcoxon	bonferroni	1.96785003196198e-16	1.45846221193846e-10	0.0707828571428571	0.50585	-0.435067142857143	0.435067142857143	0.754689349112426	nonBasal
cg07176692	Two-sided Wilcoxon	bonferroni	1.75466650980935e-13	1.30046231041265e-07	0.198537142857143	0.597933333333333	-0.39939619047619	0.39939619047619	0.534334958465254	nonBasal
cg19645639	Two-sided Wilcoxon	bonferroni	3.86476008450589e-11	2.86434761283112e-05	0.228097142857143	0.596183333333333	-0.36808619047619	0.36808619047619	0.522856673241289	nonBasal
cg17966227	Two-sided Wilcoxon	bonferroni	8.98988178070875e-15	6.66280593236338e-09	0.603142857142857	0.324266666666667	0.27887619047619	0.27887619047619	0.282463269054178	Basal
cg19616109	Two-sided Wilcoxon	bonferroni	3.50087692333444e-15	2.5946574273447e-09	0.585651428571429	0.224533333333333	0.361118095238095	0.361118095238095	0.182128575891964	Basal
cg00865190	Two-sided Wilcoxon	bonferroni	9.05330588219189e-26	6.70981238805711e-20	0.992542857142857	0.673016666666667	0.31952619047619	0.31952619047619	0.119996255910345	Basal
cg20616821	Two-sided Wilcoxon	bonferroni	8.5514075972269e-16	6.33783298364674e-10	0.901994285714286	0.602016666666667	0.299977619047619	0.299977619047619	0.239347760919009	Basal
cg23530834	Two-sided Wilcoxon	bonferroni	5.32766759966069e-19	3.94857420315052e-13	0.897691428571429	0.634533333333333	0.263158095238095	0.263158095238095	0.182197633737829	Basal
cg01580044	Two-sided Wilcoxon	bonferroni	3.15327786228803e-12	2.33703612124546e-06	0.173628571428571	0.5039	-0.330271428571429	0.330271428571429	0.682502633342909	nonBasal
cg26668129	Two-sided Wilcoxon	bonferroni	7.18979790408711e-18	5.32868276762464e-12	0.172485714285714	0.633833333333333	-0.461347619047619	0.461347619047619	0.143283806054963	nonBasal
cg08529825	Two-sided Wilcoxon	bonferroni	4.34532783393134e-16	3.22051799747904e-10	0.852937142857143	0.49695	0.355987142857143	0.355987142857143	0.107169872575278	Basal
cg19531057	Two-sided Wilcoxon	bonferroni	8.20761388209122e-12	6.08303199064249e-06	0.772594285714286	0.3892	0.383394285714286	0.383394285714286	0.168916969795045	Basal
cg07283281	Two-sided Wilcoxon	bonferroni	4.57361230482481e-09	0.00338970989165939	0.202302857142857	0.528583333333333	-0.326280476190476	0.326280476190476	0.702986618423666	nonBasal
cg02501592	Two-sided Wilcoxon	bonferroni	2.94582682833903e-15	2.18328482468933e-09	0.415828571428571	0.819983333333333	-0.404154761904762	0.404154761904762	0.152024417117311	nonBasal
cg00252422	Two-sided Wilcoxon	bonferroni	4.00667260758942e-21	2.96952536975186e-15	0.0527428571428571	0.500383333333333	-0.447640476190476	0.447640476190476	0.435772512417882	nonBasal
cg22427477	Two-sided Wilcoxon	bonferroni	7.35702565226145e-11	5.45262277704531e-05	0.0547085714285714	0.442466666666667	-0.387758095238095	0.387758095238095	0.4302993294221	nonBasal
cg21575283	Two-sided Wilcoxon	bonferroni	6.15306364632752e-20	4.56031235615741e-14	0.0503714285714286	0.5044	-0.454028571428571	0.454028571428571	0.434272694204852	nonBasal
cg18989243	Two-sided Wilcoxon	bonferroni	3.19032677980413e-18	2.36449474121793e-12	0.04008	0.3804	-0.34032	0.34032	0.432167132727977	nonBasal
cg00480149	Two-sided Wilcoxon	bonferroni	4.17201819061226e-19	3.09207042188132e-13	0.0580057142857143	0.46355	-0.405544285714286	0.405544285714286	0.430076847362521	nonBasal
cg24034258	Two-sided Wilcoxon	bonferroni	2.80826689077857e-12	2.08133296476609e-06	0.752314285714286	0.44025	0.312064285714286	0.312064285714286	0.184465969685949	Basal
cg05397496	Two-sided Wilcoxon	bonferroni	1.20740756606326e-15	8.94864080549955e-10	0.312554285714286	0.626716666666667	-0.314162380952381	0.314162380952381	0.131694551971988	nonBasal
cg15245254	Two-sided Wilcoxon	bonferroni	2.98567736871213e-17	2.21281985343415e-11	0.34952	0.726566666666667	-0.377046666666667	0.377046666666667	0.12168453064206	nonBasal
cg06043114	Two-sided Wilcoxon	bonferroni	2.63161452016204e-16	1.9504079435455e-10	0.0241657142857143	0.414783333333333	-0.390617619047619	0.390617619047619	0.494036928973805	nonBasal
cg27442412	Two-sided Wilcoxon	bonferroni	8.22158834199341e-12	6.0933890917267e-06	0.04828	0.46525	-0.41697	0.41697	0.508175444811709	nonBasal
cg24509673	Two-sided Wilcoxon	bonferroni	1.12978075146725e-09	0.000837331355046194	0.299754285714286	0.6467	-0.346945714285714	0.346945714285714	0.181454510314357	nonBasal
cg21420366	Two-sided Wilcoxon	bonferroni	1.90282133565533e-10	0.000141026651881427	0.0628628571428572	0.346166666666667	-0.28330380952381	0.28330380952381	0.498367931229836	nonBasal
cg13613280	Two-sided Wilcoxon	bonferroni	2.34279388992287e-12	1.73634997754689e-06	0.0878914285714286	0.369716666666667	-0.281825238095238	0.281825238095238	0.525260940222632	nonBasal
cg07585951	Two-sided Wilcoxon	bonferroni	8.01803850056027e-31	5.94252914449774e-25	0.976365714285714	0.559916666666667	0.416449047619048	0.416449047619048	0.268960922346925	Basal
cg22374525	Two-sided Wilcoxon	bonferroni	2.63409390924054e-11	1.95224553036408e-05	0.314388571428571	0.627216666666667	-0.312828095238095	0.312828095238095	0.569946373598547	nonBasal
cg27452217	Two-sided Wilcoxon	bonferroni	6.54342205500721e-20	4.84962453895832e-14	0.157182857142857	0.662533333333333	-0.505350476190476	0.505350476190476	0.605777135018054	nonBasal
cg24660670	Two-sided Wilcoxon	bonferroni	1.41168742667731e-17	1.04626507784476e-11	0.199771428571429	0.697	-0.497228571428571	0.497228571428571	0.607392539994434	nonBasal
cg15654259	Two-sided Wilcoxon	bonferroni	2.23976809656401e-21	1.65999292592793e-15	0.0928457142857143	0.665466666666667	-0.572620952380952	0.572620952380952	0.593864404484786	nonBasal
cg25176901	Two-sided Wilcoxon	bonferroni	4.26374812941398e-18	3.16005560737452e-12	0.114685714285714	0.7083	-0.593614285714286	0.593614285714286	0.592032779109408	nonBasal
cg21852513	Two-sided Wilcoxon	bonferroni	6.62859599246991e-18	4.91275077683911e-12	0.162457142857143	0.72955	-0.567092857142857	0.567092857142857	0.598285227149111	nonBasal
cg11071926	Two-sided Wilcoxon	bonferroni	1.26273306094802e-08	0.00935868294456317	0.286011428571429	0.602366666666667	-0.316355238095238	0.316355238095238	0.875178890857385	nonBasal
cg21863110	Two-sided Wilcoxon	bonferroni	4.42405238350935e-09	0.00327886430377604	0.462845714285714	0.745483333333333	-0.282637619047619	0.282637619047619	0.863704449866236	nonBasal
cg25341338	Two-sided Wilcoxon	bonferroni	2.65499082581946e-10	0.000196773317560197	0.152611428571429	0.4504	-0.297788571428571	0.297788571428571	0.862355010711228	nonBasal
cg15469709	Two-sided Wilcoxon	bonferroni	1.44477726425483e-11	1.07078944551615e-05	0.500057142857143	0.188766666666667	0.311290476190476	0.311290476190476	0.333217040643349	Basal
cg11544765	Two-sided Wilcoxon	bonferroni	1.43995638127952e-12	1.06721647220341e-06	0.608108571428571	0.21765	0.390458571428571	0.390458571428571	0.239528938272919	Basal
cg22256839	Two-sided Wilcoxon	bonferroni	2.83569717857037e-12	2.10166278541153e-06	0.72104	0.378716666666667	0.342323333333333	0.342323333333333	0.209191755303167	Basal
cg15712651	Two-sided Wilcoxon	bonferroni	1.29536099879848e-12	9.600503274545e-07	0.722668571428571	0.404766666666667	0.317901904761905	0.317901904761905	0.22222373064598	Basal
cg24686670	Two-sided Wilcoxon	bonferroni	1.19601360112993e-14	8.86419500409443e-09	0.694062857142857	0.378016666666667	0.31604619047619	0.31604619047619	0.223274846549693	Basal
cg24126396	Two-sided Wilcoxon	bonferroni	1.38023360089455e-11	1.02295323213499e-05	0.982022857142857	0.709666666666667	0.272356190476191	0.272356190476191	0.204418680245962	Basal
cg21730450	Two-sided Wilcoxon	bonferroni	2.10369397960069e-25	1.55914227451115e-19	0.962211428571429	0.520433333333333	0.441778095238095	0.441778095238095	0.134721625997099	Basal
cg05324191	Two-sided Wilcoxon	bonferroni	1.10661204212212e-18	8.20159981958596e-13	0.774691428571429	0.355783333333333	0.418908095238095	0.418908095238095	0.145778600239992	Basal
cg27587085	Two-sided Wilcoxon	bonferroni	5.96728715855188e-18	4.42262504112494e-12	0.941051428571429	0.539016666666667	0.402034761904762	0.402034761904762	0.176666999850987	Basal
cg05758196	Two-sided Wilcoxon	bonferroni	1.14727854626338e-13	8.50299758170375e-08	0.756491428571429	0.463166666666667	0.293324761904762	0.293324761904762	0.175018483204736	Basal
cg10180415	Two-sided Wilcoxon	bonferroni	3.44376813716695e-23	2.5523315360206e-17	0.159531428571429	0.737433333333333	-0.577901904761905	0.577901904761905	0.20699394916888	nonBasal
cg17215278	Two-sided Wilcoxon	bonferroni	1.60424668954616e-13	1.18897941272369e-07	0.106331428571429	0.372966666666667	-0.266635238095238	0.266635238095238	0.526759340227288	nonBasal
cg26530864	Two-sided Wilcoxon	bonferroni	1.12803370770981e-21	8.3603654230059e-16	0.8746	0.3809	0.4937	0.4937	0.185477730311301	Basal
cg17463957	Two-sided Wilcoxon	bonferroni	7.01288072264708e-14	5.19756148318627e-08	0.654011428571429	0.289283333333333	0.364728095238095	0.364728095238095	0.147787011388119	Basal
cg16134082	Two-sided Wilcoxon	bonferroni	6.61294841177308e-16	4.90115365064356e-10	0.835737142857143	0.42745	0.408287142857143	0.408287142857143	0.169947687711921	Basal
cg27034613	Two-sided Wilcoxon	bonferroni	3.20689051702936e-11	2.37677087224372e-05	0.162462857142857	0.55955	-0.397087142857143	0.397087142857143	0.3084406371422	nonBasal
cg05483304	Two-sided Wilcoxon	bonferroni	5.78243057542203e-20	4.28561950882116e-14	0.33948	0.903933333333333	-0.564453333333333	0.564453333333333	0.309244455178521	nonBasal
cg27258066	Two-sided Wilcoxon	bonferroni	6.91276192872765e-19	5.12335893966686e-13	0.336897142857143	0.8016	-0.464702857142857	0.464702857142857	0.312440759064812	nonBasal
cg15993967	Two-sided Wilcoxon	bonferroni	3.46935496243886e-15	2.57129508363675e-09	0.642411428571429	0.914183333333333	-0.271771904761905	0.271771904761905	0.315686875034585	nonBasal
cg25802535	Two-sided Wilcoxon	bonferroni	4.58204535440166e-15	3.39596000418802e-09	0.60576	0.911733333333333	-0.305973333333333	0.305973333333333	0.158259883636614	nonBasal
cg23098693	Two-sided Wilcoxon	bonferroni	7.95425996366148e-09	0.00589526000076789	0.562954285714286	0.819866666666667	-0.256912380952381	0.256912380952381	0.38564916267619	nonBasal
cg12350164	Two-sided Wilcoxon	bonferroni	1.54417098510772e-11	1.14445460475766e-05	0.656868571428571	0.243166666666667	0.413701904761905	0.413701904761905	0.254386596174435	Basal
cg09469648	Two-sided Wilcoxon	bonferroni	6.08402475343262e-12	4.50914452588282e-06	0.537737142857143	0.83375	-0.296012857142857	0.296012857142857	0.140885128857157	nonBasal
cg04500239	Two-sided Wilcoxon	bonferroni	7.89357918539151e-13	5.85028674535699e-07	0.587034285714286	0.3018	0.285234285714286	0.285234285714286	0.268075080674877	Basal
cg18481812	Two-sided Wilcoxon	bonferroni	4.4422691845754e-11	3.29236559480213e-05	0.798017142857143	0.54055	0.257467142857143	0.257467142857143	0.157033406445818	Basal
cg04123955	Two-sided Wilcoxon	bonferroni	1.31060630438962e-11	9.71349309466848e-06	0.471394285714286	0.177316666666667	0.294077619047619	0.294077619047619	0.186463989167981	Basal
cg27390172	Two-sided Wilcoxon	bonferroni	5.46947662619675e-10	0.000405367525412259	0.444965714285714	0.151683333333333	0.293282380952381	0.293282380952381	0.170650634298653	Basal
cg12435551	Two-sided Wilcoxon	bonferroni	2.46568711601311e-17	1.82743167759754e-11	0.229537142857143	0.66695	-0.437412857142857	0.437412857142857	0.132213418274177	nonBasal
cg23257935	Two-sided Wilcoxon	bonferroni	1.97636529249273e-11	1.46477325470453e-05	0.32224	0.662516666666667	-0.340276666666667	0.340276666666667	0.364257151783928	nonBasal
cg02152120	Two-sided Wilcoxon	bonferroni	1.72907275299232e-11	1.2814936255165e-05	0.238348571428571	0.638833333333333	-0.400484761904762	0.400484761904762	0.365351838324811	nonBasal
cg00310968	Two-sided Wilcoxon	bonferroni	1.07377205956598e-08	0.0079582079308703	0.15	0.4538	-0.3038	0.3038	0.368665670236072	nonBasal
cg01105494	Two-sided Wilcoxon	bonferroni	6.05516729014627e-11	4.48775696125546e-05	0.294708571428571	0.711266666666667	-0.416558095238095	0.416558095238095	0.368665670236072	nonBasal
cg26100099	Two-sided Wilcoxon	bonferroni	8.4851638716779e-10	0.000628873677767472	0.214097142857143	0.532383333333333	-0.31828619047619	0.31828619047619	0.357511648973115	nonBasal
cg16240368	Two-sided Wilcoxon	bonferroni	7.24874040736152e-10	0.000537236770921395	0.252377142857143	0.637633333333333	-0.38525619047619	0.38525619047619	0.354846644107576	nonBasal
cg09497789	Two-sided Wilcoxon	bonferroni	1.50002103542504e-10	0.000111173309030009	0.172291428571429	0.487533333333333	-0.315241904761905	0.315241904761905	0.367213315350247	nonBasal
cg21392341	Two-sided Wilcoxon	bonferroni	2.66916581134183e-09	0.00197823889524694	0.327691428571429	0.730033333333333	-0.402341904761905	0.402341904761905	0.717893080831747	nonBasal
cg07530798	Two-sided Wilcoxon	bonferroni	5.35459472421881e-13	3.96853110688115e-07	0.538862857142857	0.86565	-0.326787142857143	0.326787142857143	0.532755271823504	nonBasal
cg17326555	Two-sided Wilcoxon	bonferroni	3.31018134396624e-14	2.45332435217386e-08	0.408657142857143	0.817283333333333	-0.408626190476191	0.408626190476191	0.526485568395592	nonBasal
cg22871653	Two-sided Wilcoxon	bonferroni	8.56554489092477e-12	6.34831076818444e-06	0.384097142857143	0.7714	-0.387302857142857	0.387302857142857	0.524069556993241	nonBasal
cg24035245	Two-sided Wilcoxon	bonferroni	8.00073236620838e-14	5.92970278955351e-08	0.485817142857143	0.910683333333333	-0.424866190476191	0.424866190476191	0.536997500109645	nonBasal
cg24041917	Two-sided Wilcoxon	bonferroni	4.34218937456866e-13	3.21819194401469e-07	0.369125714285714	0.697366666666667	-0.328240952380952	0.328240952380952	0.540113901594858	nonBasal
cg10572355	Two-sided Wilcoxon	bonferroni	6.06749153945428e-11	4.49689101700884e-05	0.44004	0.7676	-0.32756	0.32756	0.74084101048311	nonBasal
cg13476854	Two-sided Wilcoxon	bonferroni	2.00354270839225e-10	0.000148491566061138	0.228782857142857	0.547	-0.318217142857143	0.318217142857143	0.765273480415566	nonBasal
cg24306982	Two-sided Wilcoxon	bonferroni	8.70473943321196e-15	6.45147410722788e-09	0.294914285714286	0.770033333333333	-0.475119047619048	0.475119047619048	0.758540465707325	nonBasal
cg17819053	Two-sided Wilcoxon	bonferroni	9.94878093440924e-13	7.37348924563274e-07	0.245508571428571	0.5971	-0.351591428571429	0.351591428571429	0.764984908169354	nonBasal
cg16145113	Two-sided Wilcoxon	bonferroni	2.99453009144147e-10	0.000221938100462139	0.450965714285714	0.78875	-0.337784285714286	0.337784285714286	0.76979411021574	nonBasal
cg22002034	Two-sided Wilcoxon	bonferroni	9.96129544491506e-14	7.38276431252157e-08	0.304045714285714	0.693416666666667	-0.389370952380952	0.389370952380952	0.775933144607397	nonBasal
cg13933734	Two-sided Wilcoxon	bonferroni	3.53506855269329e-09	0.00261999838248587	0.2622	0.522116666666667	-0.259916666666667	0.259916666666667	0.767370438358967	nonBasal
cg01466288	Two-sided Wilcoxon	bonferroni	8.27132102635935e-10	0.00061302482220811	0.141097142857143	0.506366666666667	-0.365269523809524	0.365269523809524	0.720936465822354	nonBasal
cg15159324	Two-sided Wilcoxon	bonferroni	5.86011900242496e-11	4.34319789805225e-05	0.20564	0.5079	-0.30226	0.30226	0.726418122410211	nonBasal
cg14609025	Two-sided Wilcoxon	bonferroni	1.56908805967247e-12	1.16292176998595e-06	0.0732057142857143	0.34485	-0.271644285714286	0.271644285714286	0.702599678675167	nonBasal
cg09628195	Two-sided Wilcoxon	bonferroni	2.00899736281952e-10	0.000148895835046688	0.229548571428571	0.677316666666667	-0.447768095238095	0.447768095238095	0.619923475121795	nonBasal
cg18261050	Two-sided Wilcoxon	bonferroni	7.0677080087986e-12	5.23819645218104e-06	0.11848	0.606316666666667	-0.487836666666667	0.487836666666667	0.622350579392102	nonBasal
cg13573036	Two-sided Wilcoxon	bonferroni	2.34961758282491e-15	1.74140732342277e-09	0.0844342857142857	0.4083	-0.323865714285714	0.323865714285714	0.515934305007773	nonBasal
cg23249278	Two-sided Wilcoxon	bonferroni	2.57528762930118e-11	1.90866155001842e-05	0.290577142857143	0.6552	-0.364622857142857	0.364622857142857	0.12715756524088	nonBasal
cg05512030	Two-sided Wilcoxon	bonferroni	1.90663817644967e-15	1.41309535128479e-09	0.216828571428571	0.505583333333333	-0.288754761904762	0.288754761904762	0.163411737849255	nonBasal
cg23643526	Two-sided Wilcoxon	bonferroni	6.37957221113741e-17	4.72818804642344e-11	0.408668571428571	0.1063	0.302368571428571	0.302368571428571	0.0831301939058172	Basal
cg06625804	Two-sided Wilcoxon	bonferroni	1.18280249020125e-09	0.000876628151600206	0.23668	0.517416666666667	-0.280736666666667	0.280736666666667	0.132297042464221	nonBasal
cg12561867	Two-sided Wilcoxon	bonferroni	6.02635703190509e-14	4.4664043824113e-08	0.523794285714286	0.8431	-0.319305714285714	0.319305714285714	0.172717205585745	nonBasal
cg00950384	Two-sided Wilcoxon	bonferroni	1.8204215430247e-20	1.34919632450504e-14	0.770445714285714	0.2495	0.520945714285714	0.520945714285714	0.236876015020828	Basal
cg13976683	Two-sided Wilcoxon	bonferroni	1.18225834273705e-11	8.76224859427851e-06	0.805308571428571	0.553883333333333	0.251425238095238	0.251425238095238	0.102716751398764	Basal
cg18199617	Two-sided Wilcoxon	bonferroni	3.09399678718852e-15	2.29310024884084e-09	0.737422857142857	0.4492	0.288222857142857	0.288222857142857	0.102252844947184	Basal
cg09455332	Two-sided Wilcoxon	bonferroni	2.33245453082356e-13	1.72868701324723e-07	0.508914285714286	0.793383333333333	-0.284469047619048	0.284469047619048	0.0955244974499479	nonBasal
cg04816302	Two-sided Wilcoxon	bonferroni	1.16618999532641e-18	8.6431588408619e-13	0.0229428571428571	0.309283333333333	-0.286340476190476	0.286340476190476	0.608520455861011	nonBasal
cg10178263	Two-sided Wilcoxon	bonferroni	4.02216204524614e-18	2.98100528902395e-12	0.0385485714285715	0.293566666666667	-0.255018095238095	0.255018095238095	0.590191882270935	nonBasal
cg18280463	Two-sided Wilcoxon	bonferroni	1.83104065607926e-11	1.35706662704986e-05	0.0451028571428572	0.410416666666667	-0.36531380952381	0.36531380952381	0.583485598095988	nonBasal
cg01229562	Two-sided Wilcoxon	bonferroni	8.99224221991385e-16	6.66455536007805e-10	0.0467485714285714	0.354316666666667	-0.307568095238095	0.307568095238095	0.583485598095988	nonBasal
cg04886407	Two-sided Wilcoxon	bonferroni	1.0372773378926e-08	0.00768772912592409	0.0848628571428572	0.457133333333333	-0.372270476190476	0.372270476190476	0.54091493877551	nonBasal
cg26144437	Two-sided Wilcoxon	bonferroni	3.422677762836e-09	0.00253670051053709	0.0704857142857143	0.397933333333333	-0.327447619047619	0.327447619047619	0.547582333901266	nonBasal
cg04846710	Two-sided Wilcoxon	bonferroni	2.20474171038115e-13	1.63403329494043e-07	0.33976	0.688183333333333	-0.348423333333333	0.348423333333333	0.394701431985253	nonBasal
cg11187916	Two-sided Wilcoxon	bonferroni	2.47572248241337e-12	1.83486933922825e-06	0.340102857142857	0.7142	-0.374097142857143	0.374097142857143	0.340331617023282	nonBasal
cg08757176	Two-sided Wilcoxon	bonferroni	1.34562355999461e-11	9.97302173372202e-06	0.305714285714286	0.646216666666667	-0.340502380952381	0.340502380952381	0.377387949249252	nonBasal
cg15521792	Two-sided Wilcoxon	bonferroni	4.43701583983114e-11	3.28847210461165e-05	0.137622857142857	0.518283333333333	-0.380660476190476	0.380660476190476	0.432968927037306	nonBasal
cg05417618	Two-sided Wilcoxon	bonferroni	1.3584999333759e-11	1.00684543312188e-05	0.622497142857143	0.907266666666667	-0.284769523809524	0.284769523809524	0.101220907632127	nonBasal
cg26158018	Two-sided Wilcoxon	bonferroni	3.56567484873113e-21	2.64268208576283e-15	0.941182857142857	0.51405	0.427132857142857	0.427132857142857	0.190536658148283	Basal
cg06871074	Two-sided Wilcoxon	bonferroni	4.16249584840143e-15	3.08501298556348e-09	0.37676	0.827816666666667	-0.451056666666667	0.451056666666667	0.647485894904905	nonBasal
cg16700924	Two-sided Wilcoxon	bonferroni	3.76625118026943e-14	2.79133823100078e-08	0.486594285714286	0.893866666666667	-0.407272380952381	0.407272380952381	0.634608968344348	nonBasal
cg10020892	Two-sided Wilcoxon	bonferroni	2.90445263389379e-16	2.15262054734722e-10	0.0573657142857143	0.456183333333333	-0.398817619047619	0.398817619047619	0.237411494798465	nonBasal
cg03441279	Two-sided Wilcoxon	bonferroni	4.14878327657705e-25	3.0748499815187e-19	0.968417142857143	0.4495	0.518917142857143	0.518917142857143	0.187175695387556	Basal
cg19307606	Two-sided Wilcoxon	bonferroni	2.48072738809374e-21	1.83857870004874e-15	0.147902857142857	0.60825	-0.460347142857143	0.460347142857143	0.137096353146944	nonBasal
cg05241201	Two-sided Wilcoxon	bonferroni	1.68727823963718e-20	1.2505178309159e-14	0.0887714285714286	0.644783333333333	-0.556011904761905	0.556011904761905	0.146032132231405	nonBasal
cg06124285	Two-sided Wilcoxon	bonferroni	1.54275417647569e-19	1.14340454412407e-13	0.185914285714286	0.65925	-0.473335714285714	0.473335714285714	0.257743026509484	nonBasal
cg17417878	Two-sided Wilcoxon	bonferroni	1.54960738436034e-15	1.14848376488174e-09	0.256702857142857	0.62705	-0.370347142857143	0.370347142857143	0.26567618095372	nonBasal
cg01705587	Two-sided Wilcoxon	bonferroni	1.74272482221968e-12	1.291611788364e-06	0.255874285714286	0.604083333333333	-0.348209047619048	0.348209047619048	0.255174690292675	nonBasal
cg05467523	Two-sided Wilcoxon	bonferroni	4.42602517889327e-13	3.28032643121086e-07	0.223188571428571	0.525816666666667	-0.302628095238095	0.302628095238095	0.261976479279837	nonBasal
cg16820783	Two-sided Wilcoxon	bonferroni	3.88927028656887e-12	2.88251322653909e-06	0.869114285714286	0.531833333333333	0.337280952380952	0.337280952380952	0.211564342419814	Basal
cg02776249	Two-sided Wilcoxon	bonferroni	2.40518699225676e-11	1.78259231337614e-05	0.172337142857143	0.583483333333333	-0.41114619047619	0.41114619047619	0.282485375178917	nonBasal
cg01570589	Two-sided Wilcoxon	bonferroni	1.02401199032107e-14	7.58941366566509e-09	0.0187942857142857	0.3783	-0.359505714285714	0.359505714285714	0.831455839637396	nonBasal
cg12072973	Two-sided Wilcoxon	bonferroni	2.28535650767842e-14	1.69378054888332e-08	0.0159314285714286	0.2732	-0.257268571428571	0.257268571428571	0.831455839637396	nonBasal
cg23258881	Two-sided Wilcoxon	bonferroni	1.38813150065437e-22	1.02880672105249e-16	0.0124	0.434533333333333	-0.422133333333333	0.422133333333333	0.781731574155094	nonBasal
cg20577019	Two-sided Wilcoxon	bonferroni	2.14149811168993e-17	1.58716061798844e-11	0.0386628571428572	0.6116	-0.572937142857143	0.572937142857143	0.777332173046029	nonBasal
cg06598196	Two-sided Wilcoxon	bonferroni	5.02977570188825e-09	0.00372779311257597	0.113382857142857	0.3879	-0.274517142857143	0.274517142857143	0.59740919971167	nonBasal
cg18878095	Two-sided Wilcoxon	bonferroni	6.89398573626883e-17	5.10944305850696e-11	0.00439428571428571	0.3889	-0.384505714285714	0.384505714285714	0.738523138292676	nonBasal
cg21828982	Two-sided Wilcoxon	bonferroni	1.89204098448554e-18	1.40227671544654e-12	0.00597714285714286	0.3906	-0.384622857142857	0.384622857142857	0.751795049384581	nonBasal
cg25003565	Two-sided Wilcoxon	bonferroni	2.54595081596415e-16	1.88691871749775e-10	0.00319428571428572	0.2694	-0.266205714285714	0.266205714285714	0.770437097671139	nonBasal
cg04724058	Two-sided Wilcoxon	bonferroni	6.46765555112196e-09	0.00479347057343629	0.0752971428571429	0.330266666666667	-0.254969523809524	0.254969523809524	0.800466449751417	nonBasal
cg19511900	Two-sided Wilcoxon	bonferroni	5.76919555986893e-13	4.27581044321906e-07	0.0132971428571428	0.418516666666667	-0.405219523809524	0.405219523809524	0.805047231391646	nonBasal
cg17675141	Two-sided Wilcoxon	bonferroni	9.93072040153512e-20	7.36010377199574e-14	0.00962285714285713	0.350766666666667	-0.34114380952381	0.34114380952381	0.808154519200904	nonBasal
cg10549188	Two-sided Wilcoxon	bonferroni	9.86612351265152e-20	7.31222811078411e-14	0.00942857142857143	0.414616666666667	-0.405188095238095	0.405188095238095	0.800893778398032	nonBasal
cg22377939	Two-sided Wilcoxon	bonferroni	7.20038561305767e-12	5.33652979518962e-06	0.0386057142857143	0.384316666666667	-0.345710952380952	0.345710952380952	0.769967074939726	nonBasal
cg26812704	Two-sided Wilcoxon	bonferroni	1.63485040085797e-11	1.21166120034388e-05	0.0831657142857143	0.352666666666667	-0.269500952380952	0.269500952380952	0.773017453234104	nonBasal
cg15526406	Two-sided Wilcoxon	bonferroni	8.70719386446047e-11	6.45329319667555e-05	0.0595314285714286	0.496183333333333	-0.436651904761905	0.436651904761905	0.768808286769271	nonBasal
cg13458596	Two-sided Wilcoxon	bonferroni	4.71302706634397e-17	3.4930364450855e-11	0.0129714285714286	0.37165	-0.358678571428571	0.358678571428571	0.744623048800678	nonBasal
cg22868433	Two-sided Wilcoxon	bonferroni	1.57502279965733e-18	1.16732027285203e-12	0.0124228571428572	0.438516666666667	-0.42609380952381	0.42609380952381	0.745608325634781	nonBasal
cg04405926	Two-sided Wilcoxon	bonferroni	1.78616929606957e-11	1.32381044293548e-05	0.0622571428571429	0.503433333333333	-0.44117619047619	0.44117619047619	0.742947883657764	nonBasal
cg06738889	Two-sided Wilcoxon	bonferroni	3.46009523641499e-21	2.56443228399279e-15	0.0116285714285714	0.438683333333333	-0.427054761904762	0.427054761904762	0.711674288266425	nonBasal
cg17611391	Two-sided Wilcoxon	bonferroni	3.67466522496869e-16	2.72345975815942e-10	0.0209885714285714	0.276933333333333	-0.255944761904762	0.255944761904762	0.616195206804557	nonBasal
cg26718857	Two-sided Wilcoxon	bonferroni	3.24073730405754e-12	2.40185624921572e-06	0.122405714285714	0.505183333333333	-0.382777619047619	0.382777619047619	0.606370119147384	nonBasal
cg17699337	Two-sided Wilcoxon	bonferroni	1.02771869430598e-15	7.61688571691408e-10	0.0906742857142857	0.4032	-0.312525714285714	0.312525714285714	0.538554718795065	nonBasal
cg12149703	Two-sided Wilcoxon	bonferroni	9.43576651849733e-15	6.9932711763517e-09	0.240382857142857	0.7092	-0.468817142857143	0.468817142857143	0.5399207416296	nonBasal
cg18107697	Two-sided Wilcoxon	bonferroni	2.96313000886756e-15	2.19610899042215e-09	0.213154285714286	0.672666666666667	-0.459512380952381	0.459512380952381	0.545437137409226	nonBasal
cg17860544	Two-sided Wilcoxon	bonferroni	2.26544972834675e-10	0.000167902673891555	0.404188571428571	0.67605	-0.271861428571429	0.271861428571429	0.541892157534654	nonBasal
cg13178372	Two-sided Wilcoxon	bonferroni	8.74064972316972e-19	6.47808883907862e-13	0.905434285714286	0.641016666666667	0.264417619047619	0.264417619047619	0.352195123925303	Basal
cg03813961	Two-sided Wilcoxon	bonferroni	3.44729652954453e-10	0.000255494658638928	0.136034285714286	0.482816666666667	-0.346782380952381	0.346782380952381	0.531287312955747	nonBasal
cg26738728	Two-sided Wilcoxon	bonferroni	7.41845778850045e-09	0.00549815289765816	0.133645714285714	0.475133333333333	-0.341487619047619	0.341487619047619	0.555679162819329	nonBasal
cg25066665	Two-sided Wilcoxon	bonferroni	2.23657637727225e-12	1.65762739913344e-06	0.0399142857142857	0.383666666666667	-0.343752380952381	0.343752380952381	0.558811949638503	nonBasal
cg02763817	Two-sided Wilcoxon	bonferroni	2.18418861133172e-09	0.00161880046834544	0.69092	0.408833333333333	0.282086666666667	0.282086666666667	0.207552299799303	Basal
cg24674754	Two-sided Wilcoxon	bonferroni	1.62983152491341e-09	0.00120794148553195	0.781222857142857	0.4879	0.293322857142857	0.293322857142857	0.179078267355746	Basal
cg27142757	Two-sided Wilcoxon	bonferroni	1.82349099769283e-10	0.000135147123548506	0.683205714285714	0.399	0.284205714285714	0.284205714285714	0.260373179270994	Basal
cg15069995	Two-sided Wilcoxon	bonferroni	4.78542638772591e-10	0.000354669484013112	0.575211428571429	0.948366666666667	-0.373155238095238	0.373155238095238	0.622655432113294	nonBasal
cg20767356	Two-sided Wilcoxon	bonferroni	2.79445925729588e-09	0.00207109950624856	0.6946	0.960883333333333	-0.266283333333333	0.266283333333333	0.570035615354175	nonBasal
cg18892169	Two-sided Wilcoxon	bonferroni	6.44396021014364e-16	4.77590888994691e-10	0.212634285714286	0.680483333333333	-0.467849047619048	0.467849047619048	0.214798400142006	nonBasal
cg08578023	Two-sided Wilcoxon	bonferroni	2.44928696738561e-12	1.81527678944301e-06	0.1782	0.476016666666667	-0.297816666666667	0.297816666666667	0.260150893166743	nonBasal
cg24754095	Two-sided Wilcoxon	bonferroni	1.06767270633976e-09	0.000791300287940179	0.836982857142857	0.583166666666667	0.253816190476191	0.253816190476191	0.125816679264298	Basal
cg10832186	Two-sided Wilcoxon	bonferroni	1.44484553391213e-13	1.0708400432313e-07	0.149131428571429	0.493983333333333	-0.344851904761905	0.344851904761905	0.220870795653382	nonBasal
cg01848079	Two-sided Wilcoxon	bonferroni	3.17325027248298e-14	2.3518385731994e-08	0.881268571428571	0.5511	0.330168571428571	0.330168571428571	0.138999000312644	Basal
cg23242863	Two-sided Wilcoxon	bonferroni	4.27877952125139e-12	3.17119604827786e-06	0.102194285714286	0.476233333333333	-0.374039047619048	0.374039047619048	0.442398824638207	nonBasal
cg02918910	Two-sided Wilcoxon	bonferroni	5.61776798491642e-12	4.16358065318088e-06	0.179554285714286	0.653416666666667	-0.473862380952381	0.473862380952381	0.440918273645546	nonBasal
cg07119434	Two-sided Wilcoxon	bonferroni	1.09490234051215e-12	8.11481395158876e-07	0.379977142857143	0.7903	-0.410322857142857	0.410322857142857	0.646200379852668	nonBasal
cg19706516	Two-sided Wilcoxon	bonferroni	1.12248298553708e-12	8.31922652315883e-07	0.232697142857143	0.608966666666667	-0.376269523809524	0.376269523809524	0.700067597633136	nonBasal
cg16399136	Two-sided Wilcoxon	bonferroni	1.79127914056212e-12	1.32759757863191e-06	0.247434285714286	0.621066666666667	-0.373632380952381	0.373632380952381	0.71197875790515	nonBasal
cg04065086	Two-sided Wilcoxon	bonferroni	1.00704024439823e-10	7.46362841934524e-05	0.260948571428571	0.616166666666667	-0.355218095238095	0.355218095238095	0.737657443980685	nonBasal
cg23010096	Two-sided Wilcoxon	bonferroni	4.30688045469004e-09	0.00319202291459125	0.438245714285714	0.722966666666667	-0.284720952380952	0.284720952380952	0.744634453825621	nonBasal
cg04736556	Two-sided Wilcoxon	bonferroni	3.0167830752911e-09	0.00223587369233662	0.394982857142857	0.662716666666667	-0.26773380952381	0.26773380952381	0.743795192743995	nonBasal
cg13331550	Two-sided Wilcoxon	bonferroni	2.52115250681491e-10	0.000186853957466333	0.0426628571428572	0.342783333333333	-0.300120476190476	0.300120476190476	0.520511508082827	nonBasal
cg26086363	Two-sided Wilcoxon	bonferroni	1.35649794114946e-11	1.00536166659321e-05	0.256662857142857	0.577716666666667	-0.32105380952381	0.32105380952381	0.185504469216278	nonBasal
cg21207567	Two-sided Wilcoxon	bonferroni	4.0353270973863e-13	2.99076250159237e-07	0.675114285714286	0.976466666666667	-0.301352380952381	0.301352380952381	0.504754086795314	nonBasal
cg15883830	Two-sided Wilcoxon	bonferroni	1.12528886817885e-21	8.34002218206415e-16	0.157977142857143	0.765483333333333	-0.60750619047619	0.60750619047619	0.189628981829487	nonBasal
cg09420324	Two-sided Wilcoxon	bonferroni	6.60926253893031e-14	4.89842188441551e-08	0.765537142857143	0.50595	0.259587142857143	0.259587142857143	0.129801038062284	Basal
cg13165063	Two-sided Wilcoxon	bonferroni	1.39653307090713e-12	1.03503350283746e-06	0.964068571428571	0.7037	0.260368571428572	0.260368571428572	0.254709359412539	Basal
cg20383521	Two-sided Wilcoxon	bonferroni	2.10687768438235e-15	1.56150186139156e-09	0.903485714285714	0.5082	0.395285714285714	0.395285714285714	0.187322493055772	Basal
cg08712669	Two-sided Wilcoxon	bonferroni	1.05901111374303e-10	7.84880791895079e-05	0.134565714285714	0.395633333333333	-0.261067619047619	0.261067619047619	0.67005035664305	nonBasal
cg20325814	Two-sided Wilcoxon	bonferroni	3.2772958774017e-20	2.42895145305688e-14	0.339914285714286	0.90445	-0.564535714285714	0.564535714285714	0.285804520228988	nonBasal
cg12576020	Two-sided Wilcoxon	bonferroni	1.44272202355937e-12	1.06926621415091e-06	0.0702971428571429	0.32315	-0.252852857142857	0.252852857142857	0.286263812032967	nonBasal
cg06221680	Two-sided Wilcoxon	bonferroni	2.3013681351372e-09	0.00170564748651626	0.16224	0.440766666666667	-0.278526666666667	0.278526666666667	0.290412562931996	nonBasal
cg25199322	Two-sided Wilcoxon	bonferroni	7.1899324472567e-12	5.32878248362207e-06	0.344234285714286	0.6249	-0.280665714285714	0.280665714285714	0.415621781467495	nonBasal
cg26714626	Two-sided Wilcoxon	bonferroni	2.206230551343e-09	0.00163513674197511	0.347211428571429	0.684316666666667	-0.337105238095238	0.337105238095238	0.414463254417037	nonBasal
cg24907527	Two-sided Wilcoxon	bonferroni	3.12319288469411e-15	2.31473879052661e-09	0.138817142857143	0.563666666666667	-0.424849523809524	0.424849523809524	0.403803269436251	nonBasal
cg22790257	Two-sided Wilcoxon	bonferroni	3.99848823134188e-14	2.96345956021788e-08	0.158611428571429	0.612583333333333	-0.453971904761905	0.453971904761905	0.404420560609641	nonBasal
cg06100368	Two-sided Wilcoxon	bonferroni	3.32028640450893e-14	2.46081366726977e-08	0.154708571428571	0.62115	-0.466441428571429	0.466441428571429	0.402777133007756	nonBasal
cg11690979	Two-sided Wilcoxon	bonferroni	2.9873830115052e-11	2.21408398206202e-05	0.42568	0.7401	-0.31442	0.31442	0.433720661348133	nonBasal
cg20745419	Two-sided Wilcoxon	bonferroni	5.37580262813453e-09	0.00398424923882877	0.544257142857143	0.212266666666667	0.331990476190476	0.331990476190476	0.295020825141041	Basal
cg21366461	Two-sided Wilcoxon	bonferroni	9.71701759294451e-14	7.20171900392286e-08	0.518131428571429	0.204066666666667	0.314064761904762	0.314064761904762	0.169686931804461	Basal
cg08566367	Two-sided Wilcoxon	bonferroni	2.45603598913856e-18	1.8202787931701e-12	0.133097142857143	0.640283333333333	-0.50718619047619	0.50718619047619	0.184395585303272	nonBasal
cg06521149	Two-sided Wilcoxon	bonferroni	2.03661824784808e-18	1.50942943130136e-12	0.363605714285714	0.768966666666667	-0.405360952380952	0.405360952380952	0.297298391456281	nonBasal
cg13496167	Two-sided Wilcoxon	bonferroni	3.50533922413257e-21	2.59796463926973e-15	0.321074285714286	0.8281	-0.507025714285714	0.507025714285714	0.148195178559776	nonBasal
cg03404346	Two-sided Wilcoxon	bonferroni	2.22390568545774e-13	1.64823657924858e-07	0.512737142857143	0.8685	-0.355762857142857	0.355762857142857	0.326372163099874	nonBasal
cg21378375	Two-sided Wilcoxon	bonferroni	4.34918233005446e-12	3.22337473800821e-06	0.525525714285714	0.250433333333333	0.275092380952381	0.275092380952381	0.162390456787418	Basal
cg14661959	Two-sided Wilcoxon	bonferroni	2.65807984327365e-10	0.000197002258544305	0.192148571428571	0.535616666666667	-0.343468095238095	0.343468095238095	0.781453476115194	nonBasal
cg04938315	Two-sided Wilcoxon	bonferroni	1.51184698089121e-11	1.12049783065262e-05	0.204045714285714	0.601516666666667	-0.397470952380952	0.397470952380952	0.790765081530163	nonBasal
cg08564725	Two-sided Wilcoxon	bonferroni	3.44032204648432e-10	0.000254977748314162	0.803411428571429	0.491533333333333	0.311878095238095	0.311878095238095	0.128430747691692	Basal
cg03606772	Two-sided Wilcoxon	bonferroni	6.82271113770196e-13	5.05661824615212e-07	0.1984	0.571516666666667	-0.373116666666667	0.373116666666667	0.393821281759369	nonBasal
cg00302521	Two-sided Wilcoxon	bonferroni	2.46147714817923e-11	1.82431148098729e-05	0.0974171428571429	0.3656	-0.268182857142857	0.268182857142857	0.399538177113659	nonBasal
cg23726537	Two-sided Wilcoxon	bonferroni	1.04290557716686e-09	0.00077294425398933	0.180085714285714	0.465733333333333	-0.285647619047619	0.285647619047619	0.398007794816659	nonBasal
cg09873164	Two-sided Wilcoxon	bonferroni	4.95940927901538e-13	3.67564139009586e-07	0.164897142857143	0.584116666666667	-0.419219523809524	0.419219523809524	0.401710399027057	nonBasal
cg03352287	Two-sided Wilcoxon	bonferroni	7.87638182482463e-13	5.83754100755965e-07	0.218177142857143	0.6804	-0.462222857142857	0.462222857142857	0.409710266471159	nonBasal
cg01864564	Two-sided Wilcoxon	bonferroni	7.20905754834882e-13	5.34295695667099e-07	0.241485714285714	0.675433333333333	-0.433947619047619	0.433947619047619	0.408078498029823	nonBasal
cg19755241	Two-sided Wilcoxon	bonferroni	1.23841445028149e-11	9.17844677753873e-06	0.56468	0.885666666666667	-0.320986666666667	0.320986666666667	0.101587570247934	nonBasal
cg10215274	Two-sided Wilcoxon	bonferroni	3.22596263035829e-12	2.3909060736769e-06	0.433525714285714	0.160583333333333	0.272942380952381	0.272942380952381	0.220697816195744	Basal
cg16894274	Two-sided Wilcoxon	bonferroni	3.15317308444077e-14	2.33695846566785e-08	0.0957314285714286	0.367066666666667	-0.271335238095238	0.271335238095238	0.186348061214697	nonBasal
cg26893147	Two-sided Wilcoxon	bonferroni	3.24119236685224e-13	2.4021935167307e-07	0.843902857142857	0.525233333333333	0.318669523809524	0.318669523809524	0.357326587167605	Basal
cg14802247	Two-sided Wilcoxon	bonferroni	5.90839544339725e-09	0.00437897774089665	0.03428	0.301366666666667	-0.267086666666667	0.267086666666667	0.293975510204082	nonBasal
cg10454287	Two-sided Wilcoxon	bonferroni	3.0604638000034e-10	0.000226824744305352	0.104342857142857	0.399833333333333	-0.295490476190476	0.295490476190476	0.306702467667608	nonBasal
cg10959711	Two-sided Wilcoxon	bonferroni	6.60842951448156e-10	0.000489780449251043	0.193657142857143	0.489516666666667	-0.295859523809524	0.295859523809524	0.305996999315378	nonBasal
cg23048494	Two-sided Wilcoxon	bonferroni	1.93292455480814e-10	0.000143257736917328	0.25724	0.624933333333333	-0.367693333333333	0.367693333333333	0.19332603233911	nonBasal
cg14683186	Two-sided Wilcoxon	bonferroni	1.78367791041766e-12	1.3219639649165e-06	0.517582857142857	0.7953	-0.277717142857143	0.277717142857143	0.324703295225089	nonBasal
cg06050636	Two-sided Wilcoxon	bonferroni	1.36918945933425e-12	1.01476792183828e-06	0.314354285714286	0.70685	-0.392495714285714	0.392495714285714	0.196348073300244	nonBasal
cg14864895	Two-sided Wilcoxon	bonferroni	1.06973630255007e-11	7.92829711953474e-06	0.145828571428571	0.413983333333333	-0.268154761904762	0.268154761904762	0.200123997786787	nonBasal
cg10963218	Two-sided Wilcoxon	bonferroni	3.37093039020356e-12	2.49834820404741e-06	0.125297142857143	0.46055	-0.335252857142857	0.335252857142857	0.195689003309303	nonBasal
cg14467840	Two-sided Wilcoxon	bonferroni	7.4375632556418e-14	5.51231281910264e-08	0.350925714285714	0.714833333333333	-0.363907619047619	0.363907619047619	0.193947619278432	nonBasal
cg07689834	Two-sided Wilcoxon	bonferroni	2.14172353714071e-11	1.58732769093415e-05	0.548942857142857	0.848116666666667	-0.299173809523809	0.299173809523809	0.129687366939979	nonBasal
cg17080740	Two-sided Wilcoxon	bonferroni	2.24190253857074e-10	0.000166157485694901	0.519262857142857	0.8189	-0.299637142857143	0.299637142857143	0.11999660767832	nonBasal
cg15893090	Two-sided Wilcoxon	bonferroni	2.071950580121e-11	1.53561581270378e-05	0.218342857142857	0.60165	-0.383307142857143	0.383307142857143	0.202177928404206	nonBasal
cg09733237	Two-sided Wilcoxon	bonferroni	3.69509867224155e-14	2.73860390543846e-08	0.604994285714286	0.893366666666667	-0.288372380952381	0.288372380952381	0.385922258849841	nonBasal
cg18006944	Two-sided Wilcoxon	bonferroni	9.69520925635603e-19	7.18555586430199e-13	0.108045714285714	0.5165	-0.408454285714286	0.408454285714286	0.128908082817322	nonBasal
cg10055047	Two-sided Wilcoxon	bonferroni	1.01585809820311e-13	7.52898150192742e-08	0.931394285714286	0.641216666666667	0.290177619047619	0.290177619047619	0.236221464116535	Basal
cg07700416	Two-sided Wilcoxon	bonferroni	1.03298473673623e-16	7.6559147270837e-11	0.905022857142857	0.580183333333333	0.324839523809524	0.324839523809524	0.231982272153366	Basal
cg08088996	Two-sided Wilcoxon	bonferroni	3.69050388242556e-11	2.73519849994029e-05	0.911548571428571	0.646383333333333	0.265165238095238	0.265165238095238	0.20453892652846	Basal
cg09311009	Two-sided Wilcoxon	bonferroni	1.02128352538355e-15	7.56919178420393e-10	0.504622857142857	0.838083333333333	-0.333460476190476	0.333460476190476	0.128742947521294	nonBasal
cg07743451	Two-sided Wilcoxon	bonferroni	2.45887703969377e-14	1.82238442358384e-08	0.604451428571429	0.2729	0.331551428571429	0.331551428571429	0.136291089965398	Basal
cg15026150	Two-sided Wilcoxon	bonferroni	7.86744264280473e-14	5.83091577750151e-08	0.0452057142857143	0.302783333333333	-0.257577619047619	0.257577619047619	0.452847593025672	nonBasal
cg16013543	Two-sided Wilcoxon	bonferroni	7.40561612112601e-17	5.48863536009194e-11	0.254805714285714	0.583216666666667	-0.328410952380952	0.328410952380952	0.357658304947975	nonBasal
cg17488500	Two-sided Wilcoxon	bonferroni	7.10109496065032e-12	5.26294102461118e-06	0.885125714285714	0.618383333333333	0.266742380952381	0.266742380952381	0.334333604065292	Basal
cg05297315	Two-sided Wilcoxon	bonferroni	1.79685714700725e-17	1.33173169021869e-11	0.188251428571429	0.663183333333333	-0.474931904761905	0.474931904761905	0.26908328500351	nonBasal
cg25135018	Two-sided Wilcoxon	bonferroni	7.74220490645035e-13	5.73809645539115e-07	0.523057142857143	0.8409	-0.317842857142857	0.317842857142857	0.273762634626379	nonBasal
cg14166694	Two-sided Wilcoxon	bonferroni	6.98928661305036e-20	5.18007482682921e-14	0.0468914285714286	0.340133333333333	-0.293241904761905	0.293241904761905	0.243886922429803	nonBasal
cg12226946	Two-sided Wilcoxon	bonferroni	1.1244507538519e-17	8.33381053963567e-12	0.296331428571429	0.694266666666667	-0.397935238095238	0.397935238095238	0.3370263671875	nonBasal
cg16973385	Two-sided Wilcoxon	bonferroni	1.32233583646201e-13	9.80042593514638e-08	0.444411428571429	0.732916666666667	-0.288505238095238	0.288505238095238	0.296189092299003	nonBasal
cg24888102	Two-sided Wilcoxon	bonferroni	1.33900952657264e-09	0.00099240021557168	0.295811428571429	0.633433333333333	-0.337621904761905	0.337621904761905	0.178817125185075	nonBasal
cg16489975	Two-sided Wilcoxon	bonferroni	4.95475424623779e-16	3.6721913358279e-10	0.214108571428571	0.642683333333333	-0.428574761904762	0.428574761904762	0.659306859998901	nonBasal
cg17238677	Two-sided Wilcoxon	bonferroni	1.68747092755584e-10	0.000125066064060337	0.436702857142857	0.79005	-0.353347142857143	0.353347142857143	0.182998306932966	nonBasal
cg12751305	Two-sided Wilcoxon	bonferroni	2.46415090922272e-20	1.82629312561588e-14	0.0522914285714286	0.584716666666667	-0.532425238095238	0.532425238095238	0.22693019265778	nonBasal
cg16618493	Two-sided Wilcoxon	bonferroni	3.06071141474494e-16	2.26843096148114e-10	0.493554285714286	0.23065	0.262904285714286	0.262904285714286	0.104870179035283	Basal
cg22505006	Two-sided Wilcoxon	bonferroni	1.70111654000943e-12	1.26077401804529e-06	0.655268571428571	0.312816666666667	0.342451904761905	0.342451904761905	0.169084512911287	Basal
cg07894309	Two-sided Wilcoxon	bonferroni	8.92414784263134e-11	6.61408755282701e-05	0.570257142857143	0.261066666666667	0.309190476190476	0.309190476190476	0.234351133699031	Basal
cg24561297	Two-sided Wilcoxon	bonferroni	2.29711166165208e-13	1.70249282247513e-07	0.641154285714286	0.341016666666667	0.300137619047619	0.300137619047619	0.209111100591716	Basal
cg13069100	Two-sided Wilcoxon	bonferroni	1.90932124925409e-12	1.41508389727842e-06	0.242257142857143	0.61715	-0.374892857142857	0.374892857142857	0.492858550161545	nonBasal
cg18832152	Two-sided Wilcoxon	bonferroni	2.85455357011312e-16	2.11563810572149e-10	0.0680171428571429	0.4535	-0.385482857142857	0.385482857142857	0.509644181919123	nonBasal
cg15141467	Two-sided Wilcoxon	bonferroni	2.7356479994571e-14	2.02751183655763e-08	0.0241542857142857	0.318283333333333	-0.294129047619048	0.294129047619048	0.541672601695588	nonBasal
cg00585901	Two-sided Wilcoxon	bonferroni	4.53106005266961e-16	3.35817250273582e-10	0.0285942857142857	0.494266666666667	-0.465672380952381	0.465672380952381	0.543371077585913	nonBasal
cg16905506	Two-sided Wilcoxon	bonferroni	2.14311153929846e-18	1.58835640179335e-12	0.0440228571428571	0.48015	-0.436127142857143	0.436127142857143	0.56300490501139	nonBasal
cg00589492	Two-sided Wilcoxon	bonferroni	3.21606086819023e-18	2.38356743215485e-12	0.0243657142857143	0.41715	-0.392784285714286	0.392784285714286	0.575210669161987	nonBasal
cg03706283	Two-sided Wilcoxon	bonferroni	7.97272620417674e-09	0.00590894616259457	0.509594285714286	0.835133333333333	-0.325539047619048	0.325539047619048	0.458249703214593	nonBasal
cg17582777	Two-sided Wilcoxon	bonferroni	1.29580471328231e-11	9.60379184225621e-06	0.68964	0.365433333333333	0.324206666666667	0.324206666666667	0.323708705311998	Basal
cg25987478	Two-sided Wilcoxon	bonferroni	8.89493502901703e-15	6.59243662208083e-09	0.838068571428571	0.518933333333333	0.319135238095238	0.319135238095238	0.327071943632765	Basal
cg21361251	Two-sided Wilcoxon	bonferroni	1.52827592094385e-11	1.13267405742793e-05	0.149565714285714	0.407833333333333	-0.258267619047619	0.258267619047619	0.48401346962639	nonBasal
cg16416987	Two-sided Wilcoxon	bonferroni	6.75007196162486e-09	0.00500278208399846	0.323177142857143	0.585316666666667	-0.262139523809524	0.262139523809524	0.410380635511737	nonBasal
cg27613645	Two-sided Wilcoxon	bonferroni	7.81032757386237e-09	0.00578858522973023	0.0852742857142857	0.3382	-0.252925714285714	0.252925714285714	0.415840784845787	nonBasal
cg04357256	Two-sided Wilcoxon	bonferroni	1.25540462743222e-08	0.00930436862598254	0.0701714285714286	0.32415	-0.253978571428571	0.253978571428571	0.421372973962944	nonBasal
cg20148227	Two-sided Wilcoxon	bonferroni	1.04471713371524e-08	0.00774286880067378	0.0613085714285714	0.353416666666667	-0.292108095238095	0.292108095238095	0.210035122052328	nonBasal
cg13985135	Two-sided Wilcoxon	bonferroni	2.26729295296012e-35	1.68039283562163e-29	0.991131428571429	0.378333333333333	0.612798095238095	0.612798095238095	0.301546650726949	Basal
cg02695726	Two-sided Wilcoxon	bonferroni	6.48974719717267e-14	4.80984368644854e-08	0.834851428571429	0.53975	0.295101428571429	0.295101428571429	0.63172914301478	Basal
cg07963046	Two-sided Wilcoxon	bonferroni	3.85265963053746e-11	2.85537942187469e-05	0.799354285714286	0.503	0.296354285714286	0.296354285714286	0.246769196490148	Basal
cg04233230	Two-sided Wilcoxon	bonferroni	6.00350142810749e-10	0.000444946506593472	0.361502857142857	0.640983333333333	-0.279480476190476	0.279480476190476	0.277773822204248	nonBasal
cg11216632	Two-sided Wilcoxon	bonferroni	4.72965227523685e-17	3.50535813553041e-11	0.0706457142857143	0.491616666666667	-0.420970952380952	0.420970952380952	0.158042230456439	nonBasal
cg13344137	Two-sided Wilcoxon	bonferroni	8.399528855027e-16	6.22526881325899e-10	0.0359885714285714	0.474133333333333	-0.438144761904762	0.438144761904762	0.151189917985209	nonBasal
cg12065285	Two-sided Wilcoxon	bonferroni	2.96231882157091e-15	2.19550778301317e-09	0.0200685714285714	0.464083333333333	-0.444014761904762	0.444014761904762	0.20150230059231	nonBasal
cg07235958	Two-sided Wilcoxon	bonferroni	4.42250741751144e-11	3.27771925995151e-05	0.478377142857143	0.767166666666667	-0.288789523809524	0.288789523809524	0.238949971449306	nonBasal
cg08135801	Two-sided Wilcoxon	bonferroni	1.79436353689716e-18	1.32988356355364e-12	0.273508571428571	0.789283333333333	-0.515774761904762	0.515774761904762	0.220283704270912	nonBasal
cg21561461	Two-sided Wilcoxon	bonferroni	6.7844489222364e-17	5.0282603964709e-11	0.152331428571429	0.559666666666667	-0.407335238095238	0.407335238095238	0.2964330394064	nonBasal
cg05700447	Two-sided Wilcoxon	bonferroni	3.15218441988811e-11	2.33622572187798e-05	0.465434285714286	0.722266666666667	-0.256832380952381	0.256832380952381	0.292650190336542	nonBasal
cg11400774	Two-sided Wilcoxon	bonferroni	1.60869849440145e-11	1.19227884563316e-05	0.0134742857142857	0.514383333333333	-0.500909047619048	0.500909047619048	0.492427267696568	nonBasal
cg02951552	Two-sided Wilcoxon	bonferroni	2.85849713010166e-14	2.1185608554892e-08	0.00178857142857143	0.472866666666667	-0.471078095238095	0.471078095238095	0.485187717013889	nonBasal
cg23274561	Two-sided Wilcoxon	bonferroni	1.15439099782399e-17	8.55571116082258e-12	0.0252114285714286	0.353966666666667	-0.328755238095238	0.328755238095238	0.401863130854366	nonBasal
cg20333836	Two-sided Wilcoxon	bonferroni	8.75676219944075e-11	6.49003052030451e-05	0.303657142857143	0.689216666666667	-0.385559523809524	0.385559523809524	0.392592683971519	nonBasal
cg14031683	Two-sided Wilcoxon	bonferroni	5.49310261318572e-09	0.00407118553624953	0.258068571428571	0.6508	-0.392731428571429	0.392731428571429	0.403359747682903	nonBasal
cg26022183	Two-sided Wilcoxon	bonferroni	7.52683627747385e-10	0.000557847707286836	0.273702857142857	0.668883333333333	-0.395180476190476	0.395180476190476	0.402925910932697	nonBasal
cg22643641	Two-sided Wilcoxon	bonferroni	8.2904630293567e-09	0.00614443522189257	0.229885714285714	0.553916666666667	-0.324030952380952	0.324030952380952	0.413912199020904	nonBasal
cg26541780	Two-sided Wilcoxon	bonferroni	6.03645156042976e-10	0.000447388589175471	0.265805714285714	0.5754	-0.309594285714286	0.309594285714286	0.215054974304375	nonBasal
cg10010219	Two-sided Wilcoxon	bonferroni	2.55668493647499e-10	0.000189487425724375	0.261845714285714	0.528566666666667	-0.266720952380952	0.266720952380952	0.21049973520943	nonBasal
cg21905623	Two-sided Wilcoxon	bonferroni	4.48578755019524e-13	3.32461901388945e-07	0.517914285714286	0.776183333333333	-0.258269047619048	0.258269047619048	0.264918672877166	nonBasal
cg24361162	Two-sided Wilcoxon	bonferroni	6.43627697415634e-17	4.7702144980111e-11	0.197657142857143	0.685133333333333	-0.48747619047619	0.48747619047619	0.424813434955885	nonBasal
cg09989644	Two-sided Wilcoxon	bonferroni	6.34555103406761e-15	4.70297342114404e-09	0.214782857142857	0.571383333333333	-0.356600476190476	0.356600476190476	0.425297966921024	nonBasal
cg23842796	Two-sided Wilcoxon	bonferroni	1.00956971743642e-29	7.48237548229417e-24	0.0536228571428571	0.6554	-0.601777142857143	0.601777142857143	0.408716248402802	nonBasal
cg20433275	Two-sided Wilcoxon	bonferroni	9.18131173908865e-29	6.80468328886686e-23	0.0599885714285714	0.683416666666667	-0.623428095238095	0.623428095238095	0.407799844546661	nonBasal
cg15575683	Two-sided Wilcoxon	bonferroni	2.36416121294664e-15	1.75218626216934e-09	0.0852685714285714	0.470833333333333	-0.385564761904762	0.385564761904762	0.402814286193667	nonBasal
cg13149127	Two-sided Wilcoxon	bonferroni	9.98777712931042e-10	0.000740239108050277	0.0492971428571429	0.309833333333333	-0.26053619047619	0.26053619047619	0.589740270133398	nonBasal
cg09793584	Two-sided Wilcoxon	bonferroni	2.58969646935862e-09	0.00191934058978279	0.0154571428571429	0.2942	-0.278742857142857	0.278742857142857	0.59533341989843	nonBasal
cg10945917	Two-sided Wilcoxon	bonferroni	9.42121580335301e-10	0.000698248698657607	0.249771428571429	0.527683333333333	-0.277911904761905	0.277911904761905	0.186861113889312	nonBasal
cg01937068	Two-sided Wilcoxon	bonferroni	9.09279167193155e-11	6.73907708369371e-05	0.184594285714286	0.563216666666667	-0.378622380952381	0.378622380952381	0.67819209039548	nonBasal
cg15820574	Two-sided Wilcoxon	bonferroni	4.64266255440135e-09	0.00344088613888179	0.299468571428571	0.675	-0.375531428571429	0.375531428571429	0.688786147505047	nonBasal
cg12567310	Two-sided Wilcoxon	bonferroni	9.64393579065108e-11	7.1475547915621e-05	0.03604	0.308716666666667	-0.272676666666667	0.272676666666667	0.571545611496522	nonBasal
cg02599463	Two-sided Wilcoxon	bonferroni	2.31377040094089e-16	1.71483936380533e-10	0.0843257142857143	0.43505	-0.350724285714286	0.350724285714286	0.430735848499048	nonBasal
cg23725223	Two-sided Wilcoxon	bonferroni	2.70450983898707e-14	2.00443394461607e-08	0.0949714285714286	0.497633333333333	-0.402661904761905	0.402661904761905	0.431759581586653	nonBasal
cg02950416	Two-sided Wilcoxon	bonferroni	3.99916240877523e-21	2.96395922345172e-15	0.0775885714285714	0.644283333333333	-0.566694761904762	0.566694761904762	0.416342374663742	nonBasal
cg20270188	Two-sided Wilcoxon	bonferroni	4.1991783224987e-18	3.1122000178283e-12	0.112331428571429	0.616033333333333	-0.503701904761905	0.503701904761905	0.413151644268423	nonBasal
cg13371260	Two-sided Wilcoxon	bonferroni	6.4561320285714e-19	4.78492997231555e-13	0.136731428571429	0.69635	-0.559618571428572	0.559618571428572	0.412664867704768	nonBasal
cg21475402	Two-sided Wilcoxon	bonferroni	2.06304076764466e-16	1.529012349736e-10	0.155662857142857	0.4951	-0.339437142857143	0.339437142857143	0.422993257040822	nonBasal
cg09182138	Two-sided Wilcoxon	bonferroni	2.95274467510663e-16	2.1884119522319e-10	0.223394285714286	0.750416666666667	-0.527022380952381	0.527022380952381	0.429035916721243	nonBasal
cg01502829	Two-sided Wilcoxon	bonferroni	2.70967144784583e-09	0.0020082594452137	0.406668571428571	0.700416666666667	-0.293748095238095	0.293748095238095	0.178390030015357	nonBasal
cg00765922	Two-sided Wilcoxon	bonferroni	4.03040260201137e-14	2.98711273646772e-08	0.181	0.62095	-0.43995	0.43995	0.34296861273717	nonBasal
cg06929846	Two-sided Wilcoxon	bonferroni	9.10580107057467e-13	6.74871893445106e-07	0.143154285714286	0.408183333333333	-0.265029047619048	0.265029047619048	0.386208085853762	nonBasal
cg26568180	Two-sided Wilcoxon	bonferroni	9.70209061815754e-11	7.19065595119437e-05	0.568714285714286	0.841466666666667	-0.272752380952381	0.272752380952381	0.202086876452244	nonBasal
cg02198855	Two-sided Wilcoxon	bonferroni	6.75598052458607e-13	5.00716118589434e-07	0.462554285714286	0.798583333333333	-0.336029047619048	0.336029047619048	0.295956607495069	nonBasal
cg05572167	Two-sided Wilcoxon	bonferroni	2.84917334911472e-09	0.00211165058182963	0.275634285714286	0.585316666666667	-0.309682380952381	0.309682380952381	0.188646519370147	nonBasal
cg03438943	Two-sided Wilcoxon	bonferroni	9.92366770672687e-15	7.35487670250208e-09	0.0511028571428572	0.334283333333333	-0.283180476190476	0.283180476190476	0.573744968201038	nonBasal
cg04113693	Two-sided Wilcoxon	bonferroni	1.90082783796136e-12	1.40878904796587e-06	0.159725714285714	0.617466666666667	-0.457740952380952	0.457740952380952	0.494651660831642	nonBasal
cg02778613	Two-sided Wilcoxon	bonferroni	1.90743839108311e-09	0.00141368842635929	0.353051428571429	0.675616666666667	-0.322565238095238	0.322565238095238	0.475972198667094	nonBasal
cg24638326	Two-sided Wilcoxon	bonferroni	9.53927941261788e-12	7.06998924026468e-06	0.106417142857143	0.475633333333333	-0.36921619047619	0.36921619047619	0.386878203359979	nonBasal
cg05835326	Two-sided Wilcoxon	bonferroni	9.28715263123433e-18	6.88312673687617e-12	0.43268	0.804216666666667	-0.371536666666667	0.371536666666667	0.178311620272532	nonBasal
cg23330998	Two-sided Wilcoxon	bonferroni	1.72755514126368e-19	1.28036885517187e-13	0.49792	0.8923	-0.39438	0.39438	0.148648279514242	nonBasal
cg26354173	Two-sided Wilcoxon	bonferroni	4.13699098596701e-13	3.06611018429452e-07	0.00962285714285714	0.346983333333333	-0.337360476190476	0.337360476190476	0.641716964259392	nonBasal
cg26549326	Two-sided Wilcoxon	bonferroni	3.15491739583652e-14	2.33825125333726e-08	0.0285771428571429	0.30505	-0.276472857142857	0.276472857142857	0.635463229882419	nonBasal
cg05909475	Two-sided Wilcoxon	bonferroni	5.97279356097768e-24	4.4267060837508e-18	0.000468571428571428	0.2616	-0.261131428571429	0.261131428571429	0.638670610175858	nonBasal
cg08971415	Two-sided Wilcoxon	bonferroni	4.04042715581507e-09	0.00299454238439656	0.497468571428571	0.193283333333333	0.304185238095238	0.304185238095238	0.129358696093148	Basal
cg11734710	Two-sided Wilcoxon	bonferroni	1.75988644145391e-17	1.30433103665136e-11	0.0778971428571429	0.411766666666667	-0.333869523809524	0.333869523809524	0.473441319481348	nonBasal
cg18760621	Two-sided Wilcoxon	bonferroni	1.03749241802404e-14	7.68932318156427e-09	0.0993257142857143	0.518883333333333	-0.419557619047619	0.419557619047619	0.477238708704327	nonBasal
cg12933297	Two-sided Wilcoxon	bonferroni	9.39127566964333e-11	6.96029700617781e-05	0.63504	0.33545	0.29959	0.29959	0.457857685769959	Basal
cg18234111	Two-sided Wilcoxon	bonferroni	3.19411689781668e-12	2.36730376823234e-06	0.187411428571429	0.54835	-0.360938571428571	0.360938571428571	0.189013611106905	nonBasal
cg10913242	Two-sided Wilcoxon	bonferroni	9.32843045094324e-17	6.91371958656433e-11	0.416697142857143	0.83965	-0.422952857142857	0.422952857142857	0.19767439466951	nonBasal
cg10970143	Two-sided Wilcoxon	bonferroni	7.65758457770433e-20	5.67538052184268e-14	0.803845714285714	0.234016666666667	0.569829047619048	0.569829047619048	0.189044605633933	Basal
cg13021445	Two-sided Wilcoxon	bonferroni	4.96065816315944e-21	3.67656699433481e-15	0.55908	0.90615	-0.34707	0.34707	0.178307173618144	nonBasal
cg07379893	Two-sided Wilcoxon	bonferroni	3.10169030055045e-22	2.29880225780147e-16	0.264308571428571	0.723266666666667	-0.458958095238095	0.458958095238095	0.191212651742569	nonBasal
cg08912361	Two-sided Wilcoxon	bonferroni	3.12449069333696e-19	2.31570065491322e-13	0.753542857142857	0.31705	0.436492857142857	0.436492857142857	0.248258732567149	Basal
cg06964793	Two-sided Wilcoxon	bonferroni	1.86514971011657e-12	1.38234638190434e-06	0.365514285714286	0.679966666666667	-0.314452380952381	0.314452380952381	0.174476744186047	nonBasal
cg06570848	Two-sided Wilcoxon	bonferroni	3.09293229874212e-14	2.29231130855123e-08	0.563068571428571	0.869333333333333	-0.306264761904762	0.306264761904762	0.174274041044067	nonBasal
cg25771897	Two-sided Wilcoxon	bonferroni	5.53929894511789e-14	4.1054237166794e-08	0.138662857142857	0.475983333333333	-0.337320476190476	0.337320476190476	0.40961036720375	nonBasal
cg05101920	Two-sided Wilcoxon	bonferroni	1.26106961941292e-12	9.34635443079785e-07	0.167971428571429	0.5316	-0.363628571428571	0.363628571428571	0.40910358053132	nonBasal
cg27520170	Two-sided Wilcoxon	bonferroni	2.6530679387517e-11	1.96630803746613e-05	0.322554285714286	0.573633333333333	-0.251079047619048	0.251079047619048	0.410070554439495	nonBasal
cg05643453	Two-sided Wilcoxon	bonferroni	4.8255609955088e-09	0.00357644040401637	0.463354285714286	0.717583333333333	-0.254229047619048	0.254229047619048	0.187302603361723	nonBasal
cg05543179	Two-sided Wilcoxon	bonferroni	6.75181101807743e-14	5.004070976993e-08	0.132291428571429	0.3956	-0.263308571428571	0.263308571428571	0.439342621653454	nonBasal
cg05865596	Two-sided Wilcoxon	bonferroni	2.5248101129251e-12	1.87125039114387e-06	0.196731428571429	0.521166666666667	-0.324435238095238	0.324435238095238	0.167159689743595	nonBasal
cg17613028	Two-sided Wilcoxon	bonferroni	1.26150473744038e-15	9.34957928630251e-10	0.50308	0.881633333333333	-0.378553333333333	0.378553333333333	0.152638753255208	nonBasal
cg15281614	Two-sided Wilcoxon	bonferroni	1.16560671085075e-14	8.63883585713479e-09	0.0702514285714286	0.330733333333333	-0.260481904761905	0.260481904761905	0.145648161009758	nonBasal
cg09339089	Two-sided Wilcoxon	bonferroni	1.83670103825915e-14	1.36126179100058e-08	0.595017142857143	0.891466666666667	-0.296449523809524	0.296449523809524	0.447147042591007	nonBasal
cg10400707	Two-sided Wilcoxon	bonferroni	2.61750393765981e-19	1.93994995587688e-13	0.0233828571428571	0.43235	-0.408967142857143	0.408967142857143	0.470681449432126	nonBasal
cg14710465	Two-sided Wilcoxon	bonferroni	1.29011196186479e-13	9.56160029976282e-08	0.14184	0.536333333333333	-0.394493333333333	0.394493333333333	0.472327667176941	nonBasal
cg11659961	Two-sided Wilcoxon	bonferroni	5.5659048738428e-23	4.12514256772422e-17	0.00269714285714286	0.3308	-0.328102857142857	0.328102857142857	0.474373606824417	nonBasal
cg13428480	Two-sided Wilcoxon	bonferroni	4.72657521522119e-10	0.000350307758788511	0.170451428571429	0.541383333333333	-0.370931904761905	0.370931904761905	0.477685105372706	nonBasal
cg17024258	Two-sided Wilcoxon	bonferroni	9.84492709303695e-09	0.00729651849036887	0.0490628571428571	0.304733333333333	-0.255670476190476	0.255670476190476	0.47482298959693	nonBasal
cg04244970	Two-sided Wilcoxon	bonferroni	8.5129542313348e-12	6.30933346378263e-06	0.302257142857143	0.55605	-0.253792857142857	0.253792857142857	0.130225897639357	nonBasal
cg26572165	Two-sided Wilcoxon	bonferroni	1.77660829280005e-14	1.31672435316729e-08	0.443091428571429	0.750283333333333	-0.307191904761905	0.307191904761905	0.182853681571444	nonBasal
cg22970457	Two-sided Wilcoxon	bonferroni	6.72767034255365e-19	4.98617923603193e-13	0.238422857142857	0.621	-0.382577142857143	0.382577142857143	0.204410387398893	nonBasal
cg23895096	Two-sided Wilcoxon	bonferroni	8.98241633880972e-12	6.65727295742713e-06	0.309891428571429	0.56035	-0.250458571428571	0.250458571428571	0.256848009946652	nonBasal
cg17331334	Two-sided Wilcoxon	bonferroni	1.13554938672592e-14	8.41606750224984e-09	0.758565714285714	0.440416666666667	0.318149047619048	0.318149047619048	0.33980991884527	Basal
cg15026376	Two-sided Wilcoxon	bonferroni	8.81857056410491e-19	6.53583948073354e-13	0.166977142857143	0.501716666666667	-0.334739523809524	0.334739523809524	0.154595729311125	nonBasal
cg10769937	Two-sided Wilcoxon	bonferroni	9.85255610484494e-13	7.30217269432531e-07	0.301571428571429	0.724583333333333	-0.423011904761905	0.423011904761905	0.368014581899159	nonBasal
cg09846895	Two-sided Wilcoxon	bonferroni	1.18192307421247e-08	0.00875976376837199	0.33556	0.680283333333333	-0.344723333333333	0.344723333333333	0.583517078798565	nonBasal
cg26156167	Two-sided Wilcoxon	bonferroni	5.57857832480665e-10	0.000413453543253882	0.122685714285714	0.37445	-0.251764285714286	0.251764285714286	0.584605644434704	nonBasal
cg08926056	Two-sided Wilcoxon	bonferroni	4.63098593237303e-14	3.43223206884861e-08	0.0672114285714286	0.4271	-0.359888571428571	0.359888571428571	0.472497056434315	nonBasal
cg14210287	Two-sided Wilcoxon	bonferroni	3.41742343245775e-09	0.0025328062898489	0.106662857142857	0.386283333333333	-0.279620476190476	0.279620476190476	0.606836071832899	nonBasal
cg22389730	Two-sided Wilcoxon	bonferroni	7.7865687427701e-20	5.77097649086034e-14	0.0171028571428571	0.2949	-0.277797142857143	0.277797142857143	0.666220637091319	nonBasal
cg17905084	Two-sided Wilcoxon	bonferroni	1.22798327898939e-18	9.1011366730659e-13	0.0271485714285714	0.3806	-0.353451428571429	0.353451428571429	0.658623370135113	nonBasal
cg07385423	Two-sided Wilcoxon	bonferroni	3.37522334969228e-15	2.50152990950769e-09	0.268062857142857	0.74905	-0.480987142857143	0.480987142857143	0.645576456031606	nonBasal
cg16501428	Two-sided Wilcoxon	bonferroni	1.20091757187965e-15	8.90054053810742e-10	0.83852	0.3991	0.43942	0.43942	0.183345365606299	Basal
cg24367957	Two-sided Wilcoxon	bonferroni	1.7606416971088e-11	1.3048907906037e-05	0.259937142857143	0.65895	-0.399012857142857	0.399012857142857	0.171258674214755	nonBasal
cg07480840	Two-sided Wilcoxon	bonferroni	3.04598856473297e-15	2.25751919480901e-09	0.796931428571429	0.2924	0.504531428571429	0.504531428571429	0.151162480273573	Basal
cg03518156	Two-sided Wilcoxon	bonferroni	8.02067016666137e-13	5.94447959067024e-07	0.694017142857143	0.401433333333333	0.29258380952381	0.29258380952381	0.361346062902125	Basal
cg23550693	Two-sided Wilcoxon	bonferroni	5.24409874889671e-18	3.88663756725105e-12	0.808742857142857	0.36525	0.443492857142857	0.443492857142857	0.0818242403237063	Basal
cg18011898	Two-sided Wilcoxon	bonferroni	2.76649891847712e-21	2.05037684093473e-15	0.149331428571429	0.7047	-0.555368571428571	0.555368571428571	0.111444153253615	nonBasal
cg16876936	Two-sided Wilcoxon	bonferroni	2.96483413686392e-10	0.000219737199636601	0.632365714285714	0.893516666666667	-0.261150952380952	0.261150952380952	0.169536049714003	nonBasal
cg06325209	Two-sided Wilcoxon	bonferroni	1.20012099506439e-14	8.89463674886995e-09	0.249668571428571	0.6709	-0.421231428571428	0.421231428571428	0.228831306763252	nonBasal
cg00457087	Two-sided Wilcoxon	bonferroni	3.29586570528468e-15	2.44271438814321e-09	0.0988285714285714	0.526133333333333	-0.427304761904762	0.427304761904762	0.242264835958449	nonBasal
cg21880888	Two-sided Wilcoxon	bonferroni	1.9279819832029e-15	1.42891420694091e-09	0.279262857142857	0.730133333333333	-0.450870476190476	0.450870476190476	0.227297839162397	nonBasal
cg22740835	Two-sided Wilcoxon	bonferroni	6.18401597192807e-14	4.58325251751463e-08	0.324057142857143	0.7091	-0.385042857142857	0.385042857142857	0.22662085416477	nonBasal
cg13420177	Two-sided Wilcoxon	bonferroni	1.18528193139704e-08	0.00878465777045258	0.538302857142857	0.887233333333333	-0.348930476190476	0.348930476190476	0.21265589569161	nonBasal
cg09820101	Two-sided Wilcoxon	bonferroni	8.77342391719143e-21	6.50237926910684e-15	0.0915371428571429	0.729533333333333	-0.63799619047619	0.63799619047619	0.456478224524251	nonBasal
cg17133668	Two-sided Wilcoxon	bonferroni	3.84984339873178e-20	2.85329218575306e-14	0.0755828571428571	0.692983333333333	-0.617400476190476	0.617400476190476	0.452804370447451	nonBasal
cg10588211	Two-sided Wilcoxon	bonferroni	2.27550851042727e-15	1.68648175496062e-09	0.0654342857142857	0.608583333333333	-0.543149047619048	0.543149047619048	0.440639499154773	nonBasal
cg08713212	Two-sided Wilcoxon	bonferroni	4.72165483235561e-18	3.4994308707262e-12	0.0665028571428571	0.605616666666667	-0.53911380952381	0.53911380952381	0.422225088227363	nonBasal
cg12406726	Two-sided Wilcoxon	bonferroni	8.17038131072939e-19	6.05543725654054e-13	0.0764742857142857	0.5759	-0.499425714285714	0.499425714285714	0.42156251463271	nonBasal
cg14252661	Two-sided Wilcoxon	bonferroni	2.80082702859483e-17	2.07581894810791e-11	0.111582857142857	0.664633333333333	-0.553050476190476	0.553050476190476	0.419584124646094	nonBasal
cg04851348	Two-sided Wilcoxon	bonferroni	1.69308071261115e-13	1.25481830474819e-07	0.338057142857143	0.721383333333333	-0.383326190476191	0.383326190476191	0.152672532425743	nonBasal
cg09323898	Two-sided Wilcoxon	bonferroni	9.36078110353202e-09	0.00693769611097724	0.453382857142857	0.766083333333333	-0.312700476190476	0.312700476190476	0.161238913580247	nonBasal
cg11617013	Two-sided Wilcoxon	bonferroni	1.12968705061932e-09	0.000837261909131255	0.564051428571429	0.830633333333333	-0.266581904761905	0.266581904761905	0.141449372948405	nonBasal
cg22727810	Two-sided Wilcoxon	bonferroni	1.05509872712986e-10	7.81981146118664e-05	0.46888	0.736166666666667	-0.267286666666667	0.267286666666667	0.165388775221995	nonBasal
cg25282158	Two-sided Wilcoxon	bonferroni	1.83978885661451e-10	0.000136355031213556	0.904851428571429	0.6463	0.258551428571429	0.258551428571429	0.230840869027724	Basal
cg15905435	Two-sided Wilcoxon	bonferroni	2.78349100765337e-09	0.00206297044286725	0.0381885714285714	0.368983333333333	-0.330794761904762	0.330794761904762	0.515745490335711	nonBasal
cg15619657	Two-sided Wilcoxon	bonferroni	2.30865514238888e-23	1.71104821550581e-17	0.918371428571429	0.322866666666667	0.595504761904762	0.595504761904762	0.299244303788453	Basal
cg07486334	Two-sided Wilcoxon	bonferroni	1.25502636187876e-13	9.30156512974634e-08	0.66852	0.938966666666667	-0.270446666666667	0.270446666666667	0.203423898027225	nonBasal
cg15807747	Two-sided Wilcoxon	bonferroni	5.74680450679542e-11	4.25921542618889e-05	0.409411428571429	0.70175	-0.292338571428571	0.292338571428571	0.261907930765891	nonBasal
cg06909503	Two-sided Wilcoxon	bonferroni	1.87850058970464e-09	0.00139224131955665	0.214988571428571	0.514716666666667	-0.299728095238095	0.299728095238095	0.255612608663408	nonBasal
cg08609318	Two-sided Wilcoxon	bonferroni	6.56829804300181e-24	4.86806125308058e-18	0.929468571428571	0.411916666666667	0.517551904761905	0.517551904761905	0.233883329961875	Basal
cg00647217	Two-sided Wilcoxon	bonferroni	8.32608508343784e-11	6.17083632916454e-05	0.199942857142857	0.48565	-0.285707142857143	0.285707142857143	0.270173130193906	nonBasal
cg27003520	Two-sided Wilcoxon	bonferroni	6.65033490427222e-10	0.000492886246262683	0.213	0.463133333333333	-0.250133333333333	0.250133333333333	0.272849889502597	nonBasal
cg24641302	Two-sided Wilcoxon	bonferroni	1.87254303880512e-09	0.00138782591049522	0.184628571428571	0.445983333333333	-0.261354761904762	0.261354761904762	0.271071791340864	nonBasal
cg27590049	Two-sided Wilcoxon	bonferroni	1.34740413745431e-08	0.00998621839453576	0.0738685714285714	0.330216666666667	-0.256348095238095	0.256348095238095	0.638100936886691	nonBasal
cg16524049	Two-sided Wilcoxon	bonferroni	4.58925741501886e-09	0.00340130518685416	0.0856057142857143	0.362733333333333	-0.277127619047619	0.277127619047619	0.632794704998192	nonBasal
cg24310780	Two-sided Wilcoxon	bonferroni	2.23101313393248e-15	1.65350422914839e-09	0.276554285714286	0.611483333333333	-0.334929047619048	0.334929047619048	0.192901744719927	nonBasal
cg09748853	Two-sided Wilcoxon	bonferroni	1.48985302800549e-09	0.00110419712244113	0.0940857142857143	0.427666666666667	-0.333580952380952	0.333580952380952	0.720237660141612	nonBasal
cg09248345	Two-sided Wilcoxon	bonferroni	1.26157934661121e-11	9.35013224844162e-06	0.0409257142857143	0.393366666666667	-0.352440952380952	0.352440952380952	0.70873733765021	nonBasal
cg21165486	Two-sided Wilcoxon	bonferroni	1.87386005284949e-12	1.38880200886914e-06	0.127611428571429	0.4446	-0.316988571428571	0.316988571428571	0.189157566961133	nonBasal
cg10274966	Two-sided Wilcoxon	bonferroni	2.45013885693824e-21	1.81590816312549e-15	0.185428571428571	0.7224	-0.536971428571429	0.536971428571429	0.553790867923612	nonBasal
cg11477561	Two-sided Wilcoxon	bonferroni	2.96913141074676e-18	2.20055689941791e-12	0.499777142857143	0.9282	-0.428422857142857	0.428422857142857	0.443799858031368	nonBasal
cg10007045	Two-sided Wilcoxon	bonferroni	7.19481419229023e-11	5.33240056454494e-05	0.207691428571429	0.46905	-0.261358571428571	0.261358571428571	0.7127375	nonBasal
cg01654127	Two-sided Wilcoxon	bonferroni	2.17856312569433e-12	1.61463116779272e-06	0.196417142857143	0.51585	-0.319432857142857	0.319432857142857	0.721027192040251	nonBasal
cg27531206	Two-sided Wilcoxon	bonferroni	2.13256108299446e-21	1.58053698385593e-15	0.121662857142857	0.66275	-0.541087142857143	0.541087142857143	0.285446889750606	nonBasal
cg16843349	Two-sided Wilcoxon	bonferroni	7.04322839764421e-09	0.00522005351077202	0.498142857142857	0.789683333333333	-0.291540476190476	0.291540476190476	0.196757855398384	nonBasal
cg05495079	Two-sided Wilcoxon	bonferroni	1.53354634271043e-18	1.13658020416812e-12	0.182965714285714	0.658633333333333	-0.475667619047619	0.475667619047619	0.19645746242834	nonBasal
cg20085638	Two-sided Wilcoxon	bonferroni	2.14446820233988e-15	1.58936188582319e-09	0.319897142857143	0.765366666666667	-0.445469523809524	0.445469523809524	0.169167217157705	nonBasal
cg27425853	Two-sided Wilcoxon	bonferroni	5.97432772412333e-15	4.42784312109538e-09	0.63968	0.378316666666667	0.261363333333333	0.261363333333333	0.206933176739342	Basal
cg14767187	Two-sided Wilcoxon	bonferroni	6.07760995400765e-23	4.504390229363e-17	0.488765714285714	0.853266666666667	-0.364500952380952	0.364500952380952	0.160925549813322	nonBasal
cg16596102	Two-sided Wilcoxon	bonferroni	1.43220603130479e-16	1.06147233907139e-10	0.0324685714285714	0.300433333333333	-0.267964761904762	0.267964761904762	0.730156965021985	nonBasal
cg02229993	Two-sided Wilcoxon	bonferroni	6.87425976520782e-10	0.000509482325368495	0.0271257142857143	0.2849	-0.257774285714286	0.257774285714286	0.784574921514699	nonBasal
cg22629111	Two-sided Wilcoxon	bonferroni	6.06369687776377e-12	4.49407862247023e-06	0.193028571428571	0.546166666666667	-0.353138095238095	0.353138095238095	0.791388744254525	nonBasal
cg21762820	Two-sided Wilcoxon	bonferroni	2.74236713323186e-15	2.03249168895913e-09	0.122005714285714	0.499566666666667	-0.377560952380952	0.377560952380952	0.792236654407683	nonBasal
cg16403669	Two-sided Wilcoxon	bonferroni	4.34737118152674e-13	3.22203241433264e-07	0.04208	0.341933333333333	-0.299853333333333	0.299853333333333	0.793913349959773	nonBasal
cg04724540	Two-sided Wilcoxon	bonferroni	1.60643016441875e-16	1.19059768420814e-10	0.10968	0.589083333333333	-0.479403333333333	0.479403333333333	0.407159238121914	nonBasal
cg06899530	Two-sided Wilcoxon	bonferroni	1.47701738894786e-15	1.09468405273176e-09	0.06428	0.458416666666667	-0.394136666666667	0.394136666666667	0.402975611314427	nonBasal
cg06445348	Two-sided Wilcoxon	bonferroni	3.07383841071706e-16	2.2781599689109e-10	0.240891428571429	0.781533333333333	-0.540641904761905	0.540641904761905	0.391939686679123	nonBasal
cg04731193	Two-sided Wilcoxon	bonferroni	1.42466807659402e-12	1.05588562162727e-06	0.274502857142857	0.598533333333333	-0.324030476190476	0.324030476190476	0.225713550916625	nonBasal
cg04953185	Two-sided Wilcoxon	bonferroni	5.40422024296789e-15	4.00531081197443e-09	0.44668	0.84805	-0.40137	0.40137	0.213246565553474	nonBasal
cg24886219	Two-sided Wilcoxon	bonferroni	1.47053637881459e-14	1.08988068447654e-08	0.432182857142857	0.810333333333333	-0.378150476190476	0.378150476190476	0.190684877233785	nonBasal
cg00056754	Two-sided Wilcoxon	bonferroni	1.89389769170541e-10	0.0001403652804719	0.3142	0.596683333333333	-0.282483333333333	0.282483333333333	0.215182303935651	nonBasal
cg04138112	Two-sided Wilcoxon	bonferroni	6.22301397731616e-09	0.00461215569421799	0.144502857142857	0.395566666666667	-0.25106380952381	0.25106380952381	0.473226715480804	nonBasal
cg23899533	Two-sided Wilcoxon	bonferroni	3.5016215132994e-18	2.59520927647429e-12	0.06024	0.481633333333333	-0.421393333333333	0.421393333333333	0.459131580303538	nonBasal
cg15864502	Two-sided Wilcoxon	bonferroni	8.62992132891142e-14	6.39602304331605e-08	0.0989542857142857	0.373833333333333	-0.274879047619048	0.274879047619048	0.459714789619552	nonBasal
cg14046986	Two-sided Wilcoxon	bonferroni	2.57976978621677e-22	1.91198347820563e-16	0.0142	0.32865	-0.31445	0.31445	0.450859143876832	nonBasal
cg25259804	Two-sided Wilcoxon	bonferroni	3.92330627506449e-23	2.90773882923267e-17	0.0130914285714286	0.38635	-0.373258571428571	0.373258571428571	0.441323356804069	nonBasal
cg00450304	Two-sided Wilcoxon	bonferroni	6.74137763127393e-21	4.99633832453052e-15	0.00949714285714285	0.347916666666667	-0.338419523809524	0.338419523809524	0.441323356804069	nonBasal
cg02079933	Two-sided Wilcoxon	bonferroni	3.77102523347325e-11	2.79487649666253e-05	0.0509714285714286	0.402	-0.351028571428571	0.351028571428571	0.444096352539086	nonBasal
cg18800085	Two-sided Wilcoxon	bonferroni	8.52211217933828e-26	6.31612083115567e-20	0.0144228571428571	0.388933333333333	-0.374510476190476	0.374510476190476	0.442984026482246	nonBasal
cg07751287	Two-sided Wilcoxon	bonferroni	3.20045334765781e-20	2.37199999634985e-14	0.194571428571429	0.655416666666667	-0.460845238095238	0.460845238095238	0.445128223352097	nonBasal
cg14919044	Two-sided Wilcoxon	bonferroni	9.92948218633854e-21	7.35918607499388e-15	0.855417142857143	0.44625	0.409167142857143	0.409167142857143	0.267435038653765	Basal
cg27582007	Two-sided Wilcoxon	bonferroni	2.3933839742934e-10	0.000177384456562768	0.406502857142857	0.71955	-0.313047142857143	0.313047142857143	0.6017033181339	nonBasal
cg04157823	Two-sided Wilcoxon	bonferroni	1.84435715015261e-18	1.36693608004985e-12	0.384788571428571	0.844883333333333	-0.460094761904762	0.460094761904762	0.186944531483116	nonBasal
cg19307406	Two-sided Wilcoxon	bonferroni	1.41677155747665e-15	1.05003315596603e-09	0.85788	0.585216666666667	0.272663333333333	0.272663333333333	0.204972337955058	Basal
cg14001485	Two-sided Wilcoxon	bonferroni	7.8224783618864e-20	5.79759072552029e-14	0.946977142857143	0.677566666666667	0.269410476190476	0.269410476190476	0.0969995707179112	Basal
cg10523264	Two-sided Wilcoxon	bonferroni	9.08217387021641e-19	6.73120775304154e-13	0.323377142857143	0.774833333333333	-0.45145619047619	0.45145619047619	0.226065540806117	nonBasal
cg06000470	Two-sided Wilcoxon	bonferroni	1.25920957219149e-11	9.33256878381859e-06	0.874502857142857	0.60225	0.272252857142857	0.272252857142857	0.289875095220777	Basal
cg08738280	Two-sided Wilcoxon	bonferroni	1.02752398119313e-15	7.61544261041381e-10	0.09732	0.5382	-0.44088	0.44088	0.405087271290687	nonBasal
cg12427162	Two-sided Wilcoxon	bonferroni	1.58744356954416e-20	1.17652586434981e-14	0.0281657142857143	0.605616666666667	-0.577450952380952	0.577450952380952	0.230129480220107	nonBasal
cg20578532	Two-sided Wilcoxon	bonferroni	4.37882648615436e-13	3.24534535608087e-07	0.938628571428571	0.5648	0.373828571428571	0.373828571428571	0.152734509979348	Basal
cg00407769	Two-sided Wilcoxon	bonferroni	8.985093684394e-13	6.65925725872019e-07	0.806697142857143	0.473183333333333	0.33351380952381	0.33351380952381	0.242962592708623	Basal
cg00256709	Two-sided Wilcoxon	bonferroni	2.04125393092286e-17	1.51286514463382e-11	0.782108571428571	0.243483333333333	0.538625238095238	0.538625238095238	0.305345064851486	Basal
cg14181111	Two-sided Wilcoxon	bonferroni	2.20517900690822e-11	1.63435739507499e-05	0.834765714285714	0.499316666666667	0.335449047619048	0.335449047619048	0.175605205819889	Basal
cg19782162	Two-sided Wilcoxon	bonferroni	1.0379242321568e-15	7.6925235504185e-10	0.552588571428571	0.943183333333333	-0.390594761904762	0.390594761904762	0.182789000033765	nonBasal
cg06350853	Two-sided Wilcoxon	bonferroni	1.57617750214811e-09	0.00116817607482956	0.686577142857143	0.3645	0.322077142857143	0.322077142857143	0.199983340274885	Basal
cg07036364	Two-sided Wilcoxon	bonferroni	6.49389830175885e-09	0.00481292025685706	0.569154285714286	0.225933333333333	0.343220952380952	0.343220952380952	0.193299135081378	Basal
cg24897392	Two-sided Wilcoxon	bonferroni	1.72818723443075e-16	1.28083732786218e-10	0.126462857142857	0.580216666666667	-0.45375380952381	0.45375380952381	0.20412796258901	nonBasal
cg07136905	Two-sided Wilcoxon	bonferroni	6.20782650347944e-11	4.60089957392127e-05	0.445022857142857	0.736966666666667	-0.29194380952381	0.29194380952381	0.601579046601034	nonBasal
cg22371961	Two-sided Wilcoxon	bonferroni	4.65583930772865e-10	0.000345065202372655	0.641525714285714	0.914	-0.272474285714286	0.272474285714286	0.228873667113904	nonBasal
cg08047907	Two-sided Wilcoxon	bonferroni	5.23989659327862e-09	0.00388352316062548	0.552422857142857	0.88435	-0.331927142857143	0.331927142857143	0.424936553061247	nonBasal
cg14826711	Two-sided Wilcoxon	bonferroni	8.7761300461358e-09	0.00650438490304332	0.45992	0.771933333333333	-0.312013333333333	0.312013333333333	0.423537585934553	nonBasal
cg04552572	Two-sided Wilcoxon	bonferroni	5.87989430518199e-13	4.35785426481411e-07	0.956594285714286	0.690416666666667	0.266177619047619	0.266177619047619	0.118186724714007	Basal
cg11132223	Two-sided Wilcoxon	bonferroni	2.13176802055341e-18	1.57994920959306e-12	0.920337142857143	0.6156	0.304737142857143	0.304737142857143	0.221443329397875	Basal
cg16660677	Two-sided Wilcoxon	bonferroni	3.87695134953603e-10	0.000287338310795188	0.287131428571429	0.632433333333333	-0.345301904761905	0.345301904761905	0.266311518086857	nonBasal
cg03025248	Two-sided Wilcoxon	bonferroni	4.28315554193167e-09	0.00317443931412495	0.288028571428571	0.539366666666667	-0.251338095238095	0.251338095238095	0.259511531443758	nonBasal
cg09345879	Two-sided Wilcoxon	bonferroni	5.54037598819411e-11	4.10622196177013e-05	0.538371428571429	0.254466666666667	0.283904761904762	0.283904761904762	0.208040967399691	Basal
cg20173258	Two-sided Wilcoxon	bonferroni	1.24122557474641e-11	9.19928128595431e-06	0.58192	0.208583333333333	0.373336666666667	0.373336666666667	0.220833749813734	Basal
cg09549329	Two-sided Wilcoxon	bonferroni	1.95857802586179e-20	1.45159031097734e-14	0.954485714285714	0.55035	0.404135714285714	0.404135714285714	0.233148495236615	Basal
cg18052543	Two-sided Wilcoxon	bonferroni	1.2256020078516e-10	9.08348800109175e-05	0.289274285714286	0.64625	-0.356975714285714	0.356975714285714	0.394452228904458	nonBasal
cg20862977	Two-sided Wilcoxon	bonferroni	2.33725215514181e-10	0.000173224274852257	0.150697142857143	0.543716666666667	-0.393019523809524	0.393019523809524	0.159050115891232	nonBasal
cg20742415	Two-sided Wilcoxon	bonferroni	1.48769155623517e-11	1.10259515844591e-05	0.850474285714286	0.577933333333333	0.272540952380952	0.272540952380952	0.146436863083498	Basal
cg14556762	Two-sided Wilcoxon	bonferroni	8.69498987934837e-11	6.44424827412964e-05	0.173011428571429	0.547383333333333	-0.374371904761905	0.374371904761905	0.144943548206951	nonBasal
cg26308330	Two-sided Wilcoxon	bonferroni	5.04305273561414e-11	3.73763331973674e-05	0.0341885714285714	0.365016666666667	-0.330828095238095	0.330828095238095	0.576903449664887	nonBasal
cg00061678	Two-sided Wilcoxon	bonferroni	1.68025618244353e-15	1.24531346833711e-09	0.157445714285714	0.64865	-0.491204285714286	0.491204285714286	0.175126526541396	nonBasal
cg05420975	Two-sided Wilcoxon	bonferroni	1.95403974677237e-24	1.44822678812161e-18	0.944365714285714	0.339483333333333	0.604882380952381	0.604882380952381	0.167130764089998	Basal
cg21004982	Two-sided Wilcoxon	bonferroni	3.2081366284499e-12	2.3776944214925e-06	0.279097142857143	0.664983333333333	-0.38588619047619	0.38588619047619	0.112264314505831	nonBasal
cg25541621	Two-sided Wilcoxon	bonferroni	1.91704957852987e-11	1.42081170987952e-05	0.128754285714286	0.427533333333333	-0.298779047619048	0.298779047619048	0.129535747506728	nonBasal
cg11815145	Two-sided Wilcoxon	bonferroni	7.83989055636345e-11	5.81049568639599e-05	0.402777142857143	0.781483333333333	-0.37870619047619	0.37870619047619	0.130419194205523	nonBasal
cg07893176	Two-sided Wilcoxon	bonferroni	8.8717138282238e-10	0.000657522634521893	0.547657142857143	0.256066666666667	0.291590476190476	0.291590476190476	0.14861576498306	Basal
cg18568531	Two-sided Wilcoxon	bonferroni	1.55652457503191e-16	1.15361040616203e-10	0.959994285714286	0.534733333333333	0.425260952380952	0.425260952380952	0.14907443933085	Basal
cg02809934	Two-sided Wilcoxon	bonferroni	4.32026439259785e-21	3.20194235325194e-15	0.390862857142857	0.9318	-0.540937142857143	0.540937142857143	0.0974181959833795	nonBasal
cg04191678	Two-sided Wilcoxon	bonferroni	6.27893727867159e-21	4.65360296940105e-15	0.876291428571429	0.3923	0.483991428571429	0.483991428571429	0.139826905380377	Basal
cg08119722	Two-sided Wilcoxon	bonferroni	1.75348289752458e-11	1.29958508208586e-05	0.182714285714286	0.596216666666667	-0.413502380952381	0.413502380952381	0.12255759563782	nonBasal
cg18375642	Two-sided Wilcoxon	bonferroni	1.29131201511664e-09	0.000957049443443624	0.19188	0.599983333333333	-0.408103333333333	0.408103333333333	0.118203212995597	nonBasal
cg14721213	Two-sided Wilcoxon	bonferroni	2.76382633848544e-12	2.04839607163679e-06	0.19624	0.695466666666667	-0.499226666666667	0.499226666666667	0.121780144589145	nonBasal
cg00700214	Two-sided Wilcoxon	bonferroni	2.16628551076306e-13	1.60553167487449e-07	0.251885714285714	0.745016666666667	-0.493130952380952	0.493130952380952	0.128410924739596	nonBasal
cg03471894	Two-sided Wilcoxon	bonferroni	2.95186201468689e-17	2.18775777287512e-11	0.796057142857143	0.275566666666667	0.520490476190476	0.520490476190476	0.212602316478788	Basal
cg17003250	Two-sided Wilcoxon	bonferroni	4.19740745861512e-16	3.11088755091531e-10	0.807337142857143	0.469783333333333	0.33755380952381	0.33755380952381	0.15689770214924	Basal
cg10181156	Two-sided Wilcoxon	bonferroni	2.49919775456437e-16	1.85226791980661e-10	0.137748571428571	0.439866666666667	-0.302118095238095	0.302118095238095	0.225075	nonBasal
cg24795795	Two-sided Wilcoxon	bonferroni	2.98959041346758e-10	0.000221571998698943	0.604182857142857	0.295133333333333	0.309049523809524	0.309049523809524	0.317062663784706	Basal
cg01017147	Two-sided Wilcoxon	bonferroni	1.86391802782064e-14	1.38143352672913e-08	0.176297142857143	0.559916666666667	-0.383619523809524	0.383619523809524	0.614451636778374	nonBasal
cg17154724	Two-sided Wilcoxon	bonferroni	2.43211033918234e-26	1.80254641733329e-20	0.0845542857142857	0.693533333333333	-0.608979047619048	0.608979047619048	0.620289401457785	nonBasal
cg04399751	Two-sided Wilcoxon	bonferroni	1.46753559382812e-20	1.08765666768774e-14	0.09996	0.58735	-0.48739	0.48739	0.621799539429674	nonBasal
cg04986015	Two-sided Wilcoxon	bonferroni	1.82374561317819e-17	1.35165994247895e-11	0.119	0.697666666666667	-0.578666666666667	0.578666666666667	0.633154336054765	nonBasal
cg02011074	Two-sided Wilcoxon	bonferroni	8.32894077724587e-25	6.17295281235189e-19	0.0565257142857143	0.647133333333333	-0.590607619047619	0.590607619047619	0.636263744938746	nonBasal
cg12354762	Two-sided Wilcoxon	bonferroni	8.71041221622978e-20	6.45567846199762e-14	0.0756342857142857	0.680033333333333	-0.604399047619048	0.604399047619048	0.635484248846597	nonBasal
cg26261793	Two-sided Wilcoxon	bonferroni	1.07259240071759e-09	0.000794946494829837	0.0371714285714286	0.40485	-0.367678571428571	0.367678571428571	0.640970982248521	nonBasal
cg05377226	Two-sided Wilcoxon	bonferroni	3.60044544917286e-14	2.66845214242722e-08	0.0229714285714286	0.507866666666667	-0.484895238095238	0.484895238095238	0.653535642055421	nonBasal
cg26839871	Two-sided Wilcoxon	bonferroni	2.25660867415882e-11	1.67247423580944e-05	0.0966342857142857	0.530866666666667	-0.434232380952381	0.434232380952381	0.672555617282392	nonBasal
cg20800956	Two-sided Wilcoxon	bonferroni	4.28563166894147e-15	3.17627448327763e-09	0.00638285714285715	0.437483333333333	-0.431100476190476	0.431100476190476	0.684204439568864	nonBasal
cg16515523	Two-sided Wilcoxon	bonferroni	4.8800745619377e-25	3.61684286120732e-19	0.0170571428571428	0.625833333333333	-0.60877619047619	0.60877619047619	0.690740151937397	nonBasal
cg17591816	Two-sided Wilcoxon	bonferroni	3.44923653165088e-09	0.00255638440925039	0.522297142857143	0.780033333333333	-0.25773619047619	0.25773619047619	0.190132079128218	nonBasal
cg25722073	Two-sided Wilcoxon	bonferroni	3.23422615113582e-16	2.39703054078356e-10	0.478091428571429	0.866566666666667	-0.388475238095238	0.388475238095238	0.23007903935676	nonBasal
cg03981408	Two-sided Wilcoxon	bonferroni	4.31975312830979e-14	3.20156343228116e-08	0.186342857142857	0.639116666666667	-0.45277380952381	0.45277380952381	0.198306545840104	nonBasal
cg26916319	Two-sided Wilcoxon	bonferroni	1.9494850041107e-15	1.44485106337163e-09	0.796674285714286	0.310116666666667	0.486557619047619	0.486557619047619	0.123390969694312	Basal
cg14345226	Two-sided Wilcoxon	bonferroni	7.07309286444099e-11	5.24218741101612e-05	0.404834285714286	0.1453	0.259534285714286	0.259534285714286	0.177280245746692	Basal
cg09221888	Two-sided Wilcoxon	bonferroni	5.18426874086619e-09	0.00384229485594927	0.613554285714286	0.2976	0.315954285714286	0.315954285714286	0.137186393866764	Basal
cg11721910	Two-sided Wilcoxon	bonferroni	1.33566774278634e-11	9.89923469227382e-06	0.775331428571429	0.480966666666667	0.294364761904762	0.294364761904762	0.152235785381691	Basal
cg20805735	Two-sided Wilcoxon	bonferroni	1.05633647162805e-16	7.82898494264773e-11	0.841011428571429	0.51055	0.330461428571428	0.330461428571428	0.0704658589273974	Basal
cg02454233	Two-sided Wilcoxon	bonferroni	8.29686165003654e-16	6.14917752761633e-10	0.958177142857143	0.589383333333333	0.368793809523809	0.368793809523809	0.22696241312302	Basal
cg22626683	Two-sided Wilcoxon	bonferroni	2.11904626160095e-13	1.57052054155423e-07	0.67972	0.282733333333333	0.396986666666667	0.396986666666667	0.193609780487412	Basal
cg19589427	Two-sided Wilcoxon	bonferroni	4.84464782458082e-15	3.59058651194896e-09	0.851548571428571	0.501683333333333	0.349865238095238	0.349865238095238	0.0916028204267269	Basal
cg12640435	Two-sided Wilcoxon	bonferroni	3.66185161204871e-12	2.71396301301184e-06	0.687988571428571	0.291883333333333	0.396105238095238	0.396105238095238	0.067588730921595	Basal
cg15880907	Two-sided Wilcoxon	bonferroni	7.61672197534794e-11	5.64509540841925e-05	0.880325714285714	0.586783333333333	0.293542380952381	0.293542380952381	0.153769410686728	Basal
cg07480565	Two-sided Wilcoxon	bonferroni	5.24209698763421e-10	0.000388515397190015	0.86752	0.553933333333333	0.313586666666667	0.313586666666667	0.0707182580827599	Basal
cg26253639	Two-sided Wilcoxon	bonferroni	2.26151705923408e-14	1.67611206086604e-08	0.36276	0.764333333333333	-0.401573333333333	0.401573333333333	0.13270801191026	nonBasal
cg06372962	Two-sided Wilcoxon	bonferroni	9.19088803374191e-13	6.81178071176765e-07	0.19268	0.484133333333333	-0.291453333333333	0.291453333333333	0.387457984664402	nonBasal
cg15883716	Two-sided Wilcoxon	bonferroni	4.98586506891404e-15	3.6952489665003e-09	0.240154285714286	0.673816666666667	-0.433662380952381	0.433662380952381	0.390550948831015	nonBasal
cg13990746	Two-sided Wilcoxon	bonferroni	8.17800945329811e-17	6.06109081626463e-11	0.27868	0.7823	-0.50362	0.50362	0.38688545724401	nonBasal
cg04446579	Two-sided Wilcoxon	bonferroni	6.86390795702363e-15	5.08715106280828e-09	0.247691428571429	0.667116666666667	-0.419425238095238	0.419425238095238	0.38688545724401	nonBasal
cg15680620	Two-sided Wilcoxon	bonferroni	8.19255194205447e-10	0.000607186890909396	0.248108571428571	0.6567	-0.408591428571428	0.408591428571428	0.387457984664402	nonBasal
cg15682697	Two-sided Wilcoxon	bonferroni	7.67036960350001e-19	5.68485607978602e-13	0.945434285714286	0.579116666666667	0.366317619047619	0.366317619047619	0.235585570964998	Basal
cg27074501	Two-sided Wilcoxon	bonferroni	1.21013017743135e-16	8.96881930352355e-11	0.440131428571429	0.758133333333333	-0.318001904761905	0.318001904761905	0.2903716691687	nonBasal
cg13947871	Two-sided Wilcoxon	bonferroni	1.08172787401414e-09	0.000801717205186212	0.329354285714286	0.615866666666667	-0.286512380952381	0.286512380952381	0.237375393874346	nonBasal
cg16304782	Two-sided Wilcoxon	bonferroni	9.98426888016372e-12	7.39979095918894e-06	0.24332	0.508933333333333	-0.265613333333333	0.265613333333333	0.131154944350562	nonBasal
cg17226728	Two-sided Wilcoxon	bonferroni	3.89964608439832e-21	2.89020319722139e-15	0.938474285714286	0.674183333333333	0.264290952380952	0.264290952380952	0.243376946366782	Basal
cg00258209	Two-sided Wilcoxon	bonferroni	3.91187952220127e-11	2.89926994848186e-05	0.33032	0.65035	-0.32003	0.32003	0.167728463583613	nonBasal
cg14599154	Two-sided Wilcoxon	bonferroni	7.63035044054634e-10	0.000565519607725872	0.106742857142857	0.395866666666667	-0.28912380952381	0.28912380952381	0.257989283146642	nonBasal
cg06012135	Two-sided Wilcoxon	bonferroni	1.51301417773507e-14	1.12136289275746e-08	0.228165714285714	0.668433333333333	-0.440267619047619	0.440267619047619	0.289828478714363	nonBasal
cg26657106	Two-sided Wilcoxon	bonferroni	2.24393418592364e-13	1.66308060222638e-07	0.56612	0.872366666666667	-0.306246666666667	0.306246666666667	0.162549965342693	nonBasal
cg15975554	Two-sided Wilcoxon	bonferroni	1.56741672313846e-12	1.16168306727045e-06	0.804794285714286	0.478633333333333	0.326160952380952	0.326160952380952	0.165328143975514	Basal
cg03571921	Two-sided Wilcoxon	bonferroni	1.10923875234017e-09	0.000822106755103156	0.564845714285714	0.85155	-0.286704285714286	0.286704285714286	0.0796274236121668	nonBasal
cg17105834	Two-sided Wilcoxon	bonferroni	1.11677227779995e-16	8.27690189830042e-11	0.0497714285714286	0.431583333333333	-0.381811904761905	0.381811904761905	0.432357464183962	nonBasal
cg00319545	Two-sided Wilcoxon	bonferroni	6.63345723573152e-18	4.91635366297624e-12	0.0292285714285714	0.31105	-0.281821428571429	0.281821428571429	0.435071226143528	nonBasal
cg12982369	Two-sided Wilcoxon	bonferroni	7.75295846500939e-14	5.74606640154938e-08	0.0460971428571429	0.302816666666667	-0.256719523809524	0.256719523809524	0.343363695581229	nonBasal
cg22081371	Two-sided Wilcoxon	bonferroni	3.29372162204324e-12	2.44112531156924e-06	0.215171428571429	0.616833333333333	-0.401661904761905	0.401661904761905	0.232635014853226	nonBasal
cg12177314	Two-sided Wilcoxon	bonferroni	3.55578451796522e-16	2.63535191656733e-10	0.645845714285714	0.19195	0.453895714285714	0.453895714285714	0.22112871619988	Basal
cg22218444	Two-sided Wilcoxon	bonferroni	3.31937957641925e-25	2.46014157616525e-19	0.946257142857143	0.555333333333333	0.39092380952381	0.39092380952381	0.273385664181711	Basal
cg12692829	Two-sided Wilcoxon	bonferroni	1.30918031895109e-26	9.70292447489008e-21	0.887742857142857	0.192683333333333	0.695059523809524	0.695059523809524	0.278554887352074	Basal
cg20309640	Two-sided Wilcoxon	bonferroni	2.04922945123119e-10	0.000151877616163274	0.223502857142857	0.523266666666667	-0.29976380952381	0.29976380952381	0.221935619778407	nonBasal
cg11691825	Two-sided Wilcoxon	bonferroni	1.58804028790512e-14	1.17696811917944e-08	0.109754285714286	0.481033333333333	-0.371279047619048	0.371279047619048	0.164521292925749	nonBasal
cg12914312	Two-sided Wilcoxon	bonferroni	2.3605537016865e-13	1.74951257323644e-07	0.0401371428571429	0.362116666666667	-0.321979523809524	0.321979523809524	0.170818374267253	nonBasal
cg06349180	Two-sided Wilcoxon	bonferroni	8.15873992393884e-15	6.04680930092765e-09	0.134731428571429	0.515783333333333	-0.381051904761905	0.381051904761905	0.20135341084454	nonBasal
cg25135435	Two-sided Wilcoxon	bonferroni	5.01206640027092e-09	0.00371466795222879	0.561251428571429	0.823383333333333	-0.262131904761905	0.262131904761905	0.122789479704176	nonBasal
cg13867184	Two-sided Wilcoxon	bonferroni	1.10365601529018e-09	0.000817969137452241	0.552388571428571	0.872966666666667	-0.320578095238095	0.320578095238095	0.127917880835762	nonBasal
cg13922160	Two-sided Wilcoxon	bonferroni	7.41611180696573e-15	5.49641418517361e-09	0.4168	0.87545	-0.45865	0.45865	0.218651913684456	nonBasal
cg12069547	Two-sided Wilcoxon	bonferroni	1.10420656092022e-13	8.18377171593216e-08	0.853571428571429	0.567083333333333	0.286488095238095	0.286488095238095	0.225451272134319	Basal
cg19228287	Two-sided Wilcoxon	bonferroni	1.32376742114366e-11	9.81103605343518e-06	0.766611428571429	0.4864	0.280211428571429	0.280211428571429	0.20934760983901	Basal
[truncated: 26,566 more rows]

## Sheet: 2c Significant CpG-Gene cor
gene	cpg	correlation	jackknife	distCgMinusTss	strandTss	sigCor	sigJackknife
10000|AKT3	cg06769116	-0.313898730093816	-0.299783548115726	204108	-	TRUE	TRUE
100037417|DDTL	cg04642813	-0.343495553132625	-0.328068876258353	-73519	+	TRUE	TRUE
100037417|DDTL	cg13019904	-0.334945693238163	-0.3061539585243	126267	+	TRUE	TRUE
100037417|DDTL	cg18272140	-0.313938188682843	-0.293680181516678	75770	+	TRUE	TRUE
1000|CDH2	cg15859602	0.317899760660293	0.306448440876038	-80556	-	TRUE	TRUE
100101467|ZSCAN30	cg21854271	-0.303885446281822	-0.288781905737245	88101	-	FALSE	TRUE
10010|TANK	cg00021659	-0.369490568411216	-0.360035568408335	2966	+	TRUE	TRUE
10010|TANK	cg00200230	-0.333754223030051	-0.320748136449721	-613	+	TRUE	TRUE
10010|TANK	cg10857341	-0.376507362029473	-0.364425063214318	-40717	+	TRUE	TRUE
10010|TANK	cg15787438	-0.32885849226092	-0.316051114028527	-512	+	TRUE	TRUE
10010|TANK	cg19914919	-0.328584197170578	-0.312356264498814	-541	+	TRUE	TRUE
10010|TANK	cg23871659	-0.387802041383486	-0.377107451506439	-55	+	TRUE	TRUE
10010|TANK	cg25058482	-0.345795932674771	-0.334699286659971	-104	+	TRUE	TRUE
10010|TANK	cg26811469	-0.323038241650156	-0.311198642217086	-35194	+	TRUE	TRUE
10010|TANK	cg27227317	-0.33051790605139	-0.316348209412792	-207784	+	TRUE	TRUE
10011|SRA1	cg27006922	-0.392694339505807	-0.378896085682439	-166437	-	TRUE	TRUE
100128927|ZBTB42	cg07039149	-0.487146844518097	-0.475416358320704	-84795	+	TRUE	TRUE
100128927|ZBTB42	cg08043200	-0.492335956207982	-0.48390863412917	-85348	+	TRUE	TRUE
100128927|ZBTB42	cg09255505	-0.534812924637888	-0.523783756746249	1419	+	TRUE	TRUE
100128927|ZBTB42	cg10797850	-0.404344509256252	-0.391070475013321	-53639	+	TRUE	TRUE
100128927|ZBTB42	cg11037059	0.288972586065836	0.279890339377939	-133706	+	TRUE	TRUE
100128927|ZBTB42	cg18309674	-0.372711071686653	-0.351121843040524	228612	+	TRUE	TRUE
100128927|ZBTB42	cg19515081	-0.49740325200979	-0.487316793058496	1242	+	TRUE	TRUE
100128927|ZBTB42	cg26182406	0.297612785391313	0.28761814304109	224059	+	TRUE	TRUE
100129361|SMIM10L1	cg23914520	-0.329516365366701	-0.314346782377706	-230812	+	TRUE	TRUE
100129480|MKRN2OS	cg02047051	0.34291093897455	0.327814171322137	205228	-	TRUE	TRUE
100129480|MKRN2OS	cg08141281	0.366315337088047	0.355968176197275	10659	-	TRUE	TRUE
100129480|MKRN2OS	cg25701517	-0.448484239410407	-0.436352360228272	84120	-	TRUE	TRUE
100129583|FAM47E	cg02878355	-0.309846592291749	-0.291281577640091	-34636	+	TRUE	TRUE
100129583|FAM47E	cg04274830	-0.317252080097939	-0.30344464340438	-43288	+	TRUE	TRUE
100129583|FAM47E	cg06104764	-0.379091065348702	-0.368955246051618	-50674	+	TRUE	TRUE
100129583|FAM47E	cg12793812	-0.302652912446429	-0.288197497912078	-244521	+	FALSE	TRUE
100129792|CCDC152	cg01091951	0.300840451850148	0.286241102314615	236547	+	TRUE	TRUE
100129792|CCDC152	cg01518569	-0.318088516691928	-0.295388734014886	90778	+	TRUE	TRUE
100129792|CCDC152	cg07137955	0.288489692300082	0.275499950254231	235871	+	TRUE	TRUE
100129792|CCDC152	cg10191210	0.270651102023987	0.257677208206605	235225	+	FALSE	TRUE
100129792|CCDC152	cg21795544	0.332415459690841	0.320743045415496	236537	+	TRUE	TRUE
100129792|CCDC152	cg21889472	0.318439412757267	0.305248763349881	235652	+	TRUE	TRUE
100129792|CCDC152	cg25310824	-0.34984180658094	-0.341344243334983	55431	+	TRUE	TRUE
100129842|ZNF737	cg23093385	-0.357140185830782	-0.341331698826783	-249866	-	TRUE	TRUE
100131211|NEMP2	cg25555306	0.293434587906185	0.276363348499499	162323	-	TRUE	TRUE
100131801|PET100	cg06790524	-0.31664212987379	-0.298327301458862	178518	+	TRUE	TRUE
100137047|JMJD7	cg01125287	-0.341241857811139	-0.3166331394008	92021	+	TRUE	TRUE
100137047|JMJD7	cg08864725	-0.382426778666562	-0.354507347639254	92641	+	TRUE	TRUE
100137047|JMJD7	cg09938408	-0.413556799959288	-0.394529207531419	91557	+	TRUE	TRUE
100137047|JMJD7	cg13481974	0.266774619448233	0.252688534990348	54233	+	FALSE	TRUE
100137047|JMJD7	cg21982246	-0.418919340320304	-0.402739439327306	101288	+	TRUE	TRUE
100137047|JMJD7	cg22323230	-0.396239570106478	-0.382735227280225	218786	+	TRUE	TRUE
100137047|JMJD7	cg23015112	-0.418265068088841	-0.400044294842723	190190	+	TRUE	TRUE
100137047|JMJD7	cg25507299	0.31771901842602	0.293411586214158	66936	+	TRUE	TRUE
10014|HDAC5	cg01635086	-0.321184487959554	-0.307040089295818	185320	-	TRUE	TRUE
10014|HDAC5	cg04032226	-0.326401696143559	-0.313441683852287	-118614	-	TRUE	TRUE
10014|HDAC5	cg05951576	-0.396144867197915	-0.381787159618715	-117742	-	TRUE	TRUE
10014|HDAC5	cg09467501	-0.399521679108774	-0.386202075588066	-117813	-	TRUE	TRUE
10014|HDAC5	cg10748738	-0.539524039829458	-0.533015817602165	-19155	-	TRUE	TRUE
10014|HDAC5	cg16789592	-0.371367659527951	-0.355618649601786	-117700	-	TRUE	TRUE
10014|HDAC5	cg19415078	-0.38885325457089	-0.379829673894595	13816	-	TRUE	TRUE
10014|HDAC5	cg19430164	0.345071355666675	0.32699694240531	-70229	-	TRUE	TRUE
10014|HDAC5	cg21144462	-0.315567667400026	-0.30271013851357	-118359	-	TRUE	TRUE
10014|HDAC5	cg24105314	-0.324579135902463	-0.30915425537156	-118082	-	TRUE	TRUE
10014|HDAC5	cg24396400	0.311233800251347	0.290380345543813	-46735	-	TRUE	TRUE
10014|HDAC5	cg26796190	-0.403879949650637	-0.39015964852235	-117811	-	TRUE	TRUE
10015|PDCD6IP	cg03993970	-0.357812992637729	-0.347040044673245	9130	+	TRUE	TRUE
10015|PDCD6IP	cg26217154	-0.371902082717818	-0.342446445991943	4801	+	TRUE	TRUE
100188893|TOMM6	cg17623882	-0.312595261369424	-0.301337085715993	18211	+	TRUE	TRUE
100188893|TOMM6	cg24797202	0.269147123769008	0.25705993761995	37637	+	FALSE	TRUE
100191040|C2CD4D	cg03404346	-0.408454415716479	-0.399081775747056	26881	-	TRUE	TRUE
100191040|C2CD4D	cg06521149	-0.491054638964513	-0.483776404500504	746	-	TRUE	TRUE
100191040|C2CD4D	cg08566367	-0.59094159667584	-0.584409034784403	-30812	-	TRUE	TRUE
100191040|C2CD4D	cg12576020	-0.305843390867717	-0.289591203725425	-123682	-	FALSE	TRUE
100191040|C2CD4D	cg13496167	-0.672029255631455	-0.667754783282356	20742	-	TRUE	TRUE
100191040|C2CD4D	cg20325814	-0.555352936277408	-0.551297111831614	-201932	-	TRUE	TRUE
100191040|C2CD4D	cg22790257	-0.31224169453494	-0.302744332081296	-118925	-	TRUE	TRUE
100191040|C2CD4D	cg24907527	-0.299296501613125	-0.289072564762682	-118948	-	FALSE	TRUE
1001|CDH3	cg15466818	-0.498610676609212	-0.474840642679934	1455	+	TRUE	TRUE
1001|CDH3	cg17030097	0.277573476369249	0.261414972619912	104640	+	TRUE	TRUE
1001|CDH3	cg21776939	-0.597707330325174	-0.592604470765704	20896	+	TRUE	TRUE
10024|TROAP	cg02805665	-0.305931960549884	-0.289988326464573	-232130	+	FALSE	TRUE
10024|TROAP	cg06626087	-0.34767812385391	-0.318496419209133	-134067	+	TRUE	TRUE
10024|TROAP	cg10695105	-0.347097373426201	-0.333373559514439	226104	+	TRUE	TRUE
10024|TROAP	cg11949060	-0.316051307599589	-0.301853892356534	9699	+	TRUE	TRUE
10024|TROAP	cg12930124	-0.382777142590464	-0.360471490794543	-231284	+	TRUE	TRUE
10024|TROAP	cg13661922	-0.35058089376695	-0.332247862342875	-231983	+	TRUE	TRUE
10024|TROAP	cg15878670	-0.361335686459577	-0.345089002871328	-231977	+	TRUE	TRUE
10024|TROAP	cg16728315	-0.343872452695875	-0.319636416759165	-231205	+	TRUE	TRUE
10024|TROAP	cg19164335	-0.380526662747299	-0.363806311032864	-231911	+	TRUE	TRUE
10025|MED16	cg08126590	0.31016862695109	0.29309358746259	-173267	-	TRUE	TRUE
10025|MED16	cg18226098	0.29317042457028	0.264669188195817	23891	-	TRUE	TRUE
100287482|SMKR1	cg14748568	-0.356491397362999	-0.346264283636573	-219529	+	TRUE	TRUE
100287482|SMKR1	cg23475889	-0.403973568622127	-0.395867556460438	-219513	+	TRUE	TRUE
100287482|SMKR1	cg25695060	-0.317132987423007	-0.307258738430764	-126994	+	TRUE	TRUE
100288413|ERVMER34-1	cg00513938	-0.299249864413435	-0.288824837788311	206303	-	FALSE	TRUE
100289678|ZNF783	cg01478330	-0.37456814270531	-0.36257809048969	-23201	+	TRUE	TRUE
100289678|ZNF783	cg15320998	-0.4085065580124	-0.395244870529717	-23223	+	TRUE	TRUE
100289678|ZNF783	cg21657870	-0.316528053434285	-0.305022566902252	-67242	+	TRUE	TRUE
100303755|PET117	cg07990759	-0.30351454546703	-0.294069254455872	59784	+	FALSE	TRUE
100303755|PET117	cg15890000	-0.349562793971184	-0.339274636802747	7172	+	TRUE	TRUE
10036|CHAF1A	cg07615493	-0.329238209565739	-0.303180920245505	-187616	+	TRUE	TRUE
10036|CHAF1A	cg14040358	-0.339577175099269	-0.327640343452982	-33266	+	TRUE	TRUE
10036|CHAF1A	cg14200834	-0.393923768874011	-0.380921004354782	-124604	+	TRUE	TRUE
100499483|CCDC180	cg02890052	-0.356971470792166	-0.342470675624295	-647	+	TRUE	TRUE
100499483|CCDC180	cg03782777	-0.385235597743445	-0.371056402494068	-1054	+	TRUE	TRUE
[truncated: 20,980 more rows]

## Sheet: 2d candidate genes epi-reg
ENSG	Gene	Entrez	TestMethod	AdjustmentMethod	pVal	Adj_pVal	p.all	mean1	mean2	p1v2	delta1vRest	delta2vRest	p1vRest	p2vRest	TestMethod.all	median_Basal	median_nonBasal	absFoldChange	medianDiff	medianDiff_abs	nbrPromRegCpGs	PromRegCpGs_meanCorr
[truncated: 137 more rows]
