# Supplementary material for: The DNA methylation landscape of primary triple-negative breast cancer
Source: Nat Commun. 2025 Mar 28;16:3041. doi: 10.1038/s41467-025-58158-x (PMC11953470; doi:10.1038/s41467-025-58158-x)
Supplement: Supplementary file 5 — Supplementary Data 3 [file 41467_2025_58158_MOESM5_ESM.xlsx]

## Sheet: Supplementary Data 3
Supplementary Data 3. Pathway analysis of specific differentially expressed genes for the Basal1-3 groups
Data 3a	Specific differentially expressed genes for Basal1, Basal2, and Basal3 NMF clusters.
Data 3b	Pathway enrichment results for differentially expressed genes in 3a using Benjamini-Hochberg adjusted, one-sided Fisher tests from enricher().
Data 3c	Significantly correlated CpG-gene pairs in tumors and TNBC cell lines.

## Sheet: 3a SpecificDEG_Basal1
ENSG	Gene	Entrez	TestMethod	AdjustmentMethod	pVal	Adj_pVal	p1v2	p1v3	p2v3	median_Basal1	median_Basal2	median_Basal3	absFoldChange	medianDiff	medianDiff_abs	HighestIn	LowestIn	UpDown
ENSG00000000003.14	TSPAN6	7105	Kruskal	fdr	0.00199112909110761	0.00849606696262731	0.00100678887311772	0.00453786709149525	0.948626825713195	36.2954345947236	26.0493461044856	27.5508429702057	1.39333380765645	10.246088490238	10.246088490238	Basal1	Basal2	up
ENSG00000001461.16	NIPAL3	57185	Kruskal	fdr	0.00195480367514976	0.00837416006837354	0.00558108994299084	0.00120835116603651	0.308671213292253	12.2280854143497	9.17446215681655	9.70034925922543	1.33283948479359	3.05362325753314	3.05362325753314	Basal1	Basal2	up
ENSG00000004059.10	ARF5	381	Kruskal	fdr	9.22380579103195e-05	0.000738664562647289	0.000425548274401055	9.97761214850383e-05	0.321079646184049	112.177936358127	88.3413656266503	81.6507592424672	1.37387499392391	30.5271771156599	30.5271771156599	Basal1	Basal3	up
ENSG00000004700.15	RECQL	5965	Kruskal	fdr	2.71874333030889e-05	0.000274358750612065	0.00116698380577842	2.42823963436947e-05	0.0420069665564021	18.8030731537061	22.5128980648557	25.5189485436017	1.35716902949835	6.71587538989566	6.71587538989566	Basal3	Basal1	down
ENSG00000005007.12	UPF1	5976	Kruskal	fdr	0.000228347407708528	0.00151731973204204	0.000201597938648533	0.000661318041081643	0.778771475743537	19.9385503859395	15.8636421530093	17.2465652517579	1.25687091234325	4.07490823293025	4.07490823293025	Basal1	Basal2	up
ENSG00000005075.15	POLR2J	5439	Kruskal	fdr	0.000624344853736783	0.00340481666027725	0.000322094769325472	0.0039547865231646	0.313596015538509	31.6476179159314	24.32785138174	26.0173419587287	1.30088010730308	7.31976653419138	7.31976653419138	Basal1	Basal2	up
ENSG00000006756.15	ARSD	414	Kruskal	fdr	1.3262368021846e-05	0.000153329135259984	0.000174330393838218	1.13559450318436e-05	0.27112032860839	14.6123990000529	10.4911234468473	8.8407273354737	1.6528503193872	5.77167166457916	5.77167166457916	Basal1	Basal3	up
ENSG00000007255.10	TRAPPC6A	79090	Kruskal	fdr	0.000990791072214784	0.00492003456299605	0.00170615453663963	0.000867326721354597	0.608040181634886	10.7150855645402	8.54511744199266	8.08692550296848	1.32498878104008	2.62816006157168	2.62816006157168	Basal1	Basal3	up
ENSG00000008083.13	JARID2	3720	Kruskal	fdr	0.000324432610284595	0.00202234516147896	0.000274078517566932	0.00201941342269824	0.191326064392107	9.10865361387278	6.85254099995803	7.2403252031427	1.32923737543906	2.25611261391475	2.25611261391475	Basal1	Basal2	up
ENSG00000008283.15	CYB561	1534	Kruskal	fdr	0.000433449672029508	0.00254594373694939	0.00246656218744154	0.000149774620773311	0.507744674560596	28.2422044468511	22.9898882961651	22.1425147314228	1.27547411797686	6.09968971542835	6.09968971542835	Basal1	Basal3	up
ENSG00000008869.11	HEATR5B	54497	Kruskal	fdr	0.00132969588839826	0.00618606736133941	0.000581447745867448	0.00617319205290624	0.434857143908968	10.1449685083535	8.74573560429192	8.84205979043669	1.15999030468917	1.39923290406155	1.39923290406155	Basal1	Basal2	up
ENSG00000010319.6	SEMA3G	56920	Kruskal	fdr	0.000145617001251798	0.00106559188114832	8.0924526928392e-05	0.000848116462487434	0.798608900229554	2.50471514616149	1.38917497074881	1.34040398079856	1.86862705724679	1.16431116536293	1.16431116536293	Basal1	Basal3	up
ENSG00000010404.17	IDS	3423	Kruskal	fdr	0.0045471699405495	0.0162461020155368	0.00200086568037129	0.00928550334545826	0.92403024395676	23.0218869645759	28.1623571366137	30.1193594646795	1.30829238763202	7.09747250010362	7.09747250010362	Basal3	Basal1	down
ENSG00000010803.16	SCMH1	22955	Kruskal	fdr	0.00256987694891742	0.0103777536628213	0.00852905415106114	0.000867326721354597	0.50444767739392	13.0417093579175	11.2716370536807	10.2768338973114	1.26903961747688	2.76487546060611	2.76487546060611	Basal1	Basal3	up
ENSG00000011347.9	SYT7	9066	Kruskal	fdr	0.000523628111415646	0.00297319192914826	0.00121055738241002	0.000478764685459448	0.478483320472296	10.7534039060851	7.66885075661942	5.932743094238	1.81255175477412	4.82066081184712	4.82066081184712	Basal1	Basal3	up
ENSG00000011523.13	CEP68	23177	Kruskal	fdr	0.0166238773246359	0.0448939390970713	0.0131797684679985	0.0115175842799776	0.956837746714458	6.26755879431953	5.25498271962503	5.47208511742962	1.19268875441074	1.0125760746945	1.0125760746945	Basal1	Basal2	up
ENSG00000013364.18	MVP	9961	Kruskal	fdr	0.0038902044304604	0.014388204245562	0.00567129605324221	0.00269863493099235	0.544744528716068	23.879014610576	29.51355769735	31.094866099991	1.30218380477974	7.21585148941497	7.21585148941497	Basal3	Basal1	down
ENSG00000021300.13	PLEKHB1	58473	Kruskal	fdr	0.00373227045566343	0.0139500785723605	0.00389725255992065	0.00304907847423209	0.940421356729837	15.5568460768264	8.52347757463486	8.16128785244383	1.90617539267017	7.3955582243826	7.3955582243826	Basal1	Basal3	up
ENSG00000028528.14	SNX1	6642	Kruskal	fdr	0.00586246654211125	0.0198506793924171	0.00963719180189195	0.00311136681196138	0.551612877439946	42.726815915703	35.3792792904792	36.3786230770634	1.2076790927508	7.34753662522378	7.34753662522378	Basal1	Basal2	up
ENSG00000032742.17	IFT88	8100	Kruskal	fdr	0.00323797360072006	0.0124743815467978	0.0175779339934056	0.00128993749851944	0.191326064392107	4.79912476864793	3.88000277803098	3.69350364708938	1.29934209552759	1.10562112155855	1.10562112155855	Basal1	Basal3	up
ENSG00000033867.16	SLC4A7	9497	Kruskal	fdr	0.0171684321762219	0.0460356398052405	0.0175779339934056	0.0103481026306032	0.618900332872119	7.02892801241184	9.38441825084893	9.6155484525808	1.36799643353886	2.58662044016895	2.58662044016895	Basal3	Basal1	down
ENSG00000035115.21	SH3YL1	26751	Kruskal	fdr	0.0103489353372546	0.0307209191979511	0.00389725255992065	0.0202882666849964	0.794630550678024	24.7899298674589	20.8236870766556	19.5159827654175	1.27023733139316	5.27394710204138	5.27394710204138	Basal1	Basal3	up
ENSG00000037241.7	RPL26L1	51121	Kruskal	fdr	0.00876574264967817	0.0270338798365272	0.0135708671101021	0.00337229241389626	0.903587432190676	18.9326252048843	21.1230027469147	21.2891000031893	1.12446635227835	2.356474798305	2.356474798305	Basal3	Basal1	down
ENSG00000046653.14	GPM6B	2824	Kruskal	fdr	0.00307531952271813	0.0119735397122495	0.0202249142531327	0.00150046555073742	0.12139904903562	14.1219692443743	10.1949590859508	8.36487650898609	1.68824599253839	5.75709273538823	5.75709273538823	Basal1	Basal3	up
ENSG00000049449.8	RCN1	5954	Kruskal	fdr	0.00157395146961352	0.00706660216294951	0.000652543448966639	0.00744778979003172	0.42581666535903	65.5758992086173	88.9689965527043	88.8014572473529	1.35673315389342	23.393097344087	23.393097344087	Basal2	Basal1	down
ENSG00000049860.13	HEXB	3074	Kruskal	fdr	0.00304933189499396	0.0118985775368606	0.00540455137305544	0.00228858557898337	0.385102273380254	73.7036254633077	84.6592224732968	88.2189593600984	1.19694192525193	14.5153338967906	14.5153338967906	Basal3	Basal1	down
ENSG00000050327.14	ARHGEF5	7984	Kruskal	fdr	0.00148859331642849	0.00675199526210131	0.00123290327777167	0.00224155516700866	0.814573661544528	7.1102915578686	5.21907926458959	5.3635202686679	1.36236512177742	1.89121229327901	1.89121229327901	Basal1	Basal2	up
ENSG00000050748.17	MAPK9	5601	Kruskal	fdr	0.00447026859431358	0.0160214162638906	0.00963719180189195	0.00189601668710623	0.561994532329555	12.8841075467517	14.9739922199811	15.7224981070435	1.22030168174181	2.83839056029176	2.83839056029176	Basal3	Basal1	down
ENSG00000052344.15	PRSS8	5652	Kruskal	fdr	0.00048571648000072	0.00280463027489423	0.000111873389395252	0.0308522777246322	0.0884627618486857	44.4484640259514	27.1086080783459	29.0287804497866	1.63964390563661	17.3398559476055	17.3398559476055	Basal1	Basal2	up
ENSG00000059804.15	SLC2A3	6515	Kruskal	fdr	1.55624333586015e-05	0.000174940112641861	1.50309065968507e-05	0.000116321963530403	0.88727841851926	9.33405154339681	15.7162742244254	15.0131925758664	1.68375695713225	6.38222268102862	6.38222268102862	Basal2	Basal1	down
ENSG00000060237.16	WNK1	65125	Kruskal	fdr	0.0122382276414524	0.0351659066291054	0.0122452995243679	0.00832136641717897	0.618900332872119	31.251384171466	39.1692311192659	39.7247512732588	1.27113573771012	8.4733671017928	8.4733671017928	Basal3	Basal1	down
ENSG00000060982.14	BCAT1	586	Kruskal	fdr	6.66729121013934e-06	8.82133913956897e-05	1.15612857325321e-05	3.6608148330181e-05	0.866959871923674	4.40057211161205	7.15669354582134	7.10042180426997	1.6263097988865	2.75612143420929	2.75612143420929	Basal2	Basal1	down
ENSG00000062282.14	DGAT2	84649	Kruskal	fdr	7.93857148372028e-05	0.000652958423011373	2.51663139250255e-05	0.00243515249764626	0.253569492612858	25.7110331572006	15.3158083688699	17.881996848492	1.67872517975999	10.3952247883307	10.3952247883307	Basal1	Basal2	up
ENSG00000064419.13	TNPO3	23534	Kruskal	fdr	0.000746008554092259	0.00391770393335237	0.000355989683457037	0.00758741714586272	0.184414648140107	26.5301859516399	21.257577796037	23.0533578691443	1.2480342871701	5.27260815560288	5.27260815560288	Basal1	Basal2	up
ENSG00000064651.13	SLC12A2	6558	Kruskal	fdr	0.00285656329530093	0.0113167884646288	0.00409579396880016	0.00193635762939544	0.727893580683281	13.1651551409433	9.00728632530178	7.87630652557293	1.6714884188672	5.28884861537041	5.28884861537041	Basal1	Basal3	up
ENSG00000064652.10	SNX24	28966	Kruskal	fdr	7.83592668444473e-05	0.000646430692015568	0.000157020054998013	0.000128755131122598	0.969162448260662	7.22969589734419	9.89154843612329	9.89491506910006	1.36864886291205	2.66521917175588	2.66521917175588	Basal3	Basal1	down
ENSG00000064655.18	EYA2	2139	Kruskal	fdr	0.000233855746444944	0.00154651932218575	0.000107181666073574	0.00134712149950333	0.891351475223408	7.97080174080869	5.03253120487935	4.58038555065863	1.74020323238129	3.39041619015006	3.39041619015006	Basal1	Basal3	up
ENSG00000065057.7	NTHL1	4913	Kruskal	fdr	0.0090261076572442	0.0276487672854529	0.0066483659158987	0.0094555446680828	0.579504258857639	6.03489384551901	5.00901428989402	4.73386562122165	1.27483421127649	1.30102822429736	1.30102822429736	Basal1	Basal3	up
ENSG00000065361.14	ERBB3	2065	Kruskal	fdr	1.92715069196999e-06	3.28850753723694e-05	2.48203087680504e-06	2.71137322706217e-05	0.697154153557446	52.7599357711175	33.9302715005567	33.113217994632	1.59331949494218	19.6467177764855	19.6467177764855	Basal1	Basal3	up
ENSG00000065970.8	FOXJ2	55810	Kruskal	fdr	0.00064138033057775	0.00347819980611304	6.94346437507988e-05	0.0259131006092081	0.303797824718042	7.35551690565525	9.06837730812906	8.48595438229501	1.23286744146518	1.71286040247381	1.71286040247381	Basal2	Basal1	down
ENSG00000066027.11	PPP2R5A	5525	Kruskal	fdr	3.87744362698816e-07	9.11942339372455e-06	1.06303291285134e-07	0.000153577574776367	0.207569889361947	34.9557209900272	23.0697737138002	24.3298103722956	1.51521733258774	11.885947276227	11.885947276227	Basal1	Basal2	up
ENSG00000067057.16	PFKP	5214	Kruskal	fdr	0.000819384457814834	0.00423418672251168	0.0053181865853019	0.000478764685459448	0.161678875416349	24.9722135561118	35.6689025590947	46.4654079058718	1.86068438832887	21.49319434976	21.49319434976	Basal3	Basal1	down
ENSG00000067560.10	RHOA	387	Kruskal	fdr	0.000763612586284915	0.00399396507724263	0.00297850559141277	0.000446329080285355	0.331237803277201	213.488621525764	243.795157363695	253.63842476004	1.18806530740296	40.1498032342765	40.1498032342765	Basal3	Basal1	down
ENSG00000067606.16	PRKCZ	5590	Kruskal	fdr	0.00089083425098312	0.00452541936803657	0.0053181865853019	0.000328077829001381	0.311127186607708	8.25724738796655	6.22290104075335	5.8088558044417	1.42149291804639	2.44839158352486	2.44839158352486	Basal1	Basal3	up
ENSG00000068366.19	ACSL4	2182	Kruskal	fdr	0.00643111151608316	0.0212640650598466	0.00167600079529353	0.0250926617872416	0.626187140574944	14.1708910049562	18.3885639330059	17.5983615664135	1.2976293393672	4.21767292804968	4.21767292804968	Basal2	Basal1	down
ENSG00000068745.14	IP6K2	51447	Kruskal	fdr	0.0180690082328743	0.047957018163887	0.015910589236619	0.0117235099658832	0.731768188085125	22.4519232960672	20.7736132107943	19.9220265587008	1.12698992895688	2.52989673736645	2.52989673736645	Basal1	Basal3	up
ENSG00000069998.12	HDHD5	27440	Kruskal	fdr	0.000631446538726622	0.00343583284621798	0.00110433473593018	0.000537752449618695	0.948626825713195	18.2362201856224	13.8301995166719	14.3179276648953	1.31857968958721	4.40602066895055	4.40602066895055	Basal1	Basal2	up
ENSG00000070610.14	GBA2	57704	Kruskal	fdr	0.000730956386014988	0.00386161139401667	0.00161715901710392	0.000513388285561041	0.674418297096038	13.0388244538238	9.46869685161715	9.83037120229043	1.37704529547769	3.5701276022067	3.5701276022067	Basal1	Basal2	up
ENSG00000070756.15	PABPC1	26986	Kruskal	fdr	0.017839973168798	0.0475069222915161	0.0143839402095972	0.0119326949943247	0.786689952666645	558.326767906247	496.719096507222	486.966831257602	1.1465396246072	71.3599366486453	71.3599366486453	Basal1	Basal3	up
ENSG00000072201.13	LNX1	84708	Kruskal	fdr	0.000495856777591404	0.0028547015193325	0.00329695622711857	0.000217321308623677	0.280200869060846	3.95620367778134	2.67462311494034	2.49601048794491	1.58501083905247	1.46019318983643	1.46019318983643	Basal1	Basal3	up
ENSG00000072364.12	AFF4	27125	Kruskal	fdr	0.00453306758613018	0.0162046535964735	0.00196595383418314	0.0105353587361922	0.685750661733849	15.198105651576	18.537122591199	18.7476618711438	1.23355254272757	3.54955621956781	3.54955621956781	Basal3	Basal1	down
ENSG00000072694.20	FCGR2B	2213	Kruskal	fdr	0.000262039803460599	0.00170448648596392	0.00287876013004115	0.000125534435748109	0.172767242192383	12.978259710765	17.8285214013706	23.7503821354472	1.83001285725136	10.7721224246822	10.7721224246822	Basal3	Basal1	down
ENSG00000072803.17	FBXW11	23291	Kruskal	fdr	4.79138777782787e-05	0.000431735803661857	2.34757901656292e-05	0.000848116462487434	0.336393976915861	12.5598206333858	15.8364574641931	15.5270842252304	1.26088245417275	3.27663683080727	3.27663683080727	Basal2	Basal1	down
ENSG00000075240.16	GRAMD4	23151	Kruskal	fdr	6.7824470643893e-05	0.000577667139103727	3.24098900022052e-05	0.0016697494888441	0.19485241302652	8.11993099653562	5.551744813612	6.62374540512096	1.46259081948919	2.56818618292363	2.56818618292363	Basal1	Basal2	up
ENSG00000076604.14	TRAF4	9618	Kruskal	fdr	1.921012733068e-05	0.000208004476211196	4.911161312932e-06	0.0016697494888441	0.198426204213	20.9037351611696	14.6143771803739	15.6840458006122	1.43035415763334	6.28935798079567	6.28935798079567	Basal1	Basal2	up
ENSG00000076826.9	CAMSAP3	57662	Kruskal	fdr	0.000550155627621764	0.00309398865117379	0.00055939919652263	0.00092740505271498	0.92403024395676	3.66308819666551	2.46175211632538	2.52798890734653	1.48800042553974	1.20133608034013	1.20133608034013	Basal1	Basal2	up
ENSG00000076864.19	RAP1GAP	5909	Kruskal	fdr	0.00150938798426397	0.00682719684946579	0.00490477573499559	0.00115663739179657	0.213200758849468	3.68754652311007	2.4141578174401	1.81015668402131	2.03714217429957	1.87738983908876	1.87738983908876	Basal1	Basal3	up
ENSG00000077238.13	IL4R	3566	Kruskal	fdr	0.00192177882531568	0.00827280027659701	0.00523307018354461	0.00115663739179657	0.346860333553225	9.08677062205905	11.5359069705537	12.9999994803541	1.43065122044517	3.91322885829509	3.91322885829509	Basal3	Basal1	down
ENSG00000079931.14	MOXD1	26002	Kruskal	fdr	4.74088990304556e-05	0.000428775877876192	1.57601692742943e-05	0.000906963284141392	0.575981907912153	4.35717984141254	10.2737711029389	9.2288528345445	2.35789466509793	5.91659126152632	5.91659126152632	Basal2	Basal1	down
ENSG00000079974.17	RABL2B	11158	Kruskal	fdr	0.000189462060165122	0.00131419864431453	0.00150513991773131	7.90662486331176e-05	0.365669311879711	8.47911411624406	6.74896356397605	6.63131831241173	1.27864682658557	1.84779580383233	1.84779580383233	Basal1	Basal3	up
ENSG00000080823.22	MOK	5891	Kruskal	fdr	0.00231911599626562	0.00959232570832489	0.00576281520775659	0.00126219353223266	0.42282772189503	6.2474004700911	3.65220983440735	2.87346651583744	2.1741685297733	3.37393395425365	3.37393395425365	Basal1	Basal3	up
ENSG00000081087.14	OSTM1	28962	Kruskal	fdr	0.000924431152754469	0.00465231586870426	0.015910589236619	0.000201863258029026	0.151136448052642	7.75762087370705	8.8982680437992	9.71647903067275	1.25250759077501	1.9588581569657	1.9588581569657	Basal3	Basal1	down
ENSG00000082397.17	EPB41L3	23136	Kruskal	fdr	1.80612327709712e-05	0.000197434263293923	1.6137330210634e-05	0.000142433141101951	0.806581207038219	9.70981973938214	14.7179727155982	14.1985513237568	1.51578228130266	5.00815297621609	5.00815297621609	Basal2	Basal1	down
ENSG00000085491.15	SLC25A24	29957	Kruskal	fdr	0.00255383434930351	0.0103365940052193	0.0143839402095972	0.00101351521465967	0.20023097021116	17.2443728550351	20.3837444817775	21.852379613353	1.26721799609966	4.60800675831782	4.60800675831782	Basal3	Basal1	down
ENSG00000085514.15	PILRA	29992	Kruskal	fdr	0.000954255040979469	0.00477520622463362	0.00624069279127885	0.000467716151945222	0.187846898270332	7.23654626666312	10.0677076301249	12.7907194457826	1.7675171241157	5.55417317911947	5.55417317911947	Basal3	Basal1	down
ENSG00000086205.16	FOLH1	2346	Kruskal	fdr	0.00423230887551202	0.0153497210868542	0.0013751744327924	0.0139693227472036	0.689544035112186	5.57744822250425	3.79695385767191	3.99423463694027	1.46892704825337	1.78049436483234	1.78049436483234	Basal1	Basal2	up
ENSG00000087077.13	TRIP6	7205	Kruskal	fdr	0.000409873895806415	0.00243320373820815	0.00396244004934031	0.000169717287225891	0.20023097021116	27.3856402796499	22.0466374091838	19.8961053021307	1.37643221443531	7.4895349775192	7.4895349775192	Basal1	Basal3	up
ENSG00000088305.18	DNMT3B	1789	Kruskal	fdr	0.00162735266620793	0.00725283289447653	0.0051491864119985	0.000513388285561041	0.770875897427561	3.14625324603793	2.00677808955132	2.11399242429287	1.56781323376985	1.13947515648661	1.13947515648661	Basal1	Basal2	up
ENSG00000088356.5	PDRG1	81572	Kruskal	fdr	0.0027306395475731	0.0109158186438977	0.00127874212192494	0.00879163291400004	0.450168239392663	13.0769856938742	9.95710519542369	10.1438003747482	1.31333208168619	3.11988049845047	3.11988049845047	Basal1	Basal2	up
ENSG00000088833.17	NSFL1C	55968	Kruskal	fdr	0.000667317050688626	0.00358682914745137	0.000279690567287866	0.0285150419565222	0.0548513217164204	26.0393519374019	20.2273108847324	22.8835929393348	1.28733631898922	5.81204105266951	5.81204105266951	Basal1	Basal2	up
ENSG00000088836.12	SLC4A11	83959	Kruskal	fdr	2.12998813806054e-07	5.61715732039954e-06	6.89184436971279e-08	0.000290968052896364	0.0595689575720993	4.50980110825292	0.872119514411136	1.74713030980388	5.171081524644	3.63768159384178	3.63768159384178	Basal1	Basal2	up
ENSG00000088876.11	ZNF343	79175	Kruskal	fdr	0.0183044716535436	0.0483969134890862	0.00852905415106114	0.0276237718792543	0.572469696291551	5.2662286177607	4.01378577826701	4.13125978000504	1.31203529751766	1.25244283949369	1.25244283949369	Basal1	Basal2	up
ENSG00000088888.17	MAVS	57506	Kruskal	fdr	0.000862798145978562	0.00440371448666999	0.000548669307499848	0.00238536871820523	0.637185945614868	7.44526804810418	5.6881283434721	5.81894121765831	1.30891351223617	1.75713970463208	1.75713970463208	Basal1	Basal2	up
ENSG00000088899.14	LZTS3	9762	Kruskal	fdr	0.00325303085350662	0.0125249420896899	0.0011885861221732	0.0137288019854749	0.434857143908968	4.138632580155	2.20291800580077	2.45597779531702	1.87870477669031	1.93571457435423	1.93571457435423	Basal1	Basal2	up
ENSG00000089220.4	PEBP1	5037	Kruskal	fdr	5.4816179190081e-06	7.5460517414497e-05	6.84942148888687e-07	0.00358089483200164	0.0985308893226858	140.769268234146	107.872910482422	122.435423016568	1.3049547620863	32.8963577517237	32.8963577517237	Basal1	Basal2	up
ENSG00000090266.12	NDUFB2	4708	Kruskal	fdr	9.34578402546398e-05	0.000745134356062155	1.77337802101654e-05	0.0111153397006583	0.108355792307374	113.936539274364	83.1798285190796	95.6225864648205	1.36976165138678	30.7567107552844	30.7567107552844	Basal1	Basal2	up
ENSG00000090661.11	CERS4	79603	Kruskal	fdr	3.64382555054508e-07	8.6684692044546e-06	1.37477308637315e-07	6.41342395708816e-05	0.365669311879711	14.237844570976	8.57803396103073	9.61872240742215	1.65980277481498	5.65981060994524	5.65981060994524	Basal1	Basal2	up
ENSG00000091947.9	TMEM101	84336	Kruskal	fdr	0.00168297097922211	0.00744598769682699	0.00167600079529353	0.00197748530290039	0.822585463169446	13.947747857681	11.5640548222431	11.768176908309	1.20612951703177	2.3836930354379	2.3836930354379	Basal1	Basal2	up
ENSG00000095066.11	HOOK2	29911	Kruskal	fdr	0.015158144604319	0.0417358972275882	0.00978437053719751	0.0137288019854749	0.911757659725947	10.0098263403813	7.66801218831955	7.44636090195649	1.34425747988542	2.56346543842484	2.56346543842484	Basal1	Basal3	up
ENSG00000095303.14	PTGS1	5742	Kruskal	fdr	0.00219952056402371	0.00916985879072607	0.00358569340813665	0.00143729402987416	0.70097072787257	3.98688809912505	5.29617961356212	5.66407988586048	1.42067691518694	1.67719178673543	1.67719178673543	Basal3	Basal1	down
ENSG00000095906.16	NUBP2	10101	Kruskal	fdr	0.00136512380522159	0.00629777979546328	0.00549218046503667	0.000490056271666644	0.465780216728419	7.25085459563793	6.17672336144985	6.08766774803522	1.19107265635154	1.16318684760271	1.16318684760271	Basal1	Basal3	up
ENSG00000099377.13	HSD3B7	80270	Kruskal	fdr	0.000705139617444001	0.00375482016565523	0.00753626372251273	0.000228236862644175	0.189580600024801	5.45865797918945	7.28165563125977	8.1645425114579	1.49570508769451	2.70588453226844	2.70588453226844	Basal3	Basal1	down
ENSG00000099795.6	NDUFB7	4713	Kruskal	fdr	0.00563571989277284	0.0192675201118616	0.00292824528748743	0.0105353587361922	0.593693753441244	42.5546190664365	32.0080070929632	35.7387184684588	1.32949917634178	10.5466119734733	10.5466119734733	Basal1	Basal2	up
ENSG00000099910.16	KLHL22	84861	Kruskal	fdr	0.010476557855029	0.0310258080862933	0.00402861613264319	0.02469094304906	0.534522304203544	8.51648802336807	6.87446415711782	7.13990905374038	1.23885845190568	1.64202386625025	1.64202386625025	Basal1	Basal2	up
ENSG00000100023.18	PPIL2	23759	Kruskal	fdr	0.000363855701599666	0.00221451324786998	0.000497837142532587	0.000513388285561041	0.932222207552127	9.42590945459589	7.75473236338061	7.82844178158395	1.21550416093106	1.67117709121528	1.67117709121528	Basal1	Basal2	up
ENSG00000100083.18	GGA1	26088	Kruskal	fdr	8.9307274065248e-05	0.000719641865146003	0.000745676711568357	5.77103452455432e-05	0.280200869060846	11.8738464950076	9.67187011760347	9.2191951722442	1.2879482723997	2.65465132276336	2.65465132276336	Basal1	Basal3	up
ENSG00000100084.14	HIRA	7290	Kruskal	fdr	0.00801487067294992	0.0252147987049943	0.00292824528748743	0.0189813599908291	0.678187709128243	12.7640548004885	10.9636849027577	10.6774210744002	1.19542487943003	2.08663372608832	2.08663372608832	Basal1	Basal3	up
ENSG00000100116.16	GCAT	23464	Kruskal	fdr	4.27036476251362e-05	0.000393770277362301	0.00153245400903972	2.11376284241398e-05	0.0856095484659522	5.75868114227683	3.95917761965823	3.32678629935273	1.73100422572897	2.4318948429241	2.4318948429241	Basal1	Basal3	up
ENSG00000100138.13	SNU13	4809	Kruskal	fdr	0.000789416251838921	0.00411343009939444	0.000652543448966639	0.00146856680112271	0.940421356729837	51.7256067117642	42.564013911986	42.0311136215554	1.23065039811929	9.69449309020883	9.69449309020883	Basal1	Basal3	up
ENSG00000100170.9	SLC5A1	6523	Kruskal	fdr	2.83776918329414e-05	0.00028402333777005	0.000104906029498881	6.58401683644274e-05	0.277910799806818	3.68506416490133	1.35484915980964	0.877480210994217	4.19959802936869	2.80758395390712	2.80758395390712	Basal1	Basal3	up
ENSG00000100211.10	CBY1	25776	Kruskal	fdr	8.8940632776324e-05	0.000717877964551758	0.00246656218744154	4.79094326769561e-05	0.0774937065912456	25.4980322360684	19.540841043351	17.3727412181947	1.46770345081546	8.12529101787369	8.12529101787369	Basal1	Basal3	up
ENSG00000100225.17	FBXO7	25793	Kruskal	fdr	0.0104721760682657	0.031022285331933	0.0170865888535234	0.00427904942301673	0.640870206133594	51.4119694194236	45.0823757398837	45.6102943413989	1.14040062387263	6.32959367953995	6.32959367953995	Basal1	Basal2	up
ENSG00000100239.15	PPP6R2	9701	Kruskal	fdr	0.00592564461565964	0.0200018806443141	0.00634044427174258	0.00403368991842222	0.92403024395676	10.4198492620288	8.45104066925279	8.87136436601401	1.23296640849678	1.96880859277604	1.96880859277604	Basal1	Basal2	up
ENSG00000100241.20	SBF1	6305	Kruskal	fdr	0.000967151043583288	0.00482112020597199	0.016139927399329	0.000415953817291804	0.0732628871342626	8.595553458344	7.47246443484756	6.65360838481267	1.2918634463014	1.94194507353133	1.94194507353133	Basal1	Basal3	up
ENSG00000100299.17	ARSA	410	Kruskal	fdr	0.0178939629733438	0.0476290145644906	0.019396507620078	0.0103481026306032	0.58303668454532	7.7050064316185	6.38636368458046	6.29625336381712	1.22374465994286	1.40875306780138	1.40875306780138	Basal1	Basal3	up
ENSG00000100300.17	TSPO	706	Kruskal	fdr	0.00386683329791481	0.0143197298761818	0.0173307344021226	0.0016345483098359	0.211311679706791	48.4651684873539	41.4986870683333	38.8456003944892	1.24763597409166	9.61956809286474	9.61956809286474	Basal1	Basal3	up
ENSG00000100304.12	TTLL12	23170	Kruskal	fdr	0.000356743930975047	0.00217834591342476	0.00153245400903972	0.00024557900311105	0.333809468538416	16.7959060482135	13.2818176962818	11.9506658186633	1.40543684369313	4.8452402295502	4.8452402295502	Basal1	Basal3	up
ENSG00000100325.14	ASCC2	84164	Kruskal	fdr	0.00873510354174152	0.0269818578533295	0.00346754517162447	0.0250926617872416	0.410995455767644	19.4446347952271	17.0038871146444	17.6764307077539	1.14354057187787	2.44074768058277	2.44074768058277	Basal1	Basal2	up
ENSG00000100348.9	TXN2	25828	Kruskal	fdr	0.000154567028220339	0.00111803675492761	0.000150559855322511	0.000525438776569011	0.56896768785462	33.3020464855951	25.6177958166475	26.8093894202497	1.2999575265548	7.68425066894761	7.68425066894761	Basal1	Basal2	up
ENSG00000100350.14	FOXRED2	80020	Kruskal	fdr	8.81154675364717e-06	0.000110135834536261	8.82742610597202e-05	7.35795978782307e-06	0.537918929855734	11.9019636767581	9.0630665652314	8.17580386050302	1.4557545508468	3.72615981625508	3.72615981625508	Basal1	Basal3	up
ENSG00000100359.20	SGSM3	27352	Kruskal	fdr	5.00828768396776e-07	1.11280225793957e-05	3.88788128036019e-05	7.40717761251732e-07	0.0692229270871079	16.0555132644373	11.6423072957224	10.8253136514337	1.48314531859416	5.23019961300364	5.23019961300364	Basal1	Basal3	up
ENSG00000100372.14	SLC25A17	10478	Kruskal	fdr	0.0178304059992935	0.0474923627521266	0.0168454661970621	0.0107256230010093	0.735649647301013	11.0534394446188	9.17243002781503	8.68257886860295	1.27305949210426	2.37086057601588	2.37086057601588	Basal1	Basal3	up
ENSG00000100376.11	FAM118A	55007	Kruskal	fdr	0.000417354368898096	0.00246856345523536	0.000616041921465317	0.000513388285561041	0.91584632943514	5.94885737837492	4.63617071336423	4.73311898430179	1.28314027808051	1.31268666501069	1.31268666501069	Basal1	Basal2	up
ENSG00000100379.17	KCTD17	79734	Kruskal	fdr	9.98241142306654e-05	0.000782331243623876	2.24094174706779e-05	0.00895358483400706	0.114140092580656	3.32034972861365	4.71434454231832	4.32482157028812	1.41983373067352	1.39399481370467	1.39399481370467	Basal2	Basal1	down
ENSG00000100403.11	ZC3H7B	23264	Kruskal	fdr	0.00130481575946901	0.00609332030298886	0.00839886915718204	0.000792827645269352	0.129014170796831	17.9688783196881	15.6005891044806	14.4368610759336	1.24465271399213	3.5320172437545	3.5320172437545	Basal1	Basal3	up
ENSG00000100412.15	ACO2	50	Kruskal	fdr	0.00116348323029135	0.00556433564565518	0.00893050214575336	0.000328077829001381	0.275635086093731	42.3485649240961	34.442173066543	33.9077599596674	1.24893431398797	8.44080496442869	8.44080496442869	Basal1	Basal3	up
ENSG00000100425.18	BRD1	23774	Kruskal	fdr	0.000183342732105747	0.00127997461968653	0.00189780208983839	8.32828955823832e-05	0.232764718834823	7.32165552552095	6.15523032393012	5.71305207104234	1.28156639121707	1.60860345447861	1.60860345447861	Basal1	Basal3	up
ENSG00000100426.6	ZBED4	9889	Kruskal	fdr	0.0157558602859879	0.0429858086073078	0.00978437053719751	0.0147133485331945	0.919937226690262	7.92506892338358	6.47696105853667	6.42593461881055	1.23329436004292	1.49913430457303	1.49913430457303	Basal1	Basal3	up
ENSG00000100731.15	PCNX1	22990	Kruskal	fdr	8.85140657607216e-05	0.000715028837126095	0.00238263071009228	7.12310035777994e-05	0.0498454252692181	7.90870790675504	9.54429551296736	10.5142677772944	1.32945455835003	2.60555987053941	2.60555987053941	Basal3	Basal1	down
ENSG00000100997.18	ABHD12	26090	Kruskal	fdr	0.00597818579053151	0.0201372649956275	0.00318751512874144	0.0101638142786832	0.648265258329202	28.5527764407156	24.2535575557202	24.4609495269505	1.17726137186755	4.29921888499542	4.29921888499542	Basal1	Basal2	up
ENSG00000101158.13	NELFCD	51497	Kruskal	fdr	0.000969693174781931	0.00483236850790477	0.000322094769325472	0.00802048757285788	0.365669311879711	37.6568752968232	29.6401422280997	31.9515992225531	1.27046877869309	8.01673306872351	8.01673306872351	Basal1	Basal2	up
ENSG00000101190.12	TCFL5	10732	Kruskal	fdr	0.00589450264477978	0.0199244440702504	0.0124273542144806	0.00411401974289457	0.245097282935553	8.34470878462459	6.97912934283846	6.67094819606448	1.25090295102989	1.67376058856011	1.67376058856011	Basal1	Basal3	up
ENSG00000101193.7	GID8	54994	Kruskal	fdr	0.00023737709247994	0.00156501396521035	0.000214469705932615	0.000631771018264146	0.960944980055971	21.5031662232234	17.4988571166926	17.9765877973466	1.22883260774277	4.00430910653084	4.00430910653084	Basal1	Basal2	up
ENSG00000101220.17	C20orf27	54976	Kruskal	fdr	0.000197177121435982	0.00135657859547956	4.65611566805781e-05	0.0144615481391503	0.101723598706469	12.3264032061808	8.70259048530427	9.7822536433788	1.41640620996655	3.62381272087649	3.62381272087649	Basal1	Basal2	up
ENSG00000101236.16	RNF24	11237	Kruskal	fdr	9.81198942841981e-05	0.000771151744968732	0.00654426297153665	1.73799584318864e-05	0.0923857439694025	15.0275283189164	10.7823714603623	9.59471614892611	1.56622958779227	5.43281216999026	5.43281216999026	Basal1	Basal3	up
ENSG00000101290.13	CDS2	8760	Kruskal	fdr	0.0179570685939326	0.0477446764968089	0.0122452995243679	0.0144615481391503	0.965053250210147	9.00995784238868	7.62182037275958	7.86317567152778	1.18212676260258	1.3881374696291	1.3881374696291	Basal1	Basal2	up
ENSG00000101333.16	PLCB4	5332	Kruskal	fdr	0.00205779515203454	0.00870276494358197	0.00839886915718204	0.000948273004735842	0.273371334926297	8.27479226793812	5.64819376611467	4.41750135929327	1.87318386456863	3.85729090864486	3.85729090864486	Basal1	Basal3	up
ENSG00000101337.15	TM9SF4	9777	Kruskal	fdr	0.00232671650581022	0.00961353358990802	0.0191270388522399	0.000708055693059018	0.179353641927298	30.5579881910458	28.5798098574835	25.8574886867843	1.18178484234101	4.70049950426155	4.70049950426155	Basal1	Basal3	up
ENSG00000101417.11	PXMP4	11264	Kruskal	fdr	4.15980261952081e-05	0.000385550423047241	3.55047037476371e-05	0.000257819070587176	0.704794864113013	3.17240083305672	2.11298585881397	2.0879114906916	1.51941346517801	1.08448934236511	1.08448934236511	Basal1	Basal3	up
ENSG00000101425.12	BPI	671	Kruskal	fdr	2.02546245868308e-05	0.000217017025065956	0.000424399370548494	2.13692366413017e-05	0.0910280906965694	9.62198840020252	2.96498667353458	1.74112595586968	5.52630231475495	7.88086244433284	7.88086244433284	Basal1	Basal3	up
ENSG00000101473.16	ACOT8	10005	Kruskal	fdr	0.00109563356428296	0.00530247359447303	0.000425548274401055	0.00653322870668288	0.413934941780437	9.37557205293604	7.33575531274754	8.28975804779278	1.27806499170492	2.0398167401885	2.0398167401885	Basal1	Basal2	up
ENSG00000101474.11	APMAP	57136	Kruskal	fdr	0.00111284983692746	0.00537241664940938	0.00255319095530945	0.000948273004735842	0.352170410179698	62.8970156889335	50.6583358108402	48.2670096041472	1.30310570728892	14.6300060847863	14.6300060847863	Basal1	Basal3	up
ENSG00000101856.9	PGRMC1	10857	Kruskal	fdr	0.00618013085952028	0.0206407383003686	0.00423320825715954	0.00691204180400671	0.92403024395676	107.934344420043	84.6188183866886	83.3867613945976	1.29438225702619	24.5475830254458	24.5475830254458	Basal1	Basal3	up
ENSG00000102893.15	PHKB	5257	Kruskal	fdr	0.00728557981145282	0.0233783274253586	0.00255319095530945	0.0294309716766981	0.349508970258338	27.0179270443857	20.2289565296208	23.8382648912382	1.33560656007264	6.78897051476494	6.78897051476494	Basal1	Basal2	up
ENSG00000103037.11	SETD6	79918	Kruskal	fdr	0.00507593140009601	0.01775023438148	0.018597903567412	0.00185644896281057	0.296584086514203	5.00688108951326	4.31422542296322	4.00238082835821	1.25097568278307	1.00450026115505	1.00450026115505	Basal1	Basal3	up
ENSG00000103168.16	TAF1C	9013	Kruskal	fdr	0.00129850363394017	0.00606967691901424	0.0183381718587756	0.000257819070587176	0.186124925612348	4.42118478344564	3.84018422306876	3.38941509940129	1.30440936084418	1.03176968404435	1.03176968404435	Basal1	Basal3	up
ENSG00000103187.7	COTL1	23406	Kruskal	fdr	2.56427473225108e-05	0.000262311808926484	0.00430347175214977	2.74975284111197e-06	0.0904071338340017	73.8758171084071	96.5623270295345	114.227033849131	1.54620332227948	40.3512167407235	40.3512167407235	Basal3	Basal1	down
ENSG00000103550.13	KNOP1	400506	Kruskal	fdr	0.000174660289959726	0.00123398669416839	0.000640158523321886	0.000132053585142092	0.565475945733255	8.87275914231679	7.27721897097298	7.02510527140857	1.26300728594459	1.84765387090822	1.84765387090822	Basal1	Basal3	up
ENSG00000103569.9	AQP9	366	Kruskal	fdr	0.00022635569847309	0.00150976299091386	0.0013751744327924	0.000228236862644175	0.151136448052642	2.35317099631402	4.0062888293398	4.88633943458502	2.07649144164998	2.533168438271	2.533168438271	Basal3	Basal1	down
ENSG00000103978.15	TMEM87A	25963	Kruskal	fdr	3.29428029415937e-05	0.000318862708153792	0.000538131394202525	4.42116890777791e-05	0.0724398203751185	50.5166517214039	41.3169507251053	36.4354176814311	1.38647104756944	14.0812340399729	14.0812340399729	Basal1	Basal3	up
ENSG00000104219.12	ZDHHC2	51201	Kruskal	fdr	0.0087548207098989	0.0270136045908232	0.0148063621402679	0.00358089483200164	0.65569516878394	2.37492597536561	3.30999345955853	4.10502346354953	1.72848480589698	1.73009748818391	1.73009748818391	Basal3	Basal1	down
ENSG00000104490.17	NCALD	83988	Kruskal	fdr	0.00127304092427639	0.00597797134675909	0.00123290327777167	0.00181764114283484	0.663159308519285	17.5780818973718	10.8580759058102	10.1508716030141	1.73168202542847	7.42721029435769	7.42721029435769	Basal1	Basal3	up
ENSG00000104756.15	KCTD9	54793	Kruskal	fdr	0.00389776021986005	0.0144079246164321	0.00183182637180408	0.00863230339110039	0.693345227414604	13.8308649633796	19.7143337498986	17.0552263847345	1.42538690111551	5.88346878651907	5.88346878651907	Basal2	Basal1	down
ENSG00000104765.15	BNIP3L	665	Kruskal	fdr	1.00077414681626e-05	0.000121645067651787	3.45577910734833e-06	0.00224155516700866	0.066124312004392	24.8478386370342	35.5115264811067	30.7911091424817	1.42915957399123	10.6636878440725	10.6636878440725	Basal2	Basal1	down
ENSG00000104783.11	KCNN4	3783	Kruskal	fdr	0.00160141905502487	0.00716839722557884	0.00297850559141277	0.00134712149950333	0.416886832540708	18.4777756100921	14.2145831380345	11.7003029500088	1.579256168754	6.77747266008323	6.77747266008323	Basal1	Basal3	up
ENSG00000105514.7	RAB3D	9545	Kruskal	fdr	0.00147392845100534	0.00669954943258649	0.012798669209719	0.000589745562472171	0.14393275147072	12.6840050726321	9.6054081090336	8.55922853276775	1.48190985017788	4.12477653986432	4.12477653986432	Basal1	Basal3	up
ENSG00000106009.15	BRAT1	221927	Kruskal	fdr	0.00873573263110211	0.0269818578533295	0.00352616907725837	0.0250926617872416	0.399362060504747	5.47573332944923	4.21308355047702	4.62885702812031	1.29969730337516	1.26264977897221	1.26264977897221	Basal1	Basal2	up
ENSG00000106012.17	IQCE	23288	Kruskal	fdr	0.00278785928283199	0.0110875451240275	0.00567129605324221	0.00126219353223266	0.739537867140778	4.88648938861521	3.74139711911935	3.76020607333753	1.30606007142203	1.14509226949586	1.14509226949586	Basal1	Basal2	up
ENSG00000106125.14	MINDY4	84182	Kruskal	fdr	0.00631574383131241	0.0210007181424978	0.00173680653511061	0.022764854476877	0.651975895344707	4.45145658319632	3.16809762569619	3.38381369421312	1.40508819775341	1.28335895750013	1.28335895750013	Basal1	Basal2	up
ENSG00000106244.12	PDAP1	11333	Kruskal	fdr	0.00355838260488252	0.0134658731130251	0.00409579396880016	0.00264394184167047	0.92812527353167	48.4488631467322	39.509269780216	39.6849042535119	1.22626571982337	8.93959336651614	8.93959336651614	Basal1	Basal2	up
ENSG00000106261.16	ZKSCAN1	7586	Kruskal	fdr	3.46770009290596e-05	0.000332174563852736	0.000652543448966639	1.46742214830149e-05	0.249308233676781	19.4240652850318	14.7800328506629	13.4760404469397	1.44137778166455	5.94802483809202	5.94802483809202	Basal1	Basal3	up
ENSG00000106400.11	ZNHIT1	10467	Kruskal	fdr	0.00118953312165553	0.00565967337882421	0.00161715901710392	0.00108289129091782	0.91584632943514	28.3360769103142	22.8073588864051	23.6976881558794	1.24240939301414	5.5287180239091	5.5287180239091	Basal1	Basal2	up
ENSG00000106479.10	ZNF862	643641	Kruskal	fdr	0.000149882643162908	0.00108901646822964	8.45239334784626e-05	0.00110697577076835	0.478483320472296	3.08504237490157	1.96369977481623	2.28109020199674	1.5710356615946	1.12134260008535	1.12134260008535	Basal1	Basal2	up
ENSG00000106852.15	LHX6	26468	Kruskal	fdr	0.000525210120018011	0.00298043325333433	0.00214627783797488	0.000328077829001381	0.338991323539769	2.1817009300186	1.33454209102943	1.16984051115531	1.86495587151791	1.01186041886329	1.01186041886329	Basal1	Basal3	up
ENSG00000107104.18	KANK1	23189	Kruskal	fdr	0.00670321435420478	0.0219222066613367	0.0145938037709248	0.00286897553066594	0.450168239392663	16.4455413727125	12.8159075816356	11.0483711450486	1.48850370401275	5.39717022766389	5.39717022766389	Basal1	Basal3	up
ENSG00000107262.19	BAG1	573	Kruskal	fdr	0.000214704298382766	0.00144594343152025	0.000883576708494287	0.000290968052896364	0.172767242192383	22.889898631589	17.3923576401141	14.7000423843707	1.55713147167017	8.18985624721827	8.18985624721827	Basal1	Basal3	up
ENSG00000108375.12	RNF43	54894	Kruskal	fdr	4.22055335119753e-06	6.11256892204734e-05	7.11614688475453e-06	2.86445100124105e-05	0.919937226690262	2.92130754326367	1.53134127680068	1.52499427895025	1.91561869023836	1.39631326431342	1.39631326431342	Basal1	Basal3	up
ENSG00000108688.11	CCL7	6354	Kruskal	fdr	0.000743050307041185	0.00390639052411482	0.00620990553868698	0.000376446892277679	0.136917428015686	0.497326753376117	1.43201967361399	2.16128058105365	4.345795930707	1.66395382767754	1.66395382767754	Basal3	Basal1	down
ENSG00000108963.17	DPH1	1801	Kruskal	fdr	0.00115752538601694	0.00553856804594419	0.00186454617083812	0.000991319826046028	0.659422999702546	8.69525554127588	7.21145034203277	7.26133178370652	1.20575683515348	1.48380519924311	1.48380519924311	Basal1	Basal2	up
ENSG00000110011.13	DNAJC4	3338	Kruskal	fdr	0.0047577606629293	0.0168682663707942	0.0108719200148657	0.00215014068725101	0.450168239392663	13.3599212064697	10.0380754509676	10.2385972150317	1.33092456534404	3.3218457555021	3.3218457555021	Basal1	Basal2	up
ENSG00000110200.8	ANAPC15	25906	Kruskal	fdr	0.000965163894575132	0.00481615544414949	0.00741974619545451	0.000257819070587176	0.316077701440069	16.3043097553464	13.6897674950537	12.3710126787588	1.31794463224026	3.93329707658756	3.93329707658756	Basal1	Basal3	up
ENSG00000110330.8	BIRC2	329	Kruskal	fdr	0.0018660781329983	0.00806876409186984	0.00614235636448471	0.000589745562472171	0.659422999702546	12.309309224582	16.6088195411807	17.400997277664	1.41364531186801	5.09168805308196	5.09168805308196	Basal3	Basal1	down
ENSG00000110395.6	CBL	867	Kruskal	fdr	0.00573080174688118	0.0195050792257968	0.0045952237898346	0.00561266608759583	0.834637675346576	5.56635701264637	7.02582318186937	7.10931673318311	1.27719381222427	1.54295972053674	1.54295972053674	Basal3	Basal1	down
ENSG00000110427.14	KIAA1549L	25758	Kruskal	fdr	0.00656388370472888	0.0215666119464804	0.00230132141669113	0.0177486699619051	0.651975895344707	3.48670406601299	5.35021106567204	5.24420087864062	1.5344609018654	1.86350699965905	1.86350699965905	Basal2	Basal1	down
ENSG00000110721.11	CHKA	1119	Kruskal	fdr	2.02657650277828e-07	5.38830928973989e-06	1.98407864188605e-08	0.00150046555073742	0.0463474612650854	17.1833048426783	9.21972139109773	11.2686406108234	1.8637553255427	7.96358345158057	7.96358345158057	Basal1	Basal2	up
ENSG00000111271.14	ACAD10	80724	Kruskal	fdr	0.000453642675335977	0.00264536424777379	0.00093456277717237	0.000396788287033884	0.735649647301013	5.58640097100898	4.62614608979779	4.4323424312605	1.26037215256861	1.15405853974849	1.15405853974849	Basal1	Basal3	up
ENSG00000111344.11	RASAL1	8437	Kruskal	fdr	1.58984739775325e-06	2.79893786437792e-05	4.20091780427165e-07	0.000142433141101951	0.670657038367254	4.22201112072139	2.16866030996759	2.16185571802732	1.95295693672561	2.06015540269407	2.06015540269407	Basal1	Basal3	up
ENSG00000111412.5	C12orf49	79794	Kruskal	fdr	0.000591529822220103	0.00326990148596983	0.000731655613248411	0.000775154378347608	0.956837746714458	8.95700700240436	6.84188211177391	6.56237170541237	1.36490394090554	2.39463529699198	2.39463529699198	Basal1	Basal3	up
ENSG00000111450.13	STX2	2054	Kruskal	fdr	0.000352382461248313	0.00215948404655354	0.000242561848041256	0.00108289129091782	0.948626825713195	4.04443940746886	5.16871406900268	5.25139986028523	1.29842465944414	1.20696045281636	1.20696045281636	Basal3	Basal1	down
ENSG00000111490.12	TBC1D30	23329	Kruskal	fdr	0.00446970692231505	0.0160214162638906	0.00335295059048459	0.00550623173779366	0.640870206133594	2.63270934827872	1.75905787265355	1.62012992930967	1.62499889709494	1.01257941896904	1.01257941896904	Basal1	Basal3	up
ENSG00000111669.14	TPI1	7167	Kruskal	fdr	0.00253133317673735	0.0102647593622089	0.00452065299145057	0.00201941342269824	0.379486609249508	300.520756078124	385.89888639515	428.392766010482	1.42550142493025	127.872009932358	127.872009932358	Basal3	Basal1	down
ENSG00000111817.16	DSE	29940	Kruskal	fdr	5.4013612453185e-08	1.92272632168517e-06	5.36986596704473e-07	3.28802639564278e-07	0.85885622974775	13.7138175755087	20.52736643663	19.9064809833917	1.49683823075564	6.81354886112138	6.81354886112138	Basal2	Basal1	down
ENSG00000112144.15	ICK	22858	Kruskal	fdr	0.000527661053141726	0.00299084871066276	0.0148063621402679	0.000146060453569317	0.0828311790518284	11.4619498312764	9.35273011098381	8.89621934532096	1.28840683737243	2.56573048595541	2.56573048595541	Basal1	Basal3	up
ENSG00000112208.11	BAG2	9532	Kruskal	fdr	0.000352294829853234	0.00215948404655354	0.000285410160123698	0.000991319826046028	0.693345227414604	2.36969576931104	3.78490100650376	3.64185270474582	1.59720967371443	1.41520523719272	1.41520523719272	Basal2	Basal1	down
ENSG00000112357.12	PEX7	5191	Kruskal	fdr	0.000407778383491443	0.00242298399924784	9.21814111471495e-05	0.00895358483400706	0.287145401698503	6.16128983086388	5.09747545041836	5.26404863139912	1.20869436072678	1.06381438044552	1.06381438044552	Basal1	Basal2	up
ENSG00000112893.9	MAN2A1	4124	Kruskal	fdr	6.31467167208931e-05	0.000546203643163007	0.00193160199074972	1.99916731754468e-05	0.145352021115921	8.16985833586538	10.7874163685699	12.3438518221189	1.5109015743798	4.17399348625353	4.17399348625353	Basal3	Basal1	down
ENSG00000113194.12	FAF2	23197	Kruskal	fdr	3.18427050367648e-09	2.30930901154687e-07	1.26213676648241e-07	2.49740297854395e-08	0.316077701440069	14.5006318682231	18.3215975101936	19.6309104337536	1.35379689741473	5.13027856553053	5.13027856553053	Basal3	Basal1	down
ENSG00000113273.15	ARSB	411	Kruskal	fdr	7.00739809437785e-05	0.000592043464501323	0.000478762081658578	6.24676249580547e-05	0.273371334926297	4.88226077584479	6.4840273127615	6.88720427368173	1.41065882997412	2.00494349783694	2.00494349783694	Basal3	Basal1	down
ENSG00000113441.15	LNPEP	4012	Kruskal	fdr	0.000167076093129841	0.0011934182087731	0.015460494467509	3.76127042203457e-05	0.0425299833573837	5.72741777412281	6.93243930293767	8.51618135214406	1.48691464251503	2.78876357802125	2.78876357802125	Basal3	Basal1	down
ENSG00000113580.14	NR3C1	2908	Kruskal	fdr	5.62563585461583e-05	0.000494303157641561	0.000193423840450379	8.54700732484843e-05	0.410995455767644	10.3146597694141	13.9163692251786	14.5785557264548	1.41338212334298	4.26389595704078	4.26389595704078	Basal3	Basal1	down
ENSG00000113583.7	C5orf15	56951	Kruskal	fdr	0.000102824818161276	0.000801003272858745	0.000153758021710636	0.000222716317176744	0.794630550678024	30.1679412153176	36.4511753709666	36.3110954507077	1.20827520548399	6.28323415564905	6.28323415564905	Basal2	Basal1	down
ENSG00000113712.17	CSNK1A1	1452	Kruskal	fdr	0.00329836774724885	0.0126668791810964	0.00145185246516266	0.0174516819811161	0.240936488663695	32.2643398475481	39.834373493756	37.8160291857943	1.23462540011595	7.5700336462079	7.5700336462079	Basal2	Basal1	down
ENSG00000113739.10	STC2	8614	Kruskal	fdr	0.000187630103063544	0.00130459926572104	2.24094174706779e-05	0.00787373216261267	0.431831406247949	4.35407050324314	8.26657930025142	7.53263455326225	1.89858645929	3.91250879700829	3.91250879700829	Basal2	Basal1	down
ENSG00000114353.16	GNAI2	2771	Kruskal	fdr	0.00926757444498393	0.0282061661310222	0.00352616907725837	0.0263319477652121	0.437895085248376	84.3802293643521	101.745211003832	97.4872284401276	1.20579443514544	17.3649816394799	17.3649816394799	Basal2	Basal1	down
ENSG00000114631.10	PODXL2	50512	Kruskal	fdr	9.71400705844349e-07	1.8936954983742e-05	1.53914206671115e-05	2.08758328571773e-06	0.249308233676781	19.946994933015	12.792417338147	10.5027654571389	1.89921359421167	9.44422947587605	9.44422947587605	Basal1	Basal3	up
ENSG00000114650.18	SCAP	22937	Kruskal	fdr	0.0118613542335276	0.0342870759362579	0.012798669209719	0.00744778979003172	0.6298443374785	15.5223568649416	13.9678354417697	13.4102250378968	1.1575015945725	2.11213182704482	2.11213182704482	Basal1	Basal3	up
ENSG00000114812.12	VIPR1	7433	Kruskal	fdr	1.41261573146576e-06	2.567200431841e-05	7.09758582641194e-05	1.39473233110649e-06	0.117725673511009	2.12508906947349	1.2167368447144	0.864689611703626	2.45763224249521	1.26039945776987	1.26039945776987	Basal1	Basal3	up
ENSG00000114850.6	SSR3	6747	Kruskal	fdr	0.0143531351710655	0.0399609705178097	0.0166073355039055	0.00863230339110039	0.534522304203544	78.9662520413063	96.6883022140068	108.174043321776	1.36987688443401	29.2077912804694	29.2077912804694	Basal3	Basal1	down
ENSG00000115042.9	FAHD2A	51011	Kruskal	fdr	3.65347208849255e-06	5.46642675226645e-05	1.0783480868728e-06	0.00160003121619442	0.0624126808626813	12.2122331449606	6.49336737082994	8.14019468352416	1.88072419863713	5.7188657741307	5.7188657741307	Basal1	Basal2	up
ENSG00000115295.19	CLIP4	79745	Kruskal	fdr	0.00216715401187968	0.00906603645606834	0.00142586586164972	0.00380117002731936	0.770875897427561	6.06153780733254	8.44397490704046	8.37476915566904	1.39304169592507	2.38243709970792	2.38243709970792	Basal2	Basal1	down
ENSG00000115306.15	SPTBN1	6711	Kruskal	fdr	0.0165934272528637	0.0448241629029409	0.012065611775761	0.0130290420599874	0.838663875427519	45.0087636684025	37.3362413679772	35.4594802608513	1.26930127958175	9.54928340755121	9.54928340755121	Basal1	Basal3	up
ENSG00000115507.9	OTX1	5013	Kruskal	fdr	4.11241148934572e-07	9.54944201994306e-06	1.44056944038848e-06	3.29786617419394e-06	0.965053192506814	3.74048838181235	1.8619071647222	1.67566711829634	2.2322383371796	2.06482126351601	2.06482126351601	Basal1	Basal3	up
ENSG00000115649.15	CNPPD1	27013	Kruskal	fdr	0.0059612030069956	0.0200905048801745	0.00364613034473977	0.00879163291400004	0.611650794469003	29.5362508681786	24.5797105217553	26.1141801846334	1.20165169732313	4.95654034642325	4.95654034642325	Basal1	Basal2	up
ENSG00000115657.12	ABCB6	10058	Kruskal	fdr	2.67547911127787e-05	0.000270836520868733	4.65611566805781e-05	8.7711448723345e-05	0.640870206133594	6.99386487693057	4.70858184268716	4.91998128496979	1.48534423114948	2.28528303424341	2.28528303424341	Basal1	Basal2	up
ENSG00000115661.13	STK16	8576	Kruskal	fdr	0.00289785699381784	0.0114477131162284	0.00523307018354461	0.00156618622766496	0.670657038367254	10.2777605752878	9.54378145049395	8.89215090372265	1.15582390431375	1.38560967156511	1.38560967156511	Basal1	Basal3	up
ENSG00000115963.13	RND3	390	Kruskal	fdr	4.40297297142842e-05	0.000404088080084839	6.13943411513042e-06	0.0168707517441948	0.066124312004392	16.3372990116441	24.0985811884415	20.0756774750584	1.47506519720705	7.76128217679732	7.76128217679732	Basal2	Basal1	down
ENSG00000116260.16	QSOX1	5768	Kruskal	fdr	0.000620114325331321	0.00338935377591101	0.00452065299145057	0.000446329080285355	0.120164758164461	35.4344098367293	25.9385018624881	21.7940342989189	1.62587657478758	13.6403755378104	13.6403755378104	Basal1	Basal3	up
ENSG00000116299.16	KIAA1324	57535	Kruskal	fdr	6.35053815914365e-09	3.69548082817712e-07	1.29652429890714e-08	5.72654176384865e-07	0.92403024395676	47.187013975722	12.182451219335	11.6313743916052	4.05687345166867	35.5556395841168	35.5556395841168	Basal1	Basal3	up
ENSG00000116675.15	DNAJC6	9829	Kruskal	fdr	3.4001974207021e-05	0.000326674429405665	7.84804425824617e-06	0.00351009130989476	0.146781983445003	1.36543668855653	3.04088578310521	2.56027573904844	2.22704268062394	1.67544909454868	1.67544909454868	Basal2	Basal1	down
ENSG00000116857.16	TMEM9	252839	Kruskal	fdr	8.63398231884807e-05	0.000699791827978028	0.0022225609836045	2.36198299376468e-05	0.184414648140107	37.004820121093	30.4710756389481	28.2042376438973	1.31203050365376	8.8005824771957	8.8005824771957	Basal1	Basal3	up
ENSG00000116871.15	MAP7D1	55700	Kruskal	fdr	0.000113391259784016	0.000866642754684283	5.09222470221423e-05	0.00744778979003172	0.0609770877209635	18.9040902263607	24.7134934230457	22.8505092498421	1.30730932444366	5.80940319668498	5.80940319668498	Basal2	Basal1	down
ENSG00000117013.14	KCNQ4	9132	Kruskal	fdr	2.86181703474733e-08	1.1398007353965e-06	1.07567765977418e-05	1.50771399035431e-08	0.129664517559716	2.24034793866156	1.31336384737283	0.944541236644708	2.37189002633696	1.29580670201685	1.29580670201685	Basal1	Basal3	up
ENSG00000117069.14	ST6GALNAC5	81849	Kruskal	fdr	3.68200289022846e-07	8.74858290641569e-06	8.20220584584236e-08	0.000206897353107588	0.187846898270332	2.01082243990937	5.451887680117	4.57775737381075	2.71127254794447	3.44106524020762	3.44106524020762	Basal2	Basal1	down
ENSG00000117691.9	NENF	29937	Kruskal	fdr	0.000289421455407653	0.00184493125854482	0.00409579396880016	0.000113395535115162	0.154093656100762	73.265795967573	56.2098308596616	49.8717951863227	1.46908278905641	23.3940007812503	23.3940007812503	Basal1	Basal3	up
ENSG00000118508.4	RAB32	10981	Kruskal	fdr	0.0122716159839639	0.0352410059492203	0.00540455137305544	0.0202882666849964	0.689544035112186	17.6430141296388	23.4815992585992	22.1790555540212	1.33092900601106	5.83858512896042	5.83858512896042	Basal2	Basal1	down
ENSG00000118961.14	LDAH	60526	Kruskal	fdr	0.0034738166673287	0.0131972440864348	0.0108719200148657	0.00146856680112271	0.354844644154409	5.93583822838382	6.85222043111351	7.38427241095422	1.24401510399059	1.44843418257041	1.44843418257041	Basal3	Basal1	down
ENSG00000119411.10	BSPRY	54836	Kruskal	fdr	0.00145695117834346	0.0066366107987077	0.000704345164869809	0.00387728723659075	0.907671324920351	16.5824633332659	11.9580416290008	9.32713733742979	1.77787275273846	7.25532599583613	7.25532599583613	Basal1	Basal3	up
ENSG00000119711.12	ALDH6A1	4329	Kruskal	fdr	0.00111976543288669	0.00539775817301232	0.00540455137305544	0.000467716151945222	0.321079646184049	5.56216547211386	4.45797016504741	4.44192821705574	1.25219616353923	1.12023725505812	1.12023725505812	Basal1	Basal3	up
ENSG00000119888.10	EPCAM	4072	Kruskal	fdr	0.00164875561604299	0.00732964642118288	0.00108415278188211	0.00304907847423209	0.936320938003879	198.831801693731	146.154919583282	140.194848474926	1.41825326577026	58.6369532188047	58.6369532188047	Basal1	Basal3	up
ENSG00000120137.6	PANK3	79646	Kruskal	fdr	0.0028301960845665	0.0112260594080887	0.000819601698420855	0.022764854476877	0.294205180928452	9.70598946420691	11.5880475886902	10.9100693855777	1.19390687898682	1.88205812448328	1.88205812448328	Basal2	Basal1	down
ENSG00000120156.20	TEK	7010	Kruskal	fdr	0.00476108058455262	0.0168724466113346	0.00624069279127885	0.00344056395424324	0.551612877439946	3.44329270107289	2.49328825599788	2.32101796116259	1.48352695183287	1.1222747399103	1.1222747399103	Basal1	Basal3	up
ENSG00000120696.8	KBTBD7	84078	Kruskal	fdr	0.0123368832269914	0.0353866089728164	0.00523307018354461	0.0235190363780836	0.572469696291551	4.09059922587752	3.02671472567445	3.16789939423362	1.35149810822227	1.06388450020307	1.06388450020307	Basal1	Basal2	up
ENSG00000121057.12	AKAP1	8165	Kruskal	fdr	1.93982171440498e-05	0.000209341337263604	0.000257869056282728	1.01232947253274e-05	0.416886832540708	26.9887129311164	18.5939474728927	17.2358342442295	1.56584894868969	9.75287868688694	9.75287868688694	Basal1	Basal3	up
ENSG00000121716.20	PILRB	29990	Kruskal	fdr	0.00773392623938642	0.0244934968858912	0.0100847503746425	0.00365299514526162	0.919937226690262	10.9014146297149	7.24121829980493	7.98856604630009	1.50546692260453	3.66019632990998	3.66019632990998	Basal1	Basal2	up
ENSG00000121964.14	GTDC1	79712	Kruskal	fdr	0.000164437047191409	0.00117803112761232	0.00567129605324221	4.6645435260593e-05	0.0974846119947843	8.18642401747062	10.2982187808897	11.308503317135	1.38137278169339	3.12207929966435	3.12207929966435	Basal3	Basal1	down
ENSG00000122257.18	RBBP6	5930	Kruskal	fdr	0.0152509556021215	0.041915997746827	0.0066483659158987	0.0255000265354184	0.608040181634886	17.2790388327408	15.7325622824819	15.6119890827507	1.10678009964995	1.66704974999006	1.66704974999006	Basal1	Basal3	up
ENSG00000122359.17	ANXA11	311	Kruskal	fdr	0.000157026410256627	0.0011328750221781	9.21814111471495e-05	0.000906963284141392	0.659422999702546	34.3816918094263	46.7511444971718	44.7967179395344	1.35976858719774	12.3694526877454	12.3694526877454	Basal2	Basal1	down
ENSG00000122550.17	KLHL7	55975	Kruskal	fdr	0.00532336903818564	0.0184414562639606	0.00540455137305544	0.00419579860887221	0.778771475743537	20.2629014775906	17.1287573117405	16.6707388524923	1.21547710973597	3.59216262509825	3.59216262509825	Basal1	Basal3	up
ENSG00000122778.9	KIAA1549	57670	Kruskal	fdr	3.36144898287525e-06	5.12818857387468e-05	0.000141337005841111	2.15279789639517e-06	0.163229188980918	3.29723284957146	2.03342611632852	1.92755155202561	1.71058089009681	1.36968129754585	1.36968129754585	Basal1	Basal3	up
ENSG00000123095.5	BHLHE41	79365	Kruskal	fdr	0.00119650594830372	0.00568867162701347	0.00719154696736023	0.000576325624347035	0.19485241302652	8.15712156325826	11.372285610966	12.7245141820713	1.55992700162588	4.56739261881302	4.56739261881302	Basal3	Basal1	down
ENSG00000123388.4	HOXC11	NA	Kruskal	fdr	0.000258041154978711	0.00168467849787243	0.00539796361022476	0.000152321873716815	0.063045020486645	1.77046873943775	0.85186558236272	0.627430330130947	2.821777421994	1.1430384093068	1.1430384093068	Basal1	Basal3	up
ENSG00000123427.16	EEF1AKMT3	25895	Kruskal	fdr	0.00251537492294948	0.0102171007319637	0.00993354904643113	0.00193635762939544	0.132958377301945	3.57876637330216	2.81995864521045	2.42103074360915	1.47819947464488	1.157735629693	1.157735629693	Basal1	Basal3	up
ENSG00000123983.13	ACSL3	2181	Kruskal	fdr	0.010988617798393	0.0322523067848938	0.00741974619545451	0.0109189362442634	0.735649647301013	54.0353983221095	44.2297928175571	41.8761128701385	1.2903632791725	12.159285451971	12.159285451971	Basal1	Basal3	up
ENSG00000124164.15	VAPB	9217	Kruskal	fdr	0.000138418772247525	0.00102331961103191	0.00234165291453476	0.000135431544023029	0.0555055671656833	13.1598329148409	10.9634869833089	9.17868444203547	1.43373846197098	3.98114847280544	3.98114847280544	Basal1	Basal3	up
ENSG00000124370.10	MCEE	84693	Kruskal	fdr	0.000107077641191445	0.000827828573666238	0.000111873389395252	0.000360906976178591	0.674418297096038	12.2322334494467	8.95257917286661	9.01332966518172	1.3663362493928	3.27965427658005	3.27965427658005	Basal1	Basal2	up
ENSG00000124664.10	SPDEF	25803	Kruskal	fdr	6.19571466164874e-08	2.1275602502439e-06	3.50334704027085e-08	9.55547434114163e-06	0.708610394405186	2.84141662408627	0.535642679409469	0.619407961955201	5.30468674979159	2.30577394467681	2.30577394467681	Basal1	Basal2	up
ENSG00000124702.17	KLHDC3	116138	Kruskal	fdr	0.000305335268511098	0.00192463275139367	0.0011885861221732	0.000222716317176744	0.38792905464134	60.5683499889974	49.4610377095431	46.5371893343309	1.3015042561738	14.0311606546665	14.0311606546665	Basal1	Basal3	up
ENSG00000125124.11	BBS2	583	Kruskal	fdr	0.000937929517646368	0.00470962347490768	0.00193160199074972	0.000589745562472171	0.834637675346576	12.7900333704574	10.2420776776987	10.3530416859744	1.24877332245846	2.54795569275871	2.54795569275871	Basal1	Basal2	up
ENSG00000125247.15	TMTC4	84899	Kruskal	fdr	0.00423888047062747	0.0153620885375938	0.00135045687212694	0.0206270099893812	0.399362060504747	7.22595269830283	5.62904165915322	6.1228168127085	1.28369145866116	1.59691103914961	1.59691103914961	Basal1	Basal2	up
ENSG00000125538.11	IL1B	3553	Kruskal	fdr	2.78600449149283e-05	0.00027954973307514	0.00156022398242564	1.27310964043167e-05	0.0668880459400674	2.810609895044	4.33472895799621	5.31006917117739	1.88929427045025	2.4994592761334	2.4994592761334	Basal3	Basal1	down
ENSG00000125821.11	DTD1	92675	Kruskal	fdr	0.00783439597253393	0.02473912593374	0.00594985913200168	0.00717542882903621	1	26.5232050919778	20.8366598782805	21.0233482858077	1.27291059348839	5.68654521369728	5.68654521369728	Basal1	Basal2	up
ENSG00000125827.8	TMX4	56255	Kruskal	fdr	8.60963587653653e-05	0.00069840101375778	0.000851031850904358	5.18991340735187e-05	0.247196479056834	19.1624142456419	14.3948938976809	12.9025913479021	1.48516013015924	6.25982289773971	6.25982289773971	Basal1	Basal3	up
ENSG00000125871.13	MGME1	92667	Kruskal	fdr	0.000375990744418696	0.00227231222279906	0.00893050214575336	4.54131029329664e-05	0.264443652890459	17.9023089340031	14.7553435270422	12.7166773243994	1.40778196043821	5.18563160960374	5.18563160960374	Basal1	Basal3	up
ENSG00000125875.13	TBC1D20	128637	Kruskal	fdr	0.0025684246105424	0.0103740442083338	0.000851031850904358	0.0113148750222016	0.544744528716068	11.7596116872625	9.89383091278587	10.2867602976614	1.18858021639175	1.86578077447658	1.86578077447658	Basal1	Basal2	up
ENSG00000125877.12	ITPA	3704	Kruskal	fdr	0.00305422449566964	0.0119094845787275	0.00230132141669113	0.0039547865231646	0.830615805279022	26.4284961954234	20.8332387729385	21.7191224889623	1.26857357530759	5.59525742248485	5.59525742248485	Basal1	Basal2	up
ENSG00000125898.12	FAM110A	83541	Kruskal	fdr	0.00169161587564792	0.00747063080188433	0.00250953464536955	0.00128993749851944	0.778771475743537	3.76854646522796	2.78639699186711	2.53474560244706	1.48675530261884	1.2338008627809	1.2338008627809	Basal1	Basal3	up
ENSG00000125967.16	NECAB3	63941	Kruskal	fdr	9.27983246560139e-05	0.000741928522424635	0.000147424390966753	0.000187442648469223	0.997943653406319	3.83408632958068	2.87849623742289	2.83203331496793	1.35382811682217	1.00205301461275	1.00205301461275	Basal1	Basal3	up
ENSG00000126217.20	MCF2L	23263	Kruskal	fdr	0.000558464590720132	0.00312567683250603	0.00297850559141277	0.000284034542061758	0.296584086514203	6.12281309711036	4.14131941644512	3.82906258159229	1.59903709240611	2.29375051551807	2.29375051551807	Basal1	Basal3	up
ENSG00000126870.15	WDR60	55112	Kruskal	fdr	0.00633678630066576	0.0210389098974615	0.0183381718587756	0.00323943672673132	0.240936488663695	5.17265256619742	4.05004556926045	3.83222435975638	1.34977811333736	1.34042820644104	1.34042820644104	Basal1	Basal3	up
ENSG00000126878.12	AIF1L	83543	Kruskal	fdr	0.00355207766772533	0.0134472500097214	0.012798669209719	0.00143729402987416	0.306228093562457	23.5604893995173	14.118557113718	12.849114550497	1.8336274695758	10.7113748490203	10.7113748490203	Basal1	Basal3	up
ENSG00000127022.14	CANX	821	Kruskal	fdr	3.545488294279e-05	0.000338957749570126	3.09603174840441e-05	0.000284034542061758	0.459499607127532	171.734890242049	231.923635808571	223.446776157929	1.35047476655262	60.1887455665219	60.1887455665219	Basal2	Basal1	down
ENSG00000127838.13	PNKD	25953	Kruskal	fdr	0.000221716796188694	0.00148544903506496	6.35807264686124e-05	0.00816968738241747	0.152609601337428	31.9039068905962	25.8954110397461	28.4039110029588	1.23202936773731	6.00849585085012	6.00849585085012	Basal1	Basal2	up
ENSG00000127989.13	MTERF1	7978	Kruskal	fdr	3.2554818296588e-05	0.000316209619396544	7.65860008611968e-06	0.00269863493099235	0.184414648140107	4.63815288463153	3.32789491067219	3.74356197459	1.3937197565216	1.31025797395934	1.31025797395934	Basal1	Basal2	up
ENSG00000128487.16	SPECC1	92521	Kruskal	fdr	2.57077541719658e-05	0.000262700268184189	2.04133879660107e-05	0.00019694440192218	0.850767429862787	4.73953264428776	6.96681531516599	6.6272547687025	1.46993719382071	2.22728267087823	2.22728267087823	Basal2	Basal1	down
ENSG00000128607.13	KLHDC10	23008	Kruskal	fdr	0.000110758428946767	0.000850197798186955	6.79251295479564e-05	0.000792827645269352	0.521044918040323	16.0161395308024	12.1485699477472	13.0303046474836	1.31835595462595	3.86756958305514	3.86756958305514	Basal1	Basal2	up
ENSG00000128656.13	CHN1	1123	Kruskal	fdr	0.000105345576163912	0.00081674094292108	2.34757901656292e-05	0.0137288019854749	0.078363307865587	7.68943635426464	11.8315477486086	9.89306591116601	1.53867555481446	4.14211139434394	4.14211139434394	Basal2	Basal1	down
ENSG00000128849.10	CGNL1	84952	Kruskal	fdr	0.000368403748429922	0.00223619464537288	8.0924526928392e-05	0.0125802416511127	0.191326064392107	5.42712025636439	3.12067285512905	4.0031407634665	1.73908657148875	2.30644740123534	2.30644740123534	Basal1	Basal2	up
ENSG00000130703.15	OSBPL2	9885	Kruskal	fdr	0.000557013356369744	0.00312171614602144	0.00183182637180408	0.00035242326819287	0.453266706335237	14.1535262876545	11.645478036698	11.4704815443154	1.23390864045013	2.68304474333911	2.68304474333911	Basal1	Basal3	up
ENSG00000130787.13	HIP1R	9026	Kruskal	fdr	3.33922333593842e-08	1.30030998578035e-06	4.85178668603635e-08	3.10490891481548e-06	0.440945198448119	7.72606663320022	4.22169758097044	4.38816970420512	1.83008528797182	3.50436905222978	3.50436905222978	Basal1	Basal2	up
ENSG00000131069.19	ACSS2	55902	Kruskal	fdr	0.000278825002440839	0.00179148520576534	0.000163740480740764	0.00123500140191508	0.720165283452411	11.3907967251261	9.0098913598131	9.22168999963719	1.26425461420463	2.38090536531302	2.38090536531302	Basal1	Basal2	up
ENSG00000131236.16	CAP1	10487	Kruskal	fdr	3.7051404154852e-05	0.00035065819434603	0.00030940245551114	2.42823963436947e-05	0.437895085248376	177.515819504327	203.882698624889	213.470339358379	1.20254262383176	35.9545198540518	35.9545198540518	Basal3	Basal1	down
ENSG00000131446.16	MGAT1	4245	Kruskal	fdr	0.000338999702080391	0.00209301086710117	0.000303233367026472	0.000792827645269352	0.985606338694921	33.9361089653178	40.6543943237902	41.9270932174393	1.23547143428518	7.9909842521215	7.9909842521215	Basal3	Basal1	down
ENSG00000131459.12	GFPT2	9945	Kruskal	fdr	7.80150157184762e-07	1.59442675657656e-05	2.77702685928777e-07	0.000233885646849469	0.14393275147072	7.18886427011328	11.8685717198792	9.41590449456286	1.65096617127981	4.67970744976589	4.67970744976589	Basal2	Basal1	down
ENSG00000131771.13	PPP1R1B	84152	Kruskal	fdr	3.59691275412132e-10	4.75575484959878e-08	4.99652251152863e-08	2.52605811562547e-09	0.213200758849468	95.5427874334069	23.542334116184	17.6025274575638	5.42778800736096	77.9402599758431	77.9402599758431	Basal1	Basal3	up
ENSG00000132004.12	FBXW9	84261	Kruskal	fdr	0.00875341583271901	0.0270135582922716	0.00624069279127885	0.00832136641717897	0.97327246521728	4.08137924441982	3.08103105939543	3.29055907841646	1.32467968213884	1.00034818502439	1.00034818502439	Basal1	Basal2	up
ENSG00000132294.14	EFR3A	23167	Kruskal	fdr	0.000129632713594096	0.000970175261441622	0.00376979144087735	6.08420675702258e-05	0.0740935881853382	22.6162506575739	28.5044232517752	32.7864956057648	1.44968748808879	10.1702449481909	10.1702449481909	Basal3	Basal1	down
ENSG00000132334.16	PTPRE	5791	Kruskal	fdr	0.00250041144026041	0.0101704429767466	0.00135045687212694	0.00490500685516273	0.932222207552127	5.18389641524189	6.25728111030314	6.61140548699753	1.27537376471459	1.42750907175564	1.42750907175564	Basal3	Basal1	down
ENSG00000132359.14	RAP1GAP2	23108	Kruskal	fdr	4.3338961644156e-05	0.000398804376022392	0.000144350483225482	5.77103452455432e-05	0.674418297096038	5.279588082647	2.95525529683279	2.80692773031772	1.88091343628908	2.47266035232928	2.47266035232928	Basal1	Basal3	up
ENSG00000132749.10	TESMIN	9633	Kruskal	fdr	0.000176656076507601	0.00124238041051259	0.000121844002082433	0.000792827645269352	0.685750661733849	4.28297990372913	2.22841728323594	2.3362612253156	1.92198289608924	2.05456262049319	2.05456262049319	Basal1	Basal2	up
ENSG00000132825.6	PPP1R3D	5509	Kruskal	fdr	6.51719581899121e-06	8.65811469158668e-05	1.13692078913774e-06	0.00509847309273328	0.0529270582083847	4.6370118492089	3.07536185014449	3.71089776114323	1.50779390366406	1.56164999906441	1.56164999906441	Basal1	Basal2	up
ENSG00000133065.10	SLC41A1	254428	Kruskal	fdr	0.00444592590537946	0.0159552615346186	0.00273484989824589	0.00641117086140206	0.838663875427519	11.2143334347999	8.79499621017286	9.12190313054811	1.2750810991628	2.41933722462703	2.41933722462703	Basal1	Basal2	up
ENSG00000133422.12	MORC2	22880	Kruskal	fdr	0.00121639088048163	0.00576488006657914	0.012987982441172	0.000312731823725717	0.20023097021116	16.3769064676932	14.2058064643689	12.9710556444488	1.26257314104592	3.40585082324435	3.40585082324435	Basal1	Basal3	up
ENSG00000133619.17	KRBA1	84626	Kruskal	fdr	6.8155926762603e-06	8.99917522118174e-05	1.65230848599618e-05	3.19559757524057e-05	0.465780216728419	3.18766528664301	2.27604434229376	2.14385049019399	1.48688786891784	1.04381479644902	1.04381479644902	Basal1	Basal3	up
ENSG00000133627.17	ACTR3B	57180	Kruskal	fdr	7.22870870621861e-05	0.000606899276086673	1.24230364321369e-05	0.00758741714586272	0.152609601337428	14.7817742641163	8.34039044841459	9.8030085367108	1.77231202250563	6.44138381570169	6.44138381570169	Basal1	Basal2	up
ENSG00000133678.13	TMEM254	80195	Kruskal	fdr	0.00234269470798418	0.00966106818255475	0.000677984528576656	0.0117235099658832	0.597265817902149	22.018477351811	15.708667651561	16.084369091216	1.40167694932568	6.30980970024998	6.30980970024998	Basal1	Basal2	up
ENSG00000133731.9	IMPA1	3612	Kruskal	fdr	0.00843927991304566	0.0262735614912631	0.00949198999596653	0.00509847309273328	0.782727900310183	7.58412247921292	10.5370963937063	9.90660362810288	1.38936263524054	2.95297391449335	2.95297391449335	Basal2	Basal1	down
ENSG00000133794.17	ARNTL	406	Kruskal	fdr	0.00290001249123687	0.0114539001787604	0.000988263151291188	0.0109189362442634	0.622539114478583	5.27473097016149	6.50009048150507	6.429888949982	1.23230748985593	1.22535951134358	1.22535951134358	Basal2	Basal1	down
ENSG00000133818.13	RRAS2	22800	Kruskal	fdr	0.000509347005268927	0.00291423856179183	0.00879484927721027	0.000153577574776367	0.131633399711872	11.218587493348	13.1755062570085	15.8808737363705	1.4155858521215	4.66228624302257	4.66228624302257	Basal3	Basal1	down
ENSG00000134107.4	BHLHE40	8553	Kruskal	fdr	9.55921925307498e-05	0.000756794237893138	3.55047037476371e-05	0.00403368991842222	0.131633399711872	29.6728189180791	44.1810808821587	38.7225279923899	1.48894114186233	14.5082619640796	14.5082619640796	Basal2	Basal1	down
ENSG00000134317.17	GRHL1	29841	Kruskal	fdr	8.44454757480981e-06	0.000106369557138045	1.16734345853198e-06	0.00243515249764626	0.167947377037607	25.7695192616035	15.4372313359669	17.2084470563674	1.66930965150231	10.3322879256366	10.3322879256366	Basal1	Basal2	up
ENSG00000134333.13	LDHA	3939	Kruskal	fdr	7.14859818579149e-07	1.48440335832311e-05	2.77702685928777e-07	6.08420675702258e-05	0.648265258329202	194.192468279655	279.04829131823	275.010954386832	1.43696763211421	84.8558230385751	84.8558230385751	Basal2	Basal1	down
ENSG00000134508.12	CABLES1	91768	Kruskal	fdr	1.91015906751127e-07	5.1707314256475e-06	7.22794054569645e-07	2.28914543333584e-06	0.555062937617753	8.33294982257049	5.14134991462256	4.73109632179645	1.76131476845654	3.60185350077403	3.60185350077403	Basal1	Basal3	up
ENSG00000134954.14	ETS1	2113	Kruskal	fdr	6.01043726736207e-05	0.000524557066584864	0.000153758021710636	9.72444084769497e-05	0.6298443374785	37.3762193247407	56.8109579250532	58.1446884470477	1.55565997571508	20.768469122307	20.768469122307	Basal3	Basal1	down
ENSG00000135074.15	ADAM19	8728	Kruskal	fdr	2.86785861196331e-06	4.52065693285635e-05	0.000232835155162962	1.73438542452029e-06	0.0837490674478197	4.19738594485955	5.9862864582389	7.09936246459538	1.69137709942776	2.90197651973583	2.90197651973583	Basal3	Basal1	down
ENSG00000135373.12	EHF	26298	Kruskal	fdr	3.1524395293951e-05	0.000307430078742213	1.39970461857981e-05	0.000603455929656475	0.450168239392663	99.3527004335538	38.6360613881388	43.2132343821934	2.57150177486919	60.716639045415	60.716639045415	Basal1	Basal2	up
ENSG00000135503.12	ACVR1B	91	Kruskal	fdr	0.0019992200645673	0.00851936881713003	0.00297850559141277	0.00140663614309222	0.810574965720618	8.4750163252499	7.27726461109624	7.25845538499232	1.16760603678476	1.21656094025758	1.21656094025758	Basal1	Basal3	up
ENSG00000135617.3	PRADC1	84279	Kruskal	fdr	0.000540833614709528	0.00305216089880789	0.000409074494017626	0.00137658221773263	0.724025915760908	11.6156040360547	9.1085767843038	8.98608868259456	1.29262067695296	2.62951535346011	2.62951535346011	Basal1	Basal3	up
ENSG00000135678.11	CPM	1368	Kruskal	fdr	0.0169668601532417	0.0456173597922817	0.00963719180189195	0.01715906024128	0.940421356729837	5.96744908972359	8.43551990548654	8.67767497616857	1.4541682460454	2.71022588644498	2.71022588644498	Basal3	Basal1	down
ENSG00000136052.9	SLC41A2	84102	Kruskal	fdr	0.00186557764236754	0.00806839498376849	0.00302955179071071	0.00131824340077707	0.678187709128243	4.72283007616889	5.95851364126528	6.04329586210093	1.27959205913315	1.32046578593204	1.32046578593204	Basal3	Basal1	down
ENSG00000136205.16	TNS3	64759	Kruskal	fdr	0.000460797698134743	0.00268065371474015	0.000189454577921382	0.00248588549284547	0.743432755895867	19.0583940570379	24.5291960569928	23.3926052396093	1.28705472158786	5.47080199995481	5.47080199995481	Basal2	Basal1	down
ENSG00000136231.13	IGF2BP3	10643	Kruskal	fdr	0.00104212416407141	0.00511395102712424	0.00416373158404373	0.000425843710659906	0.450168239392663	0.302251584786341	1.74302729575028	2.12292529651552	7.02370278063621	1.82067371172918	1.82067371172918	Basal3	Basal1	down
ENSG00000136492.8	BRIP1	83990	Kruskal	fdr	0.0107567577594621	0.0316818220659048	0.0137702343634694	0.00490500685516273	0.895427400671113	2.84966804161617	4.27608981052197	4.23751568590643	1.50055716949291	1.42642176890581	1.42642176890581	Basal2	Basal1	down
ENSG00000137073.21	UBAP2	55833	Kruskal	fdr	0.00771659517415903	0.0244505614289134	0.00318751512874144	0.0180500776310992	0.54817338823519	15.062495668112	12.4477887083184	12.8096114503364	1.21005393175145	2.6147069597936	2.6147069597936	Basal1	Basal2	up
ENSG00000137198.9	GMPR	2766	Kruskal	fdr	3.82669940974739e-05	0.000359129549627476	1.6137330210634e-05	0.00174225294514817	0.151136448052642	10.0384152700201	5.22445574086643	6.43105937115589	1.92142794731673	4.81395952915367	4.81395952915367	Basal1	Basal2	up
ENSG00000137673.8	MMP7	4316	Kruskal	fdr	2.64027830713865e-06	4.19938209308894e-05	2.18936777304052e-05	5.81770904332053e-06	0.360231453982024	61.3902074958695	262.423721263568	347.271192246636	5.65678479373117	285.880984750766	285.880984750766	Basal3	Basal1	down
ENSG00000138101.18	DTNB	1838	Kruskal	fdr	0.000112945302509908	0.000864253897473453	0.000342049939464823	0.000125534435748109	0.561994532329555	15.8176182138084	10.7289378525679	11.2587458032263	1.47429488651783	5.08868036124049	5.08868036124049	Basal1	Basal2	up
ENSG00000138434.16	SSFA2	6744	Kruskal	fdr	0.00884256786156287	0.027223847450869	0.016139927399329	0.00372641315051082	0.54132635684976	26.878595655081	21.2453586867937	21.0290806238678	1.2781631368408	5.84951503121321	5.84951503121321	Basal1	Basal3	up
ENSG00000138439.11	FAM117B	150864	Kruskal	fdr	0.000111958193313322	0.000857713616569853	3.02588438602144e-05	0.00787373216261267	0.110641044707617	4.26748935505549	3.14148431745781	3.61421941350581	1.35843089565664	1.12600503759768	1.12600503759768	Basal1	Basal2	up
ENSG00000138594.13	TMOD3	29766	Kruskal	fdr	7.56115000724904e-05	0.00062981833026874	0.0006279925287995	3.86433924901033e-05	0.419851101638761	10.0101538128688	12.3402711008487	12.5132276085163	1.2500534799405	2.50307379564748	2.50307379564748	Basal3	Basal1	down
ENSG00000138771.14	SHROOM3	57619	Kruskal	fdr	0.012300099449997	0.0352967271386596	0.00474771679126622	0.0209706742737456	0.952731659019357	6.85512015614249	5.81289516994461	5.79594087797965	1.18274501076899	1.05917927816284	1.05917927816284	Basal1	Basal3	up
ENSG00000139178.10	C1RL	51279	Kruskal	fdr	0.00663854232595059	0.021746027820003	0.00268836029793327	0.0177486699619051	0.497887704259963	13.0852124010226	16.83551783555	16.1798293897056	1.28660638586458	3.75030543452745	3.75030543452745	Basal2	Basal1	down
ENSG00000139278.9	GLIPR1	11010	Kruskal	fdr	0.00030364862442874	0.00191614112480422	6.94346437507988e-05	0.00500089408105598	0.459499607127532	10.773902329155	17.8786253190864	17.8726113567221	1.65943822144234	7.10472298993141	7.10472298993141	Basal2	Basal1	down
ENSG00000139572.3	GPR84	53831	Kruskal	fdr	3.8950097299827e-07	9.14292380579031e-06	2.45903375174209e-05	5.36771291963548e-07	0.110641044707617	1.4226290146576	2.89901709659159	3.37206634362939	2.37030617883257	1.94943732897179	1.94943732897179	Basal3	Basal1	down
ENSG00000141526.16	SLC16A3	9123	Kruskal	fdr	2.19787435071498e-06	3.66048722197913e-05	4.20091780427165e-07	0.000757847426302926	0.169542650666863	8.64194770444563	13.0436882905076	10.9881094345164	1.50934589476832	4.40174058606193	4.40174058606193	Basal2	Basal1	down
ENSG00000141682.11	PMAIP1	5366	Kruskal	fdr	1.70244647684226e-05	0.000188004259794922	0.00127874212192494	9.28380232131155e-06	0.0480697148670937	5.22711766093843	7.53276192055461	11.3779764186467	2.17672093048008	6.15085875770831	6.15085875770831	Basal3	Basal1	down
ENSG00000141741.11	MIEN1	84299	Kruskal	fdr	0.00221846027673565	0.00923693100656256	0.0031340454962665	0.00170564691726583	0.693345227414604	27.9881258912075	21.5825675272355	21.7774475647376	1.29679315752812	6.40555836397201	6.40555836397201	Basal1	Basal2	up
ENSG00000141934.9	PLPP2	8612	Kruskal	fdr	0.00094036827746318	0.00471786211687516	0.000252668754243604	0.00583112069907076	0.838663875427519	40.8139730510808	28.5358820924487	28.9017120172533	1.43026849209897	12.278090958632	12.278090958632	Basal1	Basal2	up
ENSG00000142178.7	SIK1	150094	Kruskal	fdr	0.00210678231049674	0.00886579491755994	0.00142586586164972	0.00344056395424324	0.97327246521728	3.23093178443413	4.52852820607257	4.57155949404225	1.41493531868019	1.34062770960812	1.34062770960812	Basal3	Basal1	down
ENSG00000142227.10	EMP3	2014	Kruskal	fdr	0.00440503767750917	0.0158644950106399	0.0124273542144806	0.00185644896281057	0.373921592765366	26.2575703494196	30.5690807130886	33.1798365376523	1.26362934940726	6.92226618823278	6.92226618823278	Basal3	Basal1	down
ENSG00000142583.17	SLC2A5	6518	Kruskal	fdr	5.15980972364388e-05	0.000459498697611087	0.0112017768676308	3.01220434397614e-06	0.0923857439694025	2.12681837958582	3.35781284611003	3.96819739669726	1.86579043833072	1.84137901711144	1.84137901711144	Basal3	Basal1	down
ENSG00000143248.12	RGS5	8490	Kruskal	fdr	0.000512319318972059	0.00292435779252303	0.010710251841543	0.000161457768181605	0.100650334473033	21.3992575723797	15.8298640510117	12.0639077690248	1.77382469943314	9.33534980335481	9.33534980335481	Basal1	Basal3	up
ENSG00000143382.14	ADAMTSL4	54507	Kruskal	fdr	0.000347867705149368	0.00213530549426118	0.000147424390966753	0.00210572688468756	0.681965191773191	2.14138961342034	3.2971847096035	3.36570867487048	1.57174045011575	1.22431906145014	1.22431906145014	Basal3	Basal1	down
ENSG00000143486.15	EIF2D	1939	Kruskal	fdr	0.000173385219446855	0.0012285509023584	0.000488212739890389	0.000257819070587176	0.296584086514203	34.2789442949588	26.3258094172562	24.6168272252373	1.39250050306304	9.66211706972149	9.66211706972149	Basal1	Basal3	up
ENSG00000143578.15	CREB3L4	148327	Kruskal	fdr	0.000181656642837223	0.00127090178140017	0.000285410160123698	0.000284034542061758	0.997943653406319	21.1637967701353	14.9998624076767	14.3585458081959	1.47395126587645	6.80525096193939	6.80525096193939	Basal1	Basal3	up
ENSG00000143793.12	C1orf35	79169	Kruskal	fdr	0.00569576309414243	0.0194181462020264	0.00161715901710392	0.0303720971639933	0.376697761692365	7.55883658538277	6.09159116656252	5.99033421087494	1.26183887564409	1.56850237450784	1.56850237450784	Basal1	Basal3	up
ENSG00000143842.14	SOX13	9580	Kruskal	fdr	1.01584832506752e-07	3.10247793629038e-06	7.30432187071341e-08	5.62023412035611e-05	0.075778087346464	11.7017957580883	6.6478689818541	8.03567925442315	1.76023260837861	5.05392677623421	5.05392677623421	Basal1	Basal2	up
ENSG00000143850.13	PLEKHA6	22874	Kruskal	fdr	0.000219914059131093	0.00147591493552207	0.00297850559141277	6.24676249580547e-05	0.264443652890459	8.72241397706513	5.35102844066896	3.07632164179061	2.83533875605677	5.64609233527451	5.64609233527451	Basal1	Basal3	up
ENSG00000143862.7	ARL8A	127829	Kruskal	fdr	0.0110679095126086	0.0324556260239984	0.0183381718587756	0.00358089483200164	0.92403024395676	30.9095971954868	25.1773948377526	25.182107836781	1.22767257671707	5.73220235773424	5.73220235773424	Basal1	Basal2	up
ENSG00000144043.11	TEX261	113419	Kruskal	fdr	0.000311858966041434	0.00195904682093772	0.000478762081658578	0.000446329080285355	0.697154153557446	27.2092582095973	22.5188619466581	21.3695177627768	1.27327432053673	5.83974044682046	5.83974044682046	Basal1	Basal3	up
ENSG00000144199.11	FAHD2B	151313	Kruskal	fdr	0.000924216989618771	0.00465231586870426	0.000652543448966639	0.00193635762939544	0.88727841851926	9.15612605007025	6.65325613668863	6.44229349834779	1.42125254808997	2.71383255172246	2.71383255172246	Basal1	Basal3	up
ENSG00000144283.21	PKP4	8502	Kruskal	fdr	0.000478369626455465	0.00277126439934081	0.000178001217168565	0.00298792944489992	0.674418297096038	22.1258023797671	17.84207778869	17.9664142439877	1.24009112850032	4.28372459107706	4.28372459107706	Basal1	Basal2	up
ENSG00000144567.10	RETREG2	79137	Kruskal	fdr	0.000126793788775064	0.000953332332159436	0.00127874212192494	3.970085188931e-05	0.453266706335237	30.4362880894681	26.2478503506768	23.8618490976772	1.27552093573632	6.57443899179091	6.57443899179091	Basal1	Basal3	up
ENSG00000144749.13	LRIG1	26018	Kruskal	fdr	0.00321564854759611	0.0124154440149142	0.00112486361656713	0.0168707517441948	0.352170410179698	15.0028102261403	11.6412562832273	12.658052524455	1.28876212851325	3.36155394291294	3.36155394291294	Basal1	Basal2	up
ENSG00000145623.12	OSMR	9180	Kruskal	fdr	0.000202658112978669	0.00138302776820696	0.000232835155162962	0.000435981173144744	0.965053250210147	15.7670316087602	25.768698646271	24.8418249054115	1.63434052050444	10.0016670375109	10.0016670375109	Basal2	Basal1	down
ENSG00000145782.12	ATG12	9140	Kruskal	fdr	0.00592847826258211	0.0200044971374212	0.0173307344021226	0.00243515249764626	0.326133018060976	7.09446192954236	7.90275814164097	8.2473250538605	1.1625018409807	1.15286312431815	1.15286312431815	Basal3	Basal1	down
ENSG00000145817.16	YIPF5	81555	Kruskal	fdr	0.000123406617800762	0.000931468358670139	1.36677618938757e-05	0.0209706742737456	0.12771982979397	17.5958731027953	22.5799643436968	20.6466103366639	1.28325342037786	4.98409124090159	4.98409124090159	Basal2	Basal1	down
ENSG00000146013.10	GFRA3	2676	Kruskal	fdr	2.76049965887079e-06	4.36914261969158e-05	0.000135472743567066	3.71418155860248e-06	0.0602187349095442	2.73034342059171	1.05746660362438	0.411223722537412	6.63955718250986	2.3191196980543	2.3191196980543	Basal1	Basal3	up
ENSG00000146112.11	PPP1R18	170954	Kruskal	fdr	0.0056104870336026	0.0192015189267653	0.0112017768676308	0.00292790121552083	0.416886832540708	11.4216785150731	14.7774601493339	17.1210203993281	1.49899337271082	5.69934188425503	5.69934188425503	Basal3	Basal1	down
ENSG00000146233.7	CYP39A1	51302	Kruskal	fdr	0.00431426616832849	0.0155936712429596	0.0053181865853019	0.00275436002268306	0.940421356729837	4.98036733774677	3.28702180234781	3.24853741186541	1.53311066067941	1.73182992588136	1.73182992588136	Basal1	Basal3	up
ENSG00000146576.12	C7orf26	79034	Kruskal	fdr	0.00848252304431031	0.0263701724071041	0.0058556639852012	0.00847555988762872	0.932222207552127	10.2258169456044	8.34979464834437	8.23477801702539	1.24178416521521	1.99103892857904	1.99103892857904	Basal1	Basal3	up
ENSG00000146701.11	MDH2	4191	Kruskal	fdr	6.92775008511826e-05	0.000587212170319924	3.39237913636302e-05	0.00128993749851944	0.260056018734653	94.4622113792748	68.642126183223	73.121705802077	1.37615509063824	25.8200851960518	25.8200851960518	Basal1	Basal2	up
ENSG00000146828.17	SLC12A9	56996	Kruskal	fdr	0.00254173660100013	0.0103004702177016	0.000819601698420855	0.018666368073239	0.291839102800265	6.44498570585504	5.38224641808368	5.72886758495456	1.19745273724382	1.06273928777137	1.06273928777137	Basal1	Basal2	up
ENSG00000146833.15	TRIM4	89122	Kruskal	fdr	0.00643008600997973	0.0212640650598466	0.0103933146756274	0.00462724074378318	0.331237803277201	11.882332605534	9.66546425423992	8.8000996168916	1.35024978384632	3.08223298864235	3.08223298864235	Basal1	Basal3	up
ENSG00000146904.8	EPHA1	2041	Kruskal	fdr	9.98121879540924e-05	0.000782331243623876	6.94346437507988e-05	0.000757847426302926	0.396484967512252	5.5339337246713	3.92547600865144	3.93071545792772	1.40974845151899	1.60845771601986	1.60845771601986	Basal1	Basal2	up
ENSG00000147065.16	MSN	4478	Kruskal	fdr	7.63876989862909e-08	2.52925267035358e-06	3.76408638064585e-07	8.68906749914049e-07	0.981494519570376	138.131857854072	215.726769982578	216.340791963688	1.56619041635015	78.2089341096162	78.2089341096162	Basal3	Basal1	down
ENSG00000147862.15	NFIB	4781	Kruskal	fdr	2.1546448000708e-05	0.000227530827921462	0.0028300394939729	6.93990138140351e-06	0.0420069665564021	32.1821206952568	24.9084984082582	19.4729680540502	1.65265616448044	12.7091526412066	12.7091526412066	Basal1	Basal3	up
ENSG00000147883.10	CDKN2B	1030	Kruskal	fdr	0.0057905455401322	0.0196585228153728	0.00567129605324221	0.00540162239993011	0.534522304203544	4.57591024575349	6.70671315393918	8.27530607157181	1.80845025954157	3.69939582581832	3.69939582581832	Basal3	Basal1	down
ENSG00000148143.12	ZNF462	58499	Kruskal	fdr	8.6785935735086e-06	0.000108964563756275	0.000507638216272202	7.57591618956797e-06	0.049247506988284	5.6411719856324	4.07629570203313	3.70891143563724	1.52097780805143	1.93226054999516	1.93226054999516	Basal1	Basal3	up
ENSG00000148218.15	ALAD	210	Kruskal	fdr	0.0135614287836319	0.0381207883458954	0.00879484927721027	0.0130290420599874	0.774820775939746	8.20542927723082	6.99427054935178	7.05810170331685	1.17316440925942	1.21115872787904	1.21115872787904	Basal1	Basal2	up
ENSG00000148362.10	PAXX	286257	Kruskal	fdr	0.00142297879047416	0.00651980569817439	0.000952154973403524	0.00281113438538588	0.806581207038219	10.6109009335302	8.47171173716298	8.93374036320577	1.25250967723361	2.13918919636724	2.13918919636724	Basal1	Basal2	up
ENSG00000149150.8	SLC43A1	8501	Kruskal	fdr	0.00206263482444176	0.00871508053214132	0.00777423245956237	0.000969575198530922	0.296584086514203	2.95224777851809	2.00397173003237	1.69258375337339	1.74422552067757	1.2596640251447	1.2596640251447	Basal1	Basal3	up
ENSG00000149328.14	GLB1L2	89944	Kruskal	fdr	0.00265059399263769	0.010659413374903	0.0053181865853019	0.00181764114283484	0.390768443903581	5.85255675250523	3.54931640896062	3.56528535655388	1.64892505433718	2.30324034354461	2.30324034354461	Basal1	Basal2	up
ENSG00000149547.14	EI24	9538	Kruskal	fdr	0.0012156090649709	0.00576398579818842	0.000377898595486358	0.00879163291400004	0.434857143908968	80.6891369369509	64.6847523610906	66.1700106935267	1.24742128541389	16.0043845758603	16.0043845758603	Basal1	Basal2	up
ENSG00000149600.11	COMMD7	149951	Kruskal	fdr	0.000876483917824396	0.00446068118010866	0.00135045687212694	0.000906963284141392	0.604439101207816	38.1961554752393	30.3200293038122	30.1480947290059	1.26695089087969	8.04806074623342	8.04806074623342	Basal1	Basal3	up
ENSG00000149809.14	TM7SF2	7108	Kruskal	fdr	2.29166175540616e-05	0.000239466332677818	3.80078415259152e-05	7.90662486331176e-05	0.879141335584786	3.80606560800542	2.34622378373084	2.08467555642406	1.82573523073017	1.72139005158137	1.72139005158137	Basal1	Basal3	up
ENSG00000150456.10	EEF1AKMT1	221143	Kruskal	fdr	0.00118512479290424	0.00564560918502126	0.000478762081658578	0.00605721136108049	0.462633967245623	6.47208574164309	5.26887020908035	5.52875087978089	1.22836309964309	1.20321553256274	1.20321553256274	Basal1	Basal2	up
ENSG00000150556.16	LYPD6B	130576	Kruskal	fdr	0.000121875908092685	0.000922063117823833	0.000745367494576803	7.0276165148914e-05	0.440942178804484	0.441192351363142	1.27141235759768	1.70563212991625	3.8659603337329	1.26443977855311	1.26443977855311	Basal3	Basal1	down
ENSG00000150593.17	PDCD4	27250	Kruskal	fdr	1.98326761535777e-06	3.360661671499e-05	6.31513244387367e-08	0.0109189362442634	0.078363307865587	65.3482879234379	44.2656370662794	52.0104958519195	1.47627578081823	21.0826508571585	21.0826508571585	Basal1	Basal2	up
ENSG00000150712.10	MTMR12	54545	Kruskal	fdr	0.00416183740295955	0.0151528211105203	0.0115404919026777	0.00143729402987416	0.517703119749391	19.4936001634428	16.599574545987	15.9226913487855	1.22426540441165	3.5709088146573	3.5709088146573	Basal1	Basal3	up
ENSG00000150961.14	SEC24D	9871	Kruskal	fdr	0.0135252929064299	0.038054081199967	0.0150216440454566	0.00998245368664377	0.410995455767644	30.1605433386343	37.3928187951201	39.4086121802485	1.30662805831378	9.24806884161419	9.24806884161419	Basal3	Basal1	down
ENSG00000151116.16	UEVLD	55293	Kruskal	fdr	0.000843615975578979	0.00433082049552693	0.00234165291453476	0.000631771018264146	0.368407353191875	6.83222110337583	7.91333546549957	8.2973479334976	1.21444370841539	1.46512683012178	1.46512683012178	Basal3	Basal1	down
ENSG00000151292.17	CSNK1G3	1456	Kruskal	fdr	0.00256108959088613	0.0103530235624923	0.00268836029793327	0.00253758379516928	0.735649647301013	8.14082073025949	10.081756626279	10.2776594328893	1.26248443166021	2.13683870262986	2.13683870262986	Basal3	Basal1	down
ENSG00000151366.12	NDUFC2	4718	Kruskal	fdr	0.00369942586198991	0.0138512889719969	0.00402861613264319	0.00358089483200164	0.531136535610695	34.3387961899166	30.3445587678734	29.4135708023332	1.16744738068976	4.92522538758335	4.92522538758335	Basal1	Basal3	up
ENSG00000151690.14	MFSD6	54842	Kruskal	fdr	9.29616095828898e-05	0.000742928389742207	2.34757901656292e-05	0.00387728723659075	0.226766295997929	19.2486202186708	13.5710643688168	14.2075001398346	1.41835744754846	5.67755584985401	5.67755584985401	Basal1	Basal2	up
ENSG00000151718.15	WWC2	80014	Kruskal	fdr	6.4153236248982e-05	0.000551962062742458	8.04196367517694e-06	0.0239041925523637	0.0668880459400674	2.40636654823975	3.76787922223157	2.97618573881414	1.56579604424262	1.36151267399182	1.36151267399182	Basal2	Basal1	down
ENSG00000153113.23	CAST	831	Kruskal	fdr	9.70236176556321e-05	0.000764703809755343	0.000731655613248411	6.41342395708816e-05	0.301380403391873	59.4591309534863	69.3749899873928	74.0298835171343	1.24505491974053	14.570752563648	14.570752563648	Basal3	Basal1	down
ENSG00000153179.12	RASSF3	283349	Kruskal	fdr	0.0166405486132913	0.0449327178171616	0.0156841215340655	0.0103481026306032	0.716311773354949	21.995998832112	18.3276159434477	17.6172904958673	1.24854607110395	4.37870833624472	4.37870833624472	Basal1	Basal3	up
ENSG00000153250.19	RBMS1	5937	Kruskal	fdr	0.00101609491795863	0.00501366357589337	0.00102563562265346	0.00137658221773263	0.936320938003879	26.2667748875264	30.6221571117773	29.864452393509	1.16581336090558	4.35538222425095	4.35538222425095	Basal2	Basal1	down
ENSG00000153317.14	ASAP1	50807	Kruskal	fdr	0.000733300660850241	0.00386978866258085	0.00140030865394312	0.000631771018264146	0.622539114478583	15.4671011167669	19.3631844451956	19.8145160734154	1.28107496833623	4.34741495664845	4.34741495664845	Basal3	Basal1	down
ENSG00000153406.13	NMRAL1	57407	Kruskal	fdr	0.010789151690705	0.0317627919207122	0.00416398686088562	0.0267566321997099	0.484905162601683	11.3643843398017	9.53541043545711	10.0044899993638	1.19180861869811	1.82897390434459	1.82897390434459	Basal1	Basal2	up
ENSG00000153446.15	C16orf89	146556	Kruskal	fdr	1.15102143825569e-07	3.41542817592811e-06	1.95016860625097e-07	3.632758191982e-06	0.921895956945671	1.19970589668657	0.178527474299832	0.242458316089362	6.72000711034371	1.02117842238674	1.02117842238674	Basal1	Basal2	up
ENSG00000153944.10	MSI2	124540	Kruskal	fdr	0.000198652435813471	0.00136238840595293	2.40269158029763e-05	0.018666368073239	0.174396634865888	13.5772752763925	8.84347430755424	11.1565067000097	1.53528746782184	4.73380096883824	4.73380096883824	Basal1	Basal2	up
ENSG00000154229.11	PRKCA	5578	Kruskal	fdr	2.04366790746543e-05	0.000218245766206034	3.92027336405077e-06	0.00519776988415779	0.0904071338340017	1.76271344540568	3.06494068322514	2.82451143086547	1.73876286654168	1.30222723781945	1.30222723781945	Basal2	Basal1	down
ENSG00000154274.14	C4orf19	55286	Kruskal	fdr	2.0619684140981e-05	0.000219837729546959	5.03502202671118e-06	0.00150046555073742	0.249308233676781	3.78661506326979	1.64088309076658	1.74721397050496	2.30766901345834	2.14573197250321	2.14573197250321	Basal1	Basal2	up
ENSG00000155304.5	HSPA13	6782	Kruskal	fdr	0.00283007078607485	0.0112260594080887	0.00949198999596653	0.0016345483098359	0.23075286295057	14.5165346506414	16.9067324437758	17.8643755335451	1.23062259440518	3.34784088290365	3.34784088290365	Basal3	Basal1	down
ENSG00000155368.16	DBI	1622	Kruskal	fdr	4.03404214794441e-06	5.89959692907806e-05	2.82439279505735e-05	5.64843810431721e-06	0.810574965720618	360.082875562633	250.118909671981	249.168479916078	1.44513814782637	110.914395646555	110.914395646555	Basal1	Basal3	up
ENSG00000155380.11	SLC16A1	6566	Kruskal	fdr	0.00394037365802426	0.0145185028279355	0.00498505454221148	0.00311136681196138	0.561994532329555	12.8387501054819	21.0796299224763	19.3957795077681	1.64187555247109	8.24087981699444	8.24087981699444	Basal2	Basal1	down
ENSG00000155760.2	FZD7	8324	Kruskal	fdr	0.00214537654550468	0.00899227076245779	0.00318751512874144	0.00170564691726583	0.59013149821552	24.571484449263	15.9758421132263	15.1592965495031	1.62088553179392	9.41218789975989	9.41218789975989	Basal1	Basal3	up
ENSG00000155792.9	DEPTOR	64798	Kruskal	fdr	6.8944262444855e-05	0.000584797210320152	3.24098900022052e-05	0.000906963284141392	0.444007450914594	9.37623173056197	5.56097442194757	5.62120380635216	1.68607711870723	3.8152573086144	3.8152573086144	Basal1	Basal2	up
ENSG00000156284.5	CLDN8	9073	Kruskal	fdr	1.10373966285209e-06	2.09113780601458e-05	1.23055550185783e-06	2.56562658785372e-05	0.572462716554994	3.77349101212714	0.783147326621542	1.32845528172398	4.81836671575678	2.9903436855056	2.9903436855056	Basal1	Basal2	up
ENSG00000157107.13	FCHO2	115548	Kruskal	fdr	0.00896859939986375	0.027528741298031	0.0202249142531327	0.00540162239993011	0.234788987144504	7.10506843420012	8.84840914838993	10.631108096709	1.49627103456686	3.52603966250884	3.52603966250884	Basal3	Basal1	down
ENSG00000157353.16	FUK	197258	Kruskal	fdr	0.00148154013502374	0.0067247113648579	0.000917272126800123	0.00323943672673132	0.615270868760935	3.4933847082545	2.69275410228089	2.48731080770238	1.40448258313221	1.00607390055212	1.00607390055212	Basal1	Basal3	up
ENSG00000157404.15	KIT	3815	Kruskal	fdr	0.000218512771024291	0.00146803118480059	3.39237913636302e-05	0.0157596059141156	0.164790684580827	17.2867590084745	7.3780367156943	10.098438200032	2.34300257298838	9.90872229278017	9.90872229278017	Basal1	Basal2	up
ENSG00000157992.12	KRTCAP3	200634	Kruskal	fdr	0.00529383411822124	0.0183537209992415	0.0117132335818958	0.00193635762939544	0.618900332872119	24.0507234443415	17.8125512748244	15.6340602213966	1.53835427929502	8.41666322294489	8.41666322294489	Basal1	Basal3	up
ENSG00000158321.15	AUTS2	26053	Kruskal	fdr	3.70911733615596e-07	8.80224719725608e-06	3.71554131031648e-05	3.75020860162597e-07	0.0923857439694025	10.9420498407175	8.36022095281404	7.07675243722225	1.54619649871664	3.86529740349524	3.86529740349524	Basal1	Basal3	up
ENSG00000158528.11	PPP1R9A	55607	Kruskal	fdr	0.00328514992535144	0.0126260972808247	0.00121055738241002	0.0160311824555307	0.352170410179698	3.45172487531589	2.2328067540312	2.70799043191084	1.54591294973647	1.21891812128469	1.21891812128469	Basal1	Basal2	up
ENSG00000158604.14	TMED4	222068	Kruskal	fdr	0.000213567653759119	0.0014397852648152	0.000100490850644297	0.00365299514526162	0.179353641927298	43.8044481868703	33.0265415281844	36.7259576578993	1.32634075988514	10.777906658686	10.777906658686	Basal1	Basal2	up
ENSG00000159079.18	C21orf59	56683	Kruskal	fdr	0.0003877034215343	0.00232861671846127	0.000460370508307416	0.000631771018264146	0.895427400671113	21.8216069869466	17.3577994182803	17.1572474981175	1.27185942787973	4.66435948882917	4.66435948882917	Basal1	Basal3	up
ENSG00000159346.12	ADIPOR1	51094	Kruskal	fdr	0.00849309078008107	0.0263861432867097	0.012065611775761	0.00372641315051082	0.871016997949216	80.7639972143797	71.7482776662549	69.5784757152564	1.16076123232275	11.1855214991233	11.1855214991233	Basal1	Basal3	up
ENSG00000159403.15	C1R	715	Kruskal	fdr	0.00134053081541501	0.00622272675624697	0.000425548274401055	0.0255000265354184	0.135639281463896	172.704983933122	217.503542523662	205.798486109171	1.2593935482944	44.79855859054	44.79855859054	Basal2	Basal1	down
ENSG00000160813.6	PPP1R35	221908	Kruskal	fdr	0.000449417293778191	0.00262466181546662	0.00104480843963718	0.00035242326819287	0.697154153557446	6.91629889484836	5.77161181685281	5.38785547146744	1.28368307789159	1.52844342338093	1.52844342338093	Basal1	Basal3	up
ENSG00000160862.12	AZGP1	563	Kruskal	fdr	4.75974172632627e-05	0.000429770313349695	0.000604303208474637	3.76127042203457e-05	0.166363401083583	158.629378711357	52.9803429780464	35.7373684869112	4.43875375909267	122.892010224446	122.892010224446	Basal1	Basal3	up
ENSG00000160972.9	PPP1R16A	84988	Kruskal	fdr	0.0127952571137618	0.0364272179966418	0.0143839402095972	0.00717542882903621	0.693345227414604	5.09117852006891	3.83188415292585	4.1300804506659	1.32863581384148	1.25929436714306	1.25929436714306	Basal1	Basal2	up
ENSG00000161013.16	MGAT4B	11282	Kruskal	fdr	0.00216000642244916	0.00904392176361954	0.000517618931788425	0.0163068647287397	0.468938316766923	25.967197986034	33.5576446867411	29.5259788780895	1.29230903945776	7.59044670070713	7.59044670070713	Basal2	Basal1	down
ENSG00000161021.12	MAML1	9794	Kruskal	fdr	1.21451401443898e-05	0.000142114957162167	1.39970461857981e-05	9.23618351187851e-05	0.633510630833394	9.09680702344692	10.8508208871602	10.7597797476596	1.19281643099522	1.75401386371325	1.75401386371325	Basal2	Basal1	down
ENSG00000161542.16	PRPSAP1	5635	Kruskal	fdr	0.000882971981197326	0.00449017358099195	0.000425548274401055	0.00519776988415779	0.326133018060976	19.8228606638151	13.3797011817688	14.7163820552606	1.48156228562307	6.44315948204632	6.44315948204632	Basal1	Basal2	up
ENSG00000162065.12	TBC1D24	57465	Kruskal	fdr	9.05107910466867e-05	0.000727530080555584	0.000717879737495287	5.92566175111189e-05	0.294205180928452	3.56532694578822	2.65095041158612	2.44881106754066	1.45594202551889	1.11651587824757	1.11651587824757	Basal1	Basal3	up
ENSG00000162078.11	ZG16B	124220	Kruskal	fdr	1.46127121315334e-06	2.62974697211558e-05	1.29705376127667e-06	3.56291002615074e-05	0.689544035112186	22.551954166716	3.09628534849961	3.9689448505708	7.28355162021621	19.4556688182164	19.4556688182164	Basal1	Basal2	up
ENSG00000162105.17	SHANK2	22941	Kruskal	fdr	0.00010948416222169	0.000842681971396534	0.000377898595486358	0.000107749763036634	0.551612877439946	4.09187025037378	2.55776035163415	2.56434742382707	1.59978640991893	1.53410989873964	1.53410989873964	Basal1	Basal2	up
ENSG00000162636.15	FAM102B	284611	Kruskal	fdr	0.00589229536799186	0.0199204475164881	0.0115404919026777	0.00337229241389626	0.365669311879711	13.8772262166444	10.8267281349567	10.5953099611303	1.30975179277945	3.28191625551412	3.28191625551412	Basal1	Basal3	up
ENSG00000162998.4	FRZB	2487	Kruskal	fdr	5.59925093260889e-05	0.000492430050344735	0.00183182637180408	3.28389642622216e-05	0.0700159411427877	5.18488364725912	3.14803199316337	2.96711983423929	1.74744666104408	2.21776381301983	2.21776381301983	Basal1	Basal3	up
ENSG00000163444.11	TMEM183A	92703	Kruskal	fdr	0.000438456247968598	0.00257379511794554	0.000205805642117132	0.00436379538897308	0.245097282935553	34.5180356347132	26.881020983148	30.5896551017478	1.28410433727026	7.63701465156515	7.63701465156515	Basal1	Basal2	up
ENSG00000163702.18	IL17RC	84818	Kruskal	fdr	0.00109664046705558	0.00530602542138218	0.00214627783797488	0.000948273004735842	0.453266706335237	13.715033322242	9.21845113449046	8.8797481143318	1.54452954584445	4.83528520791023	4.83528520791023	Basal1	Basal3	up
ENSG00000163814.7	CDCP1	64866	Kruskal	fdr	0.00105705565832194	0.00516723686497617	0.0135708671101021	0.000478764685459448	0.0894306924009712	8.51809020059123	11.3579986136037	12.9400223952694	1.5191224899651	4.4219321946782	4.4219321946782	Basal3	Basal1	down
ENSG00000163815.5	CLEC3B	7123	Kruskal	fdr	4.0988762307296e-05	0.000380629519447972	5.81961118077517e-05	0.000328077829001381	0.114140092580656	2.67880063828836	1.50899778465381	1.10431580440197	2.42575595460127	1.57448483388639	1.57448483388639	Basal1	Basal3	up
ENSG00000163864.15	NMNAT3	349565	Kruskal	fdr	0.000994608138857824	0.00493345169788684	0.000274078517566932	0.0154920843440233	0.224791537417489	3.58131854326283	2.15365363724165	2.6295347769765	1.66290367277893	1.42766490602118	1.42766490602118	Basal1	Basal2	up
ENSG00000164078.12	MST1R	4486	Kruskal	fdr	0.00130354678730306	0.00609032099952458	0.0141767429465061	0.000537752449618695	0.111797857529225	1.7984075346982	2.4328799856221	3.14501875056551	1.74877978983406	1.34661121586731	1.34661121586731	Basal3	Basal1	down
ENSG00000164099.3	PRSS12	8492	Kruskal	fdr	0.000238120742482045	0.00156938445265549	0.000374075882395728	0.000405999199219962	0.551610247906024	0.742371018898348	2.66756121167338	3.25556553057548	4.38536183080884	2.51319451167713	2.51319451167713	Basal3	Basal1	down
ENSG00000164151.11	ICE1	23379	Kruskal	fdr	0.0088815529987793	0.0273243068257583	0.0135708671101021	0.00419579860887221	0.618900332872119	10.477594636207	12.779697967848	12.7076100715803	1.2197167777121	2.30210333164097	2.30210333164097	Basal2	Basal1	down
ENSG00000164253.13	WDR41	55255	Kruskal	fdr	0.000229170131536056	0.00152122632395314	0.00498505454221148	6.75945442848246e-05	0.13973867212319	10.2439001776889	11.3817880557216	12.8149502900214	1.2509835187512	2.57105011233242	2.57105011233242	Basal3	Basal1	down
ENSG00000164284.14	GRPEL2	134266	Kruskal	fdr	0.000902880202949381	0.00456989052721983	0.000759947008159536	0.00156618622766496	0.965053250210147	5.49498531144966	6.48804963884424	6.85584445293927	1.2476547368842	1.36085914148962	1.36085914148962	Basal3	Basal1	down
ENSG00000164323.12	CFAP97	57587	Kruskal	fdr	0.000285062429831978	0.00182252414020208	0.00467090689148386	0.000165539070583975	0.0819214603821722	14.6669085808587	18.5005978972124	20.219744444483	1.3785962006248	5.55283586362436	5.55283586362436	Basal3	Basal1	down
ENSG00000164466.12	SFXN1	94081	Kruskal	fdr	2.839189556791e-08	1.13311064118665e-06	1.50309065968507e-05	2.32474619228756e-08	0.0535621135878724	6.9180987645963	8.48172276290547	9.08884728617263	1.31377819187625	2.17074852157632	2.17074852157632	Basal3	Basal1	down
ENSG00000164484.11	TMEM200A	114801	Kruskal	fdr	0.00238783354998506	0.0098087275997929	0.000507638216272202	0.0235190363780836	0.382288118905653	4.31283124500784	6.93826903510904	6.05067431185831	1.60875041033432	2.62543779010121	2.62543779010121	Basal2	Basal1	down
ENSG00000164649.19	CDCA7L	55536	Kruskal	fdr	6.05013917974443e-05	0.000527548250773946	0.00498505454221148	1.23731261195463e-05	0.075778087346464	19.1423763393121	12.2923822137816	10.5009131820823	1.82292492161298	8.6414631572298	8.6414631572298	Basal1	Basal3	up
ENSG00000164715.5	LMTK2	22853	Kruskal	fdr	0.00452899852760586	0.0161944573364615	0.00490477573499559	0.00351009130989476	0.774820775939746	5.55939932420238	4.23804982502777	4.44251950074907	1.31178243619775	1.32134949917462	1.32134949917462	Basal1	Basal2	up
ENSG00000164733.20	CTSB	1508	Kruskal	fdr	9.34001464162218e-06	0.000114894002895297	2.24094174706779e-05	3.02572174433503e-05	0.883208336678337	480.671292086114	716.890758423355	712.726556757628	1.49143660174097	236.219466337241	236.219466337241	Basal2	Basal1	down
ENSG00000164761.8	TNFRSF11B	4982	Kruskal	fdr	0.00841203484517536	0.0262139344638173	0.0115404919026777	0.00462724074378318	0.600847623443856	1.41170673571825	2.55697582194692	3.03574954832728	2.15041089733326	1.62404281260903	1.62404281260903	Basal3	Basal1	down
ENSG00000164898.12	FMC1	154791	Kruskal	fdr	9.24220198900934e-07	1.81645914648201e-05	1.77412421102638e-07	0.000792827645269352	0.0954187063164862	6.03679145560357	3.82924215874586	4.3017365300054	1.57649769989494	2.20754929685771	2.20754929685771	Basal1	Basal2	up
ENSG00000165055.15	METTL2B	55798	Kruskal	fdr	0.000209675960798511	0.00142094211090651	8.82742610597202e-05	0.00427904942301673	0.174396634865888	8.95880986655342	7.43249017795776	7.91838345985252	1.20535778077746	1.52631968859566	1.52631968859566	Basal1	Basal2	up
ENSG00000165169.10	DYNLT3	6990	Kruskal	fdr	0.00238779075703571	0.0098087275997929	0.00145185246516266	0.00471820538455077	0.659422999702546	16.5293676265826	22.2039601160267	19.9079993452584	1.3433036651879	5.67459248944409	5.67459248944409	Basal2	Basal1	down
ENSG00000165410.14	CFL2	1073	Kruskal	fdr	0.00078897872989846	0.00411278260597278	0.000393197927769221	0.00253758379516928	0.936320938003879	4.53328906355461	6.29364175242981	7.73751291158895	1.70682098650949	3.20422384803435	3.20422384803435	Basal3	Basal1	down
ENSG00000165475.13	CRYL1	51084	Kruskal	fdr	0.00666653681580954	0.0218169404869631	0.0131797684679985	0.00253758379516928	0.633510630833394	11.9100309528329	9.31370152826731	9.38565006992534	1.27876450804073	2.59632942456559	2.59632942456559	Basal1	Basal2	up
ENSG00000165795.23	NDRG2	57447	Kruskal	fdr	1.23311194077871e-09	1.14673510435287e-07	2.0422608422039e-07	1.16822877768637e-08	0.0561663022026368	132.091751667015	49.8898475616933	37.1779569945494	3.55295885909979	94.9137946724658	94.9137946724658	Basal1	Basal3	up
ENSG00000165905.17	LARGE2	120071	Kruskal	fdr	0.000292017492291306	0.00185660843316121	8.63798681840976e-05	0.0223957070088067	0.0646183954981493	9.05558267340913	4.53037106854656	6.08846502383909	1.99886113883257	4.52521160486257	4.52521160486257	Basal1	Basal2	up
ENSG00000166265.11	CYYR1	116159	Kruskal	fdr	0.000261135739095347	0.0017008827831961	0.000616041921465317	0.00024557900311105	0.712465474522285	13.1404528810946	7.17427443316797	7.46083349777012	1.83160722432695	5.96617844792665	5.96617844792665	Basal1	Basal2	up
ENSG00000166401.14	SERPINB8	5271	Kruskal	fdr	1.34225641084896e-05	0.000154733663115424	1.33458747877312e-05	0.000270629420747664	0.177689798390736	3.41041402861123	5.01129788865789	4.52179786867309	1.46941041369647	1.60088386004665	1.60088386004665	Basal2	Basal1	down
ENSG00000166479.9	TMX3	54495	Kruskal	fdr	0.000342136676579727	0.00210902900285556	0.00132614972819185	0.000284034542061758	0.303797824718042	11.2517888787305	14.5673008420226	15.3558440351463	1.36474690386111	4.10405515641584	4.10405515641584	Basal3	Basal1	down
ENSG00000166526.16	ZNF3	7551	Kruskal	fdr	7.70817258906892e-05	0.000638874381412126	5.95002515236842e-05	0.000415953817291804	0.712465474522285	18.1908362025047	12.6074484360357	12.7907665847473	1.44286421592732	5.58338776646903	5.58338776646903	Basal1	Basal2	up
ENSG00000166529.14	ZSCAN21	7589	Kruskal	fdr	0.0018570166677089	0.00804031542739815	0.0141767429465061	0.000848116462487434	0.131633399711872	5.19540969843427	4.37611508163669	3.97821894945046	1.30596374016869	1.21719074898381	1.21719074898381	Basal1	Basal3	up
ENSG00000166582.9	CENPV	201161	Kruskal	fdr	0.000178787832112795	0.0012535787535874	0.000210095733281233	0.000576325624347035	0.328678985297036	10.2173283829271	6.40977564396386	3.78094645472999	2.70232030663783	6.43638192819715	6.43638192819715	Basal1	Basal3	up
ENSG00000167191.11	GPRC5B	51704	Kruskal	fdr	9.34011390754632e-05	0.000745134356062155	1.24230364321369e-05	0.0216729980419625	0.0856095484659522	17.1202226415792	10.2813653035423	14.7354163381709	1.66517015358658	6.83885733803698	6.83885733803698	Basal1	Basal2	up
ENSG00000167526.13	RPL13	6137	Kruskal	fdr	0.00296047664844522	0.0116242068968043	0.0013751744327924	0.0101638142786832	0.399362060504747	355.553175237651	263.560917821838	277.48196508722	1.34903603377948	91.9922574158132	91.9922574158132	Basal1	Basal2	up
ENSG00000167601.11	AXL	558	Kruskal	fdr	0.00112245521531244	0.00540804153812903	0.000393197927769221	0.0139693227472036	0.196633362306157	11.0201810549763	16.1466817529352	14.0634266090963	1.46519205740671	5.12650069795892	5.12650069795892	Basal2	Basal1	down
ENSG00000167700.8	MFSD3	113655	Kruskal	fdr	0.000543773056560388	0.0030634125006689	0.000652543448966639	0.000775154378347608	0.770875897427561	5.05472342081497	3.04256638892039	3.21517405575264	1.6613354565481	2.01215703189458	2.01215703189458	Basal1	Basal2	up
ENSG00000167775.10	CD320	51293	Kruskal	fdr	0.00212600141141457	0.00892461413223619	0.000883576708494287	0.0242948074474596	0.134293656438898	13.2685728695579	8.46191488408546	11.0461525570443	1.56803431035597	4.80665798547244	4.80665798547244	Basal1	Basal2	up
ENSG00000167792.11	NDUFV1	4723	Kruskal	fdr	0.000212596870400655	0.00143473360177331	7.09758582641194e-05	0.0107256230010093	0.0923857439694025	39.4903534025808	29.8560478211339	33.4712946941997	1.32269192624441	9.6343055814469	9.6343055814469	Basal1	Basal2	up
ENSG00000167861.15	HID1	283987	Kruskal	fdr	0.000111874807733604	0.000857412761478838	0.0031340454962665	5.05354930511809e-05	0.0856095484659522	6.72428064255317	4.57208253652138	3.63506362308362	1.84983850072175	3.08921701946955	3.08921701946955	Basal1	Basal3	up
ENSG00000168118.11	RAB4A	5867	Kruskal	fdr	0.0140829417828417	0.0393552920907708	0.00993354904643113	0.0119326949943247	0.85885622974775	22.3247467174316	17.9384340054668	17.8636192297946	1.24973256708228	4.46112748763703	4.46112748763703	Basal1	Basal3	up
ENSG00000168175.14	MAPK1IP1L	93487	Kruskal	fdr	0.000839461609559475	0.00431406024415599	0.000988263151291188	0.00101351521465967	0.977383192024529	10.5963951307381	12.8577326249182	12.9325528472434	1.22046721433863	2.33615771650528	2.33615771650528	Basal3	Basal1	down
ENSG00000168209.4	DDIT4	54541	Kruskal	fdr	0.00147819281054136	0.00671579136645207	0.00112486361656713	0.00264394184167047	0.659422999702546	71.8472373119034	98.5867503354941	97.6313824692281	1.37217176364777	26.7395130235907	26.7395130235907	Basal2	Basal1	down
ENSG00000168214.20	RBPJ	3516	Kruskal	fdr	0.000316250966437778	0.00198279154312408	0.00696966717482256	9.97761214850383e-05	0.112964191115321	21.3923685396315	24.7281439290515	26.7837274908454	1.25202253510292	5.3913589512139	5.3913589512139	Basal3	Basal1	down
ENSG00000168255.19	POLR2J3	548644	Kruskal	fdr	0.000354206707499587	0.00216767888013841	0.00523307018354461	8.7711448723345e-05	0.226766295997929	26.2755598542124	19.9394148176058	17.4186477454551	1.5084730019337	8.85691210875731	8.85691210875731	Basal1	Basal3	up
ENSG00000168539.3	CHRM1	1128	Kruskal	fdr	2.54607066597797e-08	1.04399640219299e-06	9.08100671221984e-06	2.48100564402766e-08	0.0739884825417929	2.57342637908112	0.804969073927922	0.582350573722192	4.41903295918922	1.99107580535893	1.99107580535893	Basal1	Basal3	up
ENSG00000168672.3	FAM84B	157638	Kruskal	fdr	0.000123316673087731	0.000931151071535798	0.00130224683868925	5.18991340735187e-05	0.298975825553742	15.1556282492093	11.9783768969632	10.7195303480325	1.41383323309411	4.43609790117675	4.43609790117675	Basal1	Basal3	up
ENSG00000168743.12	NPNT	255743	Kruskal	fdr	2.60093736369541e-05	0.000264669207333948	0.000189454577921382	5.77103452455432e-05	0.115325608915985	11.0021772758569	6.18536036746158	3.93743651832587	2.7942488023997	7.06474075753105	7.06474075753105	Basal1	Basal3	up
ENSG00000168763.15	CNNM3	26505	Kruskal	fdr	0.0100760274174669	0.0301057138948327	0.00978437053719751	0.00717542882903621	0.681965191773191	6.20645414163437	5.306884884662	5.01120194757835	1.23851606990886	1.19525219405602	1.19525219405602	Basal1	Basal3	up
ENSG00000169100.13	SLC25A6	293	Kruskal	fdr	0.00696074370728106	0.0225965747018841	0.0066483659158987	0.00540162239993011	0.770875897427561	94.0770691857406	75.192437283442	73.1017544565164	1.28693312335891	20.9753147292242	20.9753147292242	Basal1	Basal3	up
ENSG00000169258.6	GPRIN1	114787	Kruskal	fdr	1.82304142578005e-05	0.000199059736805961	0.000242561848041256	1.07227195397114e-05	0.368407353191875	1.48729935630231	2.45803787532279	2.61633202392567	1.75911595257483	1.12903266762336	1.12903266762336	Basal3	Basal1	down
ENSG00000169282.17	KCNAB1	7881	Kruskal	fdr	0.000159015088832046	0.00114478392183023	0.000138382851431234	0.000513388285561041	0.948626825713195	1.69037682385953	0.755912626290524	0.687462466977232	2.45886416358425	1.0029143568823	1.0029143568823	Basal1	Basal3	up
ENSG00000169436.16	COL22A1	169044	Kruskal	fdr	0.00173928899680299	0.00764296200358647	0.000434015532437221	0.00871147835748386	0.997943653406319	0.648868222506178	4.76849149135213	5.77666370526974	8.90267623672191	5.12779548276356	5.12779548276356	Basal3	Basal1	down
ENSG00000169554.18	ZEB2	9839	Kruskal	fdr	0.00829122943564647	0.0258997645951824	0.0205078278257948	0.00351009130989476	0.346860333553225	12.0863743220068	13.6645679724289	15.701387176448	1.29909820415367	3.61501285444127	3.61501285444127	Basal3	Basal1	down
ENSG00000169738.7	DCXR	51181	Kruskal	fdr	2.95644550729527e-05	0.000292276067547258	1.85873721669691e-05	0.000320318815045073	0.615270868760935	30.4317496672291	20.457588328021	21.0877351062178	1.48755313574994	9.97416133920805	9.97416133920805	Basal1	Basal2	up
ENSG00000169756.16	LIMS1	3987	Kruskal	fdr	9.24304432944388e-07	1.81645914648201e-05	1.43338884626544e-05	1.6299818088472e-06	0.352170410179698	21.6327067658619	28.5507399918329	30.4699485964254	1.40851299498541	8.83724183056343	8.83724183056343	Basal3	Basal1	down
ENSG00000169967.16	MAP3K2	10746	Kruskal	fdr	2.02685379018684e-05	0.00021704644774695	0.00214627783797488	8.03049033705234e-06	0.0435925507550956	8.8523110319276	10.1630863800232	11.5979254810761	1.31015792816654	2.7456144491485	2.7456144491485	Basal3	Basal1	down
ENSG00000170153.10	RNF150	57484	Kruskal	fdr	0.000103055111311928	0.000802425647970831	0.000592772947450486	0.000128755131122598	0.177689798390736	1.69044004697315	3.2521580179501	3.6831724838574	2.17882467376017	1.99273243688425	1.99273243688425	Basal3	Basal1	down
ENSG00000170260.8	ZNF212	7988	Kruskal	fdr	2.21911291144624e-05	0.000232761352114782	1.69176182645712e-05	0.000264151451653691	0.434857143908968	6.82018390612031	4.87931123133937	5.00355880506403	1.39777595294903	1.94087267478094	1.94087267478094	Basal1	Basal2	up
ENSG00000170458.13	CD14	929	Kruskal	fdr	0.00026264337575623	0.00170612855989241	0.0135708671101021	8.7711448723345e-05	0.0446774545470317	18.8569497887078	23.4182180533423	27.5665197453384	1.46187586296943	8.70956995663063	8.70956995663063	Basal3	Basal1	down
ENSG00000170604.4	IRF2BP1	26145	Kruskal	fdr	0.00716677158430667	0.0230885749233523	0.0156841215340655	0.00238536871820523	0.626187140574944	4.40902572085686	3.57877475785626	3.27304605693847	1.34707109040224	1.13597966391838	1.13597966391838	Basal1	Basal3	up
ENSG00000170899.10	GSTA4	2941	Kruskal	fdr	2.89728298712047e-06	4.55227098930262e-05	0.000417235459702614	1.5316333717759e-06	0.0498454252692181	22.1419163097159	16.6194796653925	13.8353974009461	1.600381663645	8.30651890876973	8.30651890876973	Basal1	Basal3	up
ENSG00000171051.8	FPR1	2357	Kruskal	fdr	0.00247825153868753	0.0100997695212879	0.0100847503746425	0.00101351521465967	0.296584086514203	6.56813693640863	7.87799255354207	8.85884203157866	1.34876025231328	2.29070509517004	2.29070509517004	Basal3	Basal1	down
ENSG00000171119.2	NRTN	4902	Kruskal	fdr	1.60986258011003e-06	2.82904964801253e-05	0.000268572139154857	7.40256420890408e-07	0.0631365365100778	1.94091714762308	0.876917025010179	0.610081438726337	3.18140665232354	1.33083570889675	1.33083570889675	Basal1	Basal3	up
ENSG00000171130.17	ATP6V0E2	155066	Kruskal	fdr	0.00122555581516877	0.00579559679406816	0.000232835155162962	0.0105353587361922	0.747334221345766	12.9250791357115	8.58823934791671	8.63302833955757	1.50497425748233	4.33683978779479	4.33683978779479	Basal1	Basal2	up
ENSG00000171163.15	ZNF692	55657	Kruskal	fdr	0.000202486305075831	0.00138234064820999	0.000274078517566932	0.000387517958583105	0.648265258329202	8.87841210929963	6.23506133031992	6.44802113484109	1.42394944314751	2.64335077897971	2.64335077897971	Basal1	Basal2	up
ENSG00000171219.8	CDC42BPG	55561	Kruskal	fdr	0.000710491330364375	0.00378021064795018	0.00140030865394312	0.000603455929656475	0.611650794469003	5.48592781281382	4.09544784379972	3.77109855713046	1.45472936591406	1.71482925568336	1.71482925568336	Basal1	Basal3	up
ENSG00000171314.8	PGAM1	5223	Kruskal	fdr	8.98028359604625e-06	0.000111670372343413	0.000185561966808131	1.20247733017891e-05	0.100650334473033	72.4883813653457	88.9953426702115	95.7951599662337	1.32152433482299	23.3067786008881	23.3067786008881	Basal3	Basal1	down
ENSG00000171858.17	RPS21	6227	Kruskal	fdr	0.0127027430032709	0.036219907452485	0.012987982441172	0.00731047133021559	0.850767429862787	639.877916515889	530.326042934791	542.969925431232	1.20657456868391	109.551873581097	109.551873581097	Basal1	Basal2	up
ENSG00000172270.18	BSG	682	Kruskal	fdr	0.0091669012547321	0.0279786263798639	0.0168454661970621	0.0039547865231646	0.507744674560596	152.92876747157	138.937872456908	130.552672181942	1.17139515350895	22.3760952896281	22.3760952896281	Basal1	Basal3	up
ENSG00000172354.9	GNB2	2783	Kruskal	fdr	0.00263921890522903	0.0106203584965509	0.0112017768676308	0.000867326721354597	0.360231453982024	78.4167619955998	68.4065912328746	65.2109941660038	1.2025083039829	13.205767829596	13.205767829596	Basal1	Basal3	up
ENSG00000172663.8	TMEM134	80194	Kruskal	fdr	0.000100225254379062	0.000784210162685769	0.000237651815069761	0.000125534435748109	0.895427400671113	4.88978881303558	3.75829794921888	3.84328999007232	1.30106470511522	1.1314908638167	1.1314908638167	Basal1	Basal2	up
ENSG00000172889.15	EGFL7	51162	Kruskal	fdr	4.17607743062991e-05	0.000386690047364092	0.000322094769325472	7.5051991588493e-05	0.112964191115321	4.10253640536965	2.63541679820345	2.37265247243101	1.72909284146709	1.72988393293864	1.72988393293864	Basal1	Basal3	up
ENSG00000172992.11	DCAKD	79877	Kruskal	fdr	0.00416759132058913	0.0151659436260944	0.00135045687212694	0.0128029017011394	0.810574965720618	8.72602778222353	7.04814284922852	6.8669185196035	1.27073413749016	1.85910926262003	1.85910926262003	Basal1	Basal3	up
ENSG00000173269.13	MMRN2	79812	Kruskal	fdr	0.00197980299855226	0.00845702221535423	0.00866104043395201	0.00113155474473341	0.191326064392107	5.84955561163812	4.26451385568379	4.02658178079096	1.45273483318873	1.82297383084716	1.82297383084716	Basal1	Basal3	up
ENSG00000173432.10	SAA1	6288	Kruskal	fdr	0.00641104358904177	0.0212232552739442	0.0028300394939729	0.0123610168588983	0.770875897427561	42.4898358411681	84.372639459386	84.8480856193908	1.99690311670214	42.3582497782228	42.3582497782228	Basal3	Basal1	down
ENSG00000173726.10	TOMM20	9804	Kruskal	fdr	0.0188854925116969	0.0495823899037337	0.0173307344021226	0.0107256230010093	0.911757659725947	93.4363920748022	85.9220423149713	80.8321305019173	1.15593132946788	12.6042615728849	12.6042615728849	Basal1	Basal3	up
ENSG00000174903.15	RAB1B	81876	Kruskal	fdr	0.00470877813932704	0.0167281688751527	0.00242426402377891	0.00787373216261267	0.981494519570376	74.8908936960716	63.6744805331943	64.404964613792	1.17615240939469	11.2164131628773	11.2164131628773	Basal1	Basal2	up
ENSG00000175137.10	SH3BP5L	80851	Kruskal	fdr	0.00625647664294772	0.0208434830360528	0.00416398686088562	0.00717542882903621	0.985606338694921	11.7130496427321	10.0646150941994	9.82345752405939	1.19235509636447	1.88959211867276	1.88959211867276	Basal1	Basal3	up
ENSG00000175416.12	CLTB	1212	Kruskal	fdr	8.70561022396102e-05	0.00070442231604041	0.00114574481754247	3.76127042203457e-05	0.253569492612858	17.306555288571	21.406307997167	23.5229359715164	1.3591922586149	6.21638068294545	6.21638068294545	Basal3	Basal1	down
ENSG00000175592.8	FOSL1	8061	Kruskal	fdr	8.10319697217416e-06	0.000103206904555162	9.44344626790214e-07	0.00500089408105598	0.0964472337808154	1.24629475546783	3.11951942990305	2.11345761329572	2.50303502940767	1.87322467443521	1.87322467443521	Basal2	Basal1	down
ENSG00000175727.13	MLXIP	22877	Kruskal	fdr	0.00191140377579476	0.0082372602630481	0.00396244004934031	0.00156618622766496	0.331237803277201	14.6957121455918	11.6120206364041	11.2025453705985	1.31181902500134	3.49316677499334	3.49316677499334	Basal1	Basal3	up
ENSG00000176018.12	LYSMD3	116068	Kruskal	fdr	0.0082193041304469	0.0257247013010251	0.017828218999842	0.00330525660866309	0.453266706335237	6.02834652768474	7.04656787630788	7.79377301923493	1.2928541820618	1.7654264915502	1.7654264915502	Basal3	Basal1	down
ENSG00000176148.15	TCP11L1	55346	Kruskal	fdr	1.08069397496063e-05	0.000129496720698735	3.45577910734833e-06	0.00372641315051082	0.0463474612650854	5.09509340902242	7.06858521761663	6.33140503834759	1.38733182106133	1.97349180859421	1.97349180859421	Basal2	Basal1	down
ENSG00000176435.6	CLEC14A	161198	Kruskal	fdr	0.001015479344319	0.00501317158653393	0.00978437053719751	0.000661318041081643	0.0810198626783802	5.44425577678884	4.45689773298955	3.93936818812429	1.38201242351533	1.50488758866456	1.50488758866456	Basal1	Basal3	up
ENSG00000176783.14	RUFY1	80230	Kruskal	fdr	0.000282709040440641	0.00181149446885459	0.000652543448966639	0.000277256067819533	0.644563336040087	14.0079822426625	17.0378105901297	17.2781767728351	1.2334522184225	3.27019453017252	3.27019453017252	Basal3	Basal1	down
ENSG00000176915.14	ANKLE2	23141	Kruskal	fdr	0.000338269816688752	0.00208916814654038	0.00675395536605181	7.70344005181545e-05	0.176037474758345	14.870059990322	16.8642810976163	18.0279834038169	1.21236790003202	3.15792341349484	3.15792341349484	Basal3	Basal1	down
ENSG00000176973.7	FAM89B	23625	Kruskal	fdr	0.00553209708683116	0.0190068656495758	0.00193160199074972	0.0280663577022782	0.296584086514203	16.4606704761075	12.2617376409491	13.2948603079538	1.34244190816282	4.19893283515843	4.19893283515843	Basal1	Basal2	up
ENSG00000177685.16	CRACR2B	283229	Kruskal	fdr	1.29456784825354e-06	2.39630673320532e-05	3.46557769569202e-07	0.000387517958583105	0.164790684580827	12.188939217892	5.14519653042902	6.4368895902484	2.36899390447106	7.04374268746296	7.04374268746296	Basal1	Basal2	up
ENSG00000177732.8	SOX12	6666	Kruskal	fdr	0.0162411471514482	0.0440439425192614	0.0113700146957144	0.0132587082105027	0.875077520878965	4.63846473935257	2.81474030055376	2.93519397704451	1.64791925508723	1.82372443879881	1.82372443879881	Basal1	Basal2	up
ENSG00000177879.15	AP3S1	1176	Kruskal	fdr	0.000756268739900635	0.00396195127458457	0.000237651815069761	0.00787373216261267	0.333809468538416	27.3516061837462	33.7806115193831	32.2673601254569	1.23505037665603	6.42900533563691	6.42900533563691	Basal2	Basal1	down
ENSG00000178445.9	GLDC	2731	Kruskal	fdr	0.013173634599331	0.0372588419779683	0.00696957149443662	0.0209703601854839	0.468938316766923	0.45766540768312	2.35157932917157	1.34969284890884	5.1382064051469	1.89391392148845	1.89391392148845	Basal2	Basal1	down
ENSG00000178605.13	GTPBP6	8225	Kruskal	fdr	0.00325750012853375	0.0125371826729073	0.000867162724031422	0.0128029017011394	0.899506088515473	7.3372497884206	5.45004234515956	5.16108735954729	1.42164805151917	2.17616242887331	2.17616242887331	Basal1	Basal3	up
ENSG00000179119.14	SPTY2D1	144108	Kruskal	fdr	0.000353733149142593	0.00216634739119595	0.0143839402095972	0.000142433141101951	0.0425299833573837	9.37110460925931	10.3630326522302	11.5746518348082	1.23514274116326	2.20354722554893	2.20354722554893	Basal3	Basal1	down
ENSG00000179750.15	APOBEC3B	9582	Kruskal	fdr	0.000347560378672005	0.00213433918479276	0.00730484707276081	9.97761214850383e-05	0.12771982979397	7.59032705405953	13.540669112877	17.7871595395543	2.34339830324455	10.1968324854948	10.1968324854948	Basal3	Basal1	down
ENSG00000180354.15	MTURN	222166	Kruskal	fdr	2.6609709240214e-07	6.70799362895979e-06	5.09222470221423e-05	2.44039259559658e-07	0.0555055671656833	7.04286822417087	4.78441495540052	4.22656510239411	1.66633378489343	2.81630312177676	2.81630312177676	Basal1	Basal3	up
ENSG00000180425.11	C11orf71	54494	Kruskal	fdr	0.0135619476152429	0.0381207883458954	0.00594985913200168	0.0223957070088067	0.65569516878394	4.28249981206139	2.96586181424376	3.09528627846633	1.44393099890709	1.31663799781763	1.31663799781763	Basal1	Basal2	up
ENSG00000182022.17	CHST15	51363	Kruskal	fdr	9.30530345667072e-06	0.000114539504739615	1.30312272812436e-05	6.24676249580547e-05	0.640870206133594	8.51800417402614	12.3354684286416	12.9221625380537	1.51704111362813	4.40415836402751	4.40415836402751	Basal3	Basal1	down
ENSG00000182154.7	MRPL41	64975	Kruskal	fdr	0.000288329518027449	0.00183917706346619	6.35807264686124e-05	0.0202882666849964	0.100650334473033	5.87866226994394	4.29682929625274	4.86507389314042	1.36813958959708	1.5818329736912	1.5818329736912	Basal1	Basal2	up
ENSG00000182326.14	C1S	716	Kruskal	fdr	0.00184639888419388	0.00800504321061618	0.00437479108773467	0.00115663739179657	0.413934941780437	206.338564957555	285.868925372007	276.191617725392	1.38543623888637	79.5303604144516	79.5303604144516	Basal2	Basal1	down
ENSG00000182568.16	SATB1	6304	Kruskal	fdr	0.00693259091778583	0.0225269831709171	0.00396244004934031	0.00911819592225029	0.919937226690262	9.22760414913843	5.82879505984428	6.09078920530742	1.58310663771818	3.39880908929415	3.39880908929415	Basal1	Basal2	up
ENSG00000182718.16	ANXA2	302	Kruskal	fdr	6.78761513041169e-07	1.42312931687898e-05	4.20091780427165e-07	3.970085188931e-05	0.537918929855734	475.065782618114	639.588355123386	621.627748425343	1.34631534942083	164.522572505272	164.522572505272	Basal2	Basal1	down
ENSG00000183077.15	AFMID	125061	Kruskal	fdr	0.00167685159367699	0.00742567499993299	0.00170615453663963	0.00197748530290039	0.666904015020934	17.678365608849	12.6714573511803	13.3381980326209	1.39513278693254	5.0069082576687	5.0069082576687	Basal1	Basal2	up
ENSG00000183172.8	SMDT1	91689	Kruskal	fdr	6.22527498197596e-05	0.000540636481455249	0.000342049939464823	5.18991340735187e-05	0.450168239392663	15.5262732110016	11.4346115834423	10.9218553184213	1.42157836359672	4.60441789258023	4.60441789258023	Basal1	Basal3	up
ENSG00000183258.11	DDX41	51428	Kruskal	fdr	0.00285891299189101	0.0113214818480835	0.00250953464536955	0.00311136681196138	0.989718540199088	16.5229936878877	19.3081776487113	19.7015248915103	1.19237017599013	3.17853120362268	3.17853120362268	Basal3	Basal1	down
ENSG00000183569.17	SERHL2	253190	Kruskal	fdr	4.72330948297695e-06	6.69206660309374e-05	0.000434015532437221	3.83482173311396e-06	0.0414894030772424	2.40364338801404	1.29471443576037	0.97925084921732	2.45457370798829	1.42439253879672	1.42439253879672	Basal1	Basal3	up
ENSG00000183696.13	UPP1	7378	Kruskal	fdr	0.00959824471706805	0.0289286396216567	0.0137702343634694	0.00436379538897308	0.724025915760908	5.41876668627456	7.02834526602962	7.07423134427736	1.30550580119938	1.6554646580028	1.6554646580028	Basal3	Basal1	down
ENSG00000184012.11	TMPRSS2	7113	Kruskal	fdr	0.00021181736290816	0.00143195904886365	6.79251295479564e-05	0.00281113438538588	0.440945198448119	6.91842157485153	2.98777400214875	3.518615818791	2.31557727253666	3.93064757270278	3.93064757270278	Basal1	Basal2	up
ENSG00000184014.7	DENND5A	23258	Kruskal	fdr	0.000552922638723538	0.00310595503070251	0.00173680653511061	0.000320318815045073	0.565475945733255	21.0927423998712	24.0917795373434	26.4064521613371	1.25192123720708	5.31370976146584	5.31370976146584	Basal3	Basal1	down
ENSG00000184058.13	TBX1	6899	Kruskal	fdr	5.50812013726172e-05	0.000485807894744267	0.00324077064221947	1.73338361649876e-05	0.0727150620000742	1.80138328896936	0.976310168209657	0.251913945423662	7.15078828184696	1.5494693435457	1.5494693435457	Basal1	Basal3	up
ENSG00000184076.13	UQCR10	29796	Kruskal	fdr	0.00026951045806124	0.00174490515085885	0.000129865529464419	0.00550623173779366	0.129014170796831	71.5319449100999	57.4947048803145	60.4521629568463	1.24414839695249	14.0372400297855	14.0372400297855	Basal1	Basal2	up
ENSG00000184162.14	NR2C2AP	126382	Kruskal	fdr	0.000190967819282014	0.00132275500198333	7.09758582641194e-05	0.00189601668710623	0.558523509313008	18.4035931414806	15.1480300884238	15.5281071941678	1.21491659536277	3.25556305305681	3.25556305305681	Basal1	Basal2	up
ENSG00000184343.10	SRPK3	26576	Kruskal	fdr	0.000948204599883136	0.00474982077405377	0.000779175879068331	0.00167496836565161	0.950570478127505	1.34822749341701	0.370142739117619	0.341459027668225	3.94843124407594	1.00676846574879	1.00676846574879	Basal1	Basal3	up
ENSG00000184402.14	SS18L1	26039	Kruskal	fdr	3.31664085615276e-05	0.000320388825448236	0.000328622142763194	2.94403693593313e-05	0.238874850381941	6.37065990734702	4.47502413183266	4.01642600214264	1.5861514450779	2.35423390520437	2.35423390520437	Basal1	Basal3	up
ENSG00000184436.11	THAP7	80764	Kruskal	fdr	0.00218450029447386	0.00911897502650213	0.00654426297153665	0.000740899854468957	0.644563336040087	7.16141014447323	6.04428480422655	5.80593711217903	1.23346326460389	1.3554730322942	1.3554730322942	Basal1	Basal3	up
ENSG00000184557.4	SOCS3	9021	Kruskal	fdr	0.00011331432802258	0.000866395467917727	0.00402861613264319	4.07857356531171e-05	0.0837490674478197	17.2426292224863	22.5922456234267	27.937706298264	1.62026950401684	10.6950770757777	10.6950770757777	Basal3	Basal1	down
ENSG00000184983.9	NDUFA6	4700	Kruskal	fdr	0.0063138720851832	0.0209987025748838	0.00558108994299084	0.00529881077234074	0.88727841851926	41.6573313776402	33.1905122639479	33.9136670006557	1.25509757265449	8.46681911369232	8.46681911369232	Basal1	Basal2	up
ENSG00000185324.21	CDK10	8558	Kruskal	fdr	0.000324388766421166	0.00202234516147896	0.000218929078446953	0.00110697577076835	0.806581207038219	7.82260085779546	6.05283635028487	5.82693138243938	1.34249064290862	1.99566947535609	1.99566947535609	Basal1	Basal3	up
ENSG00000185630.18	PBX1	5087	Kruskal	fdr	0.000729462272210613	0.0038558141753292	0.000988263151291188	0.00092740505271498	0.600847623443856	15.4965087327988	11.8374655475796	11.870768344743	1.30910697653244	3.65904318521928	3.65904318521928	Basal1	Basal2	up
ENSG00000185924.6	RTN4RL1	146760	Kruskal	fdr	4.18327770926549e-05	0.000387172312177543	1.77331996442233e-05	0.00248564192285964	0.10834412757851	1.49873195877137	0.464954078111425	0.766541115932509	3.22339781351956	1.03377788065995	1.03377788065995	Basal1	Basal2	up
ENSG00000186716.20	BCR	613	Kruskal	fdr	0.00173458065484584	0.00762744561257553	0.000731655613248411	0.0059431972411497	0.65569516878394	11.6417759558882	8.86510153782795	9.10552798836214	1.31321405696393	2.77667441806023	2.77667441806023	Basal1	Basal2	up
ENSG00000187513.8	GJA4	2701	Kruskal	fdr	0.00533070333856676	0.0184519234351529	0.00604541756339592	0.00411401974289457	0.611650794469003	4.76826725701896	3.37326929093371	3.17606510667084	1.50131281849479	1.59220215034811	1.59220215034811	Basal1	Basal3	up
ENSG00000187954.12	CYHR1	50626	Kruskal	fdr	0.00519773847241864	0.0180721368425633	0.00292824528748743	0.00772938670812232	0.911757659725947	15.4952255478418	12.0916705600541	12.7069144328825	1.28147930187841	3.4035549877877	3.4035549877877	Basal1	Basal2	up
ENSG00000188186.10	LAMTOR4	389541	Kruskal	fdr	0.00420603627556223	0.0152772418336437	0.00644162840683321	0.00248588549284547	0.633510630833394	30.9646505556597	26.5802736987166	26.0058376778758	1.19068075942051	4.9588128777839	4.9588128777839	Basal1	Basal3	up
ENSG00000188343.12	FAM92A	137392	Kruskal	fdr	0.00505917856155256	0.0177075805010509	0.0013751744327924	0.0318322169858742	0.344224508504487	4.1334340229122	6.66765453898685	6.31639384622594	1.61310293137065	2.53422051607465	2.53422051607465	Basal2	Basal1	down
ENSG00000188643.10	S100A16	140576	Kruskal	fdr	0.00376135090311793	0.0140237130544792	0.00273484989824589	0.00481078574154497	0.759077148116339	34.395239547507	50.2674596452971	54.7957249992522	1.59311944676437	20.4004854517453	20.4004854517453	Basal3	Basal1	down
ENSG00000188725.7	SMIM15	643155	Kruskal	fdr	0.000736747612349245	0.00388481459403688	0.0152396784328023	0.000206897353107588	0.101723598706469	15.6233141745906	17.181137997002	18.2193816914346	1.16616624922426	2.59606751684397	2.59606751684397	Basal3	Basal1	down
ENSG00000188883.4	KLRG2	346689	Kruskal	fdr	0.000481950086088503	0.002787851747981	0.00839886915718204	0.000169717287225891	0.111797857529225	4.73119375532851	3.07768201188901	2.00631148196838	2.35815515080778	2.72488227336013	2.72488227336013	Basal1	Basal3	up
ENSG00000188910.7	GJB3	2707	Kruskal	fdr	3.97218661026298e-06	5.82667312883557e-05	7.84804425824617e-06	3.02572174433503e-05	0.405153799780734	1.0487054540015	4.18679932666899	5.41661468754976	5.16504864819938	4.36790923354826	4.36790923354826	Basal3	Basal1	down
ENSG00000189043.9	NDUFA4	4697	Kruskal	fdr	0.00011409033573628	0.000871642989532368	0.000174330393838218	0.000233885646849469	0.681965191773191	108.76202153799	73.8152464014965	73.7703707628534	1.47433204433285	34.9916507751366	34.9916507751366	Basal1	Basal3	up
ENSG00000189077.10	TMEM120A	83862	Kruskal	fdr	2.1246500568525e-07	5.6106927316556e-06	3.02588438602144e-05	2.88107068890564e-07	0.0555055671656833	16.3556128197925	12.0688825633957	10.2059382858474	1.60255846760046	6.1496745339451	6.1496745339451	Basal1	Basal3	up
ENSG00000189339.11	SLC35E2B	728661	Kruskal	fdr	0.000208720303002333	0.00141693601437421	0.000100490850644297	0.00197748530290039	0.362944007870854	10.7494027676712	6.91913120189546	7.80267204336813	1.5535769526565	3.83027156577577	3.83027156577577	Basal1	Basal2	up
ENSG00000196083.9	IL1RAP	3556	Kruskal	fdr	2.60904408404689e-05	0.000265216426869955	3.45577910734833e-06	0.0193009898866358	0.0457850465548153	3.7605469297536	6.15088158208753	4.96757914563356	1.63563484168261	2.39033465233394	2.39033465233394	Basal2	Basal1	down
ENSG00000196187.11	TMEM63A	9725	Kruskal	fdr	0.000561572185990065	0.00313371145762358	0.000677984528576656	0.000829301454247075	0.716311773354949	18.1123852363125	14.2905696055323	13.6987125845206	1.32219616438842	4.41367265179191	4.41367265179191	Basal1	Basal3	up
ENSG00000196476.11	C20orf96	140680	Kruskal	fdr	0.00657398588087302	0.0215831063480824	0.0066483659158987	0.00453786709149525	0.981494519570376	5.17053668376137	4.18666531286183	3.9002273428819	1.32570135769081	1.27030934087946	1.27030934087946	Basal1	Basal3	up
ENSG00000196611.4	MMP1	4312	Kruskal	fdr	0.000679455965562707	0.00364011522390572	0.000150559855322511	0.0147133485331945	0.243010626068953	13.1331182045768	50.2368696832973	39.2034026867475	3.82520501991601	37.1037514787206	37.1037514787206	Basal2	Basal1	down
ENSG00000196636.7	SDHAF3	57001	Kruskal	fdr	0.000286831185195547	0.0018314227711763	0.00130224683868925	0.000192138333360089	0.357531662294058	10.6373862260679	6.61154170337261	5.99533642099509	1.77427678433805	4.64204980507286	4.64204980507286	Basal1	Basal3	up
ENSG00000196683.10	TOMM7	54543	Kruskal	fdr	0.000173830160974562	0.00123055753097598	9.4195696576545e-05	0.000948273004735842	0.854809922479302	141.241401119626	120.37245286438	115.028735739024	1.22787927914007	26.2126653806022	26.2126653806022	Basal1	Basal3	up
ENSG00000196700.8	ZNF512B	57473	Kruskal	fdr	0.000471279550087091	0.00273820140889544	0.0213773761230226	0.000149774620773311	0.0446774545470317	5.98434586779487	5.02254146114642	4.34812393069351	1.3763052670949	1.63622193710136	1.63622193710136	Basal1	Basal3	up
ENSG00000196781.14	TLE1	7088	Kruskal	fdr	0.0171698061817343	0.0460356398052405	0.00719154696736023	0.0303720971639933	0.565475945733255	21.3030416507593	17.2590166829412	19.2293937508951	1.23431375275367	4.04402496781816	4.04402496781816	Basal1	Basal2	up
ENSG00000197019.4	SERTAD1	29950	Kruskal	fdr	0.00534591585370863	0.0184914078185942	0.0053181865853019	0.00462724074378318	0.644563336040087	3.96098527246545	4.64852370259238	5.10004975171131	1.28757099582369	1.13906447924586	1.13906447924586	Basal3	Basal1	down
ENSG00000197043.13	ANXA6	309	Kruskal	fdr	0.00167203721032315	0.0074128000045257	0.000469482284586163	0.00962835785439519	0.608040181634886	94.9960109126339	113.911444030705	111.97434511528	1.19911818334633	18.9154331180714	18.9154331180714	Basal2	Basal1	down
ENSG00000197183.14	NOL4L	140688	Kruskal	fdr	8.63253782080775e-07	1.71907792095512e-05	2.69722340625266e-05	6.10844048662912e-07	0.434857143908968	9.72696465964519	7.75353086057807	7.24277842630436	1.34298802022146	2.48418623334083	2.48418623334083	Basal1	Basal3	up
ENSG00000197226.12	TBC1D9B	23061	Kruskal	fdr	7.74498679277508e-05	0.00064055984384841	3.167722631808e-05	0.00123500140191508	0.399362060504747	14.7076372749442	19.1536892413439	17.902833157868	1.30229545937837	4.4460519663997	4.4460519663997	Basal2	Basal1	down
ENSG00000197586.12	ENTPD6	955	Kruskal	fdr	7.18842614522761e-05	0.000604997784160207	3.55047037476371e-05	0.00323943672673132	0.0933880099055991	24.006001417731	17.8446585799289	18.5844042728598	1.34527658852112	6.16134283780207	6.16134283780207	Basal1	Basal2	up
ENSG00000197647.11	ZNF433	163059	Kruskal	fdr	0.00369851917703117	0.0138505623747164	0.0105507247483516	0.00123500140191508	0.54817338823519	2.98551585670752	2.23882062985342	1.97467626039254	1.51190142738337	1.01083959631498	1.01083959631498	Basal1	Basal3	up
ENSG00000197747.8	S100A10	6281	Kruskal	fdr	0.00563776076273452	0.0192711076652318	0.00196595383418314	0.0231392773842859	0.382288118905653	151.800505345169	234.911802514292	190.234904726596	1.54750342879387	83.1112971691227	83.1112971691227	Basal2	Basal1	down
ENSG00000197756.9	RPL37A	6168	Kruskal	fdr	0.0169748668742046	0.0456325743522878	0.0126118019906765	0.0132587082105027	0.766936936284401	330.845104291027	269.954669161887	268.966019471223	1.2300628344854	61.8790848198042	61.8790848198042	Basal1	Basal3	up
ENSG00000197860.9	SGTB	54557	Kruskal	fdr	5.45590386944172e-05	0.000482442891749178	0.00173680653511061	2.63778298397034e-05	0.0913921348121103	2.29639653642668	3.10849856427472	3.83255147916507	1.66894149959342	1.53615494273839	1.53615494273839	Basal3	Basal1	down
ENSG00000197930.12	ERO1A	30001	Kruskal	fdr	1.11580997081243e-05	0.00013272265968611	0.000616041921465317	3.29859506637411e-06	0.161678875416349	13.4025236405352	21.5017196911935	21.6219309506002	1.61327310665627	8.21940731006507	8.21940731006507	Basal3	Basal1	down
ENSG00000198160.14	MIER1	57708	Kruskal	fdr	0.0033915082877632	0.0129430634834043	0.0152396784328023	0.00174225294514817	0.172767242192383	10.7814887670427	12.2760865109595	13.3517499818276	1.23839576057824	2.57026121478485	2.57026121478485	Basal3	Basal1	down
ENSG00000198171.12	DDRGK1	65992	Kruskal	fdr	9.51038979798364e-05	0.00075415722608572	7.41558905871564e-05	0.00358089483200164	0.0522983070211887	27.6547455965372	20.3648194915019	23.0884809376511	1.3579666447855	7.28992610503533	7.28992610503533	Basal1	Basal2	up
ENSG00000198478.7	SH3BGRL2	83699	Kruskal	fdr	0.00209781154511253	0.00883490036637209	0.000665150901384692	0.0259131006092081	0.181029041170137	5.21102918680458	2.66867353910962	3.53579152329944	1.95266641289635	2.54235564769496	2.54235564769496	Basal1	Basal2	up
ENSG00000198643.6	FAM3D	131177	Kruskal	fdr	3.6578296983486e-05	0.00034757645625284	0.000449209930107836	6.4943829647643e-05	0.0669606234868502	3.61506505043169	0.992017584602585	0.272166763855423	13.2825367771652	3.34289828657627	3.34289828657627	Basal1	Basal3	up
ENSG00000198677.10	TTC37	9652	Kruskal	fdr	0.0065685108538395	0.0215724192219034	0.0113700146957144	0.00387728723659075	0.402251678787151	15.0645640515923	16.9412431779651	18.2801545012536	1.21345393326011	3.2155904496613	3.2155904496613	Basal3	Basal1	down
ENSG00000198689.10	SLC9A6	10479	Kruskal	fdr	0.000963724499030416	0.0048102078487815	0.00302955179071071	0.000661318041081643	0.323599904333548	4.72200270598874	5.62673102689877	5.88578761220041	1.24646002526337	1.16378490621167	1.16378490621167	Basal3	Basal1	down
ENSG00000198712.1	MT-CO2	4513	Kruskal	fdr	6.33278681768247e-05	0.00054679717720336	1.77337802101654e-05	0.00253758379516928	0.245097282935553	9815.34598634028	6444.58201648202	7162.00905551244	1.52303841602722	3370.76396985826	3370.76396985826	Basal1	Basal2	up
ENSG00000198722.14	UNC13B	10497	Kruskal	fdr	0.000135375309184658	0.00100733327309074	0.000178001217168565	0.000312731823725717	0.712465474522285	10.6100673603148	6.90045892239745	7.32083316832689	1.53758865600615	3.70960843791732	3.70960843791732	Basal1	Basal2	up
ENSG00000198727.2	MT-CYB	4519	Kruskal	fdr	1.70625172559913e-06	2.97156886547891e-05	2.48203087680504e-06	1.99916731754468e-05	0.850767429862787	3439.35149196018	2384.67092916426	2436.39443172721	1.44227509544285	1054.68056279592	1054.68056279592	Basal1	Basal2	up
ENSG00000198763.3	MT-ND2	4536	Kruskal	fdr	2.7399460251599e-05	0.000276068382296567	4.55684489978807e-06	0.00509847309273328	0.130318679124316	4818.53814716032	2941.23708139806	3051.92465548513	1.63826920911453	1877.30106576226	1877.30106576226	Basal1	Basal2	up
ENSG00000198783.5	ZNF830	91603	Kruskal	fdr	0.00173610910036751	0.00763243982690407	0.000570324260441042	0.01715906024128	0.234788987144504	6.97943669131649	5.76136978128649	6.2402965224617	1.21141967210409	1.21806691003	1.21806691003	Basal1	Basal2	up
ENSG00000198786.2	MT-ND5	4540	Kruskal	fdr	0.00045602975815847	0.0026568927996307	0.00920742679156736	0.000135431544023029	0.116520786983298	1896.17060280574	1502.62000215015	1175.36501955291	1.61326104764205	720.805583252833	720.805583252833	Basal1	Basal3	up
ENSG00000198804.2	MT-CO1	4512	Kruskal	fdr	0.000555883586155044	0.00311718216402465	0.00150513991773131	0.000435981173144744	0.450168239392663	9149.54299201309	7025.18010696497	7093.66294405752	1.3023926579394	2124.36288504812	2124.36288504812	Basal1	Basal2	up
ENSG00000198840.2	MT-ND3	4537	Kruskal	fdr	8.54279301467194e-05	0.000693847576402691	1.53914206671115e-05	0.00372641315051082	0.349508970258338	3368.77978942036	2268.75377152315	2474.93359611052	1.48485914677233	1100.02601789722	1100.02601789722	Basal1	Basal2	up
ENSG00000198886.2	MT-ND4	4538	Kruskal	fdr	9.00987717897254e-06	0.00011196673455915	7.11614688475453e-06	0.000102369965544619	0.993831014853327	8768.45800364895	6331.23793785178	6218.38454756259	1.41008616250436	2550.07345608636	2550.07345608636	Basal1	Basal3	up
ENSG00000198888.2	MT-ND1	4535	Kruskal	fdr	0.000592986147222196	0.00327701983435047	0.000322094769325472	0.00193635762939544	0.822585463169446	3221.38256832792	2343.12885812164	2159.38518226396	1.49180544295045	1061.99738606396	1061.99738606396	Basal1	Basal3	up
ENSG00000198910.12	L1CAM	3897	Kruskal	fdr	0.000512729282009512	0.0029258386157184	0.00386496532951193	0.000125534435748109	0.475289909389989	0.942847405752558	2.50391830277923	3.00291070561105	3.18493818542588	2.06006329985849	2.06006329985849	Basal3	Basal1	down
ENSG00000198915.11	RASGEF1A	221002	Kruskal	fdr	0.000673951643987607	0.00361449341957592	0.000640158523321886	0.00118223303952951	0.76300398812937	2.32310727229778	4.11768053839504	4.38818862118695	1.88893068930329	2.06508134888916	2.06508134888916	Basal3	Basal1	down
ENSG00000198938.2	MT-CO3	4514	Kruskal	fdr	0.00302116242491754	0.0118195074256637	0.00250953464536955	0.00351009130989476	0.850767429862787	9130.20662642688	6431.10109769555	7124.83428505028	1.41969570804889	2699.10552873132	2699.10552873132	Basal1	Basal2	up
ENSG00000198954.7	KIF1BP	26128	Kruskal	fdr	0.0123601676156299	0.0354302742220297	0.00540455137305544	0.018666368073239	0.891351475223408	12.1650720027507	14.3739628797931	13.5949125765619	1.18157647373916	2.20889087704244	2.20889087704244	Basal2	Basal1	down
ENSG00000204228.3	HSD17B8	7923	Kruskal	fdr	0.00287252206445395	0.0113568630684961	0.010710251841543	0.000757847426302926	0.555062937617753	6.69526742286546	4.93466797602976	4.49356298349217	1.48996852774994	2.2017044393733	2.2017044393733	Basal1	Basal3	up
ENSG00000204628.11	RACK1	10399	Kruskal	fdr	0.00298385517876617	0.0116923808980845	0.00114574481754247	0.0125802416511127	0.416886832540708	307.706407180813	376.612993295124	348.279171737471	1.22393614337	68.9065861143111	68.9065861143111	Basal2	Basal1	down
ENSG00000204922.4	UQCC3	790955	Kruskal	fdr	0.0012766698442814	0.00599111275024543	0.000425548274401055	0.0220317747807924	0.142524131979682	3.94013186039119	2.71231653455974	3.37062454683444	1.45268142939325	1.22781532583145	1.22781532583145	Basal1	Basal2	up
ENSG00000204946.9	ZNF783	100289678	Kruskal	fdr	0.000404474952856689	0.00240629788298825	0.00012446445169831	0.00832136641717897	0.203876398200314	4.0570559541035	2.83344961483146	3.15609536299339	1.43184333784062	1.22360633927204	1.22360633927204	Basal1	Basal2	up
ENSG00000205358.3	MT1H	4496	Kruskal	fdr	0.00106163851864779	0.00517791875745005	0.00837458467712783	0.000487480220971001	0.154080046382856	0.641537604581181	1.40112184429449	2.36092198230812	3.68009913284727	1.71938437772694	1.71938437772694	Basal3	Basal1	down
ENSG00000205560.12	CPT1B	1375	Kruskal	fdr	0.00566724174219856	0.0193480608644601	0.0045952237898346	0.00617319205290624	0.555062937617753	4.94857479700235	3.2374082449685	3.56966516385934	1.52856063324522	1.71116655203385	1.71116655203385	Basal1	Basal2	up
ENSG00000205670.10	SMIM11A	54065	Kruskal	fdr	0.00634770798024049	0.0210643763537569	0.00264259393561044	0.0123610168588983	0.919937226690262	7.13295952919875	5.2512966759821	5.2024760280486	1.371070138669	1.93048350115015	1.93048350115015	Basal1	Basal3	up
ENSG00000205730.6	ITPRIPL2	162073	Kruskal	fdr	3.23126917762335e-06	4.96465990010177e-05	1.55810323470119e-06	0.000233885646849469	0.240936488663695	8.15896404504825	12.8397271879598	11.9760281327883	1.57369576787783	4.68076314291157	4.68076314291157	Basal2	Basal1	down
ENSG00000205903.6	ZNF316	100131017	Kruskal	fdr	0.00124851417582657	0.00588697756462037	0.00302955179071071	0.000867326721354597	0.416886832540708	4.83230301863177	3.8351413083569	3.52955341957037	1.36909757246852	1.30274959906139	1.30274959906139	Basal1	Basal3	up
ENSG00000211584.13	SLC48A1	55652	Kruskal	fdr	0.00840995170679727	0.0262139344638173	0.0053181865853019	0.00928550334545826	0.985606338694921	5.3417472736378	4.49905525937463	4.31789043234468	1.2371196901208	1.02385684129312	1.02385684129312	Basal1	Basal3	up
ENSG00000212907.2	MT-ND4L	4539	Kruskal	fdr	9.6803343736521e-05	0.000763893539936266	3.88788128036019e-05	0.00101351521465967	0.693345227414604	7132.78630410931	5175.37512019889	5448.61780272463	1.37821629127343	1957.41118391042	1957.41118391042	Basal1	Basal2	up
ENSG00000214022.11	REPIN1	29803	Kruskal	fdr	0.000530811131536857	0.00300694991330526	9.02078562525475e-05	0.0154920843440233	0.27112032860839	16.2516640384283	10.7138020056577	12.4197425385335	1.51689045866689	5.53786203277061	5.53786203277061	Basal1	Basal2	up
ENSG00000215845.10	TSTD1	100131187	Kruskal	fdr	0.0159918310620913	0.0434891882639999	0.0191270388522399	0.00895358483400706	0.54132635684976	37.0735210316157	31.1609951226667	30.2824095132843	1.22425928542286	6.79111151833144	6.79111151833144	Basal1	Basal3	up
ENSG00000226784.2	PGAM4	441531	Kruskal	fdr	0.0026673389546781	0.0107200992396864	0.00145185246516266	0.00519776988415779	0.735649647301013	5.30249784944522	6.53341971378153	6.30673066278319	1.23214000255844	1.23092186433631	1.23092186433631	Basal2	Basal1	down
ENSG00000228049.7	POLR2J2	NA	Kruskal	fdr	0.00157904596565394	0.00708620119797965	0.00474771679126622	0.000563190473025285	0.712465474522285	11.0297127560939	9.09737487042701	8.67492196624925	1.27144806593146	2.35479078984466	2.35479078984466	Basal1	Basal3	up
ENSG00000228253.1	MT-ATP8	4509	Kruskal	fdr	0.00049984498299606	0.00287425653535841	0.000163740480740764	0.00481078574154497	0.42282772189503	5729.77008307337	4170.24967024607	4475.99580619851	1.37396332021897	1559.5204128273	1559.5204128273	Basal1	Basal2	up
ENSG00000233927.4	RPS28	6234	Kruskal	fdr	0.013154396620763	0.037223183408534	0.00614235636448471	0.0199543868587366	0.681965191773191	114.361831012867	95.4004925356178	97.5116699668192	1.19875514238221	18.9613384772494	18.9613384772494	Basal1	Basal2	up
ENSG00000239857.6	GET4	51608	Kruskal	fdr	0.012653593951084	0.0361297564320948	0.00949198999596653	0.0101638142786832	0.944523355438632	11.9328350540171	9.832672952855	9.80409389264964	1.21712778199354	2.12874116136745	2.12874116136745	Basal1	Basal3	up
ENSG00000241258.6	CRCP	27297	Kruskal	fdr	0.00557374048089757	0.0191125577054848	0.0017679641734863	0.0250926617872416	0.396484967512252	13.312127400582	11.0045463124841	11.3676010549563	1.20969343238441	2.30758108809793	2.30758108809793	Basal1	Basal2	up
ENSG00000241685.9	ARPC1A	10552	Kruskal	fdr	1.93427615931108e-05	0.00020897493847899	2.18277506065361e-06	0.00561266608759583	0.149674155018926	85.4328739707493	63.7964140120292	74.1338381024051	1.33914852885995	21.6364599587202	21.6364599587202	Basal1	Basal2	up
ENSG00000242259.8	C22orf39	128977	Kruskal	fdr	2.74487880350343e-05	0.000276278945752939	0.00158845667618836	5.16844867162113e-06	0.167947377037607	4.85028156566391	3.85159530784946	3.55806861370269	1.36317819925808	1.29221295196122	1.29221295196122	Basal1	Basal3	up
ENSG00000243364.7	EFNA4	1945	Kruskal	fdr	0.000640308700339158	0.00347432716353765	0.000745676711568357	0.000886939772509591	0.871016997949216	13.6036556112895	9.83959875958527	10.1679028124804	1.38254170151374	3.76405685170426	3.76405685170426	Basal1	Basal2	up
ENSG00000243716.10	NPIPB5	100132247	Kruskal	fdr	0.00960502042911949	0.0289341563949731	0.00866104043395201	0.00717542882903621	0.633510630833394	10.1028331375539	7.29109731984944	8.44387465675923	1.3856395950236	2.81173581770441	2.81173581770441	Basal1	Basal2	up
ENSG00000243896.4	OR2A7	401427	Kruskal	fdr	0.00221910526428479	0.00923763759191243	0.00203634569012855	0.00269863493099235	0.712465474522285	2.14734132909939	1.02398429034615	1.10053266662978	2.09704518843106	1.12335703875324	1.12335703875324	Basal1	Basal2	up
ENSG00000249242.7	TMEM150C	441027	Kruskal	fdr	0.00619375839886921	0.0206710200596657	0.00567129605324221	0.0057209530843679	0.608040181634886	5.5038216551208	4.09651267655785	3.86275150077281	1.42484486874697	1.64107015434799	1.64107015434799	Basal1	Basal3	up
ENSG00000254901.7	BORCS8	729991	Kruskal	fdr	0.00196553104665037	0.00840795052053857	0.000900278317324779	0.0294309716766981	0.0923857439694025	4.6882782327469	3.56061474427094	4.04500013772454	1.31670471799578	1.12766348847596	1.12766348847596	Basal1	Basal2	up
ENSG00000255071.3	SAA2-SAA4	100528017	Kruskal	fdr	0.00588018460123839	0.0198881920823884	0.0131615663551335	0.00214250392134068	0.571744527649131	1.26204233669658	5.75125484766111	5.93942093836839	4.70619785538649	4.67737860167181	4.67737860167181	Basal3	Basal1	down
ENSG00000255690.2	TRIL	9865	Kruskal	fdr	0.000637163725463	0.00346016042696252	0.000100490850644297	0.018666368073239	0.275635086093731	4.48061996759087	2.57021875098338	2.76029859568634	1.74328351074264	1.91040121660749	1.91040121660749	Basal1	Basal2	up
ENSG00000255823.4	MTRNR2L8	100463486	Kruskal	fdr	4.24634312686405e-06	6.1351584593695e-05	3.167722631808e-05	6.93990138140351e-06	0.511052947226365	6.2104889627159	3.73307188473102	3.76250026993909	1.66364033548831	2.47741707798488	2.47741707798488	Basal1	Basal2	up
ENSG00000258227.6	CLEC5A	23601	Kruskal	fdr	2.20152624627064e-08	9.412443872317e-07	6.57421948698393e-09	1.83830409511755e-05	0.333809468538416	3.07916651050275	6.67875025150278	5.70773785576099	2.16901237030287	3.59958374100003	3.59958374100003	Basal2	Basal1	down
ENSG00000263001.5	GTF2I	2969	Kruskal	fdr	0.000559006620178584	0.00312567683250603	0.000268572139154857	0.00269863493099235	0.56896768785462	56.7688233465106	47.2305275376339	46.4674196682888	1.22169089120419	10.3014036782218	10.3014036782218	Basal1	Basal3	up
ENSG00000263961.6	C1orf186	440712	Kruskal	fdr	0.0092696063192603	0.0282079330548212	0.0102168195804278	0.00638979341271897	0.575928933105049	0.523662848898019	1.14187554803211	1.56240764820424	2.98361369627829	1.03874479930622	1.03874479930622	Basal3	Basal1	down
ENSG00000264364.2	DYNLL2	140735	Kruskal	fdr	0.000309495575233914	0.00194797797935439	8.63798681840976e-05	0.0121451827038765	0.130318679124316	20.8113984145566	16.0113734521452	17.6271236669273	1.29978845829545	4.80002496241137	4.80002496241137	Basal1	Basal2	up
ENSG00000269028.3	MTRNR2L12	100462981	Kruskal	fdr	0.000114362443837368	0.000872761642675432	5.95002515236842e-05	0.000740899854468957	0.965053250210147	12.4046163996786	8.34921130049539	9.25149132243974	1.48572313638087	4.05540509918322	4.05540509918322	Basal1	Basal2	up
ENSG00000273590.4	SMIM11B	102723553	Kruskal	fdr	0.00581398022473433	0.0197174174922241	0.00278207287692651	0.00998245368664377	0.92403024395676	6.23357448201974	4.7129494485111	4.68888035395032	1.32943773597636	1.54469412806942	1.54469412806942	Basal1	Basal3	up
ENSG00000273899.4	NOL12	79159	Kruskal	fdr	0.00398445683635089	0.014650378938955	0.00789572336817553	0.00193635762939544	0.558523509313008	10.1397542304102	8.13512190808056	7.54170841073956	1.34449035658432	2.59804581967065	2.59804581967065	Basal1	Basal3	up
ENSG00000274523.4	RCC1L	81554	Kruskal	fdr	2.01395178505684e-06	3.40671600473148e-05	3.6619275169533e-07	0.00105929227285811	0.120164758164461	17.7559100415617	14.0791147214335	14.7963813485259	1.26115245119288	3.67679532012817	3.67679532012817	Basal1	Basal2	up
ENSG00000275993.2	CU639417.2	102724428	Kruskal	fdr	0.000704104059337437	0.0037503333782632	0.000247566927554673	0.00358089483200164	0.879141335584786	4.03753772989608	5.43136298482799	5.81332897823373	1.43982034773044	1.77579124833766	1.77579124833766	Basal3	Basal1	down
ENSG00000277075.2	HIST1H2AE	3012	Kruskal	fdr	5.8746609129968e-05	0.000513398873673587	0.00814381891338115	1.13559450318436e-05	0.0463474612650854	4.82055441929057	2.83503961532531	1.87197244434661	2.57512039445277	2.94858197494395	2.94858197494395	Basal1	Basal3	up
ENSG00000280789.1	PAGR1	79447	Kruskal	fdr	0.00380526501786704	0.0141467350587727	0.012065611775761	0.00219541186155564	0.22087894747583	13.127861789462	10.7290182784153	9.87100012899981	1.32994241899501	3.25686166046221	3.25686166046221	Basal1	Basal3	up

## Sheet: 3a SpecificDEG_Basal2
ENSG	Gene	Entrez	TestMethod	AdjustmentMethod	pVal	Adj_pVal	p1v2	p1v3	p2v3	median_Basal1	median_Basal2	median_Basal3	absFoldChange	medianDiff	medianDiff_abs	HighestIn	LowestIn	UpDown
ENSG00000000419.12	DPM1	8813	Kruskal	fdr	0.00579002901966588	0.0196585228153728	0.00549218046503667	0.781572274182459	0.00812485315382643	46.5460559907971	38.694186089589	43.2369799007915	1.20292118001988	7.85186990120811	7.85186990120811	Basal1	Basal2	down
ENSG00000001084.10	GCLC	2729	Kruskal	fdr	1.70528171299502e-05	0.000188210422338281	2.57551087116673e-05	0.655956781826101	0.000221448988841729	14.0450606691014	10.941711658604	13.5212904269873	1.28362555213718	3.10334901049739	3.10334901049739	Basal1	Basal2	down
ENSG00000003400.14	CASP10	843	Kruskal	fdr	4.62505694939997e-07	1.04929338725914e-05	0.000952154973403524	0.0400678095481324	1.85031896697951e-07	3.15084256679344	2.29026610692687	3.90820335321997	1.7064407238092	1.6179372462931	1.6179372462931	Basal3	Basal2	down
ENSG00000004142.11	POLDIP2	26073	Kruskal	fdr	0.00865817062135032	0.0268103502607556	0.0028300394939729	0.607223227047578	0.0334839330562812	43.4423389913309	39.0387029581305	44.1502523092253	1.13093542981121	5.11154935109489	5.11154935109489	Basal3	Basal2	down
ENSG00000005801.16	ZNF195	7748	Kruskal	fdr	5.59251052810603e-05	0.000492282765508464	0.00893050214575336	0.051519686342726	2.29138693771142e-05	4.44956084826401	3.35176494511065	5.06141025592778	1.5100731521496	1.70964531081713	1.70964531081713	Basal3	Basal2	down
ENSG00000005884.17	ITGA3	3675	Kruskal	fdr	0.000336628223370258	0.00208101340630545	5.20715170421158e-05	0.137266899009565	0.0301991731491498	4.9649781751579	9.32580583465206	5.72192694379794	1.87831758884931	4.36082765949415	4.36082765949415	Basal2	Basal1	up
ENSG00000006327.13	TNFRSF12A	51330	Kruskal	fdr	0.000131575138035691	0.000982877878759943	0.00218411415564567	0.274171827512771	9.64389485797274e-05	32.8943920978456	44.1167961640955	30.6046025104093	1.44150854921544	13.5121936536861	13.5121936536861	Basal2	Basal3	up
ENSG00000006530.15	AGK	55750	Kruskal	fdr	2.60500626204677e-06	4.15549266273562e-05	4.86954389365426e-05	0.839525033221088	6.39873973936867e-06	8.51670758696813	6.52407335504863	8.51171166581007	1.3054279318269	1.99263423191949	1.99263423191949	Basal1	Basal2	down
ENSG00000006625.17	GGCT	79017	Kruskal	fdr	3.00809240772343e-05	0.000295876943504618	6.77514026149386e-06	0.0406759220492754	0.0144526619385864	40.2269026862583	28.5317399168192	33.8423728694133	1.40990009033921	11.6951627694391	11.6951627694391	Basal1	Basal2	down
ENSG00000006740.16	ARHGAP44	9912	Kruskal	fdr	0.00636534137629473	0.0211119970164654	0.00978437053719751	0.535280981257901	0.00596085545367002	1.80913047795519	2.81823259737877	1.83421888094692	1.55778294142949	1.00910211942358	1.00910211942358	Basal2	Basal1	up
ENSG00000006744.18	ELAC2	60528	Kruskal	fdr	0.0112191228011518	0.0328198179956631	0.012798669209719	0.868852486556756	0.00988494322356113	19.0286585066821	16.5422817244706	19.4920671845145	1.17831793153905	2.94978546004391	2.94978546004391	Basal3	Basal2	down
ENSG00000008128.22	CDK11A	728642	Kruskal	fdr	0.00341336516980769	0.0130082677334083	0.00150513991773131	0.409041688085719	0.0176133197058841	8.49147061032227	7.14630431421977	8.06813205014478	1.18823243972775	1.3451662961025	1.3451662961025	Basal1	Basal2	down
ENSG00000008130.15	NADK	65220	Kruskal	fdr	0.000157226428125087	0.00113389716402196	0.00549218046503667	0.0838005985915643	0.000111865754422729	15.3184259357906	12.7229790227999	18.3790972689404	1.44455926839183	5.65611824614051	5.65611824614051	Basal3	Basal2	down
ENSG00000010165.19	METTL13	51603	Kruskal	fdr	0.00731800234269844	0.0234513921735675	0.00490477573499559	0.506958916621469	0.015740209103717	19.8450398044883	17.1037089702444	19.8245094839292	1.16027698080066	2.74133083424386	2.74133083424386	Basal1	Basal2	down
ENSG00000011028.13	MRC2	9902	Kruskal	fdr	3.9727549596292e-09	2.68095380513972e-07	1.18419906834342e-05	0.0980710704153358	5.81439797305636e-09	14.5582817406425	22.8305069229663	11.2276792255902	2.03341282416859	11.6028276973761	11.6028276973761	Basal2	Basal3	up
ENSG00000012983.11	MAP4K5	11183	Kruskal	fdr	6.44556706236754e-07	1.36913706474509e-05	0.000538131394202525	0.121537035601238	2.30929360047319e-07	14.0167972943532	18.2483911538175	12.7782241232598	1.42808507487363	5.47016703055765	5.47016703055765	Basal2	Basal3	up
ENSG00000013306.15	SLC25A39	51629	Kruskal	fdr	0.00599945756943021	0.0201914211808564	0.00358569340813665	0.299536208751539	0.0210749119858479	49.3825022994248	38.7427744882601	46.1444600818944	1.2746248288023	10.6397278111647	10.6397278111647	Basal1	Basal2	down
ENSG00000014138.8	POLA2	23649	Kruskal	fdr	7.21474519923421e-05	0.00060651292254462	0.00490477573499559	0.255487575580739	1.90572225620952e-05	6.78865225464154	5.6870095913531	7.6516307072208	1.3454576758328	1.9646211158677	1.9646211158677	Basal3	Basal2	down
ENSG00000014914.20	MTMR11	10903	Kruskal	fdr	0.000145884785848052	0.00106714967924077	0.000691048031531325	0.729485888915461	0.000212636925001549	4.19018872323324	6.77800727423108	4.09050136798089	1.65701136962992	2.68750590625019	2.68750590625019	Basal2	Basal3	up
ENSG00000015133.18	CCDC88C	440193	Kruskal	fdr	9.12707928146668e-06	0.000112989753448781	0.00207240212581574	0.0382895484306545	7.05081684981611e-06	4.60159595064269	3.53145159945243	6.21895843439399	1.76102043572062	2.68750683494156	2.68750683494156	Basal3	Basal2	down
ENSG00000015171.19	ZMYND11	10771	Kruskal	fdr	0.0104750941338665	0.0310258080862933	0.00567129605324221	0.849278215415477	0.0199515508804853	28.332737814581	23.8510688765202	31.5158804244623	1.32136134391393	7.66481154794215	7.66481154794215	Basal3	Basal2	down
ENSG00000015475.18	BID	637	Kruskal	fdr	0.00219760693132617	0.00916581294361706	0.000804293702743035	0.423329651847178	0.0161912707943897	15.069707822489	12.4272123809806	14.4984150300934	1.21263782741434	2.64249544150833	2.64249544150833	Basal1	Basal2	down
ENSG00000018189.12	RUFY3	22902	Kruskal	fdr	4.59663416657177e-05	0.000418455183426177	0.000425548274401055	0.982601267387264	5.37820594519024e-05	9.83402130096872	7.66372484526279	9.78809383745083	1.28319081119509	2.17029645570594	2.17029645570594	Basal1	Basal2	down
ENSG00000018408.14	WWTR1	25937	Kruskal	fdr	0.00753511223451337	0.0240125334300708	0.00523307018354461	0.873759129283857	0.0126953876100808	27.5307096630945	33.112709696474	26.6266655367948	1.2435920543906	6.48604415967924	6.48604415967924	Basal2	Basal3	up
ENSG00000018610.13	CXorf56	63932	Kruskal	fdr	0.000161999352415444	0.00116356962806599	0.00549218046503667	0.320313977738073	5.03457714082604e-05	11.9652251899345	10.3623341496952	12.6538852877933	1.22114237053101	2.29155113809805	2.29155113809805	Basal3	Basal2	down
ENSG00000018699.11	TTC27	55622	Kruskal	fdr	0.00278718837114161	0.0110871455549546	0.00789572336817553	0.611586357991997	0.00196628119575288	11.0793127565773	9.86838227032879	12.0176901385639	1.21779738657849	2.14930786823507	2.14930786823507	Basal3	Basal2	down
ENSG00000019549.9	SNAI2	6591	Kruskal	fdr	1.78087416236182e-07	4.90965535030698e-06	0.000147424390966753	0.0955662232777837	1.39942316735747e-07	10.6324257709781	17.4452262155239	9.1697218804138	1.90248149758896	8.27550433511007	8.27550433511007	Basal2	Basal3	up
ENSG00000020577.13	SAMD4A	23034	Kruskal	fdr	1.1527685137934e-07	3.41542817592811e-06	1.05016171442627e-06	0.531186671203941	3.12775085287034e-06	3.24494123738248	5.55783591387663	3.45407660791173	1.71276935614397	2.31289467649415	2.31289467649415	Basal2	Basal1	up
ENSG00000023572.8	GLRX2	51022	Kruskal	fdr	0.00410626799350196	0.0149933166863994	0.0066483659158987	0.898361512238027	0.00380061798793245	15.3535940450342	12.2511269965617	14.9464441796142	1.25323931825564	3.10246704847254	3.10246704847254	Basal1	Basal2	down
ENSG00000024422.11	EHD2	30846	Kruskal	fdr	1.63164399171761e-07	4.54987555567051e-06	7.09758582641194e-05	0.0406759220492754	3.98960778115417e-07	6.98304332072188	11.8162346529071	5.33043110770496	2.21675028044677	6.48580354520219	6.48580354520219	Basal2	Basal3	up
ENSG00000026025.15	VIM	7431	Kruskal	fdr	9.285504322203e-06	0.000114415192136804	4.16068105970717e-05	0.863950889203875	5.03457714082604e-05	611.818198964476	790.153539977905	594.638803779956	1.3287957915883	195.514736197949	195.514736197949	Basal2	Basal3	up
ENSG00000026297.15	RNASET2	8635	Kruskal	fdr	0.000286025790959505	0.00182748102336915	0.0058556639852012	0.371257665074036	0.000102786829439129	33.1920267884119	28.96186075618	40.3779916397955	1.39417808751047	11.4161308836155	11.4161308836155	Basal3	Basal2	down
ENSG00000026559.13	KCNG1	3755	Kruskal	fdr	8.32349799799446e-05	0.000679281106154445	0.00827046437361155	0.205923008037145	1.65793035796129e-05	2.76104029435992	4.18822740756274	2.20515223297897	1.89929173366176	1.98307517458377	1.98307517458377	Basal2	Basal3	up
ENSG00000027847.13	B4GALT7	11285	Kruskal	fdr	0.000264339270383525	0.00171547734776356	9.21814111471495e-05	0.179356900344215	0.00917132636725487	5.57143800128353	6.87765238198546	6.12119153522025	1.23444833818504	1.30621438070192	1.30621438070192	Basal2	Basal1	up
ENSG00000029559.6	IBSP	3381	Kruskal	fdr	0.000963079379467014	0.0048082226610123	0.00839875869232447	0.449023345182786	0.000418306178562849	2.34005721694767	3.5822703831151	1.7511007410094	2.04572489704399	1.8311696421057	1.8311696421057	Basal2	Basal3	up
ENSG00000033050.7	ABCF2	10061	Kruskal	fdr	0.000208349687605686	0.00141540878304932	0.00140030865394312	0.642508238337323	0.000192025883337755	25.4160098691679	19.2044369649313	24.3832915926958	1.32344467664318	6.21157290423662	6.21157290423662	Basal1	Basal2	down
ENSG00000035403.17	VCL	7414	Kruskal	fdr	1.50944534612258e-08	7.10353020514247e-07	1.29865198747166e-07	0.598538945509369	1.18506574909232e-06	36.9028159071884	58.7931364853857	38.471575440726	1.59318835270598	21.8903205781973	21.8903205781973	Basal2	Basal1	up
ENSG00000036257.12	CUL3	8452	Kruskal	fdr	0.00507995303451542	0.0177550414438086	0.00409579396880016	0.701575700091422	0.00917132636725487	14.6795580984875	12.3137264136089	13.6686354277894	1.19212962879084	2.36583168487866	2.36583168487866	Basal1	Basal2	down
ENSG00000037897.16	METTL1	4234	Kruskal	fdr	0.00359517368557295	0.0135602165248973	0.00214627783797488	0.585619306973504	0.0109670536089874	6.59795377426363	5.25546555408565	6.20756735005015	1.25544610774479	1.34248822017798	1.34248822017798	Basal1	Basal2	down
ENSG00000038382.18	TRIO	7204	Kruskal	fdr	0.00599574842018336	0.020182432680063	0.00765441922512223	0.947836879169446	0.00596085545367002	13.2034335510803	15.6320102381	13.2115200566508	1.1839352375747	2.42857668701976	2.42857668701976	Basal2	Basal1	up
ENSG00000041802.10	LSG1	55341	Kruskal	fdr	0.0100567503909001	0.0300619810208449	0.019669287637209	0.395044696479949	0.00729827942446765	16.418997004693	13.8222295307441	18.2796215889278	1.322479962315	4.45739205818361	4.45739205818361	Basal3	Basal2	down
ENSG00000041982.15	TNC	3371	Kruskal	fdr	4.15083659336051e-06	6.0250679632976e-05	8.04196367517694e-06	0.844398642485387	7.61895110797427e-05	27.0150073790144	62.8449792980565	32.7411031176278	2.3262988018606	35.8299719190421	35.8299719190421	Basal2	Basal1	up
ENSG00000044115.20	CTNNA1	1495	Kruskal	fdr	0.00118766281057469	0.00565492758116846	0.00814381891338115	0.863950889203875	0.000426526744833511	101.790777865256	113.628659637573	93.7765924853201	1.21169533490312	19.8520671522531	19.8520671522531	Basal2	Basal3	up
ENSG00000047457.13	CP	1356	Kruskal	fdr	0.00632783646238821	0.0210235605953807	0.00214627783797488	0.371257665074036	0.0356884260935198	19.6705752921174	54.221845246978	28.8724013971906	2.7564951427072	34.5512699548605	34.5512699548605	Basal2	Basal1	up
ENSG00000050426.15	LETMD1	25875	Kruskal	fdr	0.00815575908671065	0.0255587445355221	0.00287876013004115	0.445300475796767	0.0356884260935198	14.5114448531328	11.8603666710754	14.048534935801	1.22352413340835	2.65107818205743	2.65107818205743	Basal1	Basal2	down
ENSG00000051825.14	MPHOSPH9	10198	Kruskal	fdr	0.00015684752425656	0.00113200463477553	0.00130224683868925	0.568597425558354	0.000140890402575115	5.16192738614109	4.11167701774943	5.54698185203919	1.34908015101716	1.43530483428976	1.43530483428976	Basal3	Basal2	down
ENSG00000055044.10	NOP58	51602	Kruskal	fdr	3.9485268186574e-05	0.000368428071279046	0.0156841215340655	0.111391482007532	4.54139154728801e-06	43.7785560323299	36.7898607917111	48.551346320261	1.31969366764225	11.7614855285499	11.7614855285499	Basal3	Basal2	down
ENSG00000055130.15	CUL1	8454	Kruskal	fdr	1.89525111541863e-07	5.15911774219558e-06	4.02009383877209e-06	0.903294513051307	1.49631038058562e-06	37.8732755588978	27.0398308038063	35.1005346643755	1.40064765322298	10.8334447550914	10.8334447550914	Basal1	Basal2	down
ENSG00000058085.14	LAMC2	3918	Kruskal	fdr	0.000165596039625211	0.00118546026746062	4.06779074150374e-05	0.0406759220492754	0.0339152672856182	15.7361166836878	34.0876386267362	24.7525807859726	2.16620398233777	18.3515219430484	18.3515219430484	Basal2	Basal1	up
ENSG00000058091.16	CDK14	5218	Kruskal	fdr	0.000123627726640944	0.000932413075278769	0.00012446445169831	0.38134126573919	0.00121877197461021	7.51365960236119	10.7557653458727	7.7500562839559	1.43149489264761	3.2421057435115	3.2421057435115	Basal2	Basal1	up
ENSG00000060656.19	PTPRU	10076	Kruskal	fdr	4.48313750073417e-07	1.0246956252424e-05	1.24230364321369e-05	0.487221771391753	2.14177742649595e-06	4.13014935959921	9.71501852398951	3.87295473834562	2.50842552529788	5.84206378564389	5.84206378564389	Basal2	Basal3	up
ENSG00000060718.20	COL11A1	1301	Kruskal	fdr	7.09298566537126e-09	4.05468439388693e-07	2.40269158029763e-05	0.132391291511055	5.63769474296641e-09	17.1071984443321	43.8800519432005	13.3352526260662	3.29053023393264	30.5447993171343	30.5447993171343	Basal2	Basal3	up
ENSG00000061936.9	SFSWAP	6433	Kruskal	fdr	0.00634301706983907	0.0210524043322049	0.00644162840683321	0.839525033221088	0.00788053306633883	9.23812144103325	8.07548194764556	9.07777197635055	1.143971530235	1.16263949338769	1.16263949338769	Basal1	Basal2	down
ENSG00000063660.8	GPC1	2817	Kruskal	fdr	0.000279296592542097	0.00179392219849577	0.0028300394939729	0.409041688085719	0.000188135682748098	4.14119821844479	6.08483058301294	3.72538821651301	1.63334134038476	2.35944236649994	2.35944236649994	Basal2	Basal3	up
ENSG00000064393.15	HIPK2	28996	Kruskal	fdr	2.38155632164006e-05	0.000246385012445869	1.27236649418617e-05	0.0683777134773852	0.00322122670130071	11.6544192974197	6.75313746266869	9.03062712276904	1.72577847879527	4.90128183475105	4.90128183475105	Basal1	Basal2	down
ENSG00000064490.13	RFXANK	8625	Kruskal	fdr	0.00081841524780737	0.00423163574258687	0.000488212739890389	0.734173825893227	0.00426090058673706	21.634702690089	17.3039207714168	20.4580287580981	1.25027749351615	4.3307819186722	4.3307819186722	Basal1	Basal2	down
ENSG00000064547.13	LPAR2	9170	Kruskal	fdr	0.00221509448088637	0.00922687019513663	0.00196595383418314	0.76250426702411	0.00500632578421185	8.39708563389434	6.44843949272487	7.99436258383734	1.30218879208961	1.94864614116946	1.94864614116946	Basal1	Basal2	down
ENSG00000064607.16	SUGP2	10147	Kruskal	fdr	7.74174667093415e-05	0.00064055984384841	5.6919075007705e-05	0.193902010318148	0.00200072892886368	10.4218651714569	7.71049697313139	9.96764277503222	1.35164636051007	2.71136819832554	2.71136819832554	Basal1	Basal2	down
ENSG00000064666.14	CNN2	1265	Kruskal	fdr	0.0013897512705084	0.0063931847795506	0.0126118019906765	0.323357370359082	0.000602867084838572	31.4883006665311	38.0115610649182	28.5610110587388	1.33088989695579	9.45055000617934	9.45055000617934	Basal2	Basal3	up
ENSG00000064933.17	PMS1	5378	Kruskal	fdr	0.00105929252430705	0.00517384989710958	0.00335295059048459	0.893432435873799	0.00086104836233439	8.07471849782264	6.69210773595254	8.00566556798954	1.206603183395	1.38261076187011	1.38261076187011	Basal1	Basal2	down
ENSG00000065308.4	TRAM2	9697	Kruskal	fdr	0.00113945346636838	0.00546825125242862	0.0118882650356394	0.185487979238939	0.000650336066751405	11.2334527857998	13.1525183791652	10.5235696171539	1.24981530579947	2.62894876201134	2.62894876201134	Basal2	Basal3	up
ENSG00000065320.8	NTN1	9423	Kruskal	fdr	2.76885257045633e-05	0.000278259661630761	0.00078925138433943	0.560176099197675	1.65793035796129e-05	2.07064396559248	4.33129455802803	1.92572870176549	2.2491717312294	2.40556585626254	2.40556585626254	Basal2	Basal3	up
ENSG00000065548.17	ZC3H15	55854	Kruskal	fdr	7.41159321875736e-05	0.000620110743864692	0.019669287637209	0.117103792466677	9.1880514173826e-06	47.6853390094553	41.3118554135425	56.2537968892766	1.36168652620807	14.9419414757341	14.9419414757341	Basal3	Basal2	down
ENSG00000065600.12	TMEM206	55248	Kruskal	fdr	0.00268891870659057	0.0107823032765204	0.00135045687212694	0.374600331052162	0.0140446129900197	9.48652675349593	7.06153076987592	8.42414818070035	1.34340939134117	2.42499598362001	2.42499598362001	Basal1	Basal2	down
ENSG00000066629.16	EML1	2009	Kruskal	fdr	1.19406834758591e-05	0.000140059821386118	0.000581447745867448	0.276915338440117	9.41044166683426e-06	4.31828945279788	6.03707917145361	3.85873399205447	1.56452328247673	2.17834517939914	2.17834517939914	Basal2	Basal3	up
ENSG00000066923.17	STAG3	10734	Kruskal	fdr	0.00552940194563801	0.0190009646774081	0.00396244004934031	0.942877089855801	0.00988494322356113	1.50074991282462	0.5348965670948	1.61161446759999	3.01294599132165	1.07671790050519	1.07671790050519	Basal3	Basal2	down
ENSG00000067177.14	PHKA1	5255	Kruskal	fdr	0.000584124510482918	0.00323909956797318	0.000129865529464419	0.374600331052162	0.0134516014887794	5.23521253726956	3.82751984091291	4.8561412150328	1.3677819462383	1.40769269635665	1.40769269635665	Basal1	Basal2	down
ENSG00000068305.17	MEF2A	4205	Kruskal	fdr	0.000224574519725561	0.0015009733030901	0.000745676711568357	0.873759129283857	0.000364775261426943	15.8710197464559	19.8835781636427	15.1853616273023	1.30939115258824	4.69821653634037	4.69821653634037	Basal2	Basal3	up
ENSG00000068784.12	SRBD1	55133	Kruskal	fdr	3.57703481543358e-05	0.00034133311690767	0.0022225609836045	0.086054865733111	2.81382542281411e-05	7.39737967823043	6.53229946489781	7.85414396902503	1.20235516011327	1.32184450412722	1.32184450412722	Basal3	Basal2	down
ENSG00000068885.14	IFT80	57560	Kruskal	fdr	0.00575560246262991	0.019562708107154	0.00789572336817553	0.977631358746116	0.00542161224430006	6.79211979510459	8.10595124181588	6.44851110423315	1.25702679437036	1.65744013758272	1.65744013758272	Basal2	Basal3	up
ENSG00000069248.11	NUP133	55746	Kruskal	fdr	0.00538894984664717	0.0186236894060161	0.012065611775761	0.687767403608958	0.00350002736473473	18.4410179209593	15.7662988080497	18.3874013192198	1.16964787649109	2.67471911290962	2.67471911290962	Basal1	Basal2	down
ENSG00000069509.5	FUNDC1	139341	Kruskal	fdr	0.000310169298740774	0.0019507900531838	0.00364613034473977	0.535280981257901	0.000149959575052725	12.4121233636983	10.460317533749	12.9678546244328	1.239719022161	2.50753709068383	2.50753709068383	Basal3	Basal2	down
ENSG00000070061.14	ELP1	8518	Kruskal	fdr	0.00599296433497091	0.0201784226668434	0.0122452995243679	0.923061983692614	0.00373868642715011	9.57863813143805	8.05503925818412	9.81567124921742	1.21857522162222	1.7606319910333	1.7606319910333	Basal3	Basal2	down
ENSG00000070404.9	FSTL3	10272	Kruskal	fdr	1.76894154784506e-05	0.000193767116241558	0.00346754517162447	0.0646844524885178	8.34768867992052e-06	2.57410427066998	5.17418615760154	2.16689286450884	2.38783663112682	3.0072932930927	3.0072932930927	Basal2	Basal3	up
ENSG00000071127.16	WDR1	9948	Kruskal	fdr	0.0016986440790892	0.00749776080295481	0.000917272126800123	0.33571874648675	0.0106476176037441	79.7265401250297	96.3884863720718	86.7804705872968	1.20898870339679	16.6619462470422	16.6619462470422	Basal2	Basal1	up
ENSG00000071462.11	BUD23	114049	Kruskal	fdr	0.000608968064494757	0.00334116790802163	0.000285410160123698	0.391591225495546	0.00634672172431674	50.9979691567498	43.2415016040196	48.2478422155411	1.17937553657964	7.75646755273025	7.75646755273025	Basal1	Basal2	down
ENSG00000072110.13	ACTN1	87	Kruskal	fdr	1.31058374555545e-12	1.1578411672098e-09	3.85575764942819e-09	0.32641954795359	5.41320139678986e-11	89.3332497429899	151.530128332435	82.3434840297407	1.84022002612502	69.1866443026941	69.1866443026941	Basal2	Basal3	up
ENSG00000072682.18	P4HA2	8974	Kruskal	fdr	1.01840961275636e-07	3.10247793629038e-06	1.12576035973054e-07	0.308328278809959	3.37158688699646e-05	15.9292105024874	26.1652097990559	17.7801236240239	1.64259300829568	10.2359992965685	10.2359992965685	Basal2	Basal1	up
ENSG00000072736.18	NFATC3	4775	Kruskal	fdr	3.07253794284244e-05	0.000301300945797607	0.0068610496252373	0.0637873153755854	1.03525081256663e-05	11.9784648457471	10.4981683149063	14.0278404546373	1.33621790333837	3.52967213973109	3.52967213973109	Basal3	Basal2	down
ENSG00000072840.12	EVC	2121	Kruskal	fdr	5.46327364353925e-06	7.53613815016529e-05	0.00506651967625522	0.0478971795282991	1.31482164244831e-06	4.46880746658326	5.88223225550599	3.67328334257132	1.60135543788147	2.20894891293468	2.20894891293468	Basal2	Basal3	up
ENSG00000073712.14	FERMT2	10979	Kruskal	fdr	3.03342199063724e-11	8.79964027015305e-09	9.75240157377414e-08	0.037141690289966	7.65609207608658e-10	18.9299666410545	31.9324135683714	14.8082091645371	2.15639941424136	17.1242044038343	17.1242044038343	Basal2	Basal3	up
ENSG00000073756.11	PTGS2	5743	Kruskal	fdr	2.09690462568416e-05	0.000222950975409176	7.91707930517023e-05	0.372914971308316	0.000116683962358623	0.835474330592475	2.30445180406932	0.85639404828096	2.75825566350449	1.46897747347684	1.46897747347684	Basal2	Basal1	up
ENSG00000074370.17	ATP2A3	489	Kruskal	fdr	1.61338352690731e-05	0.000180581537064228	1.65230848599618e-05	0.338856012424108	0.000443422354257561	7.61253805627477	4.18964111576714	6.58622237990515	1.81699048818908	3.42289694050763	3.42289694050763	Basal1	Basal2	down
ENSG00000074410.13	CA12	771	Kruskal	fdr	1.69559394841565e-05	0.000187567239507152	3.47056995303859e-05	0.738871692299495	0.000156308028924409	2.73735427055422	6.18886548514318	3.30051332333526	2.26089313747838	3.45151121458896	3.45151121458896	Basal2	Basal1	up
ENSG00000074590.13	NUAK1	9891	Kruskal	fdr	6.66513104869286e-07	1.40655251967855e-05	0.000328622142763194	0.187565731943155	2.87737221696972e-07	3.56033455506562	4.84472467156751	3.21483727417275	1.50698908168351	1.62988739739476	1.62988739739476	Basal2	Basal3	up
ENSG00000074657.13	ZNF532	55205	Kruskal	fdr	8.05130707028058e-08	2.63000343223484e-06	4.97970456514524e-05	0.200394035961363	7.50159952266766e-08	25.9871334889966	34.4875194374831	23.1986934875017	1.48661472923306	11.2888259499813	11.2888259499813	Basal2	Basal3	up
ENSG00000075239.13	ACAT1	38	Kruskal	fdr	8.05370430177826e-05	0.000659914826346384	0.000322094769325472	0.624758205100458	0.000180576467508462	31.2502586482564	22.8840638582835	28.8726027739285	1.36559043191729	8.36619478997282	8.36619478997282	Basal1	Basal2	down
ENSG00000075461.5	CACNG4	27092	Kruskal	fdr	1.13733426616822e-07	3.38000440324857e-06	1.7943020231738e-05	0.820092123494549	1.52185760492455e-07	0.648263383161972	5.00224368768313	0.797341662421435	7.71637550047046	4.35398030452116	4.35398030452116	Basal2	Basal1	up
ENSG00000075624.13	ACTB	60	Kruskal	fdr	0.00287137512923405	0.0113555808018696	0.0009700534859064	0.434234781704749	0.0202273767158969	1828.64363183459	2046.25709498861	1841.91738418796	1.11900266370419	217.613463154027	217.613463154027	Basal2	Basal1	up
ENSG00000075856.11	SART3	9733	Kruskal	fdr	4.42644133544066e-05	0.000405239349013776	0.00409579396880016	0.187565731943155	1.34301168233622e-05	20.269758019227	18.2834728964542	21.752424848122	1.1897315663886	3.46895195166782	3.46895195166782	Basal3	Basal2	down
ENSG00000076067.12	RBMS2	5939	Kruskal	fdr	0.000124610910986728	0.000939099521495948	0.000370459313511391	0.518999783511321	0.000330537432957221	5.95904289224732	7.44704140338692	5.62123194774032	1.32480592735202	1.82580945564661	1.82580945564661	Basal2	Basal3	up
ENSG00000076356.6	PLXNA2	5362	Kruskal	fdr	3.8673036540291e-06	5.69862879603561e-05	0.00934874247454254	0.107253359483494	2.18518453851801e-07	2.53133619941933	3.69298141770378	2.02707623935785	1.82182660227603	1.66590517834593	1.66590517834593	Basal2	Basal3	up
ENSG00000076513.16	ANKRD13A	88455	Kruskal	fdr	0.00389567079809957	0.0144029403903107	0.00801891208033092	0.564379201917856	0.00333022402997101	16.4422291491971	13.8721028910736	16.9906039571497	1.22480377276345	3.11850106607609	3.11850106607609	Basal3	Basal2	down
ENSG00000076944.15	STXBP2	6813	Kruskal	fdr	0.000318119264666756	0.00199001159577183	0.00358569340813665	0.374600331052162	0.000192025883337755	22.5121069483773	17.4773261186877	23.4674706131244	1.34273803977553	5.99014449443673	5.99014449443673	Basal3	Basal2	down
ENSG00000077312.8	SNRPA	6626	Kruskal	fdr	0.00537395320140278	0.0185784693031776	0.0141767429465061	0.568597425558354	0.00322122670130071	17.3417549109857	15.2274900949003	17.1579894496793	1.1388452596527	2.11426481608538	2.11426481608538	Basal1	Basal2	down
ENSG00000078098.13	FAP	2191	Kruskal	fdr	5.60740398463146e-07	1.2253286648415e-05	0.000147424390966753	0.179356900344215	4.95061677403571e-07	21.8551087309691	38.6462587992722	19.257876718342	2.00677672645313	19.3883820809302	19.3883820809302	Basal2	Basal3	up
ENSG00000078401.6	EDN1	1906	Kruskal	fdr	1.59446098705607e-07	4.4589847114276e-06	5.6919075007705e-05	0.200394035961363	1.79956358727455e-07	6.11956428130252	12.2402683882497	4.57239028879288	2.67699553519111	7.66787809945685	7.66787809945685	Basal2	Basal3	up
ENSG00000078596.10	ITM2A	9452	Kruskal	fdr	0.00113928983040123	0.00546825125242862	0.0118882650356394	0.564379201917856	0.000337134658233465	15.5614372139375	10.4289529811117	15.5520369636991	1.49213801635902	5.13248423282581	5.13248423282581	Basal1	Basal2	down
ENSG00000078725.12	BRINP1	1620	Kruskal	fdr	0.00546906728235539	0.0188302553941292	0.00566844476508223	0.947826159908421	0.00696447929285366	0.186922986675694	1.19383426189916	0.274094820762791	6.38677073981504	1.00691127522346	1.00691127522346	Basal2	Basal1	up
ENSG00000078967.12	UBE2D4	51619	Kruskal	fdr	0.00513317799272178	0.0179021079250925	0.00246656218744154	0.388156140471575	0.0210749119858479	6.72252259703726	5.3358749346065	6.11486423509802	1.25987259435889	1.38664766243076	1.38664766243076	Basal1	Basal2	down
ENSG00000079385.21	CEACAM1	634	Kruskal	fdr	0.0152575498910353	0.041926340888001	0.00920742679156736	0.674062446564929	0.0244527404091085	19.9631545294496	11.5858330447068	18.737249078607	1.72306595929847	8.37732148474282	8.37732148474282	Basal1	Basal2	down
ENSG00000080561.13	MID2	11043	Kruskal	fdr	0.00492589584445164	0.0173189556672809	0.00540455137305544	0.80077249979206	0.00624820359451509	6.2317723820411	5.78050304353143	7.01587074452063	1.21371283635455	1.2353677009892	1.2353677009892	Basal3	Basal2	down
ENSG00000080573.6	COL5A3	50509	Kruskal	fdr	3.53617704547657e-07	8.44615013072935e-06	1.24230364321369e-05	0.274171827512771	1.93417695000114e-06	4.72506280560607	8.17626902189374	3.81680929000708	2.14217384224575	4.35945973188666	4.35945973188666	Basal2	Basal3	up
ENSG00000080802.18	CNOT4	4850	Kruskal	fdr	0.000845788399533592	0.00433968936994057	0.000434015532437221	0.795960650364776	0.00484842669529956	8.62638564147363	7.47050709385296	8.55389028912169	1.15472558061979	1.15587854762067	1.15587854762067	Basal1	Basal2	down
ENSG00000082146.12	STRADB	55437	Kruskal	fdr	4.48354108994602e-08	1.64419065328662e-06	1.73211191932027e-05	0.15094549745771	1.02619287461139e-07	7.40670182675917	5.49681782563033	8.80364222483016	1.60158886543063	3.30682439919983	3.30682439919983	Basal3	Basal2	down
ENSG00000082458.11	DLG3	1741	Kruskal	fdr	0.000915795311787665	0.00461962047233456	0.000315688903677777	0.354823371321836	0.011631577717438	12.9865620939342	10.5097191233263	12.5233727462983	1.23567166177739	2.47684297060791	2.47684297060791	Basal1	Basal2	down
ENSG00000083857.13	FAT1	2195	Kruskal	fdr	6.24359110739803e-06	8.34023620366929e-05	0.000242561848041256	0.581341714708765	5.52769614610632e-06	26.106305249684	40.5261851122087	21.2664853059198	1.90563624074392	19.2596998062889	19.2596998062889	Basal2	Basal3	up
ENSG00000083896.12	YTHDC1	91746	Kruskal	fdr	0.0028470252949705	0.0112859032496526	0.00934874247454254	0.977631358746116	0.00145805383738097	22.6942567651153	20.2469130312276	22.9608883265473	1.13404390541579	2.71397529531969	2.71397529531969	Basal3	Basal2	down
ENSG00000084072.16	PPIE	10450	Kruskal	fdr	0.00907075582479594	0.0277554423304667	0.0113700146957144	0.706200727452579	0.0082495376593267	30.3596361272816	26.5176111083337	31.2832994594482	1.17971786114688	4.76568835111454	4.76568835111454	Basal3	Basal2	down
ENSG00000085760.14	MTIF2	4528	Kruskal	fdr	0.000108766700525182	0.000839217781424152	0.00893050214575336	0.202592917200966	2.34451799979029e-05	24.1137694154276	19.3505674890828	25.9627429029054	1.34170447029799	6.6121754138226	6.6121754138226	Basal3	Basal2	down
ENSG00000085871.8	MGST2	4258	Kruskal	fdr	2.39006320191511e-06	3.89310360047407e-05	0.00142586586164972	0.223177715561204	3.98960778115417e-07	24.5700620070482	18.3493348883964	26.4233616465498	1.44001740702106	8.07402675815332	8.07402675815332	Basal3	Basal2	down
ENSG00000085978.21	ATG16L1	55054	Kruskal	fdr	0.00333867200848814	0.0127845082154562	0.00116698380577842	0.577078794238966	0.0181110810332564	9.33816042997628	8.16625457670519	9.105054709174	1.14350591721865	1.17190585327109	1.17190585327109	Basal1	Basal2	down
ENSG00000086065.13	CHMP5	51510	Kruskal	fdr	1.33524566617941e-05	0.000154108282469495	0.00389725255992065	0.0794355309086434	4.32254097130998e-06	52.7272791493263	42.928278721739	61.2926954446925	1.42779299030347	18.3644167229535	18.3644167229535	Basal3	Basal2	down
ENSG00000086102.18	NFX1	4799	Kruskal	fdr	0.000693458544573533	0.00370479941515426	0.00376979144087735	0.560176099197675	0.000488433455969453	17.1036439272865	13.4573106759449	17.4143961882178	1.2940472734531	3.9570855122729	3.9570855122729	Basal3	Basal2	down
ENSG00000086232.12	EIF2AK1	27102	Kruskal	fdr	0.00359382299192964	0.0135577530417594	0.00104480843963718	0.377961540720647	0.0294226290265089	51.5768255002205	42.5429970665063	48.142547622677	1.21234583965939	9.03382843371416	9.03382843371416	Basal1	Basal2	down
ENSG00000086475.14	SEPHS1	22929	Kruskal	fdr	0.000925538899050073	0.00465668497073187	0.00506651967625522	0.589911454893169	0.000558639327012448	37.6502071709584	29.1969805115164	39.6657208971874	1.35855558356597	10.468740385671	10.468740385671	Basal3	Basal2	down
ENSG00000086712.12	TXLNG	55787	Kruskal	fdr	0.00199164633466642	0.00849640872708002	0.00238263071009228	0.863950889203875	0.00338597290249555	11.8071899581222	8.73935934018349	11.5851748645055	1.35103609984692	3.06783061793876	3.06783061793876	Basal1	Basal2	down
ENSG00000086991.12	NOX4	50507	Kruskal	fdr	1.38734372162821e-09	1.26001927913859e-07	3.71554131031648e-05	0.0394674265398104	8.16998242185056e-10	3.69413761369444	6.21896853392255	2.35712889665214	2.63836591319017	3.86183963727041	3.86183963727041	Basal2	Basal3	up
ENSG00000087074.7	PPP1R15A	23645	Kruskal	fdr	0.000138491386307436	0.00102346714230849	0.0013751744327924	0.638051028313082	0.00010498901274864	17.7403870241839	22.3450291332235	17.7940388437081	1.25955702673017	4.60464210903961	4.60464210903961	Basal2	Basal1	up
ENSG00000087095.12	NLK	51701	Kruskal	fdr	8.33493445452958e-05	0.000679520914673812	0.000581447745867448	0.738871692299495	0.00010723566749279	6.90501904103258	5.74681463138225	6.78374881686432	1.20153850157713	1.15820440965033	1.15820440965033	Basal1	Basal2	down
ENSG00000087116.14	ADAMTS2	9509	Kruskal	fdr	2.6571938792545e-06	4.21938073833256e-05	1.77337802101654e-05	0.863950889203875	1.77771728845009e-05	12.6494673682818	20.4540603206595	12.2266205143834	1.67291201167136	8.22743980627606	8.22743980627606	Basal2	Basal3	up
ENSG00000087245.12	MMP2	4313	Kruskal	fdr	5.45028413741682e-06	7.52355983628077e-05	0.0051491864119985	0.045155530575467	1.34933594894637e-06	147.884113525093	219.198781313762	117.522598981095	1.86516281306052	101.676182332667	101.676182332667	Basal2	Basal3	up
ENSG00000087303.17	NID2	22795	Kruskal	fdr	8.1521501236251e-06	0.000103694495944226	0.00200086568037129	0.0377119039699088	6.24497162019066e-06	11.0611840545279	17.0703338155926	8.92168537605079	1.91335303769127	8.14864843954178	8.14864843954178	Basal2	Basal3	up
ENSG00000087365.15	SF3B2	10992	Kruskal	fdr	0.000609063485188342	0.00334116790802163	0.00558108994299084	0.405515053290391	0.000324061167960173	96.1323738266917	82.2310918518955	94.4395174224904	1.16905140940891	13.9012819747962	13.9012819747962	Basal1	Basal2	down
ENSG00000088179.8	PTPN4	5775	Kruskal	fdr	1.50294554778709e-06	2.67714664886295e-05	1.94800132605426e-05	0.913171533444436	6.88208168852097e-06	3.7579146293443	2.91143336087879	4.00715580583123	1.37635154548813	1.09572244495244	1.09572244495244	Basal3	Basal2	down
ENSG00000088766.11	CRLS1	54675	Kruskal	fdr	0.00662784141920295	0.0217159011840237	0.00396244004934031	0.602874048323979	0.0155188514607873	13.591933334834	11.1918853944363	13.4608584105707	1.2144453642807	2.4000479403977	2.4000479403977	Basal1	Basal2	down
ENSG00000088832.16	FKBP1A	2280	Kruskal	fdr	0.00242219344520918	0.00991528049728003	0.00920742679156736	0.620353974391315	0.0013575713458161	120.769776157771	100.991652035927	120.725323423302	1.19583919782605	19.7781241218438	19.7781241218438	Basal1	Basal2	down
ENSG00000089006.16	SNX5	27131	Kruskal	fdr	0.000416367462275758	0.00246572760414126	0.0148063621402679	0.112798520187169	0.000166306711466349	50.1825537538869	42.8850221266968	51.9559514638214	1.21151742233748	9.07092933712462	9.07092933712462	Basal3	Basal2	down
ENSG00000089009.15	RPL6	6128	Kruskal	fdr	0.00549668227982259	0.0188952099028355	0.00852905415106114	0.839525033221088	0.00477117906833445	468.500922220829	416.196710472476	486.340130798015	1.16853429775048	70.1434203255386	70.1434203255386	Basal3	Basal2	down
ENSG00000089022.13	MAPKAPK5	8550	Kruskal	fdr	9.36461017843429e-05	0.000746250772562726	0.000223475394138616	0.738871692299495	0.000317703814342501	5.98813343798862	5.14699325229609	6.18197160927252	1.20108407107678	1.03497835697643	1.03497835697643	Basal3	Basal2	down
ENSG00000089053.12	ANAPC5	51433	Kruskal	fdr	0.000363260060431803	0.00221188049328087	0.0117132335818958	0.200394035961363	0.000114250904528866	41.1666662501568	37.9010257196238	45.9144317408133	1.21142979296839	8.01340602118953	8.01340602118953	Basal3	Basal2	down
ENSG00000089195.14	TRMT6	51605	Kruskal	fdr	0.00185941591815716	0.0080471181886668	0.0105507247483516	0.748296565359718	0.000714560343399729	12.1319611937542	9.81247191824296	12.8997250442105	1.31462542279768	3.08725312596752	3.08725312596752	Basal3	Basal2	down
ENSG00000089248.6	ERP29	10961	Kruskal	fdr	6.4771986573639e-10	7.49350197050742e-08	2.93560657628293e-07	0.824941800707685	4.40018594909967e-09	72.0878715643228	52.5478483141787	73.924744511279	1.40680821161867	21.3768961971003	21.3768961971003	Basal3	Basal2	down
ENSG00000089472.16	HEPH	9843	Kruskal	fdr	6.6878551649447e-08	2.26850179731004e-06	2.0422608422039e-07	0.757759201166384	6.24497162019066e-06	7.91158362164812	13.8822372092131	7.79560881110251	1.78077653017196	6.0866283981106	6.0866283981106	Basal2	Basal3	up
ENSG00000089820.15	ARHGAP4	393	Kruskal	fdr	2.54427290050856e-05	0.000260677322584524	0.00753626372251273	0.0486040425733565	8.7582430812383e-06	3.6803556131263	2.72345381956709	4.42259667087528	1.62389266125992	1.69914285130819	1.69914285130819	Basal3	Basal2	down
ENSG00000090263.15	MRPS33	51650	Kruskal	fdr	2.33930846351857e-05	0.000242748528013598	7.11614688475453e-06	0.130796243473186	0.00361756732493622	22.5331534970099	17.6544381433745	20.827068632228	1.27634497988634	4.8787153536354	4.8787153536354	Basal1	Basal2	down
ENSG00000090621.13	PABPC4	8761	Kruskal	fdr	6.31178780368276e-05	0.000546197274053331	0.0031340454962665	0.167548906294871	3.15112513553847e-05	57.3412944408061	46.56320178984	61.4890115620333	1.32054947251179	14.9258097721933	14.9258097721933	Basal3	Basal2	down
ENSG00000090924.14	PLEKHG2	64857	Kruskal	fdr	1.15165881221064e-05	0.000136402441646107	0.000144350483225482	0.908231249776734	1.99588545160426e-05	4.16413262746047	5.84181370639762	4.08447350046968	1.43024889394578	1.75734020592794	1.75734020592794	Basal2	Basal3	up
ENSG00000091140.13	DLD	1738	Kruskal	fdr	0.000977894054943075	0.00486469128535285	0.00230132141669113	0.829796431717767	0.00113365158194095	39.5988091457302	28.9328566546874	36.1730360358695	1.36864498443208	10.6659524910428	10.6659524910428	Basal1	Basal2	down
ENSG00000092841.18	MYL6	4637	Kruskal	fdr	0.00157012819201654	0.00705269506356217	0.00978437053719751	0.551815688483384	0.000688194250898982	474.943437852905	528.446477407913	438.391505203657	1.20542134401628	90.0549722042562	90.0549722042562	Basal2	Basal3	up
ENSG00000092871.16	RFFL	117584	Kruskal	fdr	5.3283506419555e-06	7.39727307693194e-05	0.00558108994299084	0.051519686342726	1.09592831461227e-06	8.88573815597973	7.68128602346786	10.9156111361351	1.42106557453866	3.23432511266725	3.23432511266725	Basal3	Basal2	down
ENSG00000093144.18	ECHDC1	55862	Kruskal	fdr	0.000241439318816901	0.00158748802453494	0.018597903567412	0.100628090107471	6.54736261028703e-05	21.2501957702832	16.5483571380865	24.5818969999733	1.48545845335894	8.03353986188683	8.03353986188683	Basal3	Basal2	down
ENSG00000095637.21	SORBS1	10580	Kruskal	fdr	6.2228570780904e-07	1.3330409498741e-05	0.000592772947450486	0.0553687200670068	3.48326492359126e-07	11.5120641020336	20.203312616943	8.22709939834623	2.45570299308699	11.9762132185968	11.9762132185968	Basal2	Basal3	up
ENSG00000099250.17	NRP1	8829	Kruskal	fdr	0.000789985427107383	0.00411529261893838	0.000237651815069761	0.464095815101535	0.0103364824433032	18.343485810256	24.0102745810977	18.9587463520752	1.30892649464004	5.66678877084172	5.66678877084172	Basal2	Basal1	up
ENSG00000099821.13	POLRMT	5442	Kruskal	fdr	0.00763461715730632	0.024254073074437	0.00634044427174258	0.878670631896736	0.010491023959273	4.92844121915148	4.15137734450891	5.25099509138408	1.26488022061633	1.09961774687517	1.09961774687517	Basal3	Basal2	down
ENSG00000099875.14	MKNK2	2872	Kruskal	fdr	1.31174451343073e-06	2.41888675171154e-05	0.00186454617083812	0.0522710469690311	3.77908132754686e-07	16.786673775901	12.2368378407021	19.6927285998652	1.60929881201526	7.45589075916312	7.45589075916312	Basal3	Basal2	down
ENSG00000099953.9	MMP11	4320	Kruskal	fdr	1.50005063012599e-07	4.24381136057186e-06	0.000153758021710636	0.149180937620811	7.71934327302302e-08	60.931347969344	141.278116247923	38.8528566850967	3.63623497219227	102.425259562826	102.425259562826	Basal2	Basal3	up
ENSG00000099998.17	GGT5	2687	Kruskal	fdr	0.0136322626087274	0.0382885341131828	0.0173307344021226	0.972662318284295	0.00988494322356113	7.57960954619051	11.1070160447055	7.69083237512084	1.46538103012019	3.527406498515	3.527406498515	Basal2	Basal1	up
ENSG00000100097.11	LGALS1	3956	Kruskal	fdr	1.10408964213775e-08	5.57378864534788e-07	1.43338884626544e-05	0.196048637807622	1.36530476267795e-08	407.328902294955	589.185342441268	338.401681278246	1.74108278722415	250.783661163022	250.783661163022	Basal2	Basal3	up
ENSG00000100139.13	MICALL1	85377	Kruskal	fdr	2.47899178674301e-06	3.98855003039215e-05	0.0028300394939729	0.037141690289966	8.4305636686015e-07	12.3354162277196	16.2244636248481	11.1811120510003	1.45105992595759	5.04335157384774	5.04335157384774	Basal2	Basal3	up
ENSG00000100219.16	XBP1	7494	Kruskal	fdr	0.0115335235670862	0.0335326199027505	0.00934874247454254	0.908231249776734	0.0140446129900197	132.898953833836	93.4748962761509	121.917509303887	1.42176091259	39.4240575576855	39.4240575576855	Basal1	Basal2	down
ENSG00000100280.16	AP1B1	162	Kruskal	fdr	0.0185771974337911	0.048984725182901	0.0103933146756274	0.535280981257901	0.0330573002863891	32.972197396864	28.1859810004604	32.9387646469574	1.16980840213883	4.78621639640363	4.78621639640363	Basal1	Basal2	down
ENSG00000100345.20	MYH9	4627	Kruskal	fdr	1.57670251363831e-10	2.51186803730117e-08	2.48203087680504e-06	0.082691527534935	2.66961456061676e-10	144.101372305534	203.841315306418	127.953281977009	1.59309172970683	75.8880333294094	75.8880333294094	Basal2	Basal3	up
ENSG00000100647.7	SUSD6	9766	Kruskal	fdr	2.33276312628887e-05	0.00024242794073969	1.85873721669691e-05	0.179356900344215	0.00103498194692748	15.5763180049621	19.4834124394526	16.4279188351846	1.25083555903557	3.90709443449052	3.90709443449052	Basal2	Basal1	up
ENSG00000100934.14	SEC23A	10484	Kruskal	fdr	5.23024604751831e-07	1.15385995663525e-05	3.97671832856604e-07	0.132391291511055	0.000195991586863744	19.9317391762403	25.6039351772078	20.8228351451527	1.28458108701969	5.67219600096747	5.67219600096747	Basal2	Basal1	up
ENSG00000101084.17	C20orf24	55969	Kruskal	fdr	0.000674179332560004	0.00361471710555483	0.00324181491113707	0.898361512238027	0.00045210250403796	65.9375941004168	56.1327331016687	61.6335451636192	1.17467278817494	9.80486099874811	9.80486099874811	Basal1	Basal2	down
ENSG00000101182.14	PSMA7	5688	Kruskal	fdr	0.0155341177527023	0.0425300905256404	0.00852905415106114	0.467907188625801	0.0322179791817672	152.897124778274	133.936270411542	147.991070548154	1.14156624123153	18.9608543667315	18.9608543667315	Basal1	Basal2	down
ENSG00000101265.15	RASSF2	9770	Kruskal	fdr	0.00318518592529982	0.0123354525416961	0.0066483659158987	0.445300475796767	0.0031679560990532	13.7111040980232	9.87287122959076	15.4183309280739	1.56168662281976	5.54545969848317	5.54545969848317	Basal3	Basal2	down
ENSG00000101266.17	CSNK2A1	1457	Kruskal	fdr	0.00189080110821119	0.00816366310650569	0.00292824528748743	0.678619035692757	0.00263274388325419	36.9533777510348	31.5931258341811	36.3293053764048	1.16966513364291	5.36025191685365	5.36025191685365	Basal1	Basal2	down
ENSG00000101310.14	SEC23B	10483	Kruskal	fdr	1.91596057104245e-05	0.000207573075021076	3.09603174840441e-05	0.426946763980489	0.000265515772216246	31.3075208664275	23.913346850584	29.8347457131157	1.30920699064184	7.39417401584354	7.39417401584354	Basal1	Basal2	down
ENSG00000101343.14	CRNKL1	51340	Kruskal	fdr	0.0138804655787945	0.0388957221726427	0.0124273542144806	0.620353974391315	0.0155188514607873	12.8661082922195	11.7715562383133	13.1095262834702	1.11366127112422	1.33797004515694	1.33797004515694	Basal3	Basal2	down
ENSG00000101445.9	PPP1R16B	26051	Kruskal	fdr	0.00133567978906068	0.00620613731297716	0.0100847503746425	0.405515053290391	0.000614422243703638	2.9513271697404	1.64838133366136	3.031381808486	1.83900517834228	1.38300047482464	1.38300047482464	Basal3	Basal2	down
ENSG00000101665.8	SMAD7	4092	Kruskal	fdr	0.00171924133278706	0.00757370229919521	0.000677984528576656	0.232791631081719	0.019143679287202	7.15516964083322	9.2841050962653	7.60478706179476	1.29753808257496	2.12893545543208	2.12893545543208	Basal2	Basal1	up
ENSG00000101911.12	PRPS2	5634	Kruskal	fdr	0.0076114619481417	0.02420424974216	0.018597903567412	0.844398642485387	0.00367767354969631	25.2113722063651	19.1290722205473	24.8181154680371	1.31796105507326	6.08229998581787	6.08229998581787	Basal1	Basal2	down
ENSG00000101955.14	SRPX	8406	Kruskal	fdr	4.52975446601872e-05	0.000413334778410985	0.0048256681378923	0.0883578736604817	1.99588545160426e-05	12.3890809517518	14.4632529280596	8.62137566658004	1.67760384043176	5.84187726147952	5.84187726147952	Basal2	Basal3	up
ENSG00000102024.17	PLS3	5358	Kruskal	fdr	1.3023648093812e-08	6.32868193213017e-07	1.59929051308131e-06	0.908231249776734	6.49910267772063e-08	70.6645534960673	111.907204295539	70.697438076955	1.58363986976535	41.2426507994715	41.2426507994715	Basal2	Basal1	up
ENSG00000102032.12	RENBP	5973	Kruskal	fdr	4.41908143685493e-05	0.000404756205498173	0.012065611775761	0.109998331552397	7.05081684981611e-06	7.08172755083858	5.20157639992569	8.41107683946355	1.61702456962541	3.20950043953785	3.20950043953785	Basal3	Basal2	down
ENSG00000102109.8	PCSK1N	27344	Kruskal	fdr	0.000164412010190818	0.00117803112761232	0.00467721191920566	0.610588141803686	4.00737277289472e-05	0.596301030760211	1.84229911411416	0.597937320245381	3.08954541260049	1.24599808335395	1.24599808335395	Basal2	Basal1	up
ENSG00000102172.15	SMS	6611	Kruskal	fdr	0.00593739352583515	0.0200241507145813	0.00614235636448471	0.947836879169446	0.00729827942446765	80.9985742919252	62.1514222296522	82.3241665180372	1.32457413788289	20.172744288385	20.172744288385	Basal3	Basal2	down
ENSG00000102221.13	JADE3	9767	Kruskal	fdr	0.000403187401027346	0.00239937242081062	0.0156841215340655	0.160007663651838	0.000119165824237419	7.36245674907335	6.13559577815676	8.68079215648942	1.41482465116	2.54519637833267	2.54519637833267	Basal3	Basal2	down
ENSG00000102243.12	VGLL1	51442	Kruskal	fdr	0.0119107123682824	0.034392602227	0.0166073355039055	0.76250201034592	0.00869841965190814	16.8061122664191	36.4240319834152	16.2686059163986	2.23891537914138	20.1554260670166	20.1554260670166	Basal2	Basal3	up
ENSG00000102309.12	PIN4	5303	Kruskal	fdr	0.00203561835289951	0.00863095076504252	0.00906802069896109	0.724808041989793	0.000979658861479354	14.4519612742194	11.5685065057922	13.7618585959725	1.2492503908766	2.88345476842723	2.88345476842723	Basal1	Basal2	down
ENSG00000102897.9	LYRM1	57149	Kruskal	fdr	0.000267836525272897	0.00173522356840134	8.82742610597202e-05	0.0815943833161959	0.0178606811736594	10.8665549716096	7.98665084364893	9.7833661644093	1.36058971205068	2.8799041279607	2.8799041279607	Basal1	Basal2	down
ENSG00000103067.13	ESRP2	80004	Kruskal	fdr	0.0145295388704795	0.0403711390259669	0.00852905415106114	0.908231249776734	0.0222529870587416	8.03586337672946	6.13318550218193	7.97882500429581	1.31022669604085	1.90267787454753	1.90267787454753	Basal1	Basal2	down
ENSG00000103091.14	WDR59	79726	Kruskal	fdr	0.0180994032607614	0.0479983629111964	0.0112017768676308	0.701575700091422	0.0261371628014367	5.83816857993101	4.74773377344665	5.29089846235797	1.22967480034011	1.09043480648436	1.09043480648436	Basal1	Basal2	down
ENSG00000103365.15	GGA2	23062	Kruskal	fdr	1.42348841743091e-06	2.5784642014154e-05	1.02504424671511e-05	0.483324737739154	1.34301168233622e-05	22.4527386973264	18.0785671735161	24.040407029996	1.32977391400872	5.96183985647992	5.96183985647992	Basal3	Basal2	down
ENSG00000103381.11	CPPED1	55313	Kruskal	fdr	0.000803577639056714	0.00416822391051676	0.000193423840450379	0.230361048809037	0.0210749119858479	5.4391232944684	7.91687904204369	6.51223967961828	1.45554322147747	2.47775574757529	2.47775574757529	Basal2	Basal1	up
ENSG00000103888.16	CEMIP	57214	Kruskal	fdr	5.80872149251592e-08	2.01604126658106e-06	2.29367069695001e-05	0.293768649052075	7.71934327302302e-08	2.96370019376176	6.96602420562683	2.71244943511487	2.56816739713042	4.25357477051196	4.25357477051196	Basal2	Basal3	up
ENSG00000104213.12	PDGFRL	5157	Kruskal	fdr	0.000299978517002263	0.00189605933543284	0.0170865888535234	0.123043603862827	8.48371363668928e-05	11.6347698656365	14.6052848251274	9.39147268760706	1.55516448920737	5.21381213752033	5.21381213752033	Basal2	Basal3	up
ENSG00000104324.15	CPQ	10404	Kruskal	fdr	1.44362271611479e-05	0.000164445875744361	0.000129865529464419	0.692358886393073	3.37158688699646e-05	30.6594584373426	45.8232988866239	27.0702353322315	1.69275583770282	18.7530635543924	18.7530635543924	Basal2	Basal3	up
ENSG00000104415.13	WISP1	8840	Kruskal	fdr	0.000143087718800956	0.00105026285710273	0.000127137960851873	0.464095815101535	0.0013575713458161	4.82759918317988	8.20194719244806	5.16885628781163	1.69897020884106	3.37434800926819	3.37434800926819	Basal2	Basal1	up
ENSG00000104419.14	NDRG1	10397	Kruskal	fdr	1.72689545004155e-05	0.000189948726468634	1.77337802101654e-05	0.15816307503009	0.000728092521710672	60.2258073266653	119.280860281805	79.7274572967062	1.98056058650778	59.0550529551392	59.0550529551392	Basal2	Basal1	up
ENSG00000104435.13	STMN2	11075	Kruskal	fdr	0.000202349548152735	0.00138189241668889	0.0191156483279812	0.0836338761379762	5.60616495618706e-05	0.677612151963433	1.37986966088761	0.297636408632427	4.63609162342674	1.08223325225518	1.08223325225518	Basal2	Basal3	up
ENSG00000104447.12	TRPS1	7227	Kruskal	fdr	0.00372372529870966	0.0139234945951753	0.00153245400903972	0.21615609139502	0.0301991731491498	28.3484330383957	41.0122748828918	34.0354489910014	1.44672105253027	12.6638418444961	12.6638418444961	Basal2	Basal1	up
ENSG00000104635.13	SLC39A14	23516	Kruskal	fdr	2.52397718216732e-07	6.43779796753335e-06	6.13350096818474e-08	0.050044065860778	0.00092708501010583	17.7547826989337	29.3015016868751	20.8692133896201	1.65034414578528	11.5467189879413	11.5467189879413	Basal2	Basal1	up
ENSG00000104723.20	TUSC3	7991	Kruskal	fdr	0.0146334445464475	0.0406133982871273	0.00839886915718204	0.696961702273327	0.0247818921311533	34.5228591392187	45.8781764262899	36.664057028482	1.32892169334177	11.3553172870712	11.3553172870712	Basal2	Basal1	up
ENSG00000104731.13	KLHDC4	54758	Kruskal	fdr	0.00126348084324269	0.00593881829970133	0.00376979144087735	0.479444687503669	0.00128644480328402	7.77616879264869	6.10243095983398	8.04368809005927	1.31811210040762	1.94125713022529	1.94125713022529	Basal3	Basal2	down
ENSG00000104886.11	PLEKHJ1	55111	Kruskal	fdr	0.00666783133340487	0.0218175033326695	0.00402861613264319	0.55598822578235	0.0159643393156346	8.27143440421107	6.92956890144968	7.97889435898432	1.19364343176971	1.34186550276139	1.34186550276139	Basal1	Basal2	down
ENSG00000104976.11	SNAPC2	6618	Kruskal	fdr	0.0159356998880976	0.0433729537914949	0.0141767429465061	0.815252775677272	0.015740209103717	5.14066203710222	5.90114151233456	4.85847539760116	1.21460767615458	1.0426661147334	1.0426661147334	Basal2	Basal3	up
ENSG00000105053.10	VRK3	51231	Kruskal	fdr	7.53263397623248e-05	0.000628344523442294	0.000104906029498881	0.937919514404333	0.000469940549444884	12.4592800863258	10.4724011365396	12.861034649046	1.22808842798928	2.38863351250642	2.38863351250642	Basal3	Basal2	down
ENSG00000105058.11	FAM32A	26017	Kruskal	fdr	0.00394248933689266	0.0145235448733597	0.00358569340813665	0.918115174673274	0.00654796236889569	48.242385261721	42.1466532225693	48.7917579360856	1.15766624881042	6.64510471351626	6.64510471351626	Basal3	Basal2	down
ENSG00000105171.9	POP4	NA	Kruskal	fdr	7.68002686201384e-06	9.87882211052952e-05	0.00242426402377891	0.0545803039962016	3.81874081968518e-06	5.90737724972609	5.30168443211795	6.77314553914198	1.27754596220586	1.47146110702403	1.47146110702403	Basal3	Basal2	down
ENSG00000105176.17	URI1	8725	Kruskal	fdr	4.91585752626314e-07	1.09821387218908e-05	1.85873721669691e-05	0.531186671203941	1.6165195001132e-06	29.7329638045179	24.5930919313441	32.7814419794164	1.33295325658651	8.18835004807234	8.18835004807234	Basal3	Basal2	down
ENSG00000105281.12	SLC1A5	6510	Kruskal	fdr	0.0152260003373505	0.0418693467114804	0.0170865888535234	0.903294513051307	0.0119770484499713	58.742011887685	46.9132958427898	59.4250150048633	1.26669878842026	12.5117191620735	12.5117191620735	Basal3	Basal2	down
ENSG00000105287.12	PRKD2	25865	Kruskal	fdr	5.95264464670668e-06	8.0736637371522e-05	0.0031340454962665	0.0530315491826405	2.14177742649595e-06	11.8296226811439	10.3950083817927	14.2039554763291	1.36642078145968	3.80894709453637	3.80894709453637	Basal3	Basal2	down
ENSG00000105290.11	APLP1	333	Kruskal	fdr	0.000174443560753577	0.00123353400374535	0.000135486931207078	0.615963315987232	0.00151082539935059	1.16449725292378	2.81845841243008	1.39051928114268	2.42032207920938	1.65396115950631	1.65396115950631	Basal2	Basal1	up
ENSG00000105393.15	BABAM1	29086	Kruskal	fdr	0.016736932649512	0.0451052444503488	0.0122452995243679	0.820093855781089	0.0194097341245116	28.0128287729187	24.0318277757667	30.4008194115204	1.26502318904665	6.36899163575366	6.36899163575366	Basal3	Basal2	down
ENSG00000105607.12	GCDH	2639	Kruskal	fdr	0.000368633822195758	0.00223689259075765	9.62514970361776e-05	0.0577911090768603	0.0370696501756506	8.98769269861584	6.53296683088077	7.3013093956847	1.37574442535538	2.45472586773507	2.45472586773507	Basal1	Basal2	down
ENSG00000105612.8	DNASE2	1777	Kruskal	fdr	0.000799485146637685	0.0041503187259749	0.00196595383418314	0.76250426702411	0.00101622754106546	32.6422275734968	24.8174281450413	32.0580469376232	1.31529453345144	7.82479942845545	7.82479942845545	Basal1	Basal2	down
ENSG00000105669.13	COPE	11316	Kruskal	fdr	0.00310296621522209	0.0120618502718113	0.00123290327777167	0.518999783511321	0.0161912707943897	56.7909842871837	44.5677655667264	56.0342275305229	1.27426142111964	12.2232187204574	12.2232187204574	Basal1	Basal2	down
ENSG00000105671.11	DDX49	54555	Kruskal	fdr	0.000580479016256288	0.00322175851646461	0.00013264817469549	0.167548906294871	0.0234879159112593	18.2178964725553	13.6130967797044	15.9894377177569	1.33826246645922	4.60479969285086	4.60479969285086	Basal1	Basal2	down
ENSG00000105705.15	SUGP1	57794	Kruskal	fdr	0.000593637241349487	0.00327718671994069	0.000417235459702614	0.611586357991997	0.00327531234124686	9.21103889627348	7.71290248159574	8.53722592124153	1.1942376969309	1.49813641467774	1.49813641467774	Basal1	Basal2	down
ENSG00000105726.16	ATP13A1	57130	Kruskal	fdr	0.00268533573203837	0.0107701579215637	0.00104480843963718	0.204809325403591	0.0275560281134915	12.5733842937799	9.78437839449494	11.0070638050506	1.28504681512054	2.789005899285	2.789005899285	Basal1	Basal2	down
ENSG00000105778.18	AVL9	23080	Kruskal	fdr	3.39678016382778e-05	0.000326669071074502	0.000517618931788425	0.29091298744272	4.71182845322226e-05	10.159878990065	8.18699472610905	10.8772041432691	1.3285954745495	2.69020941716006	2.69020941716006	Basal3	Basal2	down
ENSG00000105819.13	PMPCB	9512	Kruskal	fdr	0.00296006520931719	0.0116242068968043	0.00765441922512223	0.952798690698916	0.00193237870083792	36.4131378656173	30.3031434409655	35.7427976114165	1.20162906322095	6.1099944246518	6.1099944246518	Basal1	Basal2	down
ENSG00000105928.13	DFNA5	1687	Kruskal	fdr	0.000277091117275314	0.00178388305908016	0.000434015532437221	0.815252775677272	0.000845234976472263	4.70883024608424	6.72194208259194	4.80250703347205	1.42751845602881	2.01311183650769	2.01311183650769	Basal2	Basal1	up
ENSG00000105929.15	ATP6V0A4	50617	Kruskal	fdr	0.00164656643683663	0.00732158894220013	0.00122165971722427	0.699260306572122	0.0052094881867654	1.85373390473099	0.632978101447086	2.1431745445881	3.3858589099504	1.51019644314102	1.51019644314102	Basal3	Basal2	down
ENSG00000105953.14	OGDH	4967	Kruskal	fdr	0.0063674895302799	0.0211119970164654	0.00498505454221148	0.701575700091422	0.0108062864108539	28.9667412803483	24.1581457666408	28.4183857035202	1.199046547701	4.8085955137075	4.8085955137075	Basal1	Basal2	down
ENSG00000106028.10	SSBP1	6742	Kruskal	fdr	5.26054712777549e-05	0.000467294305189417	0.000731655613248411	0.62917587855944	4.50766931185078e-05	136.061815545494	110.993913558935	142.141529379263	1.28062453896437	31.1476158203279	31.1476158203279	Basal3	Basal2	down
ENSG00000106052.13	TAX1BP1	8887	Kruskal	fdr	0.00182063724251251	0.00791100054671878	0.00467090689148386	0.757759201166384	0.00156535144363823	64.9498453554453	51.7475234568513	66.4050022194853	1.2832498597707	14.657478762634	14.657478762634	Basal3	Basal2	down
ENSG00000106077.18	ABHD11	83451	Kruskal	fdr	0.00285785157554619	0.0113195849240505	0.00906802069896109	0.491135710846898	0.00196628119575288	9.92023379909586	7.79664084135788	10.0515958377275	1.28922135086793	2.25495499636959	2.25495499636959	Basal3	Basal2	down
ENSG00000106144.19	CASP2	835	Kruskal	fdr	0.00255380241599064	0.0103365940052193	0.00173680653511061	0.377961540720647	0.00973838373977353	14.4455537211489	11.3473766999428	14.1158777342965	1.27303024330035	3.09817702120613	3.09817702120613	Basal1	Basal2	down
ENSG00000106245.10	BUD31	8896	Kruskal	fdr	0.000192204683179919	0.00132990039953183	0.000104906029498881	0.147432165659626	0.00542161224430006	49.5772414557845	38.7855013945918	45.792345944838	1.27824160248441	10.7917400611927	10.7917400611927	Basal1	Basal2	down
ENSG00000106263.17	EIF3B	8662	Kruskal	fdr	0.00175587194661867	0.00769669083321618	0.000604303208474637	0.255487575580739	0.0210749119858479	74.6754225313279	58.4728594487115	67.6806833006453	1.27709544625277	16.2025630826164	16.2025630826164	Basal1	Basal2	down
ENSG00000106333.12	PCOLCE	5118	Kruskal	fdr	2.92371199453095e-06	4.58638146293007e-05	0.00127874212192494	0.0545803039962016	1.65861312280402e-06	28.4853055651359	41.9889368145485	23.0042815053231	1.82526617077053	18.9846553092254	18.9846553092254	Basal2	Basal3	up
ENSG00000106344.8	RBM28	55131	Kruskal	fdr	0.0099852769265434	0.0298804992062044	0.00696966717482256	0.854163569642251	0.0150843401331054	4.24997932873113	3.24034050681882	4.26465688614802	1.31611380877216	1.0243163793292	1.0243163793292	Basal3	Basal2	down
ENSG00000106346.11	USP42	84132	Kruskal	fdr	0.00479585634712314	0.0169723714425866	0.00278207287692651	0.250315697965331	0.0213642186542501	4.98880906384134	3.9846082532184	4.68675867961794	1.25201995950589	1.00420081062294	1.00420081062294	Basal1	Basal2	down
ENSG00000106355.9	LSM5	23658	Kruskal	fdr	0.000824889946199183	0.00425154096906055	0.00153245400903972	0.962727612666254	0.00130976221008328	15.2672148623574	12.1094986544111	15.112838548824	1.26076357891135	3.15771620794637	3.15771620794637	Basal1	Basal2	down
ENSG00000106366.8	SERPINE1	5054	Kruskal	fdr	6.74800471234405e-07	1.41896280267468e-05	3.39237913636302e-05	0.302448126815134	1.88537979043045e-06	23.6941330110217	42.1833088459283	20.620659766363	2.04568182220526	21.5626490795652	21.5626490795652	Basal2	Basal3	up
ENSG00000106399.11	RPA3	6119	Kruskal	fdr	6.78806915735109e-05	0.000577892738249128	0.000268572139154857	0.646978358593152	0.000166306711466349	12.7008726667897	9.68626782507656	13.3626736233932	1.37954822896791	3.67640579831665	3.67640579831665	Basal3	Basal2	down
ENSG00000106415.12	GLCCI1	113263	Kruskal	fdr	1.9951687902947e-05	0.000214599339281504	8.82742610597202e-05	0.815252775677272	7.61895110797427e-05	3.78778074062286	2.42547287794584	3.45763465729696	1.56166691248709	1.36230786267702	1.36230786267702	Basal1	Basal2	down
ENSG00000106443.15	PHF14	9678	Kruskal	fdr	0.0009243707936094	0.00465231586870426	0.000257869056282728	0.121537035601238	0.0318052113541923	19.1432768781344	14.7968514340234	17.396935192489	1.29373988537297	4.34642544411094	4.34642544411094	Basal1	Basal2	down
ENSG00000106462.10	EZH2	2146	Kruskal	fdr	0.000314156511044984	0.00197156795242826	0.00264259393561044	0.706200727452579	0.000184319648985055	16.6420261969353	12.234896872418	17.3562911565892	1.41858908477738	5.12139428417114	5.12139428417114	Basal3	Basal2	down
ENSG00000106538.9	RARRES2	5919	Kruskal	fdr	0.00072118591214904	0.00382578234417104	0.00993354904643113	0.285257840399745	0.000299325200662954	25.3704095814063	32.0091670759174	21.3744231801231	1.4975453047867	10.6347438957943	10.6347438957943	Basal2	Basal3	up
ENSG00000106554.12	CHCHD3	54927	Kruskal	fdr	0.00408761237747765	0.014939231697754	0.0068610496252373	0.972662318284295	0.00361756732493622	42.368023501906	34.2929013267538	40.6788840560774	1.23547503602013	8.07512217515214	8.07512217515214	Basal1	Basal2	down
ENSG00000106571.12	GLI3	2737	Kruskal	fdr	0.00319508367188081	0.0123577086032395	0.00604541756339592	0.715483255131497	0.00296280812780149	2.55051795276052	3.63437764987705	2.63584694232391	1.42495670181166	1.08385969711653	1.08385969711653	Basal2	Basal1	up
ENSG00000106591.3	MRPL32	64983	Kruskal	fdr	2.88592315466084e-05	0.000287645140687118	0.000819601698420855	0.266052982251715	2.56899753355822e-05	32.2026076427162	26.5828552703145	34.0931815515779	1.28252519170318	7.51032628126344	7.51032628126344	Basal3	Basal2	down
ENSG00000106603.18	COA1	55744	Kruskal	fdr	0.000168116021365018	0.00119864379723055	0.0013751744327924	0.611586357991997	0.000143854448707032	18.8592774249628	15.1524680489324	20.5526055377645	1.35638666066764	5.40013748883213	5.40013748883213	Basal3	Basal2	down
ENSG00000106615.9	RHEB	6009	Kruskal	fdr	0.000483939179640768	0.00279686051010941	0.000460370508307416	0.937919514404333	0.00183386568112873	59.4771932942874	46.9553423829436	57.5558126362139	1.26667574499238	12.5218509113438	12.5218509113438	Basal1	Basal2	down
ENSG00000106733.20	NMRK1	54981	Kruskal	fdr	3.9602756677574e-06	5.81990407913507e-05	0.000315688903677777	0.165639024256247	4.4306718433104e-06	9.6818642278506	8.02754781634055	10.7442117624252	1.33841765981819	2.71666394608462	2.71666394608462	Basal3	Basal2	down
ENSG00000106772.17	PRUNE2	158471	Kruskal	fdr	0.000262422570617872	0.0017052641533029	0.000355989683457037	0.607223227047578	0.00107345525985284	1.0670758147888	3.26634416256361	1.30295092357798	3.06102351613141	2.19926834777481	2.19926834777481	Basal2	Basal1	up
ENSG00000106789.12	CORO2A	7464	Kruskal	fdr	0.00500581971671454	0.0175524286512834	0.00396244004934031	0.805591920946891	0.00889900425600516	4.27293109863979	3.10549050403003	4.39081710434801	1.41388843361459	1.28532660031798	1.28532660031798	Basal3	Basal2	down
ENSG00000106799.12	TGFBR1	7046	Kruskal	fdr	1.70300677935898e-06	2.96857755727545e-05	5.70054298671915e-06	0.692358886393073	3.01183622913841e-05	16.1232870151698	23.1493524178723	17.5464095434394	1.43577127890187	7.02606540270245	7.02606540270245	Basal2	Basal1	up
ENSG00000107159.12	CA9	768	Kruskal	fdr	0.00510884231658354	0.0178460566615956	0.0112807814723541	0.871253605268168	0.00319272844105966	2.75672897134199	8.02706541924177	2.62711214338295	3.05547117181882	5.39995327585882	5.39995327585882	Basal2	Basal3	up
ENSG00000107223.12	EDF1	8721	Kruskal	fdr	0.00378869199583644	0.0140905123672172	0.0191270388522399	0.332600241915163	0.00186617854586451	121.493525785224	112.223266563962	127.042055035273	1.13204738130541	14.8187884713107	14.8187884713107	Basal3	Basal2	down
ENSG00000107242.17	PIP5K1B	8395	Kruskal	fdr	6.10731593991169e-08	2.10464171290999e-06	7.51942889712945e-08	0.0762845511593182	6.00078402560408e-05	2.55092727433539	0.881691696385	2.10596063572789	2.89321912046396	1.66923557795039	1.66923557795039	Basal1	Basal2	down
ENSG00000107249.21	GLIS3	169792	Kruskal	fdr	6.40561420494398e-09	3.71640351305347e-07	1.41443467041665e-07	0.320313977738073	3.77908132754686e-07	1.33450086369145	3.84115095409992	1.65874037974709	2.8783428011239	2.50665009040847	2.50665009040847	Basal2	Basal1	up
ENSG00000107341.4	UBE2R2	54926	Kruskal	fdr	0.0080923908801872	0.0253806211307598	0.0124273542144806	0.805591920946891	0.00615106431464817	25.9709320574352	23.0876517336766	25.0039077915801	1.12488408769407	2.88328032375857	2.88328032375857	Basal1	Basal2	down
ENSG00000107362.13	ABHD17B	51104	Kruskal	fdr	0.00442510346743814	0.0159198016369676	0.00753626372251273	0.962727612666254	0.00373868642715011	7.49140474044519	6.46929143132585	7.3467423865226	1.15799463047375	1.02211330911934	1.02211330911934	Basal1	Basal2	down
ENSG00000107672.14	NSMCE4A	54780	Kruskal	fdr	0.00800096763022496	0.0251808887645825	0.0131797684679985	0.928011770364185	0.00542161224430006	17.2125687347105	14.3735256001482	17.3557650724377	1.20748141793818	2.9822394722895	2.9822394722895	Basal3	Basal2	down
ENSG00000107731.12	UNC5B	219699	Kruskal	fdr	3.80074319477965e-12	2.16734992342019e-09	6.84942148888687e-07	0.0338723523974296	7.77676586238632e-12	5.29655787530664	9.16695090300013	4.21459445660079	2.17504934280049	4.95235644639935	4.95235644639935	Basal2	Basal3	up
ENSG00000107819.13	SFXN3	81855	Kruskal	fdr	9.44462386979446e-06	0.000115774827398942	0.000297179612494991	0.624758205100458	8.14937388906177e-06	12.5635584750717	15.118990165277	11.3623184385612	1.33062545703405	3.75667172671572	3.75667172671572	Basal2	Basal3	up
ENSG00000107929.14	LARP4B	23185	Kruskal	fdr	0.000679665473737079	0.00364011522390572	0.0210840246057361	0.175354044610896	0.000188135682748098	16.2175827155783	13.3218354046739	17.8048084774086	1.3365131707874	4.48297307273467	4.48297307273467	Basal3	Basal2	down
ENSG00000107937.18	GTPBP4	23560	Kruskal	fdr	0.000106014657881043	0.000820589761280743	0.0113700146957144	0.127650906554175	2.51103474479107e-05	25.410467991048	18.215431359843	30.7206039840638	1.68651531644697	12.5051726242207	12.5051726242207	Basal3	Basal2	down
ENSG00000107949.16	BCCIP	56647	Kruskal	fdr	0.00198380960998405	0.00847155399222792	0.0058556639852012	0.651461252433123	0.00151082539935059	40.6467069309834	31.8187071490813	41.6120985658367	1.30778721997943	9.79339141675539	9.79339141675539	Basal3	Basal2	down
ENSG00000108604.15	SMARCD2	6603	Kruskal	fdr	0.000505699500114086	0.00289848878921185	0.000228110221619649	0.311296524277718	0.00686059303127765	40.1135284566798	30.6573654398432	37.4083933399722	1.30844669400545	9.45616301683657	9.45616301683657	Basal1	Basal2	down
ENSG00000108821.13	COL1A1	1277	Kruskal	fdr	5.9965332342121e-07	1.29211330310584e-05	0.00078925138433943	0.0522710469690311	2.6500926490657e-07	289.686190426708	459.245835210794	253.217240438961	1.81364363032579	206.028594771834	206.028594771834	Basal2	Basal3	up
ENSG00000108826.15	MRPL27	51264	Kruskal	fdr	0.00595693486209768	0.0200796021470223	0.00308139475911774	0.710836630740321	0.015740209103717	19.7363977970165	15.9615535365683	18.4502608179454	1.23649604355866	3.77484426044821	3.77484426044821	Basal1	Basal2	down
ENSG00000108984.13	MAP2K6	5608	Kruskal	fdr	0.000525732327585361	0.00298252583740487	0.000804293702743035	0.829796431717767	0.00126351109243555	4.23353259582019	2.52651523660555	4.25471828322863	1.68402637022881	1.72820304662308	1.72820304662308	Basal3	Basal2	down
ENSG00000109534.16	GAR1	54433	Kruskal	fdr	1.94939561388247e-06	3.32063568373529e-05	3.02588438602144e-05	0.942877089855801	6.39873973936867e-06	21.7217355480995	16.5955699949016	22.6944930286708	1.36750307676343	6.09892303376918	6.09892303376918	Basal3	Basal2	down
ENSG00000109670.13	FBXW7	55294	Kruskal	fdr	4.62880026873938e-05	0.00042075771087016	0.00234165291453476	0.0907103108885096	3.77191265381278e-05	8.29991670057657	7.00091259111262	9.05893477821252	1.29396484534209	2.0580221870999	2.0580221870999	Basal3	Basal2	down
ENSG00000109814.11	UGDH	7358	Kruskal	fdr	0.000381974684795511	0.00230274813079577	0.000181744631060293	0.183427297145053	0.00788053306633883	17.8233750290022	22.8053267267838	19.5043663013194	1.27951786290055	4.98195169778167	4.98195169778167	Basal2	Basal1	up
ENSG00000110063.8	DCPS	28960	Kruskal	fdr	6.99137140164188e-05	0.00059155200277184	0.000178001217168565	0.757759201166384	0.00026024153910164	16.4116872415625	12.3692629171548	15.3847840968777	1.32681206240684	4.04242432440775	4.04242432440775	Basal1	Basal2	down
ENSG00000110148.9	CCKBR	887	Kruskal	fdr	4.32312400132953e-05	0.000398030497820184	0.00483228324611281	0.104430741269315	1.6657474593018e-05	0.538082609624954	2.09867640637326	0.174801997143282	12.0060207587503	1.92387440922997	1.92387440922997	Basal2	Basal3	up
ENSG00000110492.15	MDK	4192	Kruskal	fdr	0.000239630831156865	0.00157719770889429	0.0013751744327924	0.952798690698916	0.000212636925001549	108.431644908534	75.1705099739096	129.969451896645	1.7289952129067	54.7989419227352	54.7989419227352	Basal3	Basal2	down
ENSG00000110497.14	AMBRA1	55626	Kruskal	fdr	0.000400389777500652	0.00238710911518487	0.00100678887311772	0.535280981257901	0.000714560343399729	8.08521659173224	6.7980635425697	7.82470099524037	1.18934113238312	1.28715304916254	1.28715304916254	Basal1	Basal2	down
ENSG00000110536.13	PTPMT1	114971	Kruskal	fdr	0.00356221648398482	0.0134776493821676	0.0113700146957144	0.967694338724583	0.00170968923477645	35.9054055238683	28.8599259424463	35.9976996545452	1.24732474110756	7.13777371209888	7.13777371209888	Basal3	Basal2	down
ENSG00000110811.19	P3H3	10536	Kruskal	fdr	1.20090348750184e-06	2.24646392522481e-05	0.00186454617083812	0.0471989759591045	3.57929578760166e-07	6.33325880523314	10.3734543504463	4.21740927713477	2.45967457004643	6.15604507331153	6.15604507331153	Basal2	Basal3	up
ENSG00000110841.13	PPFIBP1	8496	Kruskal	fdr	1.10220842350832e-05	0.000131381556946451	0.000774470535663985	0.200394035961363	7.76617169277233e-06	17.1642744517419	20.7368729785792	15.5002090602166	1.33784472828842	5.23666391836257	5.23666391836257	Basal2	Basal3	up
ENSG00000110871.14	COQ5	84274	Kruskal	fdr	0.00151483896759161	0.006848664846269	0.0139721836894761	0.445300475796767	0.000517448992831794	15.8218742790779	13.7348007638445	15.8787498638392	1.15609611940192	2.14394909999467	2.14394909999467	Basal3	Basal2	down
ENSG00000110906.12	KCTD10	83892	Kruskal	fdr	1.50745834370065e-05	0.000170785200395844	0.000759947008159536	0.108618985298455	1.77771728845009e-05	20.5395816589813	23.6305947382024	18.7067242086178	1.26321393712087	4.92387052958458	4.92387052958458	Basal2	Basal3	up
ENSG00000110917.7	MLEC	9761	Kruskal	fdr	0.00204712974221034	0.00867030151876229	0.00108415278188211	0.26338385394205	0.0140446129900197	44.5068013893205	38.9268369699082	41.9789094614457	1.14334492226342	5.57996441941224	5.57996441941224	Basal1	Basal2	down
ENSG00000110955.8	ATP5B	506	Kruskal	fdr	0.000317374387413093	0.00198779011927317	0.000507638216272202	0.863950889203875	0.00091014963932549	253.086823155533	208.882671381996	255.390234933524	1.22264921854852	46.5075635515281	46.5075635515281	Basal3	Basal2	down
ENSG00000111231.8	GPN3	51184	Kruskal	fdr	4.61597724258642e-05	0.000420019352466806	0.0011885861221732	0.154522273823015	4.92473465579678e-05	15.2745557683562	13.247183016117	16.7502913244289	1.26444175369585	3.50310830831189	3.50310830831189	Basal3	Basal2	down
ENSG00000111361.12	EIF2B1	1967	Kruskal	fdr	7.40880386014354e-05	0.000620110743864692	0.00346754517162447	0.225554133371954	3.01183622913841e-05	21.5622201989139	18.7745200202756	22.3183190053125	1.18875577011875	3.54379898503693	3.54379898503693	Basal3	Basal2	down
ENSG00000111371.15	SLC38A1	81539	Kruskal	fdr	0.000123000850289362	0.000929127293518869	0.0152396784328023	0.21615609139502	1.58238947172523e-05	27.3347515939305	21.7807445253447	30.1436456362045	1.38395845932302	8.36290111085976	8.36290111085976	Basal3	Basal2	down
ENSG00000111481.9	COPZ1	22818	Kruskal	fdr	6.24776573619461e-05	0.000542105244860171	6.35807264686124e-05	0.320313977738073	0.00092708501010583	98.474812190497	83.116722341552	97.2717444125116	1.18477737591521	15.3580898489451	15.3580898489451	Basal1	Basal2	down
ENSG00000111674.8	ENO2	2026	Kruskal	fdr	3.98639457545472e-09	2.68095380513972e-07	5.95693552350919e-08	0.753023245272823	3.29860885814829e-07	6.21235227003245	13.751424007564	6.53548713560518	2.21356153190137	7.5390717375315	7.5390717375315	Basal2	Basal1	up
ENSG00000111799.20	COL12A1	1303	Kruskal	fdr	4.67173289069324e-10	5.78342678111553e-08	5.08569793388114e-07	0.255487575580739	2.84043469050669e-09	42.108787770179	103.530533889014	37.1935606314163	2.78356070597781	66.3369732575974	66.3369732575974	Basal2	Basal3	up
ENSG00000111859.16	NEDD9	4739	Kruskal	fdr	2.39090094325929e-07	6.16307038901691e-06	1.50309065968507e-05	0.402006649191383	7.78863801511894e-07	13.7938875938287	20.9020595087758	11.7740332476127	1.77526757986809	9.12802626116312	9.12802626116312	Basal2	Basal3	up
ENSG00000111875.7	ASF1A	25842	Kruskal	fdr	9.91655616597761e-05	0.000778111367145502	0.00189780208983839	0.483324737739154	5.26126642925042e-05	14.4064765771267	10.9421481905263	15.3582582275935	1.40358711654908	4.41611003706723	4.41611003706723	Basal3	Basal2	down
ENSG00000111906.17	HDDC2	51020	Kruskal	fdr	0.000996111698473233	0.0049351075634784	0.000497837142532587	0.179356900344215	0.0128808264224947	46.1799153752418	38.4379691378451	44.2438139776605	1.20141402917602	7.74194623739671	7.74194623739671	Basal1	Basal2	down
ENSG00000111907.20	TPD52L1	7164	Kruskal	fdr	0.000993250019404545	0.00492972609222337	0.00135045687212694	0.805591920946891	0.00203572973904179	47.1720117093015	26.8555558275593	37.9862812976583	1.75650848607249	20.3164558817422	20.3164558817422	Basal1	Basal2	down
ENSG00000111911.6	HINT3	135114	Kruskal	fdr	0.0043060145651831	0.0155734460530143	0.00264259393561044	0.242695726762393	0.019143679287202	20.4614643362303	14.5622133381359	18.0037222532494	1.40510675548512	5.8992509980944	5.8992509980944	Basal1	Basal2	down
ENSG00000112186.11	CAP2	10486	Kruskal	fdr	3.28788384912465e-05	0.000318560869848388	1.85873721669691e-05	0.202592917200966	0.00165054503314803	4.35396214541317	7.17213378818821	4.82337353301823	1.6472659955815	2.81817164277504	2.81817164277504	Basal2	Basal1	up
ENSG00000112210.11	RAB23	51715	Kruskal	fdr	3.15454644604418e-07	7.73162228566389e-06	5.03502202671118e-06	0.903294513051307	2.55760054897318e-06	8.4074306582636	14.0179120076168	8.10741546902611	1.72902351694833	5.91049653859071	5.91049653859071	Basal2	Basal3	up
ENSG00000112715.21	VEGFA	7422	Kruskal	fdr	4.55276101992635e-05	0.000414849803953533	0.00112486361656713	0.323357370359082	3.37158688699646e-05	16.9754585111258	35.8736640067862	15.456524479397	2.32093987588249	20.4171395273893	20.4171395273893	Basal2	Basal3	up
ENSG00000112837.16	TBX18	9096	Kruskal	fdr	6.27690115778098e-06	8.37897327627962e-05	2.96786959624475e-06	0.323357370359082	0.000614422243703638	0.871581458957548	2.34006579625712	1.14463470605249	2.68485036276006	1.46848433729957	1.46848433729957	Basal2	Basal1	up
ENSG00000112902.11	SEMA5A	9037	Kruskal	fdr	8.17585423728454e-06	0.000103860067291413	0.00273484989824589	0.0412918396427275	4.54139154728801e-06	2.63732715671502	3.98492522258873	2.13762377626271	1.86418455241723	1.84730144632603	1.84730144632603	Basal2	Basal3	up
ENSG00000113083.13	LOX	4015	Kruskal	fdr	3.28125890541278e-09	2.35330435740232e-07	1.91833768462653e-06	0.124564717958599	2.01538172393814e-08	15.6554245174959	25.4490136838644	12.3322337705297	2.06361752115662	13.1167799133348	13.1167799133348	Basal2	Basal3	up
ENSG00000113319.12	RASGRF2	5924	Kruskal	fdr	0.00485980778721436	0.017141583225069	0.0108719200148657	0.696961702273327	0.00327531234124686	1.87293309902028	3.12567179056291	1.96799611463459	1.66886462319339	1.25273869154262	1.25273869154262	Basal2	Basal1	up
ENSG00000113389.15	NPR3	4883	Kruskal	fdr	1.38263033113712e-09	1.26001927913859e-07	5.36986596704473e-07	0.535280981257901	8.93241256150385e-09	1.22082277299104	5.81708031369311	0.843139237289966	6.89931159222346	4.97394107640314	4.97394107640314	Basal2	Basal3	up
ENSG00000113396.12	SLC27A6	28965	Kruskal	fdr	0.00248720312823007	0.0101259488898784	0.0166036606398434	0.815237223510557	0.000675297511679995	1.25107639185799	2.1713393900651	0.761570487882346	2.85113384068075	1.40976890218276	1.40976890218276	Basal2	Basal3	up
ENSG00000113494.16	PRLR	5618	Kruskal	fdr	3.00869118495364e-06	4.70155795157431e-05	6.49003993508632e-07	0.0419156382883846	0.00433063076469824	12.5701928685886	4.75711170883632	7.45437811952793	2.64240018691163	7.81308115975227	7.81308115975227	Basal1	Basal2	down
ENSG00000113658.16	SMAD5	4090	Kruskal	fdr	0.000857853629473508	0.00438769556380187	0.000488212739890389	0.467907188625801	0.0056854699771984	9.65937820717052	13.1269452595999	10.8038305498916	1.3589844996291	3.46756705242939	3.46756705242939	Basal2	Basal1	up
ENSG00000113758.13	DBN1	1627	Kruskal	fdr	1.17319924175899e-05	0.000138531594549379	2.76011181745116e-05	0.460301788228909	0.000111865754422729	20.1560677884748	28.6704823204404	21.3600080539603	1.42242438462298	8.5144145319656	8.5144145319656	Basal2	Basal1	up
ENSG00000114019.14	AMOTL2	51421	Kruskal	fdr	8.72977417848366e-08	2.76789381619916e-06	1.82142571384455e-06	0.743579326398677	1.06767668380024e-06	10.1577926279912	14.6100782708837	9.86848331455427	1.48047859080194	4.74159495632946	4.74159495632946	Basal2	Basal3	up
ENSG00000114251.14	WNT5A	7474	Kruskal	fdr	0.00293296159141067	0.0115441558304289	0.000804293702743035	0.271446945673729	0.0347922012055806	2.6315954994828	4.38098328975959	2.77096174277396	1.66476317907543	1.74938779027679	1.74938779027679	Basal2	Basal1	up
ENSG00000114480.12	GBE1	2632	Kruskal	fdr	0.000148592097078534	0.00108287813978942	7.41558905871564e-05	0.163745568853638	0.00484842669529956	10.7651894691318	15.1788319081669	12.3432791330916	1.40999208157838	4.41364243903506	4.41364243903506	Basal2	Basal1	up
ENSG00000114805.16	PLCH1	23007	Kruskal	fdr	3.92209388137062e-05	0.000366137448022668	7.47353293065754e-06	0.0354748984875596	0.0225563044602382	6.29579289995676	3.41135375804923	4.90009810391614	1.8455409044288	2.88443914190752	2.88443914190752	Basal1	Basal2	down
ENSG00000114956.19	DGUOK	1716	Kruskal	fdr	0.00193491702735948	0.0083089478550258	0.0135708671101021	0.518999783511321	0.000714560343399729	38.8454189374075	33.4785484760665	40.5462294968238	1.21111073635137	7.06768102075728	7.06768102075728	Basal3	Basal2	down
ENSG00000115170.13	ACVR1	90	Kruskal	fdr	6.09550826784447e-05	0.000530552166116548	1.81557977456098e-05	0.21615609139502	0.00426090058673706	16.580522488241	20.8694516669709	18.0407372298859	1.25867273976267	4.28892917872983	4.28892917872983	Basal2	Basal1	up
ENSG00000115318.11	LOXL3	84695	Kruskal	fdr	0.000227956958180885	0.0015162804377836	0.000322094769325472	0.594218040800462	0.000961835035472013	3.10340378626582	4.30264104069271	3.41826004576294	1.38642643272337	1.1992372544269	1.1992372544269	Basal2	Basal1	up
ENSG00000115414.18	FN1	2335	Kruskal	fdr	1.57675410643909e-09	1.38044111769145e-07	2.0422608422039e-07	0.824941800707685	2.40866388165141e-08	499.20653331587	1410.10563565552	591.960890078557	2.82469387227206	910.899102339648	910.899102339648	Basal2	Basal1	up
ENSG00000115461.4	IGFBP5	3488	Kruskal	fdr	2.83964097485376e-09	2.13093675626477e-07	2.96786959624475e-06	0.22081926613129	7.90529734115883e-09	71.4339072530153	145.033076544411	52.928927388581	2.74014766026982	92.1041491558302	92.1041491558302	Basal2	Basal3	up
ENSG00000115541.10	HSPE1	3336	Kruskal	fdr	0.000393168419384972	0.00235267454696529	0.0148063621402679	0.32641954795359	7.29695942759654e-05	144.502579954982	112.201297121393	154.355650803791	1.37570290864632	42.1543536823974	42.1543536823974	Basal3	Basal2	down
ENSG00000115641.18	FHL2	2274	Kruskal	fdr	3.71967860273488e-14	1.03279533318222e-10	8.15245124160538e-12	0.839525033221088	8.46505407648265e-11	17.2323778238661	35.4749282035356	17.7471180243792	2.05862061325074	18.2425503796695	18.2425503796695	Basal2	Basal1	up
ENSG00000115685.14	PPP1R7	5510	Kruskal	fdr	0.00695849948561544	0.0225965747018841	0.0202249142531327	0.638051028313082	0.00327531234124686	36.4069135908323	33.2397574659353	37.9584249836166	1.14195854234247	4.7186675176813	4.7186675176813	Basal3	Basal2	down
ENSG00000115942.8	ORC2	4999	Kruskal	fdr	8.03592708339271e-05	0.000659013834568864	0.015460494467509	0.140593468926504	1.13842371671491e-05	6.74581598296396	5.83562220244182	7.33792872544396	1.25743724848629	1.50230652300215	1.50230652300215	Basal3	Basal2	down
ENSG00000116120.9	FARSB	10056	Kruskal	fdr	0.00133224251652368	0.00619339111397876	0.00055939919652263	0.320313977738073	0.0125123157151749	24.6032291693371	19.590282999568	23.6378715383801	1.25588942078477	5.01294616976918	5.01294616976918	Basal1	Basal2	down
ENSG00000116132.11	PRRX1	5396	Kruskal	fdr	9.09792094607697e-05	0.000730605636685543	8.27057258247046e-05	0.409041688085719	0.001113247839623	34.6019754386811	53.7902725865948	36.4196192888028	1.55454340119736	19.1882971479137	19.1882971479137	Basal2	Basal1	up
ENSG00000116285.12	ERRFI1	54206	Kruskal	fdr	0.00580718552926536	0.019701249423425	0.00268836029793327	0.957762332562671	0.0155188514607873	31.0586869240036	44.4786135541727	30.6430068295781	1.45150943579205	13.8356067245946	13.8356067245946	Basal2	Basal3	up
ENSG00000116717.11	GADD45A	1647	Kruskal	fdr	6.20499356714223e-05	0.000539116025797838	7.84804425824617e-06	0.0794355309086434	0.0225563044602382	7.77226066056188	11.1802476551852	8.59359444703225	1.43848079001212	3.40798699462329	3.40798699462329	Basal2	Basal1	up
ENSG00000116729.13	WLS	79971	Kruskal	fdr	6.48329840089777e-05	0.000557317062007294	0.00167600079529353	0.308328278809959	4.0333479550507e-05	9.59827559411148	14.1468793912026	8.2277720054875	1.71940585881176	5.91910738571509	5.91910738571509	Basal2	Basal3	up
ENSG00000117122.13	MFAP2	4237	Kruskal	fdr	8.20756872314517e-07	1.66169068440677e-05	0.00170615453663963	0.0400678095481324	2.50831362360973e-07	37.2579177288434	53.1008021816971	26.2731733422861	2.02110348414717	26.827628839411	26.827628839411	Basal2	Basal3	up
ENSG00000117152.13	RGS4	5999	Kruskal	fdr	0.00262941829977698	0.0105888164384629	0.00226162710657075	0.908231249776734	0.00533614806551651	2.16010971472492	3.3068163021014	2.03910297793137	1.62170147260346	1.26771332417003	1.26771332417003	Basal2	Basal3	up
ENSG00000117153.15	KLHL12	59349	Kruskal	fdr	0.00474286432431352	0.0168246597932757	0.00214627783797488	0.282458326739401	0.0261371628014367	20.5955437365303	17.4024988496747	19.2372041524528	1.18348197660793	3.19304488685553	3.19304488685553	Basal1	Basal2	down
ENSG00000117280.12	RAB29	8934	Kruskal	fdr	0.006988869313664	0.0226581591293367	0.00324181491113707	0.452766043466191	0.0241273839073876	13.0821454832669	10.9811634180414	12.6325290896966	1.19132599937214	2.10098206522554	2.10098206522554	Basal1	Basal2	down
ENSG00000117318.8	ID3	3399	Kruskal	fdr	0.000241259897596146	0.00158684513356301	0.0058556639852012	0.29091298744272	9.24146675563565e-05	14.4202047681298	18.4990831832842	12.772481119476	1.44835470964808	5.72660206380825	5.72660206380825	Basal2	Basal3	up
ENSG00000117335.19	CD46	4179	Kruskal	fdr	0.00156771912077262	0.00704675967422217	0.0013751744327924	0.527108304745957	0.00477117906833445	44.8151214457225	35.1959795519155	45.445969258569	1.29122615245115	10.2499897066536	10.2499897066536	Basal3	Basal2	down
ENSG00000117385.15	P3H1	64175	Kruskal	fdr	0.000104523841336592	0.000811960583620307	0.00226162710657075	0.426946763980489	5.14673908684013e-05	15.0577510417335	18.3306055798364	13.2969532392383	1.37855682050112	5.03365234059814	5.03365234059814	Basal2	Basal3	up
ENSG00000117519.15	CNN3	1266	Kruskal	fdr	9.91152844322862e-08	3.03849316754876e-06	0.000144350483225482	0.0438350854529059	1.02619287461139e-07	132.279593626617	179.605404786883	109.320667007297	1.64292269434192	70.2847377795868	70.2847377795868	Basal2	Basal3	up
ENSG00000117593.9	DARS2	55157	Kruskal	fdr	0.00140574060807595	0.00645909561668183	0.0117132335818958	0.388156140471575	0.000591514443510366	14.36644802636	10.7569961597811	15.1420869419914	1.40765012063549	4.38509078221027	4.38509078221027	Basal3	Basal2	down
ENSG00000118263.14	KLF7	8609	Kruskal	fdr	0.00168668797541841	0.00745564418699847	0.0207941865954225	0.296643052594253	0.000537676763537716	5.74868651619014	6.6346027564828	5.3429290858466	1.24175384885003	1.2916736706362	1.2916736706362	Basal2	Basal3	up
ENSG00000118418.14	HMGN3	9324	Kruskal	fdr	1.01107649629364e-08	5.29684172020573e-07	2.18277506065361e-06	0.738871692299495	3.63788483869031e-08	62.0236550620425	43.9839837751754	68.8972319641101	1.56641636456304	24.9132481889347	24.9132481889347	Basal3	Basal2	down
ENSG00000118473.21	SGIP1	84251	Kruskal	fdr	9.03598191471937e-10	9.1949395023291e-08	1.29705376127667e-06	0.332600241915163	2.58443152519868e-09	1.33118972656475	3.43233976876861	1.08555672817936	3.16182441660618	2.34678304058925	2.34678304058925	Basal2	Basal3	up
ENSG00000118762.7	PKD2	5311	Kruskal	fdr	2.93073297259235e-05	0.000290515451959691	0.0110357535332473	0.0603009463628966	6.55612658545176e-06	8.08750842456155	9.88597230740798	7.42995089513929	1.33055688347489	2.45602141226869	2.45602141226869	Basal2	Basal3	up
ENSG00000118785.13	SPP1	6696	Kruskal	fdr	0.00122072356235937	0.00577826122208	0.000497837142532587	0.374600331052162	0.011129942621485	215.059675552619	451.863639808245	277.814005928225	2.10110816287215	236.803964255625	236.803964255625	Basal2	Basal1	up
ENSG00000119013.8	NDUFB3	4709	Kruskal	fdr	1.95464627062648e-06	3.32375371092706e-05	0.000507638216272202	0.464095815101535	4.95061677403571e-07	37.1206185931443	31.4420593774479	38.8082330863913	1.23427771128207	7.36617370894342	7.36617370894342	Basal3	Basal2	down
ENSG00000119421.6	NDUFA8	4702	Kruskal	fdr	0.00643382867018721	0.0212666486451971	0.00614235636448471	0.820093855781089	0.00850405484577892	46.6458475514872	39.3960224906585	48.5204624175483	1.23160815102726	9.12443992688984	9.12443992688984	Basal3	Basal2	down
ENSG00000119431.9	HDHD3	81932	Kruskal	fdr	0.000184442294101484	0.00128626495448742	9.62514970361776e-05	0.274171827512771	0.00367767354969631	9.33690049727759	7.28598113975982	8.71771898692458	1.28148842526174	2.05091935751777	2.05091935751777	Basal1	Basal2	down
ENSG00000119669.4	IRF2BPL	64207	Kruskal	fdr	0.00211964072240134	0.00890560680514319	0.00259754078948327	0.523045977512045	0.00392728594285158	7.69044322968854	9.22980026243843	8.05173533012197	1.2001649302614	1.53935703274989	1.53935703274989	Basal2	Basal1	up
ENSG00000119681.11	LTBP2	4053	Kruskal	fdr	1.53178049907567e-06	2.71886862972257e-05	0.000370459313511391	0.185487979238939	8.88650344391534e-07	13.4112789991186	19.5013511209788	11.279445143228	1.72892822947831	8.22190597775088	8.22190597775088	Basal2	Basal3	up
ENSG00000119714.10	GPR68	8111	Kruskal	fdr	4.70056586082204e-05	0.000426120326823401	0.000460370508307416	0.62917587855944	6.00078402560408e-05	2.68180275136223	4.09465838793899	2.47721293839064	1.65292951787954	1.61744544954836	1.61744544954836	Basal2	Basal3	up
ENSG00000119844.15	AFTPH	54812	Kruskal	fdr	0.00807628640848454	0.0253546604159757	0.0133740542871436	0.729485888915461	0.00586775285368247	20.2161194876653	17.4546946959332	20.6716424510449	1.18430272262861	3.21694775511169	3.21694775511169	Basal3	Basal2	down
ENSG00000119866.20	BCL11A	53335	Kruskal	fdr	0.000213408074158564	0.00143920865001591	6.64467039808195e-05	0.0425473943022652	0.0286633244772702	5.21594003675166	3.57689555582517	4.0655835982203	1.45823101495296	1.63904448092649	1.63904448092649	Basal1	Basal2	down
ENSG00000119900.7	OGFRL1	79627	Kruskal	fdr	0.0040606052413581	0.0148684859591251	0.0137702343634694	0.781572274182459	0.00186617854586451	25.2190861412572	18.2533324590618	24.5129247718459	1.3816154501003	6.96575368219535	6.96575368219535	Basal1	Basal2	down
ENSG00000120093.11	HOXB3	3213	Kruskal	fdr	1.53317555987648e-06	2.71886862972257e-05	0.000114291264367554	0.296643052594253	2.03543635277968e-06	0.753221747786911	2.01408991741655	0.79460959505642	2.67396676122839	1.26086816962964	1.26086816962964	Basal2	Basal1	up
ENSG00000120129.5	DUSP1	1843	Kruskal	fdr	0.0148918235898198	0.041189338735127	0.015910589236619	0.701575700091422	0.0128808264224947	38.0573090319554	46.840498895254	34.4190007252498	1.3608907262927	12.4214981700043	12.4214981700043	Basal2	Basal3	up
ENSG00000120253.13	NUP43	348995	Kruskal	fdr	0.00131395535804218	0.00612716802756906	0.0202249142531327	0.223177715561204	0.00045210250403796	11.1199327531268	9.00856781478847	11.4411754466368	1.27003267132595	2.43260763184834	2.43260763184834	Basal3	Basal2	down
ENSG00000120333.4	MRPS14	63931	Kruskal	fdr	3.47379809465546e-05	0.000332267420116749	5.03502202671118e-06	0.0577911090768603	0.0186211184856445	15.2452274716552	11.9155770231809	13.6019035898888	1.27943677775711	3.32965044847437	3.32965044847437	Basal1	Basal2	down
ENSG00000120594.16	PLXDC2	84898	Kruskal	fdr	0.00228099466827034	0.00946082210253999	0.0011885861221732	0.345186788251424	0.0128808264224947	18.2922638238318	25.5578832870447	20.698358931477	1.39719629747233	7.26561946321294	7.26561946321294	Basal2	Basal1	up
ENSG00000120685.19	PROSER1	80209	Kruskal	fdr	0.00622092765323946	0.0207392709894275	0.0199454120563788	0.692358886393073	0.00267774134607617	11.6390645943988	10.3999466301453	13.267236976093	1.27570240962934	2.86729034594764	2.86729034594764	Basal3	Basal2	down
ENSG00000120800.4	UTP20	27340	Kruskal	fdr	0.000209033890141596	0.00141807423692568	0.000247566927554673	0.706200727452579	0.00103498194692748	6.55262386824805	5.03662869903013	6.49090277461238	1.30099402989739	1.51599516921792	1.51599516921792	Basal1	Basal2	down
ENSG00000120820.12	GLT8D2	83468	Kruskal	fdr	2.43044874112132e-06	3.93323911177636e-05	0.0022225609836045	0.050044065860778	8.211126342283e-07	9.05028804641602	14.9968318023489	7.61930863980591	1.96826674325807	7.37752316254296	7.37752316254296	Basal2	Basal3	up
ENSG00000120885.21	CLU	1191	Kruskal	fdr	0.00193469946357298	0.0083089478550258	0.010710251841543	0.795960650364776	0.000728092521710672	136.588896451658	67.4705113327245	127.995125743134	2.02442361490464	69.1183851189338	69.1183851189338	Basal1	Basal2	down
ENSG00000120896.13	SORBS3	10174	Kruskal	fdr	0.000994653155797585	0.00493345169788684	0.00238263071009228	0.720140444611512	0.00119695536052668	17.5073075129796	21.829116165133	16.1258419222437	1.35367295986092	5.70327424288929	5.70327424288929	Basal2	Basal3	up
ENSG00000120913.23	PDLIM2	64236	Kruskal	fdr	0.000203998616439432	0.00139022339029341	0.000745676711568357	0.834657569306041	0.000317703814342501	5.43502195278455	7.65520076530922	4.99156249017421	1.53362815358484	2.66363827513501	2.66363827513501	Basal2	Basal3	up
ENSG00000121104.7	FAM117A	81558	Kruskal	fdr	1.10937957532926e-07	3.32232687613243e-06	6.94364154864754e-06	0.161868471679297	7.99719533387609e-07	6.65005703527255	4.61340698625064	7.35744825384041	1.59479713707632	2.74404126758977	2.74404126758977	Basal3	Basal2	down
ENSG00000121297.6	TSHZ3	57616	Kruskal	fdr	7.51638557269123e-09	4.24944787037228e-07	1.77337802101654e-05	0.134001364561905	8.15075264165898e-09	2.60151277734728	4.11496370213707	2.08728297932029	1.97144505220709	2.02768072281678	2.02768072281678	Basal2	Basal3	up
ENSG00000121680.15	PEX16	9409	Kruskal	fdr	0.00599351893680218	0.0201784226668434	0.00549218046503667	0.972662318284295	0.0082495376593267	6.49904779581481	5.34676929405523	6.01341429371932	1.2155092988659	1.15227850175958	1.15227850175958	Basal1	Basal2	down
ENSG00000121766.15	ZCCHC17	51538	Kruskal	fdr	0.00137756287303648	0.00634612751844918	0.000819601698420855	0.0438350854529059	0.036604268979975	26.5952737984665	21.9039000588309	24.4674615567291	1.21417983678866	4.69137373963559	4.69137373963559	Basal1	Basal2	down
ENSG00000121957.12	GPSM2	29899	Kruskal	fdr	0.0127264663902828	0.0362738819125291	0.00963719180189195	0.715483255131497	0.0168891629453342	14.6422206641211	22.5134443326932	16.5009437674604	1.53757034872856	7.87122366857215	7.87122366857215	Basal2	Basal1	up
ENSG00000121966.6	CXCR4	7852	Kruskal	fdr	3.3315666593274e-06	5.09459713538059e-05	0.00292824528748743	0.156334635426915	4.21142902853657e-07	89.9674690633888	59.0441251211963	119.451003482152	2.02308025120131	60.4068783609552	60.4068783609552	Basal3	Basal2	down
ENSG00000122033.14	MTIF3	219402	Kruskal	fdr	0.00112796955464137	0.00542922641505935	0.000745676711568357	0.377961540720647	0.00634672172431674	21.3857099902162	19.0064869912686	20.6253224497191	1.1251795242351	2.37922299894753	2.37922299894753	Basal1	Basal2	down
ENSG00000122203.14	KIAA1191	57179	Kruskal	fdr	0.00381348220296335	0.0141745725945297	0.00376979144087735	0.805591920946891	0.00605528713119153	23.775733093362	28.2726848639826	24.5050865205808	1.1891404043342	4.49695177062058	4.49695177062058	Basal2	Basal1	up
ENSG00000122641.10	INHBA	3624	Kruskal	fdr	5.36266835346896e-09	3.30885149581025e-07	4.43728829496187e-07	0.651461252433123	7.28980970946539e-08	11.9219257226747	25.5194179000711	12.4675535275618	2.14054495001045	13.5974921773964	13.5974921773964	Basal2	Basal1	up
ENSG00000122674.11	CCZ1	51622	Kruskal	fdr	0.00410173720711404	0.0149795874403361	0.015460494467509	0.724808041989793	0.0017399866555403	47.1858834811907	39.6567901110162	49.6312340000423	1.2515191940927	9.9744438890261	9.9744438890261	Basal3	Basal2	down
ENSG00000122691.12	TWIST1	7291	Kruskal	fdr	7.29463806342633e-07	1.50936122904286e-05	0.000665150901384692	0.198212627774607	1.56531719255729e-07	3.10812463198387	4.61608558342895	2.53299058866219	1.82238560383557	2.08309499476676	2.08309499476676	Basal2	Basal3	up
ENSG00000122692.8	SMU1	55234	Kruskal	fdr	0.000232249459201526	0.00153798994515873	0.0028300394939729	0.646978358593152	0.000111865754422729	16.1340195524037	12.3548677470457	15.271509710782	1.30588363086781	3.77915180535797	3.77915180535797	Basal1	Basal2	down
ENSG00000122779.17	TRIM24	8805	Kruskal	fdr	2.40947750966186e-06	3.90906551567511e-05	8.71798292354061e-07	0.0805090798106398	0.00133346910244416	15.0051188852971	9.88657498812406	12.1047079629821	1.51772670548916	5.11854389717305	5.11854389717305	Basal1	Basal2	down
ENSG00000122861.15	PLAU	5328	Kruskal	fdr	2.18641522311076e-06	3.64452540963815e-05	9.08227484309896e-06	0.445300475796767	3.22304411256601e-05	41.3187203227052	70.4587269227527	43.3100279932984	1.70524949399351	29.1400066000474	29.1400066000474	Basal2	Basal1	up
ENSG00000122863.5	CHST3	9469	Kruskal	fdr	5.8015005250009e-07	1.25845942191872e-05	0.000451423954796411	0.181383624753606	1.75015537397006e-07	7.40751669828143	11.9421963160333	6.46067345666852	1.84844449980782	5.48152285936476	5.48152285936476	Basal2	Basal3	up
ENSG00000122870.11	BICC1	80114	Kruskal	fdr	1.08438625290246e-07	3.26761724207942e-06	9.21814111471495e-05	0.196048637807622	6.49910267772063e-08	4.89371541146749	8.44214986481004	4.70188943890148	1.79548030095374	3.74026042590857	3.74026042590857	Basal2	Basal3	up
ENSG00000122884.12	P4HA1	5033	Kruskal	fdr	8.58314841469085e-05	0.000696543100575914	5.32453385160498e-05	0.0943331508966094	0.00419219017270958	28.433171689378	44.9125903858132	33.2350695510015	1.57958425730576	16.4794186964353	16.4794186964353	Basal2	Basal1	up
ENSG00000123064.12	DDX54	79039	Kruskal	fdr	4.76972677248244e-05	0.000429983346706719	0.00164633802132625	0.124564717958599	4.40876360780682e-05	7.93053211192307	6.60383694947224	8.41825683829345	1.2747523754302	1.81441988882121	1.81441988882121	Basal3	Basal2	down
ENSG00000123094.15	RASSF8	11228	Kruskal	fdr	0.00101115172368799	0.00499815485798571	0.000342049939464823	0.38134126573919	0.0119770484499713	5.08723853365161	7.09879722312171	5.95927275271734	1.39541269318586	2.01155868947009	2.01155868947009	Basal2	Basal1	up
ENSG00000123096.11	SSPN	8082	Kruskal	fdr	0.00365664451040509	0.0137430512553496	0.00110433473593018	0.354823371321836	0.0298087270270245	8.60360755684561	11.7470950136028	9.54019969868934	1.36536853128035	3.14348745675723	3.14348745675723	Basal2	Basal1	up
ENSG00000123342.15	MMP19	4327	Kruskal	fdr	0.00135567207356664	0.00626756480062825	0.00078925138433943	0.642508238337323	0.00615106431464817	5.29368114688807	6.78659254436483	5.31750721891605	1.28201762744142	1.49291139747676	1.49291139747676	Basal2	Basal1	up
ENSG00000123384.13	LRP1	4035	Kruskal	fdr	2.87457438223325e-05	0.000286808150375182	0.0048256681378923	0.0931128651943251	9.87074537955785e-06	15.0659281811038	21.6798257646076	13.0970929708436	1.65531586382341	8.58273279376394	8.58273279376394	Basal2	Basal3	up
ENSG00000123610.4	TNFAIP6	7130	Kruskal	fdr	0.000613797172918856	0.00336239060114174	0.000116758366408137	0.25810117776339	0.0210749119858479	8.72631094826835	13.6030220877427	9.43248969226851	1.55885140563803	4.87671113947432	4.87671113947432	Basal2	Basal1	up
ENSG00000123684.12	LPGAT1	9926	Kruskal	fdr	0.00425865493116104	0.0154222502780037	0.00259754078948327	0.167548906294871	0.0244527404091085	21.4336093301831	15.454603636898	18.3361233711341	1.38687538249187	5.97900569328513	5.97900569328513	Basal1	Basal2	down
ENSG00000123892.11	RAB38	23682	Kruskal	fdr	0.00304620976829266	0.0118935582676851	0.0115404919026777	0.753023245272823	0.00143230999078932	4.80882298065291	3.05113210150303	4.5169049464561	1.57607826232238	1.75769087914988	1.75769087914988	Basal1	Basal2	down
ENSG00000123992.18	DNPEP	23549	Kruskal	fdr	3.65408341718732e-05	0.00034757645625284	0.0110357535332473	0.0388746977894038	1.25136823467505e-05	19.2038498075371	17.1054341019251	22.5000634793511	1.31537518108464	5.39462937742597	5.39462937742597	Basal3	Basal2	down
ENSG00000124067.16	SLC12A4	6560	Kruskal	fdr	6.58427469957823e-10	7.5723055065682e-08	3.72771275676451e-06	0.143981688918795	9.9218465543362e-10	5.03463987970427	7.22732621483933	4.67802336941979	1.54495299490899	2.54930284541954	2.54930284541954	Basal2	Basal3	up
ENSG00000124207.16	CSE1L	1434	Kruskal	fdr	0.00136422191773114	0.00629654281200631	0.0207941865954225	0.22081926613129	0.000469940549444884	56.0597806508233	45.4066064600153	63.7359108796039	1.40367043143225	18.3293044195886	18.3293044195886	Basal3	Basal2	down
ENSG00000124226.10	RNF114	55905	Kruskal	fdr	4.18571233559333e-07	9.66802730793209e-06	8.63798681840976e-05	0.154522273823015	5.8141628744878e-07	44.7387515027864	33.3280924752969	47.2857652410963	1.41879602848993	13.9576727657994	13.9576727657994	Basal3	Basal2	down
ENSG00000124357.12	NAGK	55577	Kruskal	fdr	1.25712315163512e-05	0.000146389512807702	0.0058556639852012	0.065591976166502	3.12775085287034e-06	44.551900069597	39.371645760224	51.0835445347528	1.29747038886449	11.7118987745288	11.7118987745288	Basal3	Basal2	down
ENSG00000124383.8	MPHOSPH10	10199	Kruskal	fdr	0.00154032236650243	0.00693966284546623	0.00329695622711857	0.757759201166384	0.00162168431398548	24.8188937654049	21.3560524593966	24.3821303722764	1.16214800523608	3.46284130600829	3.46284130600829	Basal1	Basal2	down
ENSG00000124788.17	ATXN1	6310	Kruskal	fdr	0.000231399483872658	0.00153375178480119	0.0058556639852012	0.23770724814356	9.8512599379432e-05	4.71997520539292	5.55284240259979	4.26685786035182	1.30138912153543	1.28598454224798	1.28598454224798	Basal2	Basal3	up
ENSG00000124813.20	RUNX2	860	Kruskal	fdr	0.000748030419836924	0.00392726073472459	0.00108415278188211	0.928011770364185	0.00159328870188122	3.05835597355247	4.40225555639662	3.21900040225589	1.43941895399544	1.34389958284415	1.34389958284415	Basal2	Basal1	up
ENSG00000124942.13	AHNAK	79026	Kruskal	fdr	0.00193530597549402	0.0083089478550258	0.0143839402095972	0.611586357991997	0.000614422243703638	44.7246810177509	64.7277680031051	46.5331177265631	1.44724940525378	20.0030869853542	20.0030869853542	Basal2	Basal1	up
ENSG00000125482.12	TTF1	7270	Kruskal	fdr	3.7029725705291e-05	0.00035065819434603	0.00654426297153665	0.276915338440117	4.77083459435685e-06	6.09791646088404	5.31493199251965	6.85990031444226	1.29068449494688	1.54496832192261	1.54496832192261	Basal3	Basal2	down
ENSG00000125485.17	DDX31	64794	Kruskal	fdr	0.000432419537138433	0.00254219785959546	0.0148063621402679	0.189660615339231	0.000124279622477518	7.24070650899793	5.99517170537257	7.739969245671	1.29103378953014	1.74479754029844	1.74479754029844	Basal3	Basal2	down
ENSG00000125637.15	PSD4	23550	Kruskal	fdr	0.000324916956408413	0.00202471496144723	0.00156022398242564	0.560176099197675	0.00035767306400649	6.51010649858729	5.01006305260357	7.14456333319865	1.4260425983034	2.13450028059508	2.13450028059508	Basal3	Basal2	down
ENSG00000125772.12	GPCPD1	56261	Kruskal	fdr	0.00384463323516148	0.0142632999788951	0.016139927399329	0.535280981257901	0.0017399866555403	6.41229665258887	5.35514345149617	6.80517199614449	1.27077305356651	1.45002854464831	1.45002854464831	Basal3	Basal2	down
ENSG00000125779.21	PANK2	80025	Kruskal	fdr	0.00128653460003101	0.0060253220448681	0.0152396784328023	0.320313977738073	0.00045210250403796	15.5286139406324	13.9448267531372	16.7686438280133	1.20249925831748	2.82381707487608	2.82381707487608	Basal3	Basal2	down
ENSG00000125826.20	RBCK1	10616	Kruskal	fdr	0.00207862368315165	0.00877119624527473	0.00827046437361155	0.539391137665551	0.00126351109243555	15.6215908460284	13.228778598366	16.3808812998101	1.23827617024549	3.15210270144411	3.15210270144411	Basal3	Basal2	down
ENSG00000125834.12	STK35	140901	Kruskal	fdr	6.99416805088336e-05	0.00059155200277184	3.167722631808e-05	0.0683777134773852	0.00686059303127765	8.45652326125735	5.97360232008965	7.07114369713098	1.41564885108228	2.4829209411677	2.4829209411677	Basal1	Basal2	down
ENSG00000126249.7	PDCD2L	84306	Kruskal	fdr	0.000344615154594458	0.00211960131161325	0.0048256681378923	0.377961540720647	0.000162908806915619	6.66243445949732	4.40475162310796	7.41203402609812	1.68273597703297	3.00728240299016	3.00728240299016	Basal3	Basal2	down
ENSG00000126603.8	GLIS2	84662	Kruskal	fdr	8.58645653400196e-10	9.03065001474706e-08	1.50309065968507e-05	0.177347061397884	3.15285191618254e-10	3.75416164907832	7.37066188571329	3.78730895194165	1.96333098430187	3.61650023663496	3.61650023663496	Basal2	Basal1	up
ENSG00000126756.11	UXT	8409	Kruskal	fdr	0.014820682170747	0.0410275998676311	0.0175779339934056	0.873759129283857	0.011129942621485	58.3161164981749	48.9623590750225	59.1698510725104	1.20847631099326	10.2074919974879	10.2074919974879	Basal3	Basal2	down
ENSG00000126768.12	TIMM17B	10245	Kruskal	fdr	0.000740459626155982	0.00389698708203836	0.00707982667531327	0.134001364561905	0.000638153362556384	19.103705791884	15.1882763999182	22.4663998979613	1.47919351125862	7.27812349804319	7.27812349804319	Basal3	Basal2	down
ENSG00000126838.9	PZP	5858	Kruskal	fdr	0.00242718172862214	0.00993145209558217	0.0156733122429652	0.418322955403747	0.00109921795219631	0.0890153528832034	1.8084953392999	0.071429657793214	25.3185496777182	1.73706568150668	1.73706568150668	Basal2	Basal3	up
ENSG00000126953.5	TIMM8A	1678	Kruskal	fdr	0.0163232685458052	0.0442354697331227	0.0199454120563788	0.903294513051307	0.011631577717438	7.10039361949567	6.26680269212555	7.47570964880112	1.19290649731076	1.20890695667557	1.20890695667557	Basal3	Basal2	down
ENSG00000127129.9	EDN2	1907	Kruskal	fdr	2.72209743690329e-05	0.000274554674538933	7.74270073614576e-05	0.834609657147237	0.000136430076739634	1.1855129785331	4.82088962522393	1.29971606502779	4.06650092619742	3.63537664669083	3.63537664669083	Basal2	Basal1	up
ENSG00000127774.6	EMC6	83460	Kruskal	fdr	0.00778423491064965	0.0246287464957491	0.010710251841543	0.820093855781089	0.00665071921469563	13.1706997742088	11.5312824090755	13.5382473967309	1.17404525502523	2.00696498765545	2.00696498765545	Basal3	Basal2	down
ENSG00000127837.9	AAMP	14	Kruskal	fdr	9.48033832789601e-05	0.000752388141041188	1.53914206671115e-05	0.0943331508966094	0.019143679287202	49.2694907756825	39.7513192226837	46.8474059881803	1.23944291004982	9.51817155299883	9.51817155299883	Basal1	Basal2	down
ENSG00000128059.8	PPAT	5471	Kruskal	fdr	0.00375174458342165	0.0139959515783845	0.0188608484037451	0.342012030070566	0.00183386568112873	9.60868792324329	7.59656887289932	10.8758875322696	1.43168418719524	3.27931865937023	3.27931865937023	Basal3	Basal2	down
ENSG00000128274.15	A4GALT	53947	Kruskal	fdr	6.701191935197e-05	0.000572754469887814	1.33458747877312e-05	0.502978163112141	0.00367767354969631	3.2356846027227	5.41179864976742	3.54764750127536	1.67253589710617	2.17611404704472	2.17611404704472	Basal2	Basal1	up
ENSG00000128422.15	KRT17	3872	Kruskal	fdr	4.1875502124664e-09	2.74963601113165e-07	3.20601797454045e-08	0.715483255131497	6.64309038199004e-07	37.0043407588409	209.962378371422	44.1544025090533	5.67399321446523	172.958037612581	172.958037612581	Basal2	Basal1	up
ENSG00000128510.10	CPA4	51200	Kruskal	fdr	0.00322446472564101	0.012442067978471	0.00153245400903972	1	0.010491023959273	1.75882904162055	0.779257495593833	1.89421967534532	2.43080071228809	1.11496217975149	1.11496217975149	Basal3	Basal2	down
ENSG00000128524.4	ATP6V1F	9296	Kruskal	fdr	0.000109623953976039	0.000843154400268416	0.000147424390966753	0.620353974391315	0.000675352991183531	102.89334327785	83.1384702921923	100.227814791354	1.23761410230701	19.7548729856573	19.7548729856573	Basal1	Basal2	down
ENSG00000128534.7	LSM8	51691	Kruskal	fdr	0.0179519401517655	0.0477446764968089	0.0213773761230226	0.824941800707685	0.0125123157151749	25.6428410479413	19.7191612837219	23.6781874914373	1.30040221685845	5.92367976421934	5.92367976421934	Basal1	Basal2	down
ENSG00000128585.17	MKLN1	4289	Kruskal	fdr	0.0114543825742538	0.0333724148873027	0.00396244004934031	0.795960650364776	0.0330573002863891	10.4324817148886	8.42870739758213	10.0462044690933	1.23773210087721	2.00377431730648	2.00377431730648	Basal1	Basal2	down
ENSG00000128699.13	ORMDL1	94101	Kruskal	fdr	0.000608105891887128	0.00333874184031588	0.00242426402377891	0.878670631896736	0.000497932332719156	20.1073472692055	17.1129790085843	20.3692192842237	1.19027898497427	3.25624027563947	3.25624027563947	Basal3	Basal2	down
ENSG00000128791.11	TWSG1	57045	Kruskal	fdr	6.11371997692015e-06	8.23466815463756e-05	0.000548669307499848	0.510956163124082	2.49377775983155e-06	16.1276246394509	21.6481304855971	15.2037472787447	1.42386808256553	6.44438320685241	6.44438320685241	Basal2	Basal3	up
ENSG00000129009.12	ISLR	3671	Kruskal	fdr	0.000251893285675062	0.0016478619657962	0.00624069279127885	0.247757360846113	0.000102786829439129	30.5439163341738	39.9553550706777	27.7505877821579	1.43980211822276	12.2047672885198	12.2047672885198	Basal2	Basal3	up
ENSG00000129048.6	ACKR4	51554	Kruskal	fdr	8.5654666581089e-07	1.71098057520046e-05	7.11614688475453e-06	0.776791916742295	8.14909354843539e-06	0.89388789643731	1.86236707664454	0.793027853891683	2.34842580560722	1.06933922275285	1.06933922275285	Basal2	Basal3	up
ENSG00000129116.17	PALLD	23022	Kruskal	fdr	0.00090067097171571	0.00456465215287263	0.00558108994299084	0.412586510686925	0.000580361066700883	42.5603626077844	53.1225563773865	39.0761222786167	1.35946335715242	14.0464340987698	14.0464340987698	Basal2	Basal3	up
ENSG00000129521.13	EGLN3	112399	Kruskal	fdr	0.00200653166579161	0.00854075655135477	0.000570324260441042	0.15816307503009	0.0399690008784049	6.53095655249647	11.1208405556743	7.64474207563185	1.70278893547736	4.58988400317786	4.58988400317786	Basal2	Basal1	up
ENSG00000129680.15	MAP7D3	79649	Kruskal	fdr	0.000193839095077915	0.00133740030242611	4.86954389365426e-05	0.0773233526110189	0.0210749119858479	3.992700578473	5.41929666493002	4.48743197031973	1.35730104434794	1.42659608645702	1.42659608645702	Basal2	Basal1	up
ENSG00000130164.13	LDLR	3949	Kruskal	fdr	0.00684871752075345	0.0223056097467506	0.0124273542144806	0.947836879169446	0.0045460731353233	7.85355742677386	9.55589836091497	7.26041003910252	1.31616510767981	2.29548832181245	2.29548832181245	Basal2	Basal3	up
ENSG00000130254.11	SAFB2	9667	Kruskal	fdr	0.000803939319939567	0.00416898735921703	0.00167600079529353	0.947836879169446	0.00115440055075749	10.9224641614641	9.60905909468399	10.8663665770915	1.13668404511184	1.31340506678014	1.31340506678014	Basal1	Basal2	down
ENSG00000130340.15	SNX9	51429	Kruskal	fdr	0.0140153337580181	0.0392001765607769	0.0110357535332473	0.967694338724583	0.0161912707943897	19.9565516241314	23.887960961293	19.737473187766	1.21028465670568	4.15048777352698	4.15048777352698	Basal2	Basal3	up
ENSG00000130520.10	LSM4	25804	Kruskal	fdr	0.000374908356445914	0.00226647552593555	0.000189454577921382	0.260733261290414	0.00577596306392286	52.4771230150613	37.4376256273708	47.6349735449586	1.40172145363554	15.0394973876906	15.0394973876906	Basal1	Basal2	down
ENSG00000130635.15	COL5A1	1289	Kruskal	fdr	5.2195047198462e-08	1.86825586988823e-06	4.16068105970717e-05	0.111391482007532	6.8834665764892e-08	27.4485854081791	51.4497253870425	23.260144933026	2.2119262599259	28.1895804540165	28.1895804540165	Basal2	Basal3	up
ENSG00000130695.14	CEP85	64793	Kruskal	fdr	0.0139525749855031	0.0390471198586377	0.0143839402095972	0.660464807369438	0.0130686577635211	6.01386135858468	4.65220079664132	5.81876992162938	1.29269170043701	1.36166056194335	1.36166056194335	Basal1	Basal2	down
ENSG00000130826.17	DKC1	1736	Kruskal	fdr	0.00418223444679015	0.0152078407311157	0.015910589236619	0.38134126573919	0.00237696726908309	47.8371823847211	39.8556374990673	50.6682086969954	1.2712933947721	10.8125711979281	10.8125711979281	Basal3	Basal2	down
ENSG00000131148.8	EMC8	10328	Kruskal	fdr	0.000307724602184917	0.0019374588169958	0.00150513991773131	0.942877089855801	0.000287631177393169	13.8384780207603	10.6578909788299	13.0530137255638	1.29842555607372	3.18058704193036	3.18058704193036	Basal1	Basal2	down
ENSG00000131242.17	RAB11FIP4	84440	Kruskal	fdr	0.000296386558948379	0.00187946791508016	0.00011927562906036	0.223177715561204	0.0071865703556281	4.29126643670248	3.14461891257163	3.95518458999314	1.36463799144206	1.14664752413084	1.14664752413084	Basal1	Basal2	down
ENSG00000131351.14	HAUS8	93323	Kruskal	fdr	0.000288152040116061	0.00183864840830458	0.000900278317324779	0.729485888915461	0.000460941019037678	5.20844157258	3.9789754019118	5.24533257393638	1.31826212632934	1.26635717202458	1.26635717202458	Basal3	Basal2	down
ENSG00000131495.8	NDUFA2	4695	Kruskal	fdr	0.00271782810608227	0.0108735502408018	0.012065611775761	0.651461252433123	0.00121877197461021	30.9520793609587	26.7319476753944	31.9947289812063	1.19687234801286	5.26278130581182	5.26278130581182	Basal3	Basal2	down
ENSG00000131711.14	MAP1B	4131	Kruskal	fdr	6.36843019363846e-05	0.000549142898152427	0.00170615453663963	0.245217381722777	4.40876360780682e-05	6.49766291752435	10.3269131831604	6.63390098102144	1.58932731879773	3.82925026563606	3.82925026563606	Basal2	Basal1	up
ENSG00000131791.7	PRKAB2	5565	Kruskal	fdr	0.00939811440054581	0.0284794792229219	0.0170865888535234	0.615963315987232	0.00624820359451509	5.95509152564967	7.20220252537423	6.03727320264054	1.2094192833734	1.24711099972456	1.24711099972456	Basal2	Basal1	up
ENSG00000131828.13	PDHA1	5160	Kruskal	fdr	0.0107471549577896	0.0316583364291602	0.012065611775761	0.893432435873799	0.00973838373977353	28.9953462629471	23.8925973440064	27.6101478060725	1.21357028896738	5.10274891894068	5.10274891894068	Basal1	Basal2	down
ENSG00000131873.5	CHSY1	22856	Kruskal	fdr	1.16008837464567e-05	0.000137150107357744	0.00540455137305544	0.165639024256247	1.45818624220348e-06	21.6717825215431	26.3979839483036	18.5253558759839	1.4249650114698	7.8726280723197	7.8726280723197	Basal2	Basal3	up
ENSG00000132300.18	PTCD3	55037	Kruskal	fdr	6.14037924098817e-06	8.26484840220541e-05	0.00523307018354461	0.0955662232777837	8.88650344391534e-07	10.4399749307043	7.53107143884506	10.584957948174	1.40550491840737	3.05388650932897	3.05388650932897	Basal3	Basal2	down
ENSG00000132463.13	GRSF1	2926	Kruskal	fdr	6.06161468984295e-05	0.000528311852519227	0.00210904335230927	0.245217381722777	3.37158688699646e-05	48.1784204258625	39.6167290472879	53.8713554330982	1.35981330939249	14.2546263858102	14.2546263858102	Basal3	Basal2	down
ENSG00000132467.3	UTP3	57050	Kruskal	fdr	8.24933694455682e-05	0.000673955917841137	0.00370749220410009	0.271446945673729	2.94440572773179e-05	15.2471053076024	13.2883665384371	16.1153474546708	1.21274103992064	2.8269809162337	2.8269809162337	Basal3	Basal2	down
ENSG00000132591.11	ERAL1	26284	Kruskal	fdr	0.00255767044536635	0.010347976171288	0.00135045687212694	0.805591920946891	0.00889900425600516	21.7019350158597	18.634193726962	22.0674688775672	1.18424597280201	3.43327515060518	3.43327515060518	Basal3	Basal2	down
ENSG00000132646.10	PCNA	5111	Kruskal	fdr	0.00917855413780212	0.028005396895184	0.00906802069896109	0.748296565359718	0.0103364824433032	111.328251775673	93.8117418237005	112.552844329241	1.19977352665256	18.7411025055404	18.7411025055404	Basal3	Basal2	down
ENSG00000133110.14	POSTN	10631	Kruskal	fdr	2.83133430469898e-05	0.000283805124013045	0.0048256681378923	0.0637873153755854	1.25136823467505e-05	337.52470160272	503.991744397654	270.953126279557	1.86006986270259	233.038618118096	233.038618118096	Basal2	Basal3	up
ENSG00000133131.14	MORC4	79710	Kruskal	fdr	0.000216896928104277	0.00145818356784321	7.2549395859593e-05	0.21615609139502	0.00752638286646453	11.3722038814585	7.93363995615314	9.71344549785823	1.43341567607167	3.43856392530532	3.43856392530532	Basal1	Basal2	down
ENSG00000133606.10	MKRN1	23608	Kruskal	fdr	9.39083595853942e-05	0.00074711538145793	4.45157790254488e-05	0.120044932006277	0.00500632578421185	51.5934752544002	42.3687754863719	47.1183043792511	1.21772401166032	9.2246997680283	9.2246997680283	Basal1	Basal2	down
ENSG00000133639.4	BTG1	694	Kruskal	fdr	0.000214692712734366	0.00144594343152025	0.000274078517566932	0.624758205100458	0.00101622754106546	43.5400864790213	31.6095886664291	43.173310213285	1.37743287135093	11.9304978125922	11.9304978125922	Basal1	Basal2	down
ENSG00000133816.13	MICAL2	9645	Kruskal	fdr	2.59366522806141e-05	0.000264344401534356	0.000774470535663985	0.426946763980489	1.77771728845009e-05	14.1563278555343	22.236134698477	14.5015093128306	1.57075584328064	8.07980684294272	8.07980684294272	Basal2	Basal1	up
ENSG00000134013.15	LOXL2	4017	Kruskal	fdr	3.03592515753584e-12	1.90342714070537e-09	4.80766557516417e-09	0.38134126573919	1.36334769341437e-10	12.8561246749956	34.4588972461892	12.551898648172	2.745313534794	21.9069985980172	21.9069985980172	Basal2	Basal3	up
ENSG00000134061.5	CD180	4064	Kruskal	fdr	0.00010308997957312	0.000802425647970831	0.0053181865853019	0.211564236760887	3.44827477288572e-05	3.46016465332969	2.61842317507066	3.87133343414168	1.47849800253819	1.25291025907101	1.25291025907101	Basal3	Basal2	down
ENSG00000134247.9	PTGFRN	5738	Kruskal	fdr	8.91418408331299e-05	0.000718904903913989	0.0150216440454566	0.0693276310623343	2.34451799979029e-05	23.8637737696944	29.3009000334481	20.1441849340162	1.45455872895456	9.15671509943192	9.15671509943192	Basal2	Basal3	up
ENSG00000134287.9	ARF3	377	Kruskal	fdr	0.00287161348225916	0.0113555808018696	0.0105507247483516	0.781572274182459	0.00140698573135546	51.4254599703846	46.2247044400484	55.7992081034235	1.20712958101858	9.57450366337505	9.57450366337505	Basal3	Basal2	down
ENSG00000134363.11	FST	10468	Kruskal	fdr	3.46433054012698e-08	1.33068633157921e-06	2.57551087116673e-05	0.183427297145053	4.3343227712367e-08	2.99464904323614	6.89429533133223	2.23366597201907	3.08653819223485	4.66062935931317	4.66062935931317	Basal2	Basal3	up
ENSG00000134369.15	NAV1	89796	Kruskal	fdr	0.000114371470667541	0.000872761642675432	0.0213773761230226	0.0486040425733565	3.22304411256601e-05	7.49997464319964	9.01035466398922	6.12790751566506	1.47038032818799	2.88244714832415	2.88244714832415	Basal2	Basal3	up
ENSG00000134452.19	FBXO18	84893	Kruskal	fdr	2.20493027173471e-05	0.000231648782494248	0.00135045687212694	0.202592917200966	1.28123191768701e-05	28.2308884695199	23.9001834943534	31.5882221330616	1.32167278717858	7.6880386387082	7.6880386387082	Basal3	Basal2	down
ENSG00000134463.14	ECHDC3	79746	Kruskal	fdr	0.00365771066956707	0.0137430512553496	0.00814381891338115	0.781572274182459	0.00267774134607617	10.2377440908537	8.33873211424565	11.4352816127975	1.37134536235572	3.09654949855183	3.09654949855183	Basal3	Basal2	down
ENSG00000134531.9	EMP1	2012	Kruskal	fdr	4.59739155369015e-06	6.54135448298109e-05	0.00852905415106114	0.0400678095481324	7.19392725944526e-07	44.8295691606607	64.5797538188498	35.7747003453134	1.80517944791982	28.8050534735364	28.8050534735364	Basal2	Basal3	up
ENSG00000134627.11	PIWIL4	143689	Kruskal	fdr	1.01869555270374e-05	0.000123249442936138	0.00164630800292793	0.150944496858375	4.11381603759046e-06	1.74803669440709	1.21707245870589	2.35971633821003	1.93884622179283	1.14264387950414	1.14264387950414	Basal3	Basal2	down
ENSG00000134668.12	SPOCD1	90853	Kruskal	fdr	2.75879378872708e-10	3.91386248742332e-08	7.92155581970483e-09	0.987571547018578	4.46209234112088e-08	0.501549708870224	1.8240022216089	0.564526168487779	3.636732689403	1.32245251273868	1.32245251273868	Basal2	Basal1	up
ENSG00000134775.15	FHOD3	80206	Kruskal	fdr	0.000283419343537563	0.00181440657476814	0.00741974619545451	0.271446945673729	9.8512599379432e-05	2.42551883043744	3.60865155241785	1.98903988867652	1.814268066197	1.61961166374133	1.61961166374133	Basal2	Basal3	up
ENSG00000134871.17	COL4A2	1284	Kruskal	fdr	2.116740205862e-05	0.000224323678523085	0.000717879737495287	0.22081926613129	2.04247635954844e-05	80.7712789727953	109.251556258836	72.5762876961608	1.5053340385253	36.6752685626747	36.6752685626747	Basal2	Basal3	up
ENSG00000135069.13	PSAT1	29968	Kruskal	fdr	0.0103152828685748	0.0306650103752861	0.010710251841543	0.962727612666254	0.0101839702152255	27.0280712685311	18.243619564438	28.855772274758	1.58169118649054	10.61215271032	10.61215271032	Basal3	Basal2	down
ENSG00000135094.10	SDS	10993	Kruskal	fdr	0.0105345098833221	0.0311452287940748	0.00624069279127885	0.449024455940825	0.0238057874104937	6.82201208709483	5.09974984132143	6.29129350100188	1.33771504472995	1.7222622457734	1.7222622457734	Basal1	Basal2	down
ENSG00000135211.5	TMEM60	85025	Kruskal	fdr	0.00617072545469135	0.020621427086895	0.00789572336817553	0.918115174673274	0.00605528713119153	18.7222567498062	16.2027139393536	19.6746850299204	1.21428330485636	3.47197109056683	3.47197109056683	Basal3	Basal2	down
ENSG00000135318.11	NT5E	4907	Kruskal	fdr	2.51132722873806e-05	0.00025811822325623	1.90287078515863e-05	0.551815688483384	0.000580361066700883	9.19890540162428	15.8876025054269	9.71555270660479	1.72711880509409	6.68869710380262	6.68869710380262	Basal2	Basal1	up
ENSG00000135454.13	B4GALNT1	2583	Kruskal	fdr	0.000177701869256583	0.00124641412157017	2.69722340625266e-05	0.32641954795359	0.0109670536089874	0.988759379744473	2.51260994850904	1.52700768956252	2.54117432408922	1.52385056876456	1.52385056876456	Basal2	Basal1	up
ENSG00000135457.9	TFCP2	7024	Kruskal	fdr	0.000261971859623134	0.00170448648596392	0.00268836029793327	0.581341714708765	0.000149959575052725	13.2655634709023	11.8781095841269	14.2657973784339	1.20101580789402	2.38768779430697	2.38768779430697	Basal3	Basal2	down
ENSG00000135535.15	CD164	8763	Kruskal	fdr	0.0104313495520317	0.0309296277487853	0.00423320825715954	0.51496981512939	0.0330573002863891	92.0437247427339	83.8927801288216	94.079039329568	1.12141997422311	10.1862592007465	10.1862592007465	Basal3	Basal2	down
ENSG00000135587.8	SMPD2	6610	Kruskal	fdr	0.00655876917040234	0.0215622864675135	0.00934874247454254	0.720140444611512	0.00596085545367002	6.02334214586831	5.00726840661944	6.07180745969949	1.21259875976945	1.06453905308005	1.06453905308005	Basal3	Basal2	down
ENSG00000135597.18	REPS1	85021	Kruskal	fdr	0.00780642905638142	0.024666843625399	0.019669287637209	0.772021059447615	0.00373868642715011	17.8115867042167	14.2737918404145	18.0479828909335	1.26441404587622	3.77419105051898	3.77419105051898	Basal3	Basal2	down
ENSG00000135632.11	SMYD5	10322	Kruskal	fdr	0.000242589972270501	0.00159074854961183	0.00013264817469549	0.348380274266218	0.00350002736473473	13.2381829428282	9.91144540259114	12.4079996378906	1.33564605414336	3.32673754023704	3.32673754023704	Basal1	Basal2	down
ENSG00000135776.4	ABCB10	23456	Kruskal	fdr	0.00330301324026405	0.0126822136186827	0.00423320825715954	0.738871692299495	0.00433063076469824	11.1212242871889	8.17475923501812	10.1844924627268	1.36043447488325	2.94646505217074	2.94646505217074	Basal1	Basal2	down
ENSG00000135862.5	LAMC1	3915	Kruskal	fdr	0.000979978618900984	0.00487181866941181	0.0175779339934056	0.25810117776339	0.000299325200662954	40.9094309392624	48.1975952827107	35.6449102474412	1.35215925494358	12.5526850352695	12.5526850352695	Basal2	Basal3	up
ENSG00000135912.10	TTLL4	9654	Kruskal	fdr	0.00038340856700009	0.00230781322645207	0.0009700534859064	0.715483255131497	0.000662734778064339	14.3426906792892	10.1738409488709	14.7312705241524	1.44795565393493	4.55742957528149	4.55742957528149	Basal3	Basal2	down
ENSG00000135929.8	CYP27A1	1593	Kruskal	fdr	0.00114040139305167	0.0054714493891267	0.00259754078948327	0.674062446564929	0.00138207488228159	31.5998931208686	20.137052198424	31.9205295861718	1.58516396896811	11.7834773877478	11.7834773877478	Basal3	Basal2	down
ENSG00000135940.6	COX5B	1329	Kruskal	fdr	0.0127882514807864	0.0364179422389104	0.010710251841543	0.815252775677272	0.0144526619385864	79.2398991716536	68.0766663072383	81.0494949009421	1.19056204272924	12.9728285937038	12.9728285937038	Basal3	Basal2	down
ENSG00000136003.15	ISCU	23479	Kruskal	fdr	8.71293183603659e-06	0.000109325076284834	4.55275759028077e-05	0.791156547281381	4.21709408311732e-05	59.3356206120696	48.5114815056355	60.1480448717355	1.23987235608849	11.6365633660999	11.6365633660999	Basal3	Basal2	down
ENSG00000136068.14	FLNB	2317	Kruskal	fdr	0.0190185030786588	0.0498507924257333	0.0112017768676308	0.839525033221088	0.026838500303567	71.9355863055505	85.8111913365232	72.6732412770336	1.19288930199353	13.8756050309727	13.8756050309727	Basal2	Basal1	up
ENSG00000136111.12	TBC1D4	9882	Kruskal	fdr	0.00159822445947169	0.00716068410981176	0.0066483659158987	0.734173825893227	0.00091014963932549	11.053095220098	9.60704619012825	12.1224431259278	1.26182833786978	2.51539693579951	2.51539693579951	Basal3	Basal2	down
ENSG00000136153.19	LMO7	4008	Kruskal	fdr	0.000641291874968238	0.00347819980611304	0.019396507620078	0.367933569534383	0.000109527630843129	14.4198747684927	17.5351858522401	11.4007218829035	1.53807680183268	6.1344639693366	6.1344639693366	Basal2	Basal3	up
ENSG00000136243.16	NUPL2	11097	Kruskal	fdr	0.000135110766351217	0.00100574984864123	0.000214469705932615	0.781572274182459	0.000591514443510366	14.6771553794811	11.2459468625535	13.9569030741683	1.30510623595002	3.43120851692764	3.43120851692764	Basal1	Basal2	down
ENSG00000136261.14	BZW2	28969	Kruskal	fdr	0.000447635516853606	0.00261637231937464	0.000507638216272202	0.724808041989793	0.00162168431398548	63.256593693787	47.1206574416572	56.0612715319182	1.34243869097346	16.1359362521298	16.1359362521298	Basal1	Basal2	down
ENSG00000136270.13	TBRG4	9238	Kruskal	fdr	0.0100810370601112	0.0301160523056135	0.00389725255992065	0.646978358593152	0.0301991731491498	20.2205736397899	16.4663227921243	20.7233349635545	1.25852840522878	4.25701217143019	4.25701217143019	Basal3	Basal2	down
ENSG00000136271.10	DDX56	54606	Kruskal	fdr	0.000700248752335097	0.00373389156389161	0.0017679641734863	0.367933569534383	0.00115440055075749	23.4701958626656	19.7802434114943	24.5965827033739	1.24349241774653	4.81633929187963	4.81633929187963	Basal3	Basal2	down
ENSG00000136490.8	LIMD2	80774	Kruskal	fdr	7.8991898028645e-06	0.000100960184065063	0.00444718015422581	0.0493196447113089	2.49377775983155e-06	9.1771714119384	6.19981418698342	12.1290124893143	1.9563509685144	5.9291983023309	5.9291983023309	Basal3	Basal2	down
ENSG00000136504.11	KAT7	11143	Kruskal	fdr	0.0014564616428681	0.0066366107987077	0.0045952237898346	0.664985188301391	0.0011755000266275	16.1759357501992	14.5539843550425	17.4453609120176	1.19866563591388	2.89137655697513	2.89137655697513	Basal3	Basal2	down
ENSG00000136770.10	DNAJC1	64215	Kruskal	fdr	7.90129692956219e-05	0.000650718674249876	0.00044263986782686	0.952798690698916	0.000121697401850518	20.6399089930894	15.2142115210386	19.2163638884713	1.35662035226394	5.42569747205082	5.42569747205082	Basal1	Basal2	down
ENSG00000136802.11	LRRC8A	56262	Kruskal	fdr	0.00190081573154477	0.00819708332777995	0.0143839402095972	0.274171827512771	0.000944311957321261	10.7983747190955	13.304584545815	10.1790607153832	1.3070542477174	3.12552383043177	3.12552383043177	Basal2	Basal3	up
ENSG00000136819.15	C9orf78	51759	Kruskal	fdr	6.86033556232299e-05	0.000583023532965936	0.0213773761230226	0.0943331508966094	8.97068788047721e-06	30.3219828452801	27.7964996888624	32.5380102838454	1.17057941280581	4.74151059498306	4.74151059498306	Basal3	Basal2	down
ENSG00000136856.17	SLC2A8	29988	Kruskal	fdr	0.000286352845179656	0.00182896940483463	8.27057258247046e-05	0.0732362663824446	0.0234879159112593	3.65416973412686	2.65297655289806	3.10875062975503	1.37738485857898	1.00119318122879	1.00119318122879	Basal1	Basal2	down
ENSG00000136868.10	SLC31A1	1317	Kruskal	fdr	0.000273425576574731	0.00176881869492522	0.0105507247483516	0.209294933642081	7.95434599258563e-05	17.2115135361976	14.421640457679	18.8688367284753	1.30836965349724	4.44719627079629	4.44719627079629	Basal3	Basal2	down
ENSG00000136888.6	ATP6V1G1	9550	Kruskal	fdr	0.0039020138624907	0.0144183051325806	0.0163721660667021	0.701575700091422	0.00153786587090873	97.6205398509293	82.9115562207974	97.4390445706824	1.17740571158695	14.7089836301319	14.7089836301319	Basal1	Basal2	down
ENSG00000136999.4	NOV	4856	Kruskal	fdr	1.4435097344517e-06	2.6054393197115e-05	7.2549395859593e-05	0.38473947616981	2.49377775983155e-06	3.41377502060824	6.62168200824121	2.16715625243705	3.05547050462784	4.45452575580416	4.45452575580416	Basal2	Basal3	up
ENSG00000137074.18	APTX	54840	Kruskal	fdr	7.46158854147519e-05	0.000623488542098503	9.02078562525475e-05	0.854163569642251	0.000548064688853429	14.193708161123	11.450760115487	14.487262955006	1.26517915045763	3.03650283951896	3.03650283951896	Basal3	Basal2	down
ENSG00000137124.7	ALDH1B1	219	Kruskal	fdr	1.48227703776351e-06	2.65319749069865e-05	1.23055550185783e-06	0.105901370118476	0.00035070034455253	10.1135440915263	20.2686049325429	12.4186028443832	2.00410506436859	10.1550608410166	10.1550608410166	Basal2	Basal1	up
ENSG00000137177.19	KIF13A	63971	Kruskal	fdr	0.000476176209326762	0.00276267486700745	0.0051491864119985	0.437905580131267	0.000230603021961513	15.060522911902	18.3441380900464	14.9222922979068	1.22931100154227	3.42184579213956	3.42184579213956	Basal2	Basal3	up
ENSG00000137193.13	PIM1	5292	Kruskal	fdr	0.000104925798336454	0.000814432035330399	7.5795987958928e-05	0.112798520187169	0.003442570218783	14.7896906170398	22.6614194393156	18.149559643276	1.53224431978357	7.87172882227581	7.87172882227581	Basal2	Basal1	up
ENSG00000137273.3	FOXF2	2295	Kruskal	fdr	5.83807144680221e-08	2.02261598288855e-06	2.08958952850037e-05	0.204809325403591	1.05567990865968e-07	1.10454047539653	2.39226919924366	0.985773197289194	2.42679472907382	1.40649600195447	1.40649600195447	Basal2	Basal3	up
ENSG00000137338.5	PGBD1	84547	Kruskal	fdr	0.000573761612228148	0.00319439435556181	0.0202249142531327	0.120044932006277	0.000195991586863744	2.33850427757297	2.98716976768059	1.6993547636645	1.75782587106123	1.2878150040161	1.2878150040161	Basal2	Basal3	up
ENSG00000137486.16	ARRB1	408	Kruskal	fdr	4.87900399942431e-05	0.000438411103711562	0.00906802069896109	0.135626541063091	9.1880514173826e-06	8.92194303773564	7.5726611667525	10.4423552079936	1.37895450199732	2.86969404124111	2.86969404124111	Basal3	Basal2	down
ENSG00000137501.17	SYTL2	54843	Kruskal	fdr	0.00222452479499627	0.00925674521123034	0.0148063621402679	0.374600331052162	0.000979658861479354	6.58682806535022	8.50914910582294	6.12232338594981	1.38985619827771	2.38682571987313	2.38682571987313	Basal2	Basal3	up
ENSG00000137573.13	SULF1	23213	Kruskal	fdr	1.64583298718083e-06	2.88443732541449e-05	3.92027336405077e-06	0.62917587855944	4.31191867091682e-05	67.4383767678367	126.140426718186	74.2982097626539	1.87045466934113	58.7020499503498	58.7020499503498	Basal2	Basal1	up
ENSG00000137642.12	SORL1	6653	Kruskal	fdr	4.34808258276185e-05	0.000399760326767073	0.00255319095530945	0.24019236095848	1.73690053508943e-05	8.29678101539159	5.85893579783589	9.61399662131528	1.64091175480475	3.75506082347939	3.75506082347939	Basal3	Basal2	down
ENSG00000137693.13	YAP1	10413	Kruskal	fdr	2.42607206886522e-06	3.92942806087204e-05	0.000218929078446953	0.143981688918795	3.28829549954445e-06	33.0208828779465	44.960879204001	28.4246431456505	1.58175703292447	16.5362360583505	16.5362360583505	Basal2	Basal3	up
ENSG00000137699.16	TRIM29	23650	Kruskal	fdr	7.33121060234181e-07	1.51185794751882e-05	0.000163740480740764	0.285257840399745	4.95061677403571e-07	27.3063254042882	57.2703436363413	22.0710588994232	2.59481631113938	35.199284736918	35.199284736918	Basal2	Basal3	up
ENSG00000137745.11	MMP13	4322	Kruskal	fdr	5.49036029279243e-08	1.92966804070006e-06	0.000393197927769221	0.0478971795282991	1.63502502401937e-08	4.45245116419331	17.9295229814622	3.34641298805508	5.35783331150731	14.5831099934071	14.5831099934071	Basal2	Basal3	up
ENSG00000137776.16	SLTM	79811	Kruskal	fdr	0.00303445611549446	0.0118643510482298	0.0210840246057361	0.467907188625801	0.000997788115386612	23.2099423473235	20.5893135192436	24.4025171440216	1.18520304823248	3.81320362477803	3.81320362477803	Basal3	Basal2	down
ENSG00000137880.5	GCHFR	2644	Kruskal	fdr	0.00439845007512583	0.0158487719058483	0.0131797684679985	0.99254291783341	0.00203572973904179	5.86971897802404	4.04765697630104	6.1157764680157	1.51094238069665	2.06811949171466	2.06811949171466	Basal3	Basal2	down
ENSG00000137936.16	BCAR3	8412	Kruskal	fdr	7.28807267160268e-11	1.52624274180475e-08	1.14702127089229e-08	0.611586357991997	4.82966322901795e-09	4.66828475320769	8.72066226942391	4.6825860351172	1.86806562376721	4.05237751621621	4.05237751621621	Basal2	Basal1	up
ENSG00000138032.20	PPM1B	5495	Kruskal	fdr	0.00113249965622907	0.00544428971517886	0.00145185246516266	0.85905452213138	0.0022969004714442	17.9025173012451	16.0311118707033	18.3827645850735	1.14669305119552	2.3516527143702	2.3516527143702	Basal3	Basal2	down
ENSG00000138073.13	PREB	10113	Kruskal	fdr	0.0172862084242399	0.0462647682365088	0.0126118019906765	0.734173825893227	0.0210749119858479	31.5639281854985	27.1287774338911	30.2527697396325	1.16348509483759	4.43515075160742	4.43515075160742	Basal1	Basal2	down
ENSG00000138095.18	LRPPRC	10128	Kruskal	fdr	0.00141542529123777	0.00649438289907869	0.0191270388522399	0.26338385394205	0.000479103785093677	45.829328601751	36.8297862835352	48.2224292845321	1.30933231361405	11.3926430009969	11.3926430009969	Basal3	Basal2	down
ENSG00000138119.16	MYOF	26509	Kruskal	fdr	2.17728275597163e-06	3.6324178236107e-05	1.44056944038848e-06	0.101926377681615	0.000558639327012448	26.7727344753206	42.4038926409766	34.2842375793138	1.58384615811526	15.631158165656	15.631158165656	Basal2	Basal1	up
ENSG00000138363.14	ATIC	471	Kruskal	fdr	0.0028711814226931	0.0113555808018696	0.0170865888535234	0.416149476566556	0.00119695536052668	42.2519583404239	35.5404534227867	45.7357715580368	1.28686516781222	10.1953181352501	10.1953181352501	Basal3	Basal2	down
ENSG00000138398.15	PPIG	9360	Kruskal	fdr	0.00101896847513006	0.00502260821204553	0.00549218046503667	0.753023245272823	0.000537676763537716	35.7290084594628	30.4625188434239	35.4679832763046	1.17288424647707	5.26648961603892	5.26648961603892	Basal1	Basal2	down
ENSG00000138413.13	IDH1	3417	Kruskal	fdr	2.46918227530516e-06	3.9762437762785e-05	1.50309065968507e-05	0.99254291783341	1.86210867594073e-05	58.7003837383168	43.4734973339554	59.6169657347636	1.37134045776895	16.1434684008082	16.1434684008082	Basal3	Basal2	down
ENSG00000138448.11	ITGAV	3685	Kruskal	fdr	0.00245749635746118	0.0100302182283947	0.000851031850904358	0.21615609139502	0.0286633244772702	33.8912309629177	42.2733515051694	32.693520773606	1.29301924371808	9.57983073156336	9.57983073156336	Basal2	Basal3	up
ENSG00000138495.6	COX17	10063	Kruskal	fdr	0.00678744866465944	0.0221376052505171	0.0145938037709248	0.655956781826101	0.00426090058673706	27.4988805883115	22.9672521328708	28.325273038084	1.23328959312224	5.35802090521322	5.35802090521322	Basal3	Basal2	down
ENSG00000138660.11	AP1AR	55435	Kruskal	fdr	0.000142495116333217	0.00104668748339093	0.0213773761230226	0.167548906294871	1.73690053508943e-05	11.870976960374	9.96893360587842	12.6957496749393	1.27353137024134	2.72681606906089	2.72681606906089	Basal3	Basal2	down
ENSG00000138696.10	BMPR1B	658	Kruskal	fdr	1.43485460763597e-07	4.08313823631225e-06	0.00329695622711857	0.0349336744165829	1.10503111974354e-08	0.832661247199516	1.98137845748935	0.552538977388052	3.58595237363284	1.4288394801013	1.4288394801013	Basal2	Basal3	up
ENSG00000138744.14	NAAA	27163	Kruskal	fdr	3.52513416191188e-08	1.34871077895511e-06	4.99652251152863e-08	0.147432165659626	2.51103474479107e-05	16.1783952692958	9.96015127288892	15.0646758492764	1.62431220430685	6.21824399640691	6.21824399640691	Basal1	Basal2	down
ENSG00000138777.19	PPA2	27068	Kruskal	fdr	0.000225624871217209	0.00150695704363494	0.00852905415106114	0.314283554705344	5.49760526748693e-05	46.714835912884	36.9727330049146	48.2983729232864	1.30632412045023	11.3256399183718	11.3256399183718	Basal3	Basal2	down
ENSG00000138785.14	INTS12	57117	Kruskal	fdr	5.09744404455738e-08	1.84152272211928e-06	5.98966271957581e-06	0.913171533444436	1.28629791828804e-07	15.6051990116143	11.9612923879256	15.8395058737327	1.32423030555812	3.87821348580712	3.87821348580712	Basal3	Basal2	down
ENSG00000138794.9	CASP6	839	Kruskal	fdr	1.68393918307907e-10	2.63943886792942e-08	2.55456703241587e-07	0.551815688483384	8.16998242185056e-10	13.7820594615919	8.71794109155781	13.9969796702906	1.60553730786789	5.2790385787328	5.2790385787328	Basal3	Basal2	down
ENSG00000138798.11	EGF	1950	Kruskal	fdr	1.90219696492682e-06	3.2544982579505e-05	1.50033850036482e-06	0.0601626508656949	0.000630780754616126	1.33265929358076	0.161452523918804	0.576476634860285	8.25418681129424	1.17120676966196	1.17120676966196	Basal1	Basal2	down
ENSG00000138829.11	FBN2	2201	Kruskal	fdr	4.26260579485741e-06	6.14599452736266e-05	0.00033527314725413	0.32641954795359	3.12775085287034e-06	0.637350754229564	1.64792329350042	0.541230059554456	3.04477414808963	1.10669323394596	1.10669323394596	Basal2	Basal3	up
ENSG00000139187.9	KLRG1	10219	Kruskal	fdr	1.5420301333885e-05	0.000173643671335683	0.00719154696736023	0.0565685182599246	3.9147694139453e-06	1.69137638965035	1.07963302046078	2.4427529030423	2.26257705789672	1.36311988258152	1.36311988258152	Basal3	Basal2	down
ENSG00000139211.6	AMIGO2	347902	Kruskal	fdr	3.68926565542517e-05	0.000349788114150647	9.21814111471495e-05	0.633606863772268	0.000200034151316728	4.07613496252686	7.91581910047811	4.66229997732079	1.94199141423202	3.83968413795125	3.83968413795125	Basal2	Basal1	up
ENSG00000139218.17	SCAF11	9169	Kruskal	fdr	0.00014618172023742	0.00106891945618303	0.0143839402095972	0.0872002340530354	4.31191867091682e-05	23.4420224305171	20.2274332202885	25.286244872546	1.25009656920698	5.05881165225749	5.05881165225749	Basal3	Basal2	down
ENSG00000139329.4	LUM	4060	Kruskal	fdr	7.97635297551661e-05	0.000655511189987911	0.00158845667618836	0.245217381722777	6.54736261028703e-05	279.044367939322	423.552860803074	251.202736514475	1.68609970846662	172.350124288599	172.350124288599	Basal2	Basal3	up
ENSG00000139405.15	RITA1	84934	Kruskal	fdr	0.00219940779354694	0.00916985879072607	0.00116698380577842	0.873759129283857	0.00788053306633883	7.69192673833529	6.40455715243417	7.82566477660812	1.22189006832952	1.42110762417395	1.42110762417395	Basal3	Basal2	down
ENSG00000139410.14	SDSL	113675	Kruskal	fdr	0.000242486391303763	0.00159060597414105	0.00920742679156736	0.320313977738073	5.61951289883641e-05	4.53338494151936	3.51648174365595	4.9463156509832	1.40660922238735	1.42983390732725	1.42983390732725	Basal3	Basal2	down
ENSG00000139437.17	TCHP	84260	Kruskal	fdr	0.00299553041866817	0.0117333996810227	0.00624069279127885	0.729485888915461	0.00258843863274746	5.95857282675199	5.1147450192469	6.23275245035516	1.21858517421713	1.11800743110827	1.11800743110827	Basal3	Basal2	down
ENSG00000139546.10	TARBP2	6895	Kruskal	fdr	0.00122892615697033	0.00580870836256698	0.000488212739890389	0.342012030070566	0.0121531712425452	6.5187931794851	5.22921177863206	6.31481001311873	1.24661104874785	1.28958140085304	1.28958140085304	Basal1	Basal2	down
ENSG00000139926.15	FRMD6	122786	Kruskal	fdr	9.62636225750721e-05	0.000760560881450854	0.00112486361656713	0.491135710846898	8.30366487660862e-05	12.504296551619	15.7960189100876	12.064961839497	1.30924731633847	3.73105707059051	3.73105707059051	Basal2	Basal3	up
ENSG00000140320.11	BAHD1	22893	Kruskal	fdr	0.00570410676947579	0.0194397719045294	0.00906802069896109	0.776792448914274	0.00484842669529956	6.46185219094533	5.46733276857765	6.48453827165311	1.18605150740442	1.01720550307546	1.01720550307546	Basal3	Basal2	down
ENSG00000140367.11	UBE2Q2	92912	Kruskal	fdr	0.000513819853731167	0.00292948157146347	0.0102379977682052	0.523045977512045	0.000116683962358623	15.2803405079106	18.8487903542958	15.8536230528184	1.23353208945427	3.56844984638514	3.56844984638514	Basal2	Basal1	up
ENSG00000140416.19	TPM1	7168	Kruskal	fdr	1.43024927873213e-09	1.27681950417335e-07	3.39702361990736e-09	0.252892425727356	2.19692915073546e-06	104.520793548349	174.982527930374	108.081448612563	1.67414082872832	70.4617343820256	70.4617343820256	Basal2	Basal1	up
ENSG00000140575.12	IQGAP1	8826	Kruskal	fdr	0.00212023524282028	0.00890587065589633	0.00055939919652263	0.202592917200966	0.0370696501756506	66.4489984755912	83.6386953430997	74.1557474697916	1.25869008204575	17.1896968675084	17.1896968675084	Basal2	Basal1	up
ENSG00000140859.15	KIFC3	3801	Kruskal	fdr	3.67100649657795e-05	0.000348387120446724	0.000604303208474637	0.395044696479949	3.94434921458931e-05	6.20647890438839	7.56713842687189	5.31163838767487	1.42463358281894	2.25550003919702	2.25550003919702	Basal2	Basal3	up
ENSG00000140931.19	CMTM3	123920	Kruskal	fdr	0.0130847688976458	0.0370776447337769	0.0207941865954225	0.810418738349792	0.00800185817963109	15.6777437796938	25.2749266350158	17.1777100714267	1.61215331684095	9.59718285532204	9.59718285532204	Basal2	Basal1	up
ENSG00000141378.14	PTRH2	51651	Kruskal	fdr	0.0009757874806594	0.00485669794471091	0.015910589236619	0.245217381722777	0.000337134658233465	22.0196991069331	18.2576322683375	23.8522105520884	1.30642408618631	5.59457828375091	5.59457828375091	Basal3	Basal2	down
ENSG00000141428.16	C18orf21	83608	Kruskal	fdr	0.00539764649519873	0.0186371748588883	0.00506651967625522	0.781572274182459	0.00788053306633883	11.4026815015434	9.28891249819606	11.0445031386096	1.22755828561824	2.11376900334736	2.11376900334736	Basal1	Basal2	down
ENSG00000141524.15	TMC6	11322	Kruskal	fdr	0.000419450613643844	0.00247891025918999	0.0066483659158987	0.293768649052075	0.000188135682748098	7.9427330838386	6.42037301273227	9.36977088390144	1.45938107728635	2.94939787116917	2.94939787116917	Basal3	Basal2	down
ENSG00000141542.10	RAB40B	10966	Kruskal	fdr	0.0011353727323562	0.00545473237687385	0.000497837142532587	0.395044696479949	0.00959376410196339	4.3062433685942	3.05121864921293	4.20311658036134	1.41131916904906	1.25502471938127	1.25502471938127	Basal1	Basal2	down
ENSG00000141655.16	TNFRSF11A	8792	Kruskal	fdr	0.0015098275258475	0.00682759604289718	0.00335295059048459	0.696961702273327	0.00165054503314803	2.34532543343101	1.43315391372163	2.46334841303561	1.71883032900407	1.03019449931398	1.03019449931398	Basal3	Basal2	down
ENSG00000141756.18	FKBP10	60681	Kruskal	fdr	0.000346711771567333	0.00213047423085131	0.00161715901710392	0.748296565359718	0.000343854924469512	31.8774167375545	50.243339588828	30.9413123042193	1.62382704052202	19.3020272846087	19.3020272846087	Basal2	Basal3	up
ENSG00000142156.14	COL6A1	1291	Kruskal	fdr	3.30821202286459e-05	0.00031973351007656	0.000163740480740764	0.863950889203875	8.85493586099587e-05	84.7729689311586	130.944118885964	84.0848308747339	1.55728586861332	46.8592880112301	46.8592880112301	Basal2	Basal3	up
ENSG00000142173.14	COL6A2	1292	Kruskal	fdr	2.96233049599198e-06	4.63947264464949e-05	7.41558905871564e-05	0.753023245272823	5.26346768367097e-06	90.3278891493535	147.70705901204	97.6899057418986	1.63523204630424	57.3791698626867	57.3791698626867	Basal2	Basal1	up
ENSG00000142252.10	GEMIN7	79760	Kruskal	fdr	0.000289748551771178	0.00184580558906084	0.0143839402095972	0.126100458704931	9.24146675563565e-05	9.83889873096225	7.96972086943973	10.3123193521223	1.29393733118877	2.34259848268255	2.34259848268255	Basal3	Basal2	down
ENSG00000142687.17	KIAA0319L	79932	Kruskal	fdr	0.00619115009335982	0.0206683602223534	0.00567129605324221	0.918115174673274	0.00850405484577892	16.7146495156237	14.1347319263062	16.3326395471362	1.18252327690177	2.57991758931749	2.57991758931749	Basal1	Basal2	down
ENSG00000142871.16	CYR61	3491	Kruskal	fdr	1.06313933661389e-13	2.58289701830344e-10	5.45050668419491e-09	0.0349336744165829	3.90611589095017e-12	51.7527303425179	107.55318137336	41.0683460653976	2.6188827084025	66.4848353079619	66.4848353079619	Basal2	Basal3	up
ENSG00000143013.12	LMO4	8543	Kruskal	fdr	0.0165986791957331	0.0448321190728554	0.0110357535332473	0.68318740382823	0.0231737346112103	58.7358226052133	42.7679850266903	59.652814404218	1.39480067548168	16.8848293775276	16.8848293775276	Basal3	Basal2	down
ENSG00000143079.14	CTTNBP2NL	55917	Kruskal	fdr	9.62528379173099e-05	0.000760560881450854	4.97970456514524e-05	0.232791631081719	0.00291345181632338	10.5249878137651	12.9380397689556	11.2567804355654	1.22926885977336	2.41305195519046	2.41305195519046	Basal2	Basal1	up
ENSG00000143147.14	GPR161	23432	Kruskal	fdr	0.000412054126438017	0.00244289693683884	0.00866104043395201	0.320313977738073	0.000135134039905182	4.32819347282993	6.35517059516149	3.80897661653071	1.66847193747015	2.54619397863078	2.54619397863078	Basal2	Basal3	up
ENSG00000143162.7	CREG1	8804	Kruskal	fdr	1.05627820312171e-05	0.000126805578479762	0.00753626372251273	0.0665099710197434	1.88537979043045e-06	102.019555713532	91.8868290690446	113.111726743177	1.23098955409794	21.2248976741321	21.2248976741321	Basal3	Basal2	down
ENSG00000143179.14	UCK2	7371	Kruskal	fdr	0.00209599209980543	0.00883057022058847	0.00210904335230927	0.88850747204095	0.00412448640798605	33.381910904915	27.1015905964056	33.132119650534	1.23173253562993	6.28032030850942	6.28032030850942	Basal1	Basal2	down
ENSG00000143183.16	TMCO1	54499	Kruskal	fdr	0.00196180563405793	0.00839675276449017	0.00226162710657075	0.615963315987232	0.00380061798793245	93.4172588878876	74.4328855017737	91.2232551898908	1.25505357286816	18.9843733861138	18.9843733861138	Basal1	Basal2	down
ENSG00000143207.19	RFWD2	64326	Kruskal	fdr	0.000443747872880372	0.00260092993284165	0.00246656218744154	0.987571851383867	0.000299325200662954	34.9055897599064	26.4329204322424	33.554977827809	1.3205347418717	8.47266932766397	8.47266932766397	Basal1	Basal2	down
ENSG00000143314.12	MRPL24	79590	Kruskal	fdr	0.0174409901257963	0.0466404903804316	0.016139927399329	0.873759129283857	0.0159643393156346	59.0427153011841	43.9875218110579	57.2579187339493	1.34226055186272	15.0551934901261	15.0551934901261	Basal1	Basal2	down
ENSG00000143322.19	ABL2	27	Kruskal	fdr	0.00941079394850976	0.0285125785164826	0.00467090689148386	0.76250426702411	0.0210749119858479	7.68221234053801	8.97987432468748	7.85321180907953	1.16891774486652	1.29766198414947	1.29766198414947	Basal2	Basal1	up
ENSG00000143333.6	RGS16	6004	Kruskal	fdr	1.59011837196798e-07	4.45324793624924e-06	1.36700144148937e-06	0.706200727452579	3.54401469657286e-06	9.91595834089522	17.0611611095203	8.96411491780577	1.90327335893821	8.09704619171456	8.09704619171456	Basal2	Basal3	up
ENSG00000143344.15	RGL1	23179	Kruskal	fdr	0.000576455402368928	0.00320464465784301	0.0066483659158987	0.17141822045983	0.000410233763280617	10.1926524697819	8.25254082118559	11.931184230535	1.44575888675471	3.67864340934946	3.67864340934946	Basal3	Basal2	down
ENSG00000143353.11	LYPLAL1	127018	Kruskal	fdr	0.00584275542973878	0.0197942817731223	0.0112017768676308	0.987571851383867	0.00386348039464237	11.3086891821889	9.40847561929377	11.5167293645209	1.22408026874234	2.1082537452271	2.1082537452271	Basal3	Basal2	down
ENSG00000143369.14	ECM1	1893	Kruskal	fdr	1.67124307491535e-08	7.62494845165604e-07	5.56104047228651e-06	0.23770724814356	5.46667142763243e-08	15.5821443099924	27.8332473111255	13.0106421395348	2.13926776346804	14.8226051715907	14.8226051715907	Basal2	Basal3	up
ENSG00000143376.12	SNX27	81609	Kruskal	fdr	0.000681439157566661	0.00364860921941202	0.0213773761230226	0.140593468926504	0.000217000961794765	9.2751422915213	8.30267742490492	10.7170750428631	1.29079747344102	2.41439761795813	2.41439761795813	Basal3	Basal2	down
ENSG00000143387.12	CTSK	1513	Kruskal	fdr	0.000452297548940688	0.00263989644480817	0.00707982667531327	0.311296524277718	0.000192025883337755	124.725768116027	202.190587668453	115.265123568241	1.7541350011979	86.9254641002116	86.9254641002116	Basal2	Basal3	up
ENSG00000143436.10	MRPL9	65005	Kruskal	fdr	3.26497099479592e-05	0.000316972908365901	0.00741974619545451	0.065591976166502	1.03525081256663e-05	58.9143002040036	46.6248639790559	70.0694443990469	1.50283429095949	23.4445804199911	23.4445804199911	Basal3	Basal2	down
ENSG00000143450.16	OAZ3	51686	Kruskal	fdr	0.000186828931234734	0.00130057561156099	0.000141337005841111	0.523045977512045	0.0017399866555403	3.91687344026738	2.46559455516824	3.86105530878139	1.58861213903034	1.45127888509914	1.45127888509914	Basal1	Basal2	down
ENSG00000143543.14	JTB	10899	Kruskal	fdr	0.000340565757317766	0.00210134478070733	0.00801891208033092	0.296643052594253	0.000114250904528866	100.59627363168	82.4226185278171	108.392279588005	1.31507930133793	25.9696610601876	25.9696610601876	Basal3	Basal2	down
ENSG00000143633.12	C1orf131	128061	Kruskal	fdr	0.0121683713922594	0.0350169479389922	0.0100847503746425	0.820093855781089	0.0144526619385864	10.7441351983354	9.2700807056518	9.89792197629876	1.15901204525489	1.47405449268359	1.47405449268359	Basal1	Basal2	down
ENSG00000143748.17	NVL	4931	Kruskal	fdr	0.00482802635020187	0.017067573689073	0.00474771679126622	0.678619035692757	0.00729827942446765	14.7165148413191	11.7347082598839	13.8282023393212	1.25410146681096	2.9818065814352	2.9818065814352	Basal1	Basal2	down
ENSG00000143799.12	PARP1	142	Kruskal	fdr	0.00313562475472468	0.012174928891172	0.0173307344021226	0.471735839470553	0.00126351109243555	78.7635659312627	69.7574058721754	84.302507036673	1.20850977731526	14.5451011644976	14.5451011644976	Basal3	Basal2	down
ENSG00000143947.13	RPS27A	6233	Kruskal	fdr	0.00152967166240344	0.00689807388178033	0.0118882650356394	0.445300475796767	0.000614422243703638	1057.26697203593	863.435092720351	1116.49954162342	1.29309029831734	253.064448903066	253.064448903066	Basal3	Basal2	down
ENSG00000144021.2	CIAO1	9391	Kruskal	fdr	2.52647294564566e-05	0.000259400571429313	0.00318751512874144	0.0478971795282991	1.81944690781901e-05	27.6942155800519	24.1527189205194	32.0990672384684	1.32900429736704	7.94634831794903	7.94634831794903	Basal3	Basal2	down
ENSG00000144034.14	TPRKB	51002	Kruskal	fdr	0.00132401812748494	0.00616374043731673	0.00409579396880016	0.78636036427614	0.00107345525985284	27.0868951389503	22.5088267836799	27.0857795337936	1.20338991451077	4.57806835527035	4.57806835527035	Basal1	Basal2	down
ENSG00000144161.12	ZC3H8	84524	Kruskal	fdr	0.00121213801885103	0.0057517369468722	0.0103933146756274	0.564379201917856	0.000426526744833511	5.62417892463851	4.48406548731266	5.77514018486399	1.28792503169374	1.29107469755132	1.29107469755132	Basal3	Basal2	down
ENSG00000144381.16	HSPD1	3329	Kruskal	fdr	2.46881613661103e-05	0.0002542867537423	0.0022225609836045	0.165639024256247	1.08566767269325e-05	200.01830358946	141.561590291113	220.709686702765	1.55910714374492	79.1480964116522	79.1480964116522	Basal3	Basal2	down
ENSG00000144407.9	PTH2R	5746	Kruskal	fdr	7.35539154648189e-05	0.000617002115224092	3.38656233410645e-05	0.374502043760444	0.00209953543149557	1.23924006050149	0.227476540524778	1.03299309742525	5.44777082349948	1.01176351997671	1.01176351997671	Basal1	Basal2	down
ENSG00000144468.16	RHBDD1	84236	Kruskal	fdr	0.000517254711698383	0.00294302183154853	0.00576281520775659	0.377961540720647	0.00025506565964221	8.46240749606027	7.47321793965	9.1671594954302	1.22666829329208	1.69394155578019	1.69394155578019	Basal3	Basal2	down
ENSG00000144476.5	ACKR3	57007	Kruskal	fdr	0.000129632905637163	0.000970175261441622	0.00540455137305544	0.183427297145053	5.26126642925042e-05	6.485951918311	8.52143639827425	5.43807065967211	1.56699626238179	3.08336573860214	3.08336573860214	Basal2	Basal3	up
ENSG00000144827.8	ABHD10	55347	Kruskal	fdr	1.72058925759275e-05	0.000189576943370593	0.00297850559141277	0.371257665074036	2.62298957093493e-06	8.86310665524147	7.35082768402606	9.75194125536842	1.32664533499543	2.40111357134236	2.40111357134236	Basal3	Basal2	down
ENSG00000145012.13	LPP	4026	Kruskal	fdr	3.43756083785525e-06	5.21564656085516e-05	1.02504424671511e-05	0.38473947616981	6.13322782513309e-05	10.1756409617468	15.6999345196817	11.603107281566	1.54289391486023	5.52429355793486	5.52429355793486	Basal2	Basal1	up
ENSG00000145088.8	EAF2	55840	Kruskal	fdr	1.78575555167585e-05	0.000195427617693535	0.0100847503746425	0.0360232607082911	5.01135723030004e-06	4.36400684346422	3.65704402717116	5.59048041065651	1.52868829828689	1.93343638348534	1.93343638348534	Basal3	Basal2	down
ENSG00000145191.12	EIF2B5	8893	Kruskal	fdr	0.00494765871984187	0.0173829889513461	0.0156841215340655	0.377961540720647	0.00311548964637292	22.7534680084869	20.118094584174	23.7390208149923	1.17998355737261	3.62092623081831	3.62092623081831	Basal3	Basal2	down
ENSG00000145337.4	PYURF	100996939	Kruskal	fdr	0.00194923779001502	0.00835584157184206	0.00707982667531327	0.883586808345702	0.00109318411291631	62.3248625794023	56.5695191653725	65.632913795033	1.16021692889355	9.06339462966057	9.06339462966057	Basal3	Basal2	down
ENSG00000145703.15	IQGAP2	10788	Kruskal	fdr	0.000732596470973116	0.00386712249044907	0.00273484989824589	0.568597425558354	0.000714560343399729	7.87836910088327	5.30632802650496	7.95231705647663	1.49864784399966	2.64598902997167	2.64598902997167	Basal3	Basal2	down
ENSG00000145730.20	PAM	5066	Kruskal	fdr	2.38575998058758e-06	3.89006971331378e-05	7.84804425824617e-06	0.76250426702411	3.52661739611034e-05	67.3891199177156	102.606974414139	74.1417664768319	1.52260445809985	35.2178544964238	35.2178544964238	Basal2	Basal1	up
ENSG00000145936.8	KCNMB1	3779	Kruskal	fdr	3.69155859486832e-05	0.000349825123597565	0.000228110221619649	0.913171533444436	7.45631170634475e-05	1.09686965636003	2.29364400286638	1.04008668357156	2.20524311972751	1.25355731929482	1.25355731929482	Basal2	Basal3	up
ENSG00000146122.16	DAAM2	23500	Kruskal	fdr	0.000132728488595295	0.000990292093795837	0.00346754517162447	0.0702883597670821	0.000140890402575115	3.71556855451986	5.02358670411793	2.88823180787671	1.7393294715534	2.13535489624122	2.13535489624122	Basal2	Basal3	up
ENSG00000146242.8	TPBG	7162	Kruskal	fdr	0.000458718208753718	0.00266935542075966	0.00013264817469549	0.329500506855915	0.00988494322356113	7.56673916671327	11.2880476874279	8.91147980569607	1.491798176034	3.72130852071462	3.72130852071462	Basal2	Basal1	up
ENSG00000146247.13	PHIP	55023	Kruskal	fdr	0.000591139499337283	0.00326931996465997	0.00444718015422581	0.791156547281381	0.000276366231418047	11.815012452742	9.87731358246021	12.0093774865745	1.21585463358179	2.13206390411434	2.13206390411434	Basal3	Basal2	down
ENSG00000146386.7	ABRACL	58527	Kruskal	fdr	0.000145599397013869	0.00106559188114832	0.000581447745867448	0.815252775677272	0.000235312092923041	82.5492456148174	60.7890337702975	82.8640240398542	1.36314099600548	22.0749902695567	22.0749902695567	Basal3	Basal2	down
ENSG00000146414.15	SHPRH	257218	Kruskal	fdr	0.00323494395466467	0.0124676523305299	0.00696966717482256	0.76250426702411	0.00241795161082385	4.50016024903655	3.42176983244824	4.51121980648986	1.31838785990527	1.08944997404162	1.08944997404162	Basal3	Basal2	down
ENSG00000146425.10	DYNLT1	6993	Kruskal	fdr	5.64230570251975e-06	7.71737182506501e-05	0.000181744631060293	0.276915338440117	9.1880514173826e-06	131.890590086171	97.3767975944431	134.294250498021	1.37911960359728	36.9174529035776	36.9174529035776	Basal3	Basal2	down
ENSG00000146426.17	TIAM2	26230	Kruskal	fdr	0.00059931194798051	0.00329861749462002	0.000507638216272202	0.471735839470553	0.00306381657708337	1.39973476836875	2.83215540034828	1.37414459209648	2.06103158040114	1.4580108082518	1.4580108082518	Basal2	Basal3	up
ENSG00000146574.15	CCZ1B	221960	Kruskal	fdr	0.00293287161012702	0.0115441558304289	0.0141767429465061	0.437905580131267	0.00143230999078932	25.4455802364986	21.1193076766395	27.608254684728	1.30725188095375	6.48894700808847	6.48894700808847	Basal3	Basal2	down
ENSG00000146592.16	CREB5	9586	Kruskal	fdr	4.66585068691175e-07	1.05448225524206e-05	0.000247566927554673	0.15816307503009	2.50831362360973e-07	1.44367825033462	2.6523125100794	1.10360837055689	2.40330952613292	1.54870413952251	1.54870413952251	Basal2	Basal3	up
ENSG00000146757.13	ZNF92	168374	Kruskal	fdr	0.000290710225410039	0.00184950701835336	0.00226162710657075	0.510956163124082	0.000221448988841729	6.41618841040237	5.19043583758914	7.40261989684589	1.42620391205611	2.21218405925675	2.21218405925675	Basal3	Basal2	down
ENSG00000146842.16	TMEM209	84928	Kruskal	fdr	0.00489550039273701	0.0172340057296208	0.0022225609836045	0.527108304745957	0.0183645498714061	13.3096482629736	11.5027708223724	13.2310836877207	1.15708192995439	1.80687744060127	1.80687744060127	Basal1	Basal2	down
ENSG00000146963.17	LUC7L2	51631	Kruskal	fdr	0.00271218879319331	0.0108599302399063	0.00242426402377891	0.354823371321836	0.00764281463461454	41.6814112670227	35.4853577756316	41.363461703984	1.17460873666733	6.19605349139108	6.19605349139108	Basal1	Basal2	down
ENSG00000147050.14	KDM6A	7403	Kruskal	fdr	0.00281022133267418	0.0111582148767835	0.00498505454221148	0.598538945509369	0.00306381657708337	10.6330216827579	8.93550005579382	11.3253986197057	1.26746108768275	2.38989856391192	2.38989856391192	Basal3	Basal2	down
ENSG00000147459.17	DOCK5	80005	Kruskal	fdr	1.13015241539707e-05	0.00013410038062062	4.25558165808301e-05	0.305378814675015	9.44065606901663e-05	2.81783147525741	4.95552172668621	3.25190282974575	1.75862955971614	2.13769025142881	2.13769025142881	Basal2	Basal1	up
ENSG00000147650.11	LRP12	29967	Kruskal	fdr	4.1104802055749e-06	5.9754146055014e-05	3.47056995303859e-05	0.491135710846898	2.04247635954844e-05	6.96031641103374	9.19454586024736	6.16662159783885	1.49101833384258	3.02792426240851	3.02792426240851	Basal2	Basal3	up
ENSG00000147905.17	ZCCHC7	84186	Kruskal	fdr	0.000177507999967092	0.00124550378605069	0.00246656218744154	0.416149476566556	0.00010723566749279	12.3086733979101	10.1878054202158	12.7386478692955	1.25038193642941	2.5508424490797	2.5508424490797	Basal3	Basal2	down
ENSG00000148153.13	INIP	58493	Kruskal	fdr	8.88635217830052e-06	0.000110753789341179	0.00297850559141277	0.0815943833161959	2.97473992019025e-06	8.91587502377462	7.42927451826986	10.040413274175	1.3514661827994	2.61113875590513	2.61113875590513	Basal3	Basal2	down
ENSG00000148229.12	POLE3	54107	Kruskal	fdr	0.000253814854253451	0.00165987399302492	0.00358569340813665	0.460301788228909	0.000121697401850518	37.8533297907086	29.9365330648799	39.4187700862321	1.31674466114034	9.48223702135212	9.48223702135212	Basal3	Basal2	down
ENSG00000148296.6	SURF6	6838	Kruskal	fdr	0.00250231829156215	0.0101704429767466	0.00230132141669113	0.577078794238966	0.0056854699771984	6.57620450453176	5.31394286446064	5.83165778479232	1.23753767631057	1.26226164007112	1.26226164007112	Basal1	Basal2	down
ENSG00000148444.15	COMMD3	23412	Kruskal	fdr	0.00443419214781791	0.0159273625180168	0.00278207287692651	0.696961702273327	0.0109670536089874	27.1085505130561	22.7065705310709	28.4339277323975	1.25223347548189	5.72735720132658	5.72735720132658	Basal3	Basal2	down
ENSG00000148841.15	ITPRIP	85450	Kruskal	fdr	3.29231072952089e-05	0.000318830848724305	0.00110433473593018	0.510956163124082	1.61974021128207e-05	9.049257526045	11.1783712003001	8.28043990720867	1.34997310838142	2.8979312930914	2.8979312930914	Basal2	Basal3	up
ENSG00000148848.14	ADAM12	8038	Kruskal	fdr	3.765595469687e-06	5.58600222735608e-05	0.000819601698420855	0.160007663651838	1.74598293384757e-06	16.5197103800488	28.1030986262953	16.2228848372359	1.73231203378767	11.8802137890594	11.8802137890594	Basal2	Basal3	up
ENSG00000149043.16	SYT8	90019	Kruskal	fdr	0.00355721011306663	0.0134640575964095	0.0116337927364565	0.630577346270347	0.00196176186854618	1.03744441788496	3.48003422529138	0.666891602164673	5.21829066972127	2.81314262312671	2.81314262312671	Basal2	Basal3	up
ENSG00000149091.15	DGKZ	8525	Kruskal	fdr	9.06266947749925e-09	4.92016882582892e-07	1.77475134799083e-06	0.62917587855944	4.0889206286827e-08	17.8529061333906	11.9079458418147	17.7333611828417	1.49924314155848	5.94496029157586	5.94496029157586	Basal1	Basal2	down
ENSG00000149177.12	PTPRJ	5795	Kruskal	fdr	2.78182615925953e-05	0.000279274655120704	0.0115404919026777	0.051519686342726	6.55612658545176e-06	11.6890217763917	9.33952773790544	13.884134115508	1.48659916273473	4.54460637760259	4.54460637760259	Basal3	Basal2	down
ENSG00000149182.14	ARFGAP2	84364	Kruskal	fdr	0.000585925987038277	0.00324723623726146	0.00121055738241002	0.276915338440117	0.00140698573135546	31.6001314510785	26.3658383127631	30.3790533429067	1.19852557222812	5.23429313831538	5.23429313831538	Basal1	Basal2	down
ENSG00000149256.15	TENM4	26011	Kruskal	fdr	1.00263433900556e-06	1.94677332796325e-05	0.00170615453663963	0.0712599849123032	2.18518453851801e-07	1.16014576612271	1.93040108207626	0.900835201149985	2.1429014758881	1.02956588092627	1.02956588092627	Basal2	Basal3	up
ENSG00000149476.15	TKFC	26007	Kruskal	fdr	0.00058978830922409	0.00326398792086544	0.00012446445169831	0.111391482007532	0.0356884260935198	4.92997341875058	3.7730461665796	4.47602143784873	1.3066294980482	1.15692725217098	1.15692725217098	Basal1	Basal2	down
ENSG00000149596.6	JPH2	57158	Kruskal	fdr	1.53224035222306e-10	2.46120855254606e-08	9.19539664106434e-07	0.309808868677069	2.76008295203695e-10	0.85882437748818	3.07712444718899	1.01840176718555	3.58294958532583	2.21830006970081	2.21830006970081	Basal2	Basal1	up
ENSG00000149792.8	MRPL49	740	Kruskal	fdr	0.0176757514831076	0.0471644571424602	0.0163721660667021	0.539391137665551	0.0181110810332564	25.5044665302257	21.8314893746788	25.4266638055092	1.16824217040396	3.67297715554692	3.67297715554692	Basal1	Basal2	down
ENSG00000149968.11	MMP3	4314	Kruskal	fdr	0.0085148432887948	0.0264368201535169	0.00352616907725837	0.345186788251424	0.0361438747320666	8.70853602744413	18.0486129030606	13.5945794371758	2.07251974914981	9.34007687561645	9.34007687561645	Basal2	Basal1	up
ENSG00000150093.18	ITGB1	3688	Kruskal	fdr	1.29550496651713e-07	3.75252377484752e-06	9.62514970361776e-05	0.132391291511055	1.05567990865968e-07	242.62722138655	311.663697019606	222.71747451843	1.39936795571834	88.9462225011758	88.9462225011758	Basal2	Basal3	up
ENSG00000150457.8	LATS2	26524	Kruskal	fdr	2.1373837649471e-08	9.19075018927253e-07	7.83374890316919e-07	0.638051028313082	3.03922941391565e-07	4.85308349887197	7.0215866093471	5.38002661451135	1.44682996098855	2.16850311047513	2.16850311047513	Basal2	Basal1	up
ENSG00000150459.12	SAP18	10284	Kruskal	fdr	0.00051231680822438	0.00292435779252303	0.000138382851431234	0.173377785908703	0.0178606811736594	42.2278660726291	35.1029162948782	38.077007574034	1.20297315806751	7.12494977775085	7.12494977775085	Basal1	Basal2	down
ENSG00000150630.3	VEGFC	7424	Kruskal	fdr	0.00397924753683213	0.0146367628928594	0.00125562957596065	0.255487575580739	0.0375400598388465	4.02361194649724	5.45004017819359	4.63439743915532	1.35451436437307	1.42642823169635	1.42642823169635	Basal2	Basal1	up
ENSG00000151148.13	UBE3B	89910	Kruskal	fdr	0.00161764867980382	0.00722636778822789	0.018597903567412	0.279677498579718	0.000580361066700883	8.93445045593632	8.09842841429187	9.16862225534254	1.13214833623299	1.07019384105067	1.07019384105067	Basal3	Basal2	down
ENSG00000151208.16	DLG5	9231	Kruskal	fdr	0.00172285325596176	0.00758445659861216	0.012798669209719	0.364628069594838	0.000770130761372436	9.67843702171789	12.214497184168	8.50240349317942	1.43659345195348	3.71209369098857	3.71209369098857	Basal2	Basal3	up
ENSG00000151247.12	EIF4E	1977	Kruskal	fdr	0.000113229325583638	0.000866086254247771	0.00423320825715954	0.329500506855915	3.68840180286274e-05	9.28927125406678	7.58428620941411	10.9410249868647	1.44259125839475	3.35673877745058	3.35673877745058	Basal3	Basal2	down
ENSG00000151388.10	ADAMTS12	81792	Kruskal	fdr	3.48922755124438e-06	5.27797335227379e-05	0.000393197927769221	0.200394035961363	2.68998148167902e-06	5.98935790012758	9.2127125787348	5.23135889574046	1.76105535145679	3.98135368299434	3.98135368299434	Basal2	Basal3	up
ENSG00000151461.19	UPF2	26019	Kruskal	fdr	5.98436932501648e-06	8.10382615372723e-05	0.0145938037709248	0.0478971795282991	5.51132324243739e-07	17.2163092714548	14.4830775268969	19.4521364371336	1.34309413182444	4.96905891023668	4.96905891023668	Basal3	Basal2	down
ENSG00000151500.14	THYN1	29087	Kruskal	fdr	0.0025487852526596	0.0103204562855608	0.0117132335818958	0.467907188625801	0.00133346910244416	21.0493401171221	18.1672094785373	21.0554335967617	1.15898006359405	2.88822411822433	2.88822411822433	Basal3	Basal2	down
ENSG00000151502.10	VPS26B	112936	Kruskal	fdr	0.000132041268638795	0.000985543048104308	7.41558905871564e-05	0.149180937620811	0.00426090058673706	17.8956377296223	14.1242433186268	16.5236565799471	1.26701567835651	3.77139441099557	3.77139441099557	Basal1	Basal2	down
ENSG00000151503.12	NCAPD3	23310	Kruskal	fdr	0.000490658123035687	0.00282980156656428	0.00116698380577842	0.947836879169446	0.000770130761372436	11.2787184035445	8.58375232932673	11.490809358085	1.33866972359235	2.90705702875825	2.90705702875825	Basal3	Basal2	down
ENSG00000151689.12	INPP1	3628	Kruskal	fdr	0.00608739246732785	0.0204166626393415	0.00934874247454254	0.753023245272823	0.00525190242092856	6.8453696065073	5.8761791618782	6.99241146557221	1.18995886152274	1.11623230369401	1.11623230369401	Basal3	Basal2	down
ENSG00000151929.9	BAG3	9531	Kruskal	fdr	3.96038145443266e-05	0.000369356880750255	0.0051491864119985	0.108618985298455	1.34301168233622e-05	12.2972083254671	14.2345195932073	11.3258753124389	1.2568140828439	2.90864428076842	2.90864428076842	Basal2	Basal3	up
ENSG00000152061.23	RABGAP1L	9910	Kruskal	fdr	0.000129538021723461	0.000970175261441622	0.0102379977682052	0.126100458704931	3.77191265381278e-05	17.7877342258207	13.763772233931	21.0205268333427	1.52723588243651	7.25675459941168	7.25675459941168	Basal3	Basal2	down
ENSG00000152270.8	PDE3B	5140	Kruskal	fdr	0.000454898993200149	0.00265189467061731	0.00297850559141277	0.551815688483384	0.000324061167960173	2.26756756548693	1.37769682175899	2.47626018690626	1.79739123136298	1.09856336514727	1.09856336514727	Basal3	Basal2	down
ENSG00000152382.5	TADA1	117143	Kruskal	fdr	0.017691604557425	0.0472002781301458	0.00879484927721027	0.753023245272823	0.0313969860024763	9.67727124572012	8.47675694126614	10.0454231929297	1.18505499951603	1.56866625166354	1.56866625166354	Basal3	Basal2	down
ENSG00000152464.14	RPP38	10557	Kruskal	fdr	0.00511455378489005	0.0178570623550963	0.0115404919026777	0.441594164068232	0.00399204706211392	13.8743642453586	10.8745290402238	14.3976514743176	1.32397931175337	3.52312243409379	3.52312243409379	Basal3	Basal2	down
ENSG00000152642.10	GPD1L	23171	Kruskal	fdr	9.99467964137536e-05	0.000782661537106251	6.64467039808195e-05	0.329500506855915	0.00183386568112873	8.72088431840362	5.7343248232071	7.79919313238527	1.52082147197343	2.98655949519651	2.98655949519651	Basal1	Basal2	down
ENSG00000152661.7	GJA1	2697	Kruskal	fdr	9.69414873587658e-05	0.000764673193305589	0.00287876013004115	0.25810117776339	4.92473465579678e-05	37.509033838126	55.3260115415639	30.3996755917725	1.81995401150062	24.9263359497914	24.9263359497914	Basal2	Basal3	up
ENSG00000152689.17	RASGRP3	25780	Kruskal	fdr	2.95273648209995e-05	0.000292057945374527	9.08227484309896e-06	0.483324737739154	0.00162168431398548	7.99834513558932	5.1414297433787	7.07406024691577	1.55566555118055	2.85691539221062	2.85691539221062	Basal1	Basal2	down
ENSG00000152952.11	PLOD2	5352	Kruskal	fdr	2.28382202519325e-07	5.91590428412371e-06	1.12576035973054e-07	0.160007663651838	0.000176904845039977	27.1244226473457	56.5729183519616	32.8750283584697	2.08568193644106	29.4484957046159	29.4484957046159	Basal2	Basal1	up
ENSG00000153187.18	HNRNPU	3192	Kruskal	fdr	0.00143980447132298	0.00657365273775745	0.0213773761230226	0.364628069594838	0.00035767306400649	152.103307244409	135.834701795651	165.132110959295	1.21568427490435	29.2974091636436	29.2974091636436	Basal3	Basal2	down
ENSG00000153561.12	RMND5A	64795	Kruskal	fdr	0.00293493609079445	0.0115495885524764	0.00203634569012855	0.198212627774607	0.0150843401331054	14.6331221909563	11.848555503559	13.7075061722761	1.23501317832041	2.78456668739724	2.78456668739724	Basal1	Basal2	down
ENSG00000153574.8	RPIA	22934	Kruskal	fdr	0.000359525595334663	0.00219257592435661	0.00102563562265346	0.898361512238027	0.000537676763537716	18.4844795319872	14.9435002290085	18.2591956628518	1.23695782438608	3.54097930297867	3.54097930297867	Basal1	Basal2	down
ENSG00000153707.16	PTPRD	5789	Kruskal	fdr	1.18492178583236e-08	5.84521315467961e-07	8.45239334784626e-05	0.0382895484306545	8.6640907974904e-09	0.980088112696778	2.54642835667387	0.860763787715558	2.95833583268183	1.68566456895831	1.68566456895831	Basal2	Basal3	up
ENSG00000153993.13	SEMA3D	223117	Kruskal	fdr	6.60296138077138e-05	0.000565835946129952	0.00549186266971947	0.196044256574371	1.79840943148412e-05	0.866796028766166	1.83654944867595	0.61276057673408	2.9971729879629	1.22378887194187	1.22378887194187	Basal2	Basal3	up
ENSG00000154122.12	ANKH	56172	Kruskal	fdr	3.98301958594901e-06	5.83815751678017e-05	3.97687060111888e-05	0.883586808345702	1.44103608243143e-05	12.6378185602278	20.1876447269974	13.2507770885471	1.597399474505	7.54982616676964	7.54982616676964	Basal2	Basal1	up
ENSG00000154174.7	TOMM70	9868	Kruskal	fdr	0.0022113164429627	0.00921463654941811	0.0141767429465061	0.535280981257901	0.000829691306692861	31.8282649191538	26.0464750405114	31.9730655424992	1.22753906210994	5.92659050198784	5.92659050198784	Basal3	Basal2	down
ENSG00000154188.9	ANGPT1	284	Kruskal	fdr	1.88436806972521e-06	3.23824737428641e-05	1.26338383066633e-06	0.235240351001795	0.000287631177393169	1.52619160577152	3.48957211383399	1.66576578041596	2.28645741507006	1.96338050806246	1.96338050806246	Basal2	Basal1	up
ENSG00000154678.16	PDE1C	5137	Kruskal	fdr	1.89935389349704e-06	3.25249711665272e-05	1.36700144148937e-06	0.193902010318148	0.000305337802026547	0.381501185331416	1.78158215277877	0.596899118145102	4.6699256025406	1.40008096744735	1.40008096744735	Basal2	Basal1	up
ENSG00000154856.12	APCDD1	147495	Kruskal	fdr	0.00130582372988751	0.00609509846640098	0.0183381718587756	0.276915338440117	0.000426526744833511	5.70579155875947	8.15067947254358	4.91697612230039	1.65766098305361	3.23370335024319	3.23370335024319	Basal2	Basal3	up
ENSG00000155324.9	GRAMD2B	65983	Kruskal	fdr	0.00033155672449784	0.00205817198893006	0.00558108994299084	0.134001364561905	0.000245002191756619	11.736694809739	13.9779700251245	10.1387470491624	1.37866838548647	3.83922297596208	3.83922297596208	Basal2	Basal3	up
ENSG00000155561.14	NUP205	23165	Kruskal	fdr	0.00304485535934131	0.0118906587832344	0.00576281520775659	0.611586357991997	0.003012926245972	25.4641079966727	22.0864522991974	28.3614883233703	1.28411244771986	6.27503602417291	6.27503602417291	Basal3	Basal2	down
ENSG00000155621.14	C9orf85	138241	Kruskal	fdr	0.00110515806474723	0.00534058979274669	0.00430347175214977	0.674062446564929	0.000814413158595938	4.8290729232832	3.8288322740608	4.95719554751893	1.29470167212663	1.12836327345813	1.12836327345813	Basal3	Basal2	down
ENSG00000155660.10	PDIA4	9601	Kruskal	fdr	0.00314737990383716	0.0122149512402115	0.00189780208983839	0.434234781704749	0.011631577717438	95.6940440491566	71.866444824305	88.4680584477493	1.33155388837035	23.8275992248516	23.8275992248516	Basal1	Basal2	down
ENSG00000155849.15	ELMO1	9844	Kruskal	fdr	0.000105310371910056	0.00081674094292108	0.00634044427174258	0.274171827512771	2.51103474479107e-05	8.40226664127003	6.12929122456806	10.0244086933077	1.63549231485801	3.89511746873967	3.89511746873967	Basal3	Basal2	down
ENSG00000156535.13	CD109	135228	Kruskal	fdr	3.44578736717942e-10	4.61878091506891e-08	1.33885621492331e-09	0.0594544790233014	1.74598293384757e-06	6.47131839567892	20.8448289651472	8.88111810969421	3.22111008771657	14.3735105694683	14.3735105694683	Basal2	Basal1	up
ENSG00000156599.10	ZDHHC5	25921	Kruskal	fdr	0.00495141190502979	0.0173930312282955	0.00389725255992065	0.585619306973504	0.00988494322356113	32.035482986273	28.6048210678111	32.0552608077683	1.12062441263931	3.45043973995725	3.45043973995725	Basal3	Basal2	down
ENSG00000156642.16	NPTN	27020	Kruskal	fdr	1.17300426160774e-06	2.20275466943073e-05	0.000759947008159536	0.0594544790233014	6.64309038199004e-07	44.8009988335549	58.4527315640982	41.2189695837739	1.41810268801839	17.2337619803242	17.2337619803242	Basal2	Basal3	up
ENSG00000156804.7	FBXO32	114907	Kruskal	fdr	1.04836045647906e-07	3.18601696622585e-06	6.29278541136719e-06	0.834657569306041	3.98960778115417e-07	18.7214304611818	52.2092880573729	21.5322424656366	2.78874459756838	33.4878575961911	33.4878575961911	Basal2	Basal1	up
ENSG00000156928.4	MALSU1	115416	Kruskal	fdr	0.00236146018446044	0.00972469556922573	0.00093456277717237	0.268740671494157	0.0207890246769072	6.21736108569773	5.03910625534166	5.79544771972935	1.2338221840643	1.17825483035607	1.17825483035607	Basal1	Basal2	down
ENSG00000157227.12	MMP14	4323	Kruskal	fdr	1.81698702480905e-10	2.78070549718022e-08	2.6267357141354e-07	0.572830660168549	8.71746082755309e-10	123.880594713129	209.427006289032	116.844184617887	1.79236139970437	92.5828216711453	92.5828216711453	Basal2	Basal3	up
ENSG00000157483.8	MYO1E	4643	Kruskal	fdr	0.000175613754804126	0.00123757394429767	0.00110433473593018	0.441594164068232	0.000217000961794765	11.4611380530709	13.9553004696823	10.5517499085376	1.32255792552387	3.40355056114462	3.40355056114462	Basal2	Basal3	up
ENSG00000157510.13	AFAP1L1	134265	Kruskal	fdr	1.12427579242081e-08	5.64636286860229e-07	3.63211555294829e-05	0.0394674265398104	1.6847451873873e-08	2.63958786286634	4.28695121505	2.23827930623443	1.91528876807701	2.04867190881558	2.04867190881558	Basal2	Basal3	up
ENSG00000157954.14	WIPI2	26100	Kruskal	fdr	0.00210580511960509	0.00886472347945518	0.00100678887311772	0.189660615339231	0.0199515508804853	29.7289787861662	23.6426438275976	28.4435517820117	1.2574303873522	6.08633495856854	6.08633495856854	Basal1	Basal2	down
ENSG00000158270.11	COLEC12	81035	Kruskal	fdr	1.42377184938464e-05	0.000162587718358636	0.00409579396880016	0.0794355309086434	4.54139154728801e-06	6.0468215050856	8.74139894941244	4.88717305184763	1.78864117490329	3.85422589756481	3.85422589756481	Basal2	Basal3	up
ENSG00000158457.5	TSPAN33	340348	Kruskal	fdr	7.33310192118466e-07	1.51185794751882e-05	8.04634079986883e-07	0.065591976166502	0.00025506565964221	25.2833420309438	16.6566496072663	22.4297027590593	1.51791282323152	8.62669242367748	8.62669242367748	Basal1	Basal2	down
ENSG00000158552.12	ZFAND2B	130617	Kruskal	fdr	0.00798536500826909	0.0251463957065324	0.00389725255992065	0.527108304745957	0.0228632089209036	12.5372457965261	10.2702662430171	11.4365980361949	1.22073230623892	2.26697955350894	2.26697955350894	Basal1	Basal2	down
ENSG00000158717.10	RNF166	115992	Kruskal	fdr	0.00612764642705571	0.0205092019900559	0.0103933146756274	0.820093855781089	0.00469504698582293	4.38253746329429	3.29038424097677	4.36458864167776	1.33192270030849	1.09215322231751	1.09215322231751	Basal1	Basal2	down
ENSG00000158769.17	F11R	50848	Kruskal	fdr	0.00149645081048341	0.00677814447740748	0.0068610496252373	0.585619306973504	0.00087713571700511	65.0251712042656	50.8657333680905	68.3599115796491	1.34392855569312	17.4941782115586	17.4941782115586	Basal3	Basal2	down
ENSG00000158859.9	ADAMTS4	9507	Kruskal	fdr	0.000622396827061633	0.00339800694684548	0.0191270388522399	0.227948563499517	0.000149959575052725	2.8073743772858	3.71141726175132	2.30205414981749	1.61221979163504	1.40936311193384	1.40936311193384	Basal2	Basal3	up
ENSG00000159199.13	ATP5G1	516	Kruskal	fdr	0.00111150014310727	0.00536821008043141	0.000279690567287866	0.245217381722777	0.0231737346112103	63.5731771465701	49.869747375734	61.4219611643906	1.27478442326147	13.7034297708361	13.7034297708361	Basal1	Basal2	down
ENSG00000159200.17	RCAN1	1827	Kruskal	fdr	0.00064773805860846	0.00350387890540329	0.0113700146957144	0.185487979238939	0.000293423624527562	33.6443453023669	55.0159341834432	31.0121440858966	1.77401259426183	24.0037900975466	24.0037900975466	Basal2	Basal3	up
ENSG00000159335.15	PTMS	5763	Kruskal	fdr	0.00304440023260812	0.0118906587832344	0.00753626372251273	0.518999783511321	0.00250186692075723	55.3153056219034	70.6657553172079	49.0464155949681	1.44079347002185	21.6193397222398	21.6193397222398	Basal2	Basal3	up
ENSG00000159388.5	BTG2	7832	Kruskal	fdr	0.00543833529470996	0.0187476915196848	0.00200086568037129	0.633606863772268	0.0219532227558295	31.4750165852536	22.1305874705636	29.4329555823907	1.42224044558778	9.34442911469003	9.34442911469003	Basal1	Basal2	down
ENSG00000159840.15	ZYX	7791	Kruskal	fdr	0.000607709405151788	0.00333845110190225	0.000652543448966639	0.715483255131497	0.00203572973904179	53.0286778760434	68.0617751077917	55.0950687066748	1.28348994985107	15.0330972317483	15.0330972317483	Basal2	Basal1	up
ENSG00000159921.14	GNE	10020	Kruskal	fdr	1.42125198341058e-05	0.000162490903232754	0.00156022398242564	0.130796243473186	7.76617169277233e-06	8.45542372996722	6.67958761559727	10.319550446777	1.54493825676905	3.63996283117975	3.63996283117975	Basal3	Basal2	down
ENSG00000160075.11	SSU72	29101	Kruskal	fdr	0.000484291237051673	0.00279806316389308	0.00142586586164972	0.781572274182459	0.000614422243703638	73.8192963319964	54.9088083044598	66.3829933156468	1.34439807767601	18.9104880275366	18.9104880275366	Basal1	Basal2	down
ENSG00000160179.18	ABCG1	9619	Kruskal	fdr	0.000310858419187201	0.00195402465566703	0.015460494467509	0.181383624753606	7.45631170634475e-05	9.53738492453368	6.92472127294964	11.3170258992828	1.63429334599951	4.39230462633321	4.39230462633321	Basal3	Basal2	down
ENSG00000160190.13	SLC37A1	54020	Kruskal	fdr	9.66012248941857e-07	1.88887465497323e-05	0.00012446445169831	0.29091298744272	9.6152091888886e-07	7.44286655594732	5.5350045837338	8.38405123111855	1.51473248202133	2.84904664738475	2.84904664738475	Basal3	Basal2	down
ENSG00000160194.17	NDUFV3	4731	Kruskal	fdr	3.75641563877964e-05	0.000354415992016122	0.000538131394202525	0.441594164068232	4.31191867091682e-05	12.5006234534876	10.1415080640893	12.9775030105648	1.27964233016958	2.83599494647552	2.83599494647552	Basal3	Basal2	down
ENSG00000160404.17	TOR2A	27433	Kruskal	fdr	0.000156146498555846	0.00112736379863723	0.0150216440454566	0.0919052804586798	4.40876360780682e-05	3.04374262324018	2.63201560289494	3.66139105609939	1.39109777771539	1.02937545320444	1.02937545320444	Basal3	Basal2	down
ENSG00000160633.12	SAFB	6294	Kruskal	fdr	0.00485152909860801	0.0171226293009888	0.00549218046503667	0.903294513051307	0.00596085545367002	27.1351754154833	23.9549448217522	25.5096937223561	1.13275883611484	3.18023059373112	3.18023059373112	Basal1	Basal2	down
ENSG00000160789.19	LMNA	4000	Kruskal	fdr	0.000344426863259723	0.00211911380636783	0.00150513991773131	0.962727612666254	0.000337134658233465	63.3083858149659	82.576348450368	67.1722173357067	1.30435087528084	19.2679626354021	19.2679626354021	Basal2	Basal1	up
ENSG00000160796.16	NBEAL2	23218	Kruskal	fdr	0.00571294611178984	0.0194588623597834	0.00302955179071071	0.460301788228909	0.0183645498714061	5.08148780332211	4.10858793357181	5.16990029161609	1.25831560020224	1.06131235804428	1.06131235804428	Basal3	Basal2	down
ENSG00000160908.14	ZNF394	84124	Kruskal	fdr	0.000154399281995003	0.00111723918274567	5.81961118077517e-05	0.207043313542836	0.0056854699771984	7.68084471948854	6.43986022955988	7.40284364571188	1.19270363729827	1.24098448992866	1.24098448992866	Basal1	Basal2	down
ENSG00000160917.14	CPSF4	10898	Kruskal	fdr	0.0170713784978153	0.0458349651172176	0.0113700146957144	0.928011770364185	0.0213642186542501	8.75887183266344	7.28088085981684	9.31442296170362	1.27929891190912	2.03354210188678	2.03354210188678	Basal3	Basal2	down
ENSG00000161133.16	USP41	NA	Kruskal	fdr	6.26476391537074e-05	0.0005430952339837	0.00812602785761637	0.0794208089768576	2.17352533652515e-05	1.5925370530583	0.952564206438476	2.17376379649289	2.28201288879028	1.22119959005441	1.22119959005441	Basal3	Basal2	down
ENSG00000161249.20	DMKN	93099	Kruskal	fdr	0.00163622561032448	0.00728393975315312	0.00383304064843549	0.551815688483384	0.00177077706167838	11.4185582786449	22.195520115436	10.5426371529499	2.10531006553949	11.6528829624861	11.6528829624861	Basal2	Basal3	up
ENSG00000161265.14	U2AF1L4	199746	Kruskal	fdr	0.00108489733417634	0.00526060916791971	0.00467090689148386	0.329500506855915	0.000997788115386612	8.61470571363526	5.97286300327174	8.71273291273249	1.45871969739804	2.73986990946075	2.73986990946075	Basal3	Basal2	down
ENSG00000161267.11	BDH1	622	Kruskal	fdr	0.000221516149234515	0.00148512862246362	5.32453385160498e-05	0.132391291511055	0.0155188514607873	5.66719132934587	3.4879947120668	4.23059899407093	1.62477061955974	2.17919661727906	2.17919661727906	Basal1	Basal2	down
ENSG00000161638.10	ITGA5	3678	Kruskal	fdr	6.95882140705923e-06	9.13862519375697e-05	8.24045863833911e-06	0.271446945673729	0.000281945992351489	24.0121080872708	39.5092038591982	27.7086364473886	1.6453867238813	15.4970957719274	15.4970957719274	Basal2	Basal1	up
ENSG00000161714.11	PLCD3	113026	Kruskal	fdr	8.4237891938185e-08	2.71517026154322e-06	7.09758582641194e-05	0.547658592532553	2.79243610532506e-08	1.53562154416003	2.8620213331887	1.49693802915187	1.91191704496295	1.36508330403683	1.36508330403683	Basal2	Basal3	up
ENSG00000161980.5	POLR3K	51728	Kruskal	fdr	7.28089934385902e-05	0.00061101709692247	0.000144350483225482	0.883586808345702	0.000324061167960173	10.7067144386193	8.30961038458868	10.767367405876	1.29577283501108	2.45775702128732	2.45775702128732	Basal3	Basal2	down
ENSG00000161981.10	SNRNP25	79622	Kruskal	fdr	0.00291134786287841	0.0114846675589415	0.00140030865394312	0.361341188836476	0.015740209103717	19.3611284167408	15.2125164367767	17.4871813764899	1.2727104353317	4.14861197996406	4.14861197996406	Basal1	Basal2	down
ENSG00000162493.16	PDPN	10630	Kruskal	fdr	8.99726246771394e-05	0.000724102663861234	0.000377898595486358	0.85905452213138	0.000173303509258986	6.30482244368415	10.0698192568746	7.19327580456282	1.59716143425451	3.76499681319046	3.76499681319046	Basal2	Basal1	up
ENSG00000162599.15	NFIA	4774	Kruskal	fdr	7.69725807581927e-06	9.89443835725022e-05	1.18419906834342e-05	0.937919514404333	0.000126913429229878	5.26097564313153	2.54628351727542	5.77483992760646	2.26794851729067	3.22855641033104	3.22855641033104	Basal3	Basal2	down
ENSG00000162600.11	OMA1	115209	Kruskal	fdr	7.5632639578475e-05	0.00062981833026874	0.0048256681378923	0.0712599849123032	4.81716652429083e-05	12.1245583893972	10.2147964419621	13.3582364284444	1.30773398220342	3.14343998648232	3.14343998648232	Basal3	Basal2	down
ENSG00000162614.18	NEXN	91624	Kruskal	fdr	0.00174401403696948	0.00765674865922173	0.00273484989824589	0.883586808345702	0.00237696726908309	5.11184899944531	7.52795458807337	5.42555714634453	1.47264807487276	2.41610558862806	2.41610558862806	Basal2	Basal1	up
ENSG00000162733.16	DDR2	4921	Kruskal	fdr	6.52379231647524e-05	0.000560550077201648	0.000745676711568357	0.32641954795359	8.30366487660862e-05	12.5563065636149	18.1805807038825	12.2422496124318	1.48506861724339	5.93833109145076	5.93833109145076	Basal2	Basal3	up
ENSG00000162851.7	TFB2M	64216	Kruskal	fdr	0.0116972110571453	0.0339070833865289	0.0068610496252373	0.78636036427614	0.0202273767158969	16.8704634624614	14.2620899916788	16.2765189630535	1.18288858591584	2.60837347078265	2.60837347078265	Basal1	Basal2	down
ENSG00000162894.11	FCMR	9214	Kruskal	fdr	0.00293152346039817	0.0115431705786667	0.0205078278257948	0.348380274266218	0.00115440055075749	6.89542098825012	3.7319809919339	6.921806687076	1.85472720842802	3.1898256951421	3.1898256951421	Basal3	Basal2	down
ENSG00000162909.17	CAPN2	824	Kruskal	fdr	5.29514166906373e-05	0.00047015245993569	5.20715170421158e-05	0.0815943833161959	0.00210742242815484	71.4865690208428	98.245139888469	80.5350745791773	1.37431606012347	26.7585708676263	26.7585708676263	Basal2	Basal1	up
ENSG00000162910.18	MRPL55	128308	Kruskal	fdr	0.0104329500002515	0.0309296546987321	0.00474771679126622	0.651461252433123	0.0261371628014367	14.9215876191316	11.8053859433516	14.0724508040962	1.26396440495323	3.11620167578002	3.11620167578002	Basal1	Basal2	down
ENSG00000162924.13	REL	5966	Kruskal	fdr	0.000237374475956643	0.00156501396521035	0.0126118019906765	0.0849216826159546	0.000100628294624418	6.36655695301454	5.38618953035499	7.00040188818075	1.2996946818764	1.61421235782576	1.61421235782576	Basal3	Basal2	down
ENSG00000162927.13	PUS10	150962	Kruskal	fdr	0.00143149836238742	0.00654649462855574	0.00409579396880016	0.772021059447615	0.00121877197461021	4.70689660418545	3.44063250048371	4.3844673226659	1.36803236135325	1.26626410370174	1.26626410370174	Basal1	Basal2	down
ENSG00000162972.10	MAIP1	79568	Kruskal	fdr	0.00014692548445743	0.00107234086215344	0.00036315711969837	0.878670631896736	0.000386881012773674	12.5600595007277	9.35688735041703	12.7029455314286	1.35760376882836	3.34605818101153	3.34605818101153	Basal3	Basal2	down
ENSG00000163110.14	PDLIM5	10611	Kruskal	fdr	0.00128823006823575	0.00603180910774029	0.000355989683457037	0.193902010318148	0.0271952220127101	15.9421034066799	22.1118338664374	18.3468644070045	1.38700855855522	6.1697304597575	6.1697304597575	Basal2	Basal1	up
ENSG00000163170.11	BOLA3	388962	Kruskal	fdr	0.00245732492910765	0.0100302182283947	0.0202249142531327	0.471735839470553	0.000741862438897701	24.921300199788	21.8671755957768	26.225232674234	1.19929675231121	4.35805707845719	4.35805707845719	Basal3	Basal2	down
ENSG00000163359.15	COL6A3	1293	Kruskal	fdr	1.15181981859413e-06	2.16926065835229e-05	0.000150559855322511	0.204809325403591	1.28115730408759e-06	95.6237116728474	165.657222462521	90.7316692043889	1.82579273494185	74.9255532581317	74.9255532581317	Basal2	Basal3	up
ENSG00000163362.10	INAVA	55765	Kruskal	fdr	2.24538927208094e-06	3.71416050146087e-05	2.55456703241587e-07	0.0382895484306545	0.00776085832247722	4.0817844250111	9.93624627748706	5.66235512180584	2.43428982104072	5.85446185247596	5.85446185247596	Basal2	Basal1	up
ENSG00000163378.13	EOGT	285203	Kruskal	fdr	0.00286603929391724	0.0113473904494959	0.0009700534859064	0.227948563499517	0.0309932638636166	10.1547364440543	12.5378183611562	10.9464703969221	1.23467688504089	2.38308191710185	2.38308191710185	Basal2	Basal1	up
ENSG00000163430.11	FSTL1	11167	Kruskal	fdr	0.000228684050791864	0.00151903732439872	0.00203634569012855	0.323357370359082	0.000212636925001549	73.3996097775668	107.283458772251	68.817805794746	1.55894913435967	38.4656529775051	38.4656529775051	Basal2	Basal3	up
ENSG00000163520.13	FBLN2	2199	Kruskal	fdr	8.61877655554749e-06	0.000108311629997245	0.00153245400903972	0.138922515940606	3.63341368952516e-06	20.2585841484019	29.9768402332599	15.2435092431201	1.96653144332822	14.7333309901398	14.7333309901398	Basal2	Basal3	up
ENSG00000163541.11	SUCLG1	8802	Kruskal	fdr	5.39327176673767e-05	0.000477774065899331	0.00156022398242564	0.305378814675015	3.29652078185448e-05	48.009591596911	40.6081978449665	49.9414695459119	1.22983713132451	9.33327170094539	9.33327170094539	Basal3	Basal2	down
ENSG00000163666.8	HESX1	8820	Kruskal	fdr	1.1877698138257e-05	0.000139658089708676	0.00352304101872293	0.049675159303469	5.52375805709674e-06	1.59377673570227	1.0542926519696	2.09334455392779	1.98554409918068	1.03905190195819	1.03905190195819	Basal3	Basal2	down
ENSG00000163694.14	RBM47	54502	Kruskal	fdr	0.00123185522864432	0.00581972246571003	0.00214627783797488	0.854163569642251	0.00177077706167838	15.1295165838417	12.5882894662295	15.9083928202685	1.26374539312477	3.32010335403904	3.32010335403904	Basal3	Basal2	down
ENSG00000164022.16	AIMP1	9255	Kruskal	fdr	7.930695159813e-07	1.61573365960299e-05	0.000150559855322511	0.374600331052162	5.08540093365759e-07	20.2662575689573	17.5390962387483	21.9344223990496	1.25060163308705	4.39532616030131	4.39532616030131	Basal3	Basal2	down
ENSG00000164023.14	SGMS2	166929	Kruskal	fdr	0.00010468957417716	0.000812923117741625	2.45903375174209e-05	0.0883578736604817	0.0144526619385864	4.94203165945346	7.37232795920102	5.50378767125709	1.49176056877311	2.43029629974756	2.43029629974756	Basal2	Basal1	up
ENSG00000164024.11	METAP1	23173	Kruskal	fdr	0.000186950557590185	0.00130095633273284	0.00444718015422581	0.282458326739401	8.30366487660862e-05	19.8812529829521	17.7409101651648	22.3206230385768	1.25814418937787	4.57971287341202	4.57971287341202	Basal3	Basal2	down
ENSG00000164111.14	ANXA5	308	Kruskal	fdr	0.0047376123491219	0.016809097045917	0.00183182637180408	0.26338385394205	0.0326353289423815	167.571827720313	208.478300712416	186.04869603615	1.24411306810103	40.9064729921024	40.9064729921024	Basal2	Basal1	up
ENSG00000164125.15	FAM198B	51313	Kruskal	fdr	0.00291646763363791	0.0115001957653452	0.0183381718587756	0.483324737739154	0.00105405620664093	16.9439668733342	24.6274217332633	17.8026112796352	1.4534625756393	7.68345485992907	7.68345485992907	Basal2	Basal1	up
ENSG00000164266.10	SPINK1	6690	Kruskal	fdr	1.05008836624086e-09	1.02560389378178e-07	2.97702937845856e-07	0.57174988914351	2.07335420205194e-08	0.0140363815943433	1.227787170549	0.0140363815943433	87.4717720016818	1.21375078895466	1.21375078895466	Basal2	Basal1	up
ENSG00000164294.13	GPX8	493869	Kruskal	fdr	0.000227345222330523	0.00151419764331948	0.000342049939464823	0.638051028313082	0.00087713571700511	26.8691495539614	35.1455844069952	29.755348855738	1.30802742142666	8.27643485303388	8.27643485303388	Basal2	Basal1	up
ENSG00000164402.13	2024-09-08	23176	Kruskal	fdr	0.000726259249044984	0.00384306418852118	0.000228110221619649	0.314283554705344	0.0121531712425452	15.0161722890636	18.1177709984073	15.6746159047383	1.20655055427158	3.10159870934367	3.10159870934367	Basal2	Basal1	up
ENSG00000164574.15	GALNT10	55568	Kruskal	fdr	9.9954687427573e-06	0.000121571921454462	0.000604303208474637	0.332600241915163	6.24497162019066e-06	8.68434596496099	12.1094069257879	8.58344561828421	1.41078623484173	3.52596130750367	3.52596130750367	Basal2	Basal3	up
ENSG00000164610.8	RP9	6100	Kruskal	fdr	0.00128934111638584	0.00603555730685819	0.000355989683457037	0.187565731943155	0.0279209556755432	11.4629954636339	8.82198146440641	9.75415537862326	1.29936743914993	2.6410139992275	2.6410139992275	Basal1	Basal2	down
ENSG00000164654.15	MIOS	54468	Kruskal	fdr	0.000204831111029192	0.0013954074566994	0.00268836029793327	0.361341188836476	0.000132339654162315	11.5117986163189	9.90048616411294	13.3234992905452	1.34574192314312	3.42301312643224	3.42301312643224	Basal3	Basal2	down
ENSG00000164674.15	SYTL3	94120	Kruskal	fdr	1.15877052455415e-08	5.78968224042019e-07	6.2192005061538e-05	0.0919052804586798	5.99648434718035e-09	3.51621912267382	2.25444312875757	4.41597407140984	1.95878707920368	2.16153094265227	2.16153094265227	Basal3	Basal2	down
ENSG00000164692.17	COL1A2	1278	Kruskal	fdr	6.02871993208497e-07	1.29761019490591e-05	0.000348954709919129	0.0674385218169814	4.69130894948937e-07	478.543431329054	888.765478599354	409.496764644019	2.17038461676729	479.268713955335	479.268713955335	Basal2	Basal3	up
ENSG00000164694.16	FNDC1	84624	Kruskal	fdr	2.60180341567318e-11	8.02677002968634e-09	1.15845273671782e-07	0.358072949265952	1.4587942628518e-10	12.2472396979279	24.418410379521	9.58040793839204	2.54878607847876	14.838002441129	14.838002441129	Basal2	Basal3	up
ENSG00000164885.12	CDK5	1020	Kruskal	fdr	0.00121673310813447	0.00576509621884483	0.000835179638602972	0.51496981512939	0.00542161224430006	8.7393771187202	6.98249365175734	8.20727769321793	1.25161261213903	1.75688346696286	1.75688346696286	Basal1	Basal2	down
ENSG00000164932.12	CTHRC1	115908	Kruskal	fdr	2.30666623521921e-05	0.000240274783115601	0.00156022398242564	0.245217381722777	1.06017310055777e-05	86.0233093061764	132.966750348953	88.2196776836681	1.54570605829281	46.9434410427764	46.9434410427764	Basal2	Basal1	up
ENSG00000164967.9	RPP25L	138716	Kruskal	fdr	0.00652387788332354	0.0214875598271948	0.00707982667531327	0.908231249776734	0.00741154405798458	10.3468051263241	8.670289300279	10.3391211880533	1.1933633086489	1.67651582604508	1.67651582604508	Basal1	Basal2	down
ENSG00000165060.11	FXN	2395	Kruskal	fdr	0.00141261334599034	0.00648301133238918	0.0117132335818958	0.568597425558354	0.000479103785093677	5.88031656749046	4.83762235331924	6.04705510054918	1.25000561410092	1.20943274722993	1.20943274722993	Basal3	Basal2	down
ENSG00000165092.12	ALDH1A1	216	Kruskal	fdr	5.2195505654383e-05	0.000463864585230264	0.000170730851666565	0.738871692299495	0.000173303509258986	13.9904874768311	8.66488725958333	13.9131482669954	1.61461852390031	5.32560021724774	5.32560021724774	Basal1	Basal2	down
ENSG00000165271.16	NOL6	65083	Kruskal	fdr	0.00178403176103187	0.00779726586629536	0.000867162724031422	0.358072949265952	0.0118031921440279	12.1686187587387	9.90563532161188	11.9123067696526	1.22845414389418	2.2629834371268	2.2629834371268	Basal1	Basal2	down
ENSG00000165280.15	VCP	7415	Kruskal	fdr	3.08701729982523e-05	0.00030241566652925	0.0022225609836045	0.23770724814356	1.19362160896701e-05	99.9963253153388	84.205302485442	106.255657178123	1.26186420619406	22.0503546926806	22.0503546926806	Basal3	Basal2	down
ENSG00000165283.15	STOML2	30968	Kruskal	fdr	0.00447272036171077	0.016026126612325	0.00852905415106114	0.743579326398677	0.00355835585319163	58.2301567632643	49.9500150766407	58.9560449470825	1.1803008438861	9.00602987044175	9.00602987044175	Basal3	Basal2	down
ENSG00000165338.16	HECTD2	143279	Kruskal	fdr	6.69973004273313e-05	0.000572754469887814	0.000100490850644297	0.638051028313082	0.000460941019037678	2.36189262497294	3.47784352058794	2.69081803233104	1.47248163774075	1.11595089561501	1.11595089561501	Basal2	Basal1	up
ENSG00000165359.15	INTS6L	203522	Kruskal	fdr	0.000141188463289651	0.00103920768326768	0.016139927399329	0.101926377681615	3.29652078185448e-05	2.83667101775192	2.34158196624421	3.34488340141042	1.42847162714336	1.0033014351662	1.0033014351662	Basal3	Basal2	down
ENSG00000165474.5	GJB2	2706	Kruskal	fdr	0.00018716288835158	0.00130196775161106	0.00147827495778182	0.568597425558354	0.000162908806915619	11.1358096129974	23.0636682511094	10.8700649071627	2.12175993870211	12.1936033439467	12.1936033439467	Basal2	Basal3	up
ENSG00000165494.11	PCF11	51585	Kruskal	fdr	0.00195626852318151	0.00837858858892814	0.00264259393561044	0.674062446564929	0.00311548964637292	9.62267889601229	7.73119973659456	9.18228066054592	1.24465532179497	1.89147915941772	1.89147915941772	Basal1	Basal2	down
ENSG00000165629.19	ATP5C1	509	Kruskal	fdr	3.76395712699953e-06	5.58600222735608e-05	0.00033527314725413	0.22081926613129	3.28829549954445e-06	208.436393617089	162.691128790807	240.728769762377	1.47966746282714	78.0376409715697	78.0376409715697	Basal3	Basal2	down
ENSG00000165632.7	TAF3	83860	Kruskal	fdr	3.81525060162581e-06	5.63474245389051e-05	0.00654426297153665	0.0702883597670821	4.44512620063725e-07	4.10180131552454	3.42205469340137	4.4906548667808	1.3122685839709	1.06860017337943	1.06860017337943	Basal3	Basal2	down
ENSG00000165675.16	ENOX2	10495	Kruskal	fdr	0.000179524055417527	0.00125783328806599	0.0124273542144806	0.0980710704153358	6.13322782513309e-05	11.4830173256442	10.2290458759355	13.1110825166748	1.28175028987987	2.88203664073928	2.88203664073928	Basal3	Basal2	down
ENSG00000165688.11	PMPCA	23203	Kruskal	fdr	0.000304796041716545	0.00192267096745008	0.00255319095530945	0.506958916621469	0.000212636925001549	16.4309060023487	13.6232111101788	16.4497184091146	1.2074773176512	2.82650729893586	2.82650729893586	Basal3	Basal2	down
ENSG00000165689.16	SDCCAG3	10807	Kruskal	fdr	0.0096571959767905	0.0290688030052501	0.00963719180189195	0.918115174673274	0.0101839702152255	9.44741470165435	8.51118819147007	9.69243177719257	1.13878715393773	1.18124358572251	1.18124358572251	Basal3	Basal2	down
ENSG00000165724.5	ZMYND19	116225	Kruskal	fdr	0.00751778024775184	0.0239769571538078	0.00949198999596653	0.815252775677272	0.00696774533741956	10.3259996063279	9.27517733158684	10.9805371664202	1.18386277414079	1.70535983483332	1.70535983483332	Basal3	Basal2	down
ENSG00000165915.13	SLC39A13	91252	Kruskal	fdr	1.02561655035177e-08	5.32954309027516e-07	0.000731655613248411	0.0577911090768603	6.09400904494634e-10	6.16515555651682	8.14258545551406	5.66961014257322	1.43618083973203	2.47297531294084	2.47297531294084	Basal2	Basal3	up
ENSG00000165983.14	PTER	9317	Kruskal	fdr	1.92500116156125e-07	5.19643369112561e-06	0.00147827495778182	0.0471989759591045	2.9620166887684e-08	5.62740968830734	4.66035816418509	6.46939431691261	1.38817534811594	1.80903615272752	1.80903615272752	Basal3	Basal2	down
ENSG00000166073.10	GPR176	11245	Kruskal	fdr	4.51605683332719e-11	1.13992312483828e-08	6.31513244387367e-08	0.296643052594253	6.50541362254937e-10	3.65960349677501	6.32248106359074	3.10458757924838	2.03649628242132	3.21789348434236	3.21789348434236	Basal2	Basal3	up
ENSG00000166147.13	FBN1	2200	Kruskal	fdr	7.5865833406665e-05	0.000631219322813331	0.00250953464536955	0.209294933642081	4.40876360780682e-05	23.1021292738516	36.3487163996205	19.4425970449172	1.86954018105945	16.9061193547032	16.9061193547032	Basal2	Basal3	up
ENSG00000166173.10	LARP6	55323	Kruskal	fdr	0.000887416466841291	0.00451041486650819	0.000652543448966639	0.655956781826101	0.00380061798793245	4.00167337124412	6.67035040027912	4.51708888831733	1.66689026850917	2.668677029035	2.668677029035	Basal2	Basal1	up
ENSG00000166250.11	CLMP	79827	Kruskal	fdr	9.83714859780596e-06	0.000119871360593703	2.08958952850037e-05	0.68318740382823	0.000116683962358623	7.89210000989886	12.6372840719725	8.92821745910139	1.60125746710278	4.74518406207365	4.74518406207365	Basal2	Basal1	up
ENSG00000166333.13	ILK	3611	Kruskal	fdr	0.000283968312298222	0.00181732239638731	0.000538131394202525	0.824941800707685	0.000728092521710672	50.6812810541755	62.1029217018784	52.7577653242717	1.22536211417967	11.4216406477029	11.4216406477029	Basal2	Basal1	up
ENSG00000166337.9	TAF10	6881	Kruskal	fdr	0.00190279843087778	0.00820381328805249	0.00614235636448471	0.748296565359718	0.00128644480328402	24.720611061454	19.9239114535287	24.6287251220819	1.24075089969725	4.7966996079253	4.7966996079253	Basal1	Basal2	down
ENSG00000166387.11	PPFIBP2	8495	Kruskal	fdr	0.00116625024292904	0.0055734545664049	0.000731655613248411	0.815252775677272	0.00477117906833445	11.1743181039001	9.13598388765382	11.3394026600596	1.24118023843972	2.20341877240575	2.20341877240575	Basal3	Basal2	down
ENSG00000166444.18	ST5	6764	Kruskal	fdr	4.51880488308282e-07	1.02842496144728e-05	4.02009383877209e-06	0.560176099197675	6.09474301556491e-06	15.8875796122438	26.1211552566243	16.6740028468451	1.64412427154693	10.2335756443805	10.2335756443805	Basal2	Basal1	up
ENSG00000166503.8	HDGFL3	50810	Kruskal	fdr	0.000135816488755934	0.00100868524090957	7.09758582641194e-05	0.138922515940606	0.0049268041300887	3.43343913920032	4.95944854296926	4.00622031217377	1.44445506149975	1.52600940376894	1.52600940376894	Basal2	Basal1	up
ENSG00000166669.13	ATF7IP2	80063	Kruskal	fdr	1.50008544699028e-06	2.67483126125716e-05	0.000434015532437221	0.0907103108885096	1.18506574909232e-06	4.4667506808591	2.29626950831784	5.16069357519027	2.24742503286159	2.86442406687244	2.86442406687244	Basal3	Basal2	down
ENSG00000166741.7	NNMT	4837	Kruskal	fdr	5.31987436302353e-09	3.29290057706132e-07	2.85525372619014e-07	0.772021059447615	1.05567990865968e-07	50.0222712984093	93.4297177593428	49.1445396766965	1.90112102736096	44.2851780826464	44.2851780826464	Basal2	Basal3	up
ENSG00000166822.12	TMEM170A	124491	Kruskal	fdr	0.00141919953280921	0.00650862721087303	0.0170865888535234	0.202592917200966	0.000626183220296502	5.28384331989272	4.70874242387133	5.75841413722702	1.22291975624623	1.04967171335569	1.04967171335569	Basal3	Basal2	down
ENSG00000166825.13	ANPEP	290	Kruskal	fdr	0.00022613399172831	0.00150918080552824	3.97687060111888e-05	0.0665099710197434	0.0384961315453215	11.7240219710828	20.8855736152665	13.9383430684872	1.78143419270115	9.16155164418367	9.16155164418367	Basal2	Basal1	up
ENSG00000166902.4	MRPL16	54948	Kruskal	fdr	1.37808945873897e-05	0.000158207600236566	0.00409579396880016	0.0742410938981289	4.54139154728801e-06	25.4143598047136	21.6417292818942	29.7710287093952	1.37563076968632	8.12929942750096	8.12929942750096	Basal3	Basal2	down
ENSG00000166923.10	GREM1	26585	Kruskal	fdr	4.98259181285017e-09	3.11167215098093e-07	7.83374890316919e-07	0.491135710846898	4.2098882972948e-08	2.94849191952159	6.06589097448855	3.02859060886905	2.05728594144249	3.11739905496696	3.11739905496696	Basal2	Basal1	up
ENSG00000167085.11	PHB	5245	Kruskal	fdr	0.00302005973713817	0.0118175721866353	0.00789572336817553	0.710836630740321	0.00210742242815484	54.0567041431665	46.0012930133206	58.447910307156	1.27057103134539	12.4466172938354	12.4466172938354	Basal3	Basal2	down
ENSG00000167106.11	FAM102A	399665	Kruskal	fdr	0.00273838789621987	0.010944541877633	0.00242426402377891	0.854163569642251	0.0055083102787366	19.5603803604941	15.4547425752369	19.7794645108355	1.27983137956164	4.32472193559861	4.32472193559861	Basal3	Basal2	down
ENSG00000167157.10	PRRX2	51450	Kruskal	fdr	8.3793152655128e-07	1.69117727414857e-05	3.55047037476371e-05	0.24019236095848	2.75861374950305e-06	2.23322929510584	4.28482546056235	1.87852801195624	2.28094839858164	2.4062974486061	2.4062974486061	Basal2	Basal3	up
ENSG00000167232.13	ZNF91	7644	Kruskal	fdr	0.00872370466831917	0.0269646825593911	0.00839886915718204	0.738871692299495	0.0103364824433032	5.34522576059477	4.02847486224655	5.27465944134203	1.32686089484841	1.31675089834822	1.31675089834822	Basal1	Basal2	down
ENSG00000167272.10	POP5	51367	Kruskal	fdr	0.0185846802214453	0.048996557463702	0.0141767429465061	0.977631358746116	0.0199515508804853	15.8497925361845	14.4103638311014	15.841202369941	1.09988843598636	1.43942870508315	1.43942870508315	Basal1	Basal2	down
ENSG00000167460.14	TPM4	7171	Kruskal	fdr	0.000480352725387618	0.00278073455416407	0.000370459313511391	0.772021059447615	0.00241795161082385	308.992593922925	382.869336486674	301.255726846671	1.27091139642149	81.6136096400024	81.6136096400024	Basal2	Basal3	up
ENSG00000167468.16	GPX4	2879	Kruskal	fdr	0.00829084634928377	0.0258997645951824	0.00452065299145057	0.724808041989793	0.0181110810332564	119.357606584288	97.4470950172937	114.033414980225	1.2248451999837	21.910511566994	21.910511566994	Basal1	Basal2	down
ENSG00000167578.17	RAB4B	53916	Kruskal	fdr	0.00117982391851206	0.005625872836163	0.00644162840683321	0.738871692299495	0.000580361066700883	10.4685965357452	8.52806499813982	10.4490607319977	1.22754652292503	1.94053153760535	1.94053153760535	Basal1	Basal2	down
ENSG00000167657.13	DAPK3	1613	Kruskal	fdr	4.4034706401507e-05	0.000404088080084839	0.000385477332414038	0.338856012424108	8.30366487660862e-05	10.466821713597	13.5759145466275	9.51640680857562	1.42657988668514	4.05950773805185	4.05950773805185	Basal2	Basal3	up
ENSG00000167772.11	ANGPTL4	51129	Kruskal	fdr	2.20689361431355e-06	3.66922021281421e-05	0.000181744631060293	0.33571874648675	2.08795673644907e-06	4.65804671802119	9.96094083446605	3.74435971302406	2.66025211194821	6.216581121442	6.216581121442	Basal2	Basal3	up
ENSG00000168000.14	BSCL2	26580	Kruskal	fdr	0.00165466684602761	0.00735088110157548	0.000469482284586163	0.24019236095848	0.0261371628014367	32.3497767263048	26.189451031321	27.8715695280149	1.2352216427758	6.16032569498375	6.16032569498375	Basal1	Basal2	down
ENSG00000168234.12	TTC39C	125488	Kruskal	fdr	0.000202196696554775	0.00138189241668889	0.0205078278257948	0.130796243473186	3.77191265381278e-05	8.99053555638658	7.33599097910584	10.854088087017	1.4795667167437	3.5180971079112	3.5180971079112	Basal3	Basal2	down
ENSG00000168246.5	UBTD2	92181	Kruskal	fdr	8.05594822542567e-07	1.63781809319428e-05	2.34936864087947e-07	0.0419156382883846	0.00159328870188122	11.2022032635882	15.5014640891845	12.5286800588712	1.38378707513465	4.29926082559631	4.29926082559631	Basal2	Basal1	up
ENSG00000168275.14	COA6	388753	Kruskal	fdr	0.00106152175984178	0.00517791875745005	0.00156022398242564	0.772021059447615	0.00196628119575288	31.0805666680718	23.3505979910683	29.9192951021696	1.33103943119402	7.72996867700354	7.72996867700354	Basal1	Basal2	down
ENSG00000168283.13	BMI1	648	Kruskal	fdr	1.02617497371168e-05	0.000123726655018984	6.13943411513042e-06	0.143981688918795	0.00107345525985284	28.4192358337082	20.8534372007914	25.5782204552249	1.36280822964905	7.56579863291682	7.56579863291682	Basal1	Basal2	down
ENSG00000168461.12	RAB31	11031	Kruskal	fdr	3.25490560433196e-07	7.9176902785727e-06	8.26448398522055e-07	0.183427297145053	3.44827477288572e-05	33.8310656660593	60.7687703390223	40.6095611887999	1.79624168327597	26.937704672963	26.937704672963	Basal2	Basal1	up
ENSG00000168487.17	BMP1	649	Kruskal	fdr	5.08949996444981e-06	7.12163580338708e-05	2.95724918551924e-05	0.78636036427614	2.87841175481169e-05	8.87379744742753	13.2054299604232	8.91439719779525	1.48813741114312	4.33163251299568	4.33163251299568	Basal2	Basal1	up
ENSG00000168542.14	COL3A1	1281	Kruskal	fdr	9.62533304753051e-06	0.000117750484281174	0.0009700534859064	0.112798520187169	7.40023287452845e-06	641.646026799504	1105.00053961501	594.329448771723	1.85923908347243	510.671090843291	510.671090843291	Basal2	Basal3	up
ENSG00000168938.5	PPIC	5480	Kruskal	fdr	0.00361395276788334	0.0136125554256939	0.015460494467509	0.479444687503669	0.0017399866555403	27.8125173643056	33.8935996731901	27.0878567254319	1.25124700771798	6.80574294775824	6.80574294775824	Basal2	Basal3	up
ENSG00000169021.5	UQCRFS1	7386	Kruskal	fdr	3.40573004981521e-05	0.000327044033783936	0.00292824528748743	0.15094549745771	1.44103608243143e-05	22.6286328960345	18.3632089460994	24.3134720283006	1.32403176915683	5.95026308220114	5.95026308220114	Basal3	Basal2	down
ENSG00000169071.14	ROR2	4920	Kruskal	fdr	0.0134461076277857	0.0378742454126685	0.012798669209719	0.99254291783341	0.0130686577635211	3.18205219796468	4.18498806826398	2.86299123422377	1.46175371347186	1.32199683404021	1.32199683404021	Basal2	Basal3	up
ENSG00000169249.12	ZRSR2	8233	Kruskal	fdr	0.00865998039396088	0.0268103502607556	0.0173307344021226	0.85905452213138	0.00484842669529956	9.88740055433148	8.41330814902307	9.60335215572348	1.17520960592411	1.47409240530842	1.47409240530842	Basal1	Basal2	down
ENSG00000169439.11	SDC2	6383	Kruskal	fdr	8.78506529695197e-09	4.8370121561348e-07	5.20715170421158e-05	0.0465093525558558	7.66703530857464e-09	25.091662944519	47.4234346048669	19.5215622785968	2.42928480457024	27.9018723262701	27.9018723262701	Basal2	Basal3	up
ENSG00000169504.14	CLIC4	25932	Kruskal	fdr	2.49766987198658e-06	4.00864670783908e-05	6.94346437507988e-05	0.76250426702411	4.32254097130998e-06	97.9373777130792	145.360747409096	99.273186910074	1.48422135453687	47.4233696960164	47.4233696960164	Basal2	Basal1	up
ENSG00000169627.7	BOLA2B	654483	Kruskal	fdr	0.00639264712533667	0.0211755735787731	0.0126118019906765	0.893432435873799	0.00405777631697558	8.14405898481861	6.43976577240389	7.95717227945512	1.26465142873955	1.70429321241472	1.70429321241472	Basal1	Basal2	down
ENSG00000169718.17	DUS1L	64118	Kruskal	fdr	0.000929677463447963	0.00467387769776891	0.0006279925287995	0.409041688085719	0.00533614806551651	33.864614072191	24.1653541043994	31.9744096229655	1.40137048792617	9.69925996779159	9.69925996779159	Basal1	Basal2	down
ENSG00000169826.7	CSGALNACT2	55454	Kruskal	fdr	1.23288371186433e-06	2.29304572476509e-05	4.81605906604849e-07	0.0354748984875596	0.00165054503314803	12.7348342506251	17.5859299665336	14.1793945082425	1.38093120180738	4.85109571590848	4.85109571590848	Basal2	Basal1	up
ENSG00000169851.15	PCDH7	5099	Kruskal	fdr	7.91076885833798e-05	0.000651222801908755	0.0143839402095972	0.124564717958599	1.31177486022419e-05	2.45509008756118	4.1180997058932	2.23939226481601	1.8389362911511	1.8787074410772	1.8787074410772	Basal2	Basal3	up
ENSG00000169919.16	GUSB	2990	Kruskal	fdr	0.000108102571866044	0.000835420114031185	3.167722631808e-05	0.032838721989582	0.0261371628014367	33.6994228068278	27.0218937917858	29.8247853861861	1.24711550813185	6.677529015042	6.677529015042	Basal1	Basal2	down
ENSG00000169991.10	IFFO2	126917	Kruskal	fdr	0.000582176603922964	0.00323014115724999	0.0115404919026777	0.293768649052075	0.000184319648985055	7.5554124016591	11.3932687781255	7.46343731408553	1.52654444576406	3.92983146403995	3.92983146403995	Basal2	Basal3	up
ENSG00000170340.10	B3GNT2	10678	Kruskal	fdr	0.000373171359556745	0.00225878497176733	0.0150216440454566	0.11856721157198	0.000135134039905182	22.3151624431963	19.2095876677722	26.1480610329954	1.36119845387748	6.93847336522322	6.93847336522322	Basal3	Basal2	down
ENSG00000170425.3	ADORA2B	136	Kruskal	fdr	6.92005792899072e-06	9.10617778658521e-05	1.64152331221505e-06	0.117103792466677	0.00267774134607617	1.5127838179198	2.98913654153543	1.82296450404038	1.9759178450532	1.47635272361564	1.47635272361564	Basal2	Basal1	up
ENSG00000170442.11	KRT86	3892	Kruskal	fdr	1.5078586328425e-05	0.000170785200395844	9.76691849941628e-06	0.034399516314417	0.003442570218783	0.880194697714628	5.60153640828134	1.69428440588081	6.36397426935812	4.72134171056672	4.72134171056672	Basal2	Basal1	up
ENSG00000170523.3	KRT83	3889	Kruskal	fdr	0.00720356771577687	0.0231955835195227	0.0018855404869263	0.650396244275969	0.0358931497420239	0.763432896424954	3.57127583690183	0.819929356656068	4.67791714717247	2.80784294047688	2.80784294047688	Basal2	Basal1	up
ENSG00000170558.8	CDH2	1000	Kruskal	fdr	6.72282749414675e-07	1.41677376822424e-05	0.000157016018541836	0.464094720791392	3.29860885814829e-07	1.42229836272922	4.04220782645997	1.22553117716698	3.29833128831876	2.81667664929299	2.81667664929299	Basal2	Basal3	up
ENSG00000170876.7	TMEM43	79188	Kruskal	fdr	2.33497172805463e-05	0.00024242794073969	0.000819601698420855	0.499013988447751	1.31177486022419e-05	38.3207706227355	49.2855477160628	38.5566473025125	1.28613143512365	10.9647770933273	10.9647770933273	Basal2	Basal1	up
ENSG00000170921.15	TANC2	26115	Kruskal	fdr	2.38456492691021e-06	3.89006971331378e-05	0.000425548274401055	0.129216141581753	1.88537979043045e-06	5.92397901105863	7.90225876119449	4.73920323011314	1.66742348396944	3.16305553108134	3.16305553108134	Basal2	Basal3	up
ENSG00000170955.9	CAVIN3	112464	Kruskal	fdr	2.30453936310146e-05	0.000240274783115601	0.000328622142763194	0.581341714708765	2.94440572773179e-05	7.77568323412891	12.4491084779078	7.66250756677492	1.62467813172385	4.78660091113285	4.78660091113285	Basal2	Basal3	up
ENSG00000171150.7	SOCS5	9655	Kruskal	fdr	0.00140868488166364	0.00647109415268601	0.00170615453663963	0.913171533444436	0.00272344062194418	10.986495459407	13.2658282168222	11.4795239325687	1.20746677280639	2.27933275741521	2.27933275741521	Basal2	Basal1	up
ENSG00000171388.11	APLN	8862	Kruskal	fdr	1.36094195236283e-07	3.90712965821625e-06	0.000257869056282728	0.145699107600229	4.0889206286827e-08	1.60816740656414	2.67857283113458	1.0732391483692	2.49578375444532	1.60533368276538	1.60533368276538	Basal2	Basal3	up
ENSG00000171451.13	DSEL	92126	Kruskal	fdr	9.45707782271908e-07	1.85477058085134e-05	4.97970456514524e-05	0.323357370359082	2.08795673644907e-06	1.23803737717681	2.16460473573403	1.12860790440614	1.91794220763766	1.03599683132789	1.03599683132789	Basal2	Basal3	up
ENSG00000171492.14	LRRC8D	55144	Kruskal	fdr	0.000166909740230976	0.00119266827615046	3.167722631808e-05	0.109998331552397	0.0196790140380062	23.5149451795527	18.5825036458115	19.8198676163876	1.26543471362929	4.9324415337412	4.9324415337412	Basal1	Basal2	down
ENSG00000171612.6	SLC25A33	84275	Kruskal	fdr	5.56192659519404e-08	1.94066692422244e-06	2.77702685928777e-07	0.551815688483384	4.01311015475696e-06	5.43244549465976	3.30044082416032	4.84995907147776	1.64597572993658	2.13200467049944	2.13200467049944	Basal1	Basal2	down
ENSG00000171806.11	METTL18	92342	Kruskal	fdr	0.0158635007512045	0.0432066985146315	0.0115404919026777	0.80077249979206	0.0188808178844238	7.88653156106115	6.73550516538009	8.69361098848129	1.29071402590049	1.9581058231012	1.9581058231012	Basal3	Basal2	down
ENSG00000171861.10	MRM3	55178	Kruskal	fdr	0.00767958443605118	0.0243571153882328	0.00346754517162447	0.607223227047578	0.0225563044602382	6.82621735016499	5.72304704235038	6.6125845019017	1.19275925912389	1.10317030781461	1.10317030781461	Basal1	Basal2	down
ENSG00000171940.13	ZNF217	7764	Kruskal	fdr	0.0050643999273797	0.0177162845551749	0.00358569340813665	0.696961702273327	0.010491023959273	19.8333458349838	17.7765411031664	19.5906530587931	1.11570331482827	2.0568047318174	2.0568047318174	Basal1	Basal2	down
ENSG00000171992.12	SYNPO	11346	Kruskal	fdr	0.000185071977592236	0.00128973071225626	0.00866104043395201	0.225554133371954	5.03457714082604e-05	9.51310389105482	12.3041963051644	9.66996924579034	1.29339450573372	2.79109241410954	2.79109241410954	Basal2	Basal1	up
ENSG00000172061.8	LRRC15	131578	Kruskal	fdr	2.31690888690737e-05	0.000241196792318862	0.00193160199074972	0.279677498579718	7.95556737814797e-06	13.1411820060646	20.9803280995957	9.77550594785014	2.14621403858997	11.2048221517455	11.2048221517455	Basal2	Basal3	up
ENSG00000172071.11	EIF2AK3	9451	Kruskal	fdr	5.78380031725247e-05	0.000506141120964066	3.02588438602144e-05	0.299536208751539	0.00186617854586451	13.3449248308061	10.2373621826091	12.6559945078061	1.30355110943286	3.10756264819704	3.10756264819704	Basal1	Basal2	down
ENSG00000172315.5	TP53RK	112858	Kruskal	fdr	0.00113590180128894	0.00545524769208103	0.0051491864119985	0.669517782513786	0.000714560343399729	7.46836322757076	6.28273144874299	7.73215513798903	1.23069960909057	1.44942368924605	1.44942368924605	Basal3	Basal2	down
ENSG00000172478.17	C2orf54	79919	Kruskal	fdr	0.00524943955424572	0.0182170507717433	0.00501595971476663	0.705415433917181	0.00785797110968649	0.306085533053339	1.37025569108562	0.516418532177897	4.47670844621995	1.06417015803228	1.06417015803228	Basal2	Basal1	up
ENSG00000172575.11	RASGRP1	10125	Kruskal	fdr	0.000103803260703744	0.000807008070015185	0.0131797684679985	0.104562932999535	2.45431733528214e-05	5.92742802804913	3.97421552950019	8.73940357121613	2.19902607353437	4.76518804171594	4.76518804171594	Basal3	Basal2	down
ENSG00000172586.7	CHCHD1	118487	Kruskal	fdr	8.75069363412275e-05	0.000707481204129825	0.00558108994299084	0.0712599849123032	5.26126642925042e-05	29.2187102910714	24.1371522767876	32.3941086124198	1.34208494195783	8.25695633563221	8.25695633563221	Basal3	Basal2	down
ENSG00000172594.12	SMPDL3A	10924	Kruskal	fdr	4.95685450363551e-05	0.000444584329177018	0.00624069279127885	0.0742410938981289	2.04247635954844e-05	7.90902498907712	6.28289002015345	9.2808780476534	1.47716703903512	2.99798802749994	2.99798802749994	Basal3	Basal2	down
ENSG00000172890.11	NADSYN1	55191	Kruskal	fdr	0.00246811357913158	0.0100650976760389	0.00594985913200168	0.868852486556756	0.00183386568112873	9.04581200143502	7.18738267657515	8.69600033739024	1.25856830065787	1.85842932485988	1.85842932485988	Basal1	Basal2	down
ENSG00000173020.10	GRK2	156	Kruskal	fdr	9.46078899165995e-08	2.92802380321501e-06	2.69722340625266e-05	0.320313977738073	1.28629791828804e-07	24.5188040004009	19.6695676200018	25.6817982462015	1.3056615550657	6.01223062619967	6.01223062619967	Basal3	Basal2	down
ENSG00000173068.17	BNC2	54796	Kruskal	fdr	1.27014943378312e-07	3.69560245434263e-06	6.77514026149386e-06	0.572830660168549	5.66079098257369e-07	1.36307706805967	2.51407673134571	1.2863575849648	1.95441513365392	1.22771914638091	1.22771914638091	Basal2	Basal3	up
ENSG00000173141.4	MRPL57	78988	Kruskal	fdr	0.000320640537101984	0.00200449323869867	0.000451423954796411	0.245217381722777	0.0017399866555403	8.02282426793346	6.58856352428763	7.706330994077	1.21768944601637	1.43426074364583	1.43426074364583	Basal1	Basal2	down
ENSG00000173226.16	IQCB1	9657	Kruskal	fdr	0.00173059953947389	0.0076133844837516	0.0168454661970621	0.299536208751539	0.000675352991183531	14.3763997235598	12.0982903927889	15.2690000520087	1.262079149721	3.17070965921982	3.17070965921982	Basal3	Basal2	down
ENSG00000173327.7	MAP3K11	4296	Kruskal	fdr	2.00755956233432e-05	0.000215554064506889	4.06779074150374e-05	0.547658592532553	0.000192025883337755	11.9691586348462	9.33404877326435	11.7557547843488	1.28231155906638	2.63510986158187	2.63510986158187	Basal1	Basal2	down
ENSG00000173418.11	NAA20	51126	Kruskal	fdr	0.00194731636071062	0.00835128878790194	0.0139721836894761	0.518999783511321	0.000701262152703614	52.7039177561605	43.115463414627	53.6372018133505	1.24403630543268	10.5217383987235	10.5217383987235	Basal3	Basal2	down
ENSG00000173465.7	SSSCA1	10534	Kruskal	fdr	0.000499114256009472	0.00287090401888136	0.00292824528748743	0.729485888915461	0.000337134658233465	9.29878297903569	7.8687507736118	9.15230626104963	1.18173560792134	1.43003220542389	1.43003220542389	Basal1	Basal2	down
ENSG00000173517.10	PEAK1	79834	Kruskal	fdr	0.00423838691102558	0.0153620885375938	0.00675395536605181	0.908231249776734	0.00392728594285158	6.93095111767716	8.17872351604305	6.99441783464512	1.18002902879859	1.2477723983659	1.2477723983659	Basal2	Basal1	up
ENSG00000173692.12	PSMD1	5707	Kruskal	fdr	0.000656950697588027	0.00354090231789265	0.0202249142531327	0.0586178943557625	0.000379376972547768	53.0676053056721	48.7997494581521	58.1624562287099	1.19185973031658	9.3627067705578	9.3627067705578	Basal3	Basal2	down
ENSG00000173846.12	PLK3	1263	Kruskal	fdr	0.000128812326786719	0.000966639530280567	2.82439279505735e-05	0.0478971795282991	0.0290408408694567	3.92291940474625	5.68802572348951	4.62118694595539	1.44994712779664	1.76510631874326	1.76510631874326	Basal2	Basal1	up
ENSG00000173852.14	DPY19L1	23333	Kruskal	fdr	0.000478030016736559	0.00277012266108878	0.00675395536605181	0.255487575580739	0.000245002191756619	7.1601058136343	8.52609362008494	6.48850458648055	1.31403060696758	2.03758903360439	2.03758903360439	Basal2	Basal3	up
ENSG00000173917.10	HOXB2	3212	Kruskal	fdr	3.42122974778566e-05	0.000328208397719457	0.000677984528576656	0.24019236095848	4.1242501632986e-05	2.71893412905952	3.73155291407561	2.34867495415848	1.58879069556588	1.38287795991713	1.38287795991713	Basal2	Basal3	up
ENSG00000173933.19	RBM4	5936	Kruskal	fdr	0.0154860638538215	0.0424365505014545	0.00719154696736023	0.531186671203941	0.0361438747320666	44.2192776348423	39.9127210655082	42.8715358654381	1.10789934773592	4.30655656933406	4.30655656933406	Basal1	Basal2	down
ENSG00000174032.16	SLC25A30	253512	Kruskal	fdr	0.00104915080759786	0.00513893525616736	0.00135045687212694	0.805591920946891	0.00221931109358685	6.82615912185902	5.46360832155986	6.58984411183261	1.24938661780026	1.36255080029916	1.36255080029916	Basal1	Basal2	down
ENSG00000174099.10	MSRB3	253827	Kruskal	fdr	3.77075268691664e-06	5.58600222735608e-05	0.00753626372251273	0.0431871843521161	5.66079098257369e-07	6.48905063051561	10.0791952434464	6.05718360204103	1.66400688928269	4.02201164140537	4.02201164140537	Basal2	Basal3	up
ENSG00000174243.9	DDX23	9416	Kruskal	fdr	5.48458248179779e-05	0.000484537932346463	0.00108415278188211	0.449024455940825	3.85721639885915e-05	32.3864326929045	28.067212141339	34.9693502259811	1.24591462984941	6.90213808464215	6.90213808464215	Basal3	Basal2	down
ENSG00000174307.6	PHLDA3	23612	Kruskal	fdr	3.84835127668374e-06	5.67500420437217e-05	0.00383304064843549	0.15094549745771	4.09907088825081e-07	7.21562071897563	9.69322299166892	5.84215982898557	1.65918483496061	3.85106316268334	3.85106316268334	Basal2	Basal3	up
ENSG00000174705.12	SH3PXD2B	285590	Kruskal	fdr	1.55893344674861e-08	7.28351694014565e-07	2.63569907241092e-05	0.0838005985915643	2.20352142441253e-08	15.4772358680339	20.8495477373865	13.2845708563813	1.56945587198786	7.56497688100516	7.56497688100516	Basal2	Basal3	up
ENSG00000174720.15	LARP7	51574	Kruskal	fdr	1.76817474864255e-05	0.000193767116241558	0.00207240212581574	0.245217381722777	5.39403314489838e-06	20.7720382489277	17.4011544823965	23.2547861968931	1.33639329622746	5.85363171449654	5.85363171449654	Basal3	Basal2	down
ENSG00000174744.13	BRMS1	25855	Kruskal	fdr	0.00331911463055732	0.0127264375536619	0.00644162840683321	0.873759129283857	0.00281698357749345	22.0240177892979	19.1189066039132	21.895476441672	1.15194965096959	2.90511118538471	2.90511118538471	Basal1	Basal2	down
ENSG00000175130.6	MARCKSL1	65108	Kruskal	fdr	0.000120517398037684	0.000913207075345195	7.91796311161361e-05	0.364628069594838	0.00193237870083792	182.567683545368	122.755776417488	160.221974491488	1.48724311697123	59.8119071278799	59.8119071278799	Basal1	Basal2	down
ENSG00000175279.21	CENPS	378708	Kruskal	fdr	0.00134550689663046	0.00624231889051385	0.00346754517162447	0.710836630740321	0.00133346910244416	7.48851197191224	5.79378584101018	7.79264879229232	1.34500117990789	1.99886295128214	1.99886295128214	Basal3	Basal2	down
ENSG00000175567.8	UCP2	7351	Kruskal	fdr	0.000365206427141945	0.00221955976170445	0.00140030865394312	0.76250426702411	0.000426526744833511	36.1013908283236	25.1608858813068	37.9081669272048	1.50663085179241	12.747281045898	12.747281045898	Basal3	Basal2	down
ENSG00000175634.14	RPS6KB2	6199	Kruskal	fdr	0.000670003591910658	0.00359729000341866	0.000488212739890389	0.22081926613129	0.00586775285368247	16.4707917087451	13.1386583092889	15.8236508940792	1.25361291244635	3.33213339945619	3.33213339945619	Basal1	Basal2	down
ENSG00000175756.13	AURKAIP1	54998	Kruskal	fdr	0.000866544317605463	0.00441769927472784	0.00106431243304833	0.781572274182459	0.00210742242815484	21.7303466475493	19.6261984602682	22.6457698755387	1.15385411603696	3.01957141527049	3.01957141527049	Basal3	Basal2	down
ENSG00000175857.8	GAPT	202309	Kruskal	fdr	0.000353775808790695	0.00216634739119595	0.00498505454221148	0.187565731943155	0.000245002191756619	2.24111501314362	1.42897711071696	2.8357503819827	1.98446172490469	1.40677327126574	1.40677327126574	Basal3	Basal2	down
ENSG00000175899.14	A2M	2	Kruskal	fdr	3.84312920400075e-05	0.000359976188958837	0.00540455137305544	0.0752571602181022	1.58238947172523e-05	207.376245545075	332.213334590797	179.012529579838	1.85581051432846	153.200805010959	153.200805010959	Basal2	Basal3	up
ENSG00000175946.8	KLHL38	340359	Kruskal	fdr	4.72771497928765e-05	0.000427783372148207	0.00051626009487263	0.873708512410927	4.47898469064878e-05	0.187442923024419	1.37272305940525	0.295749297660081	7.32341897606034	1.18528013638083	1.18528013638083	Basal2	Basal1	up
ENSG00000176014.12	TUBB6	84617	Kruskal	fdr	1.60417478879825e-05	0.000179911951500766	3.167722631808e-05	0.962727612666254	0.000146877146636448	19.5295652401342	25.3160665193493	18.4314196238205	1.37352776053295	6.88464689552878	6.88464689552878	Basal2	Basal3	up
ENSG00000176101.11	SSNA1	8636	Kruskal	fdr	0.00442928210258331	0.0159252861045288	0.00140030865394312	0.255487575580739	0.0399690008784049	21.7662756616103	18.6775634582334	20.5336917655995	1.16537018922644	3.0887122033769	3.0887122033769	Basal1	Basal2	down
ENSG00000176658.16	MYO1D	4642	Kruskal	fdr	3.28148351994757e-06	5.02988278341491e-05	0.00186454617083812	0.0478971795282991	1.53539189748643e-06	23.4401126524432	32.032923394007	19.8450471754227	1.61415204059976	12.1878762185843	12.1878762185843	Basal2	Basal3	up
ENSG00000176845.12	METRNL	284207	Kruskal	fdr	0.00312562572165949	0.0121475028046738	0.00218411415564567	0.539391137665551	0.00889900425600516	7.92919715425122	11.2125708906721	9.09251141477663	1.41408653014265	3.2833737364209	3.2833737364209	Basal2	Basal1	up
ENSG00000176903.4	PNMA1	9240	Kruskal	fdr	2.0050226274998e-05	0.000215420783792627	5.95002515236842e-05	0.937919514404333	0.000111865754422729	6.15558423611489	7.87619189003069	6.0560678396641	1.30054551873506	1.82012405036659	1.82012405036659	Basal2	Basal3	up
ENSG00000177706.8	FAM20C	56975	Kruskal	fdr	6.09424451551496e-07	1.30881476689004e-05	1.15612857325321e-05	0.624758205100458	3.28829549954445e-06	13.1395847962067	19.7442689378275	12.4276373886273	1.58873873773432	7.31663154920025	7.31663154920025	Basal2	Basal3	up
ENSG00000177791.11	MYOZ1	58529	Kruskal	fdr	1.28491353307353e-05	0.000149007037164781	0.0141760881798733	0.0351877189021085	2.30638584543315e-06	0.592747260490816	1.45185789498645	0.276137004773019	5.25774477846553	1.17572089021343	1.17572089021343	Basal2	Basal3	up
ENSG00000177971.8	IMP3	55272	Kruskal	fdr	0.00577507434496848	0.019623137232309	0.0115404919026777	0.729485888915461	0.00399204706211392	21.0945798242781	17.7844874848461	21.24868675074	1.19478769173673	3.464199265894	3.464199265894	Basal3	Basal2	down
ENSG00000178078.11	STAP2	55620	Kruskal	fdr	0.000700442936724697	0.00373390261058179	0.0139721836894761	0.121537035601238	0.00035767306400649	15.517157854393	13.6878280496312	16.9909254306495	1.24131639943471	3.30309738101839	3.30309738101839	Basal3	Basal2	down
ENSG00000178209.14	PLEC	5339	Kruskal	fdr	0.00168666664184473	0.00745564418699847	0.00920742679156736	0.51496981512939	0.000845234976472263	10.8100215164898	12.7767901557896	9.62205674118899	1.32786476939968	3.15473341460061	3.15473341460061	Basal2	Basal3	up
ENSG00000178397.12	FAM220A	84792	Kruskal	fdr	0.00457057833477205	0.0163147402230725	0.00308139475911774	0.651461252433123	0.0106476176037441	11.5329895501538	9.89636431275872	11.6089668800509	1.17305371075358	1.71260256729215	1.71260256729215	Basal3	Basal2	down
ENSG00000178449.8	COX14	84987	Kruskal	fdr	2.59862027042895e-05	0.000264571941205119	0.000150559855322511	0.839525033221088	6.54736261028703e-05	24.026871347841	19.3153269780772	24.2145046188703	1.25364197284124	4.89917764079315	4.89917764079315	Basal3	Basal2	down
ENSG00000178776.4	C5orf46	389336	Kruskal	fdr	8.37699599650473e-07	1.69117727414857e-05	4.12234769679472e-06	0.791156047643754	1.31173171224432e-05	7.18320594395693	20.4380265593601	7.699127688932	2.84525137088046	13.2548206154032	13.2548206154032	Basal2	Basal1	up
ENSG00000179163.11	FUCA1	2517	Kruskal	fdr	0.000201368133929845	0.00137712563372993	0.00324181491113707	0.252892425727356	0.000132339654162315	29.4742110071309	23.0787042327812	33.0704586187155	1.43294260739916	9.9917543859343	9.9917543859343	Basal3	Basal2	down
ENSG00000179562.2	GCC1	79571	Kruskal	fdr	0.000942410801265123	0.00472566984865556	0.000210095733281233	0.285257840399745	0.0213642186542501	9.92828951803713	7.96220647021952	9.23259004000907	1.2469269109224	1.96608304781761	1.96608304781761	Basal1	Basal2	down
ENSG00000179820.15	MYADM	91663	Kruskal	fdr	7.73375367447156e-05	0.00064055984384841	0.0180816210160124	0.0486040425733565	2.09010167967124e-05	36.4766588955704	42.2591503929109	25.6254412627274	1.64910917863403	16.6337091301835	16.6337091301835	Basal2	Basal3	up
ENSG00000179918.18	SEPHS2	22928	Kruskal	fdr	0.000462099843218986	0.00268742446223944	0.000677984528576656	0.323357370359082	0.0017399866555403	36.518660131092	28.297798395297	33.1556001919209	1.29051241446265	8.22086173579494	8.22086173579494	Basal1	Basal2	down
ENSG00000180044.5	C3orf80	401097	Kruskal	fdr	4.34640934038147e-07	9.99725585084665e-06	0.000111873389395252	0.230361048809037	3.77908132754686e-07	1.37421683982641	2.1973027851112	1.16545829525591	1.88535513802209	1.03184448985529	1.03184448985529	Basal2	Basal3	up
ENSG00000180233.10	ZNRF2	223082	Kruskal	fdr	7.66313425898573e-06	9.86362102368521e-05	6.77514026149386e-06	0.149180937620811	0.000591514443510366	9.7389916692022	6.88836265538872	8.97476888393385	1.41383259802436	2.85062901381347	2.85062901381347	Basal1	Basal2	down
ENSG00000180257.13	ZNF816	125893	Kruskal	fdr	0.00249848954092956	0.010167638759947	0.00297850559141277	0.781572274182459	0.00386348039464237	6.05015070836007	4.91277700229266	6.166724121934	1.25524201873119	1.25394711964135	1.25394711964135	Basal3	Basal2	down
ENSG00000180447.6	GAS1	2619	Kruskal	fdr	1.69693123550456e-08	7.68800827348874e-07	3.45577910734833e-06	0.499013988447751	5.96126771502571e-08	10.8450365283388	20.7830225898896	10.7938518175727	1.92545005630466	9.98917077231684	9.98917077231684	Basal2	Basal3	up
ENSG00000180822.11	PSMG4	389362	Kruskal	fdr	0.00048043355797916	0.00278073455416407	0.00130224683868925	0.893432435873799	0.000662734778064339	9.44381684134603	7.08928161085612	9.63643642688569	1.35929660519184	2.54715481602957	2.54715481602957	Basal3	Basal2	down
ENSG00000181090.20	EHMT1	79813	Kruskal	fdr	0.0156992955946297	0.0428675904997503	0.0137702343634694	0.696961702273327	0.0161912707943897	11.1778071440438	9.94885577173371	11.1465682153253	1.12352690605906	1.2289513723101	1.2289513723101	Basal1	Basal2	down
ENSG00000181481.13	RNF135	84282	Kruskal	fdr	0.000175613754804116	0.00123757394429767	0.00145185246516266	0.499013988447751	0.000159576303391014	7.82698951409573	6.86956699909268	8.3535305698172	1.21601995743262	1.48396357072452	1.48396357072452	Basal3	Basal2	down
ENSG00000181610.12	MRPS23	51649	Kruskal	fdr	0.000862389699247578	0.00440278597178249	0.00170615453663963	0.957762332562671	0.00126351109243555	8.51594886015053	7.41772371124334	9.342422616548	1.25947298392731	1.92469890530466	1.92469890530466	Basal3	Basal2	down
ENSG00000181817.5	LSM10	84967	Kruskal	fdr	0.0005110144960509	0.00292119933683685	0.00719154696736023	0.543517041575494	0.000162908806915619	23.8491671351543	20.3786940544772	24.9875797335496	1.22616197420461	4.60888567907235	4.60888567907235	Basal3	Basal2	down
ENSG00000181896.11	ZNF101	94039	Kruskal	fdr	5.23232497243099e-08	1.86940198831192e-06	0.000138382851431234	0.117103792466677	2.13898883381429e-08	4.38501288478977	3.0019694549372	5.0558917930175	1.68419161784019	2.0539223380803	2.0539223380803	Basal3	Basal2	down
ENSG00000181929.11	PRKAG1	5571	Kruskal	fdr	0.0105385590020797	0.0311477239605262	0.0168454661970621	0.854163569642251	0.00686059303127765	27.0905345068013	24.2917652635464	28.0345309302853	1.15407549126763	3.74276566673886	3.74276566673886	Basal3	Basal2	down
ENSG00000182118.7	FAM89A	375061	Kruskal	fdr	0.017117745113447	0.0459404161868206	0.00934874247454254	0.638051028313082	0.0298087270270245	4.5584667931914	6.88434753552256	5.33180126310632	1.5102331217604	2.32588074233116	2.32588074233116	Basal2	Basal1	up
ENSG00000182134.15	TDRKH	11022	Kruskal	fdr	0.000407452257403843	0.00242252740131572	0.000160347139792866	0.123043603862827	0.0134516014887794	12.1957378509331	8.4870568997923	11.2310478412877	1.43698080440954	3.70868095114081	3.70868095114081	Basal1	Basal2	down
ENSG00000182162.10	P2RY8	286530	Kruskal	fdr	3.81080002530338e-06	5.63244937580201e-05	0.000478762081658578	0.169475282689767	2.82892467191875e-06	2.0719471248264	1.10349799470947	2.20044320756531	1.99406180900642	1.09694521285585	1.09694521285585	Basal3	Basal2	down
ENSG00000182196.13	ARL6IP4	51329	Kruskal	fdr	0.0101310011330664	0.0302142301706735	0.0100847503746425	0.99254291783341	0.010491023959273	24.0762977055232	22.2610711404549	24.4089762732092	1.09648705218191	2.14790513275432	2.14790513275432	Basal3	Basal2	down
ENSG00000182379.9	NXPH4	11247	Kruskal	fdr	0.00423078243709093	0.0153497210868542	0.019396507620078	0.445300475796767	0.00186617854586451	1.00287544748047	2.3319169080929	0.917788070490446	2.54080106624918	1.41412883760246	1.41412883760246	Basal2	Basal3	up
ENSG00000182518.13	FAM104B	90736	Kruskal	fdr	0.00752071381355511	0.0239823779623063	0.00416398686088562	0.568597425558354	0.0186211184856445	6.71670069230541	5.90496031851367	6.95704746401389	1.17817006190569	1.05208714550022	1.05208714550022	Basal3	Basal2	down
ENSG00000182810.6	DDX28	55794	Kruskal	fdr	0.00699023633003162	0.0226588114260331	0.012798669209719	0.78636036427614	0.00477117906833445	5.99018675910149	4.97569797333909	5.88191474175048	1.20388873906701	1.0144887857624	1.0144887857624	Basal1	Basal2	down
ENSG00000182871.14	COL18A1	80781	Kruskal	fdr	0.000198353452956291	0.00136081811212795	0.0031340454962665	0.402006649191383	0.000102786829439129	18.083803391629	21.8924974332233	15.3383822254523	1.42730159618106	6.55411520777101	6.55411520777101	Basal2	Basal3	up
ENSG00000182872.15	RBM10	8241	Kruskal	fdr	0.0094384910128293	0.0285731730442723	0.0118882650356394	0.834657569306041	0.00812485315382643	13.1934501626402	12.1523387623065	13.6706947282288	1.12494351874323	1.51835596592231	1.51835596592231	Basal3	Basal2	down
ENSG00000182934.11	SRPRA	6734	Kruskal	fdr	0.000327438611349711	0.00203793676518837	0.0180816210160124	0.227948563499517	5.87105153530228e-05	67.5967503429478	55.7346022078968	69.244130804888	1.24239032955863	13.5095285969913	13.5095285969913	Basal3	Basal2	down
ENSG00000182957.15	SPATA13	221178	Kruskal	fdr	0.0079313763247924	0.0249966321142638	0.0163721660667021	0.729485888915461	0.00469504698582293	5.66230623607107	4.95656390813123	6.1837785510052	1.24759383024614	1.22721464287397	1.22721464287397	Basal3	Basal2	down
ENSG00000183098.10	GPC6	10082	Kruskal	fdr	1.57038165545276e-05	0.000176325464213633	5.20715170421158e-05	0.805591920946891	9.04625141988336e-05	3.18762260957084	5.38893251783408	3.85185955119101	1.69058046634938	2.20130990826324	2.20130990826324	Basal2	Basal1	up
ENSG00000183336.8	BOLA2	552900	Kruskal	fdr	0.0135521329271562	0.038111139912261	0.00949198999596653	0.602874048323979	0.0202273767158969	6.83823419139689	5.34424859219998	6.22494286077231	1.27955016938722	1.49398559919691	1.49398559919691	Basal1	Basal2	down
ENSG00000183386.9	FHL3	2275	Kruskal	fdr	0.000722978375349695	0.00383091813066976	0.0133740542871436	0.32641954795359	0.000208355406265355	9.50131094219073	11.7187317550707	8.69847642369369	1.34721659107452	3.02025533137696	3.02025533137696	Basal2	Basal3	up
ENSG00000183508.4	FAM46C	54855	Kruskal	fdr	0.000333041206733529	0.00206474924850809	0.00624069279127885	0.175354044610896	0.000192025883337755	5.49160244701523	3.35484672003893	7.15839084806658	2.13374602341997	3.80354412802765	3.80354412802765	Basal3	Basal2	down
ENSG00000183513.8	COA5	493753	Kruskal	fdr	0.00319560832681013	0.0123577086032395	0.00624069279127885	0.898361512238027	0.00272344062194418	10.9951222320443	8.84464663901744	10.7511633337553	1.24313866690165	2.1504755930269	2.1504755930269	Basal1	Basal2	down
ENSG00000183765.20	CHEK2	11200	Kruskal	fdr	0.000724044900508757	0.00383447866111395	0.00189780208983839	0.80077249979206	0.000893501352205296	10.3429302509931	8.16412510199801	10.7218410959179	1.3132872122812	2.5577159939199	2.5577159939199	Basal3	Basal2	down
ENSG00000183853.17	KIRREL1	55243	Kruskal	fdr	2.40453233754989e-08	9.98600224628625e-07	0.000116758366408137	0.0611573798699418	1.28540939605266e-08	5.51974208133137	9.08756723304081	4.45833631487051	2.03833147417116	4.6292309181703	4.6292309181703	Basal2	Basal3	up
ENSG00000183876.8	ARSI	340075	Kruskal	fdr	1.81397333831503e-09	1.5291258968117e-07	6.17667336708186e-09	0.156334635426915	2.31135206915594e-06	0.812156639172317	2.07868052581181	1.15869952420718	2.5594576533047	1.26652388663949	1.26652388663949	Basal2	Basal1	up
ENSG00000183955.12	KMT5A	387893	Kruskal	fdr	0.00117574039018329	0.00560915322130644	0.00102563562265346	0.687767403608958	0.00367767354969631	10.9724427498384	9.31910860104295	11.2207624029122	1.20405962450705	1.90165380186923	1.90165380186923	Basal3	Basal2	down
ENSG00000184047.16	DIABLO	56616	Kruskal	fdr	0.00059590376088938	0.00328660201380419	0.015910589236619	0.163745568853638	0.000208355406265355	28.5696676266726	24.1460866018171	31.2005240375339	1.29215655323567	7.05443743571679	7.05443743571679	Basal3	Basal2	down
ENSG00000184209.14	SNRNP35	11066	Kruskal	fdr	0.000821647092762871	0.00424044952069548	0.000274078517566932	0.134001364561905	0.0225563044602382	7.29916864717971	5.87365947026374	6.83849409989226	1.24269523695284	1.42550917691597	1.42550917691597	Basal1	Basal2	down
ENSG00000184500.14	PROS1	5627	Kruskal	fdr	0.0041296891548568	0.0150505603626096	0.00963719180189195	0.687767403608958	0.00286484702329409	10.2512078126961	13.8050647602906	9.77357596576883	1.41248861303598	4.0314887945218	4.0314887945218	Basal2	Basal3	up
ENSG00000184838.14	PRR16	51334	Kruskal	fdr	1.09358396528291e-06	2.07567362785533e-05	8.71798292354061e-07	0.982601267387264	8.1272316653057e-05	1.81359523765206	3.20009424475162	1.73733533980828	1.84195541955922	1.46275890494334	1.46275890494334	Basal2	Basal3	up
ENSG00000184840.11	TMED9	54732	Kruskal	fdr	0.000717471883953738	0.00381109142840253	0.000223475394138616	0.308328278809959	0.0123315853286012	106.72808242738	124.256387045217	112.216820010391	1.16423329473537	17.5283046178367	17.5283046178367	Basal2	Basal1	up
ENSG00000185414.19	MRPL30	51263	Kruskal	fdr	0.000337945345677439	0.00208782763464294	0.0126118019906765	0.108618985298455	0.000143854448707032	15.8996683745016	13.8222467486753	16.9723829822904	1.22790334240828	3.15013623361514	3.15013623361514	Basal3	Basal2	down
ENSG00000185567.6	AHNAK2	113146	Kruskal	fdr	9.91095128640396e-08	3.03849316754876e-06	5.70054298671915e-06	0.878670631896736	3.77908132754686e-07	1.59640558746401	6.12715836157008	1.62704989053308	3.83809628936683	4.53075277410607	4.53075277410607	Basal2	Basal1	up
ENSG00000185651.14	UBE2L3	7332	Kruskal	fdr	0.00649420600301562	0.0214188677879877	0.00287876013004115	0.371257665074036	0.0271952220127101	40.5798327872816	33.5077640727391	36.8356198711986	1.21105761336956	7.07206871454247	7.07206871454247	Basal1	Basal2	down
ENSG00000185875.12	THNSL1	79896	Kruskal	fdr	2.12878113216095e-05	0.00022535397649608	5.20715170421158e-05	0.883586808345702	0.000140890402575115	4.83766729826148	3.584467464824	4.79884727266203	1.34961953086077	1.25319983343748	1.25319983343748	Basal1	Basal2	down
ENSG00000185950.8	IRS2	8660	Kruskal	fdr	0.000302907916146087	0.00191208777467208	0.00167600079529353	0.781572274182459	0.000265515772216246	3.08226593199058	5.29172721337143	3.0341239710037	1.74407086326829	2.25760324236773	2.25760324236773	Basal2	Basal3	up
ENSG00000185963.13	BICD2	23299	Kruskal	fdr	0.00658880940312074	0.0216135189129206	0.00214627783797488	0.642508238337323	0.0275560281134915	8.50221762046331	9.93137417946715	8.66780117679901	1.16809221109139	1.42915655900384	1.42915655900384	Basal2	Basal1	up
ENSG00000186283.13	TOR3A	64222	Kruskal	fdr	1.39901910755689e-07	3.99285394632535e-06	3.55047037476371e-05	0.183427297145053	2.44020018940268e-07	26.2093722840897	19.9335754798922	29.2663470727414	1.46819355625705	9.33277159284912	9.33277159284912	Basal3	Basal2	down
ENSG00000186493.11	C5orf38	153571	Kruskal	fdr	0.000227600604640591	0.0015149470382858	0.00906802069896109	0.293763919706309	5.49744929032742e-05	1.489476770673	2.58684431351373	1.30289179648422	1.98546365898856	1.28395251702952	1.28395251702952	Basal2	Basal3	up
ENSG00000186832.8	KRT16	3868	Kruskal	fdr	4.41409489499974e-05	0.000404680888581202	1.94800132605426e-05	0.577078794238966	0.00128644480328402	21.994177848588	64.7745815089349	22.9441566235804	2.94507855464547	42.7804036603469	42.7804036603469	Basal2	Basal1	up
ENSG00000186847.5	KRT14	3861	Kruskal	fdr	0.000103464304281497	0.000804694765112115	0.0126118019906765	0.082691527534935	3.01183622913841e-05	25.1653943318276	65.5617350999595	10.9283325164532	5.99924416659657	54.6334025835063	54.6334025835063	Basal2	Basal3	up
ENSG00000187079.16	TEAD1	7003	Kruskal	fdr	0.00108041609028256	0.00524580742711263	0.00200086568037129	0.908231249776734	0.00153786587090873	6.32415755503435	9.48367814649896	6.05724074449698	1.56567627844657	3.42643740200198	3.42643740200198	Basal2	Basal3	up
ENSG00000187257.15	RSBN1L	222194	Kruskal	fdr	2.18161215478914e-05	0.000229744038732291	0.000242561848041256	0.669517782513786	3.44827477288572e-05	7.09751250172193	5.54874225949323	7.44273762457734	1.34133778007867	1.89399536508411	1.89399536508411	Basal3	Basal2	down
ENSG00000187498.14	COL4A1	1282	Kruskal	fdr	5.01432543278171e-05	0.000448910313733511	0.000581447745867448	0.367933569534383	6.69119203727617e-05	101.914248533469	129.741905833625	89.1366011069259	1.45554019586175	40.6053047266994	40.6053047266994	Basal2	Basal3	up
ENSG00000187676.7	B3GLCT	145173	Kruskal	fdr	7.35872138238043e-05	0.000617015137135229	0.000153758021710636	0.729485888915461	0.000330537432957221	3.2613390025084	4.31675282710572	3.24241550856511	1.33133857018098	1.0743373185406	1.0743373185406	Basal2	Basal3	up
ENSG00000187713.6	TMEM203	94107	Kruskal	fdr	0.0122912028986024	0.0352868271103747	0.0100847503746425	0.776792448914274	0.0148711300942695	16.949124775687	15.437803354536	17.2652698678182	1.11837607147296	1.82746651328213	1.82746651328213	Basal3	Basal2	down
ENSG00000187742.14	SECISBP2	79048	Kruskal	fdr	3.56463928481256e-06	5.36656306271239e-05	1.15612857325321e-05	0.361341188836476	5.87105153530228e-05	14.7991560620224	10.7986536543272	13.4755371361758	1.37046307213419	4.00050240769521	4.00050240769521	Basal1	Basal2	down
ENSG00000187778.13	MCRS1	10445	Kruskal	fdr	0.0112783269489648	0.032958286359958	0.0124273542144806	0.715483255131497	0.010491023959273	18.3589080313116	16.2004318266449	18.2485991523864	1.13323572036621	2.15847620466674	2.15847620466674	Basal1	Basal2	down
ENSG00000187838.16	PLSCR3	57048	Kruskal	fdr	0.00956381899874803	0.0288592432944677	0.0066483659158987	0.947836879169446	0.0142473487118132	11.915551061822	13.3626378649828	11.6633932808568	1.14569041300485	1.69924458412599	1.69924458412599	Basal2	Basal3	up
ENSG00000188732.10	FAM221A	340277	Kruskal	fdr	0.00354643722652565	0.0134311289818302	0.00167600079529353	0.232791631081719	0.0238057874104937	3.2280398038269	2.09670522709195	2.86441201162432	1.53957731497816	1.13133457673496	1.13133457673496	Basal1	Basal2	down
ENSG00000188917.14	TRMT2B	79979	Kruskal	fdr	0.00105263600716807	0.00515081405723029	0.00614235636448471	0.51496981512939	0.000602867084838572	6.84390246418879	5.57148104722933	7.07160475667616	1.26925043749235	1.50012370944683	1.50012370944683	Basal3	Basal2	down
ENSG00000188976.10	NOC2L	26155	Kruskal	fdr	0.00827043804120974	0.02586491996455	0.0113700146957144	0.937919514404333	0.00675492357439965	23.3076391754658	18.9087108702664	22.5091999057315	1.23264030717803	4.39892830519942	4.39892830519942	Basal1	Basal2	down
ENSG00000189266.11	PNRC2	55629	Kruskal	fdr	0.000937999201037643	0.00470962347490768	0.000393197927769221	0.332600241915163	0.0100334646272293	39.3579089645673	31.1224107629945	35.6853948493234	1.26461633272205	8.2354982015728	8.2354982015728	Basal1	Basal2	down
ENSG00000189292.15	ALKAL2	285016	Kruskal	fdr	0.0082874932297911	0.0258974281241434	0.00999722128652571	0.931001024728812	0.0082378337622705	0.192772562357968	1.39721873446654	0.348984793662626	7.24801661282054	1.20444617210857	1.20444617210857	Basal2	Basal1	up
ENSG00000189377.8	CXCL17	284340	Kruskal	fdr	5.3482613312753e-05	0.000474435450637457	0.00061715204779903	0.43231135677186	6.34221079379547e-05	6.11807133648386	0.601365265702153	6.68720333631746	11.1200358878551	6.08583807061531	6.08583807061531	Basal3	Basal2	down
ENSG00000196182.10	STK40	83931	Kruskal	fdr	0.00218513179963867	0.00911965249254397	0.00114574481754247	0.594218040800462	0.00931025701674388	14.4522448771615	11.8430258508306	14.3437274201941	1.22031692400198	2.60921902633093	2.60921902633093	Basal1	Basal2	down
ENSG00000196227.10	FAM217B	63939	Kruskal	fdr	0.00518329105105014	0.0180445002450673	0.0166073355039055	0.655956781826101	0.00245958180993163	4.52604625953233	3.3946507482562	4.33023059901466	1.33328775039886	1.13139551127612	1.13139551127612	Basal1	Basal2	down
ENSG00000196247.11	ZNF107	51427	Kruskal	fdr	2.32364565447955e-06	3.82407933450165e-05	0.000279690567287866	0.518999783511321	1.12489863921857e-06	3.52413485437914	2.6029704448364	3.70974297785312	1.42519596609799	1.10677253301673	1.10677253301673	Basal3	Basal2	down
ENSG00000196262.13	PPIA	5478	Kruskal	fdr	0.00846753050484257	0.0263277752187042	0.0135708671101021	0.868852486556756	0.00596085545367002	872.789289980443	783.52861327465	892.598958794795	1.1392040362946	109.070345520145	109.070345520145	Basal3	Basal2	down
ENSG00000196290.14	NIF3L1	60491	Kruskal	fdr	4.09585217760402e-06	5.95860650628081e-05	5.56104047228651e-06	0.371257665074036	0.000156308028924409	15.4355565830241	12.4736841600148	14.7663048712011	1.23744968888212	2.9618724230093	2.9618724230093	Basal1	Basal2	down
ENSG00000196313.11	POM121	9883	Kruskal	fdr	0.000615679749096707	0.00337080326857566	0.000189454577921382	0.0646844524885178	0.0375400598388465	11.5734424163649	8.7548763546944	9.98350573586189	1.32194241785713	2.81856606167053	2.81856606167053	Basal1	Basal2	down
ENSG00000196418.12	ZNF124	7678	Kruskal	fdr	0.000474201100613144	0.00275285919698837	0.000242561848041256	0.181383624753606	0.0082495376593267	8.01699584294503	5.56015980866166	6.99823364084189	1.44186428427041	2.45683603428336	2.45683603428336	Basal1	Basal2	down
ENSG00000196498.13	NCOR2	9612	Kruskal	fdr	0.000280706012146539	0.00180059473666011	0.00389725255992065	0.564379201917856	0.000116683962358623	14.5806564511019	17.1134015914992	14.1288304494719	1.21123978751821	2.98457114202731	2.98457114202731	Basal2	Basal3	up
ENSG00000196510.12	ANAPC7	51434	Kruskal	fdr	0.000169226348262104	0.00120523389696674	0.000548669307499848	0.738871692299495	0.000330537432957221	21.4468885646753	18.1693143082922	22.4648250510047	1.23641567699405	4.29551074271251	4.29551074271251	Basal3	Basal2	down
ENSG00000196549.10	MME	4311	Kruskal	fdr	4.70890180386777e-05	0.000426478170829329	2.51663139250255e-05	0.124564717958599	0.00296280812780149	5.19580318924531	8.17975654028429	6.16489709353014	1.57430068891281	2.98395335103898	2.98395335103898	Basal2	Basal1	up
ENSG00000196639.6	HRH1	3269	Kruskal	fdr	2.30654517850978e-06	3.79915356690815e-05	2.68008759307685e-06	0.611586357991997	0.00010498901274864	1.50427565032292	3.05458372222214	1.7572421918516	2.0306010547777	1.55030807189922	1.55030807189922	Basal2	Basal1	up
ENSG00000196754.10	S100A2	6273	Kruskal	fdr	0.000147200612419071	0.00107394560922563	4.45157790254488e-05	0.358072949265952	0.00477117906833445	4.86917128214766	14.0753767879089	6.35814470366311	2.89071301301618	9.20620550576127	9.20620550576127	Basal2	Basal1	up
ENSG00000196878.14	LAMB3	3914	Kruskal	fdr	2.41845549873243e-05	0.000249894210916339	3.39237913636302e-05	0.615963315987232	0.000293423624527562	8.5208044508286	20.4682659192484	7.66213938739976	2.67135128772365	12.8061265318487	12.8061265318487	Basal2	Basal3	up
ENSG00000196923.13	PDLIM7	9260	Kruskal	fdr	1.29198457239724e-14	6.27775303727817e-11	1.01348732414539e-10	0.26338385394205	2.51630163376752e-12	12.9116437846495	24.0819858721909	12.0008282759925	2.0066936480015	12.0811575961984	12.0811575961984	Basal2	Basal3	up
ENSG00000196924.14	FLNA	2316	Kruskal	fdr	1.18514060537724e-07	3.49005951607757e-06	1.45520194927085e-07	0.207043313542836	4.21709408311732e-05	106.293575001682	178.900145773395	122.253397745562	1.68307581874599	72.6065707717123	72.6065707717123	Basal2	Basal1	up
ENSG00000196968.10	FUT11	170384	Kruskal	fdr	1.40141052595727e-06	2.55514211843392e-05	1.64152331221505e-06	0.282458326739401	0.000124279622477518	6.79340733182082	9.57593481848783	7.77280863577435	1.40959232249087	2.78252748666701	2.78252748666701	Basal2	Basal1	up
ENSG00000197008.9	ZNF138	7697	Kruskal	fdr	2.99492267415309e-05	0.000295029483501467	0.000160347139792866	0.928011770364185	7.61895110797427e-05	5.86621514606882	4.42236507926443	5.79717281909578	1.3264882118336	1.44385006680438	1.44385006680438	Basal1	Basal2	down
ENSG00000197013.9	ZNF429	353088	Kruskal	fdr	4.9685285582125e-05	0.000445425835135692	2.24094174706779e-05	0.072242591935525	0.0055083102787366	4.30358320665056	3.04249960346951	3.42608029676412	1.41448932375964	1.26108360318105	1.26108360318105	Basal1	Basal2	down
ENSG00000197024.8	ZNF398	57541	Kruskal	fdr	1.96470391283244e-05	0.000211556704985104	1.12869390772524e-05	0.416149476566556	0.000784636937497255	6.21085013731242	4.94043882706855	5.86700450128563	1.25714543883902	1.27041131024387	1.27041131024387	Basal1	Basal2	down
ENSG00000197106.6	SLC6A17	388662	Kruskal	fdr	8.39439635791647e-07	1.69175697189236e-05	1.18419906834342e-05	0.928011770364185	4.6547590520811e-06	0.145633900112325	1.21656842990298	0.239496656410094	8.35360742907156	1.07093452979066	1.07093452979066	Basal2	Basal1	up
ENSG00000197345.12	MRPL21	219927	Kruskal	fdr	0.00885957449997425	0.027263250472055	0.0108719200148657	0.942877089855801	0.00788053306633883	36.7065231887941	31.3300625923965	38.053128321945	1.21458832741624	6.7230657295485	6.7230657295485	Basal3	Basal2	down
ENSG00000197362.14	ZNF786	136051	Kruskal	fdr	0.000227410111177689	0.00151419764331948	8.27057258247046e-05	0.103237963719879	0.0121531712425452	3.22623018038282	2.12697515142358	2.7341294673386	1.51681611241368	1.09925502895923	1.09925502895923	Basal1	Basal2	down
ENSG00000197381.15	ADARB1	104	Kruskal	fdr	0.000322167723484111	0.00201145257746135	0.00719154696736023	0.15094549745771	0.000176904845039977	5.7598924270588	6.57123611290957	5.14820498435947	1.27641306685988	1.4230311285501	1.4230311285501	Basal2	Basal3	up
ENSG00000197448.13	GSTK1	373156	Kruskal	fdr	4.203062472717e-05	0.000388448512694853	0.000100490850644297	0.445300475796767	0.00025506565964221	102.088606281408	70.785566826779	90.1156005116491	1.44222347659138	31.3030394546294	31.3030394546294	Basal1	Basal2	down
ENSG00000197467.13	COL13A1	1305	Kruskal	fdr	1.75495440580871e-07	4.84507014649119e-06	7.5795987958928e-05	0.0762845511593182	2.87737221696972e-07	1.98985725649538	3.06235117146139	1.27123802142507	2.40895184052822	1.79111315003631	1.79111315003631	Basal2	Basal3	up
ENSG00000197472.14	ZNF695	57116	Kruskal	fdr	0.000167635181643539	0.00119609302144781	0.00140030865394312	0.412586510686925	0.00016802638215689	3.08393951721966	1.99108098730187	3.32455804904724	1.66972517454067	1.33347706174536	1.33347706174536	Basal3	Basal2	down
ENSG00000197620.10	CXorf40A	91966	Kruskal	fdr	5.4964685030695e-06	7.5551175265671e-05	0.000731655613248411	0.23770724814356	2.62298957093493e-06	9.8059626202092	7.81427407699414	10.4889593536072	1.34228198937731	2.67468527661306	2.67468527661306	Basal3	Basal2	down
ENSG00000197632.8	SERPINB2	5055	Kruskal	fdr	0.000174469282583657	0.00123353400374535	6.43167943074947e-05	0.552724785080039	0.00347438686508725	0.189942861085831	1.22561456331957	0.276970863483009	6.45254344550356	1.03567170223374	1.03567170223374	Basal2	Basal1	up
ENSG00000197702.11	PARVA	55742	Kruskal	fdr	3.49600911641599e-06	5.28370398030025e-05	0.000665150901384692	0.288076055703097	1.28115730408759e-06	23.8560515330864	30.0747789600592	20.6053960313515	1.45955840471593	9.46938292870776	9.46938292870776	Basal2	Basal3	up
ENSG00000197712.11	FAM114A1	92689	Kruskal	fdr	2.29722779121026e-05	0.000239918964803668	7.41558905871564e-05	0.701575700091422	0.000116683962358623	17.1575045931593	23.1947384371496	18.7828311980005	1.35187132319914	6.03723384399031	6.03723384399031	Basal2	Basal1	up
[truncated: 79 more rows]

## Sheet: 3a SpecificDEG_Basal3
ENSG	Gene	Entrez	TestMethod	AdjustmentMethod	pVal	Adj_pVal	p1v2	p1v3	p2v3	median_Basal1	median_Basal2	median_Basal3	absFoldChange	medianDiff	medianDiff_abs	HighestIn	LowestIn	UpDown
[truncated: 2,099 more rows]

[truncated: 7 more sheets: 3b KEGG_Basal1, 3b GO_MF_Basal1, 3b MSIGDBR_Hallmarks_Basal1, 3b Reactome_Basal1, 3b MSIGDBR_Hallmarks_Basal2, 3b MSIGDBR_Hallmarks_Basal3, 3c Cor_CpG_genePairs]
