# Supplementary material for: The DNA methylation landscape of primary triple-negative breast cancer
Source: Nat Commun. 2025 Mar 28;16:3041. doi: 10.1038/s41467-025-58158-x (PMC11953470; doi:10.1038/s41467-025-58158-x)
Supplement: Supplementary file 6 — Supplementary Data 4 [file 41467_2025_58158_MOESM6_ESM.xlsx]

## Sheet: Supplementary Data 4
Supplementary Data 4. Differential methylation and mRNA expression for the nonBasal subdivision in SCAN-B tumors.
Data 4a	Differentially methylated CpGs between nonBasal 1 and nonBasal2 NMF clusters
Data 4b	Differentially expressed genes between nonBasal1 and nonBasal2 NMF clusters
Data 4c	Pathway enrichment results for differentially expressed genes in 4b using Benjamini-Hochberg adjusted, one-sided Fisher tests from enricher()
Data 4d	Cytoscape networks 1-3
Data 4e	Pathway enrichment results for cytoscape networks using Benjamini-Hochberg adjusted, one-sided Fisher tests from enricher()
Data 4f	Significant CpG-gene pairs with negative correlation and close to a TSS for nonBasal tumors

## Sheet: 4a CpGs
CpG	TestMethod	AdjustmentMethod	pVal	Adj_pVal	median_nonBasal1	median_nonBasal2	medianDiff	medianDiff_abs	illuminaID	chr	start	end	hasUCSCknownGeneOverlap	nameUCSCknownGeneOverlap	numberUCSCknownGeneOverlap	hasUCSCknownGeneUp5kbOverlap	hasUCSCknownGeneDn5kbOverlap	hasUCSCknownTxPromOverlap	hasUCSCknownTxUp5kbOverlap	hasUCSCknownTxDn5kbOverlap	hasGeneOverlap	nameGeneOverlap	numberGeneOverlap	hasUp5kbOverlap	nameUp5kbOverlap	numberUp5kbOverlap	hasDn5kbOverlap	nameDn5kbOverlap	numberDn5kbOverlap	hasPromOverlap	namePromOverlap	numberPromOverlap	isPromMostVariable	namePromMostVariable	numberPromMostVariable	hasAtacOverlap	nameAtacOverlap	numberAtacOverlap	isAtacMostVariable	isDistal	isGenic	isDistalNonGenic	isGeneBody	weberOE	weberClass	saxonovOE	saxonovClass	isCgi	isShore
cg15505277	Two-sided Wilcoxon	bonferroni	3.71568085583699e-08	0.0266735352189456	0.336	0.784	-0.448	0.448	cg15505277	chr1	5834834	5834835	0		0	0	0	0	0	0	0		0	0		0	0		0	0		0	0		0	0		0	0	1	0	1	0	0.339425429353487	ICP	0.349649681361896	LCG	0	0
cg07599881	Two-sided Wilcoxon	bonferroni	6.24476002091217e-08	0.0448288840765209	0	0.577	-0.577	0.577	cg07599881	chr1	5847448	5847449	0		0	0	0	0	0	0	0		0	0		0	0		0	0		0	0		0	0		0	0	1	0	1	0	0.361641749723145	ICP	0.334525098707398	LCG	0	0
cg05781512	Two-sided Wilcoxon	bonferroni	1.78623831689891e-09	0.00128227618312232	0.209	1	-0.791	0.791	cg05781512	chr1	6111620	6111621	1	CHD5	1	0	0	0	1	0	1	26038|CHD5	1	0		0	0		0	0		0	0		0	1	chr1:6111614-6112113	1	1	1	1	0	1	0.385017832404869	ICP	0.337020030602452	LCG	0	0
cg21977803	Two-sided Wilcoxon	bonferroni	3.03759039528101e-08	0.0218057679151801	1	0.431	0.569	0.569	cg21977803	chr1	9369829	9369830	0		0	0	0	0	0	0	0		0	0		0	0		0	0		0	0		0	0		0	0	1	0	1	0	0.307017543859649	LCP	0.318129491874666	LCG	0	0
cg23251761	Two-sided Wilcoxon	bonferroni	4.85828069074894e-09	0.00348758480978379	0.24	0.935	-0.695	0.695	cg23251761	chr1	9690003	9690004	1	PIK3CD	1	1	0	0	1	1	1	5293|PIK3CD	1	0		0	0		0	0		0	0		0	0		0	0	1	1	0	1	0.651488136058154	HCP	0.608964388393574	HCG	1	0
cg24859236	Two-sided Wilcoxon	bonferroni	1.19906445992196e-09	0.000860765209457419	0.209	0.885	-0.676	0.676	cg24859236	chr1	9690155	9690156	1	PIK3CD	1	1	0	0	1	1	1	5293|PIK3CD	1	0		0	0		0	0		0	0		0	0		0	0	1	1	0	1	0.633044836337607	HCP	0.59548899928938	HCG	1	0
cg08537783	Two-sided Wilcoxon	bonferroni	4.41215218005674e-08	0.0316732521258425	0.094	0.489	-0.395	0.395	cg08537783	chr1	10735337	10735338	1	CASZ1	1	0	0	0	0	0	1	54897|CASZ1	1	0		0	0		0	0		0	0		0	0		0	0	1	1	0	1	0.304238523002034	ICP	0.334476410353372	LCG	0	0
cg12934106	Two-sided Wilcoxon	bonferroni	3.27375047482762e-08	0.0235010761086165	0.165	0.928	-0.763	0.763	cg12934106	chr1	11531488	11531489	1	DISP3	1	0	0	0	1	0	1	57540|DISP3	1	0		0	0		0	0		0	0		0	1	chr1:11531283-11531782	1	1	1	1	0	1	0.279563880346659	LCP	0.269427938575509	LCG	0	1
cg15505276	Two-sided Wilcoxon	bonferroni	6.66721366290415e-08	0.0478615266890702	0.383	0.907	-0.524	0.524	cg15505276	chr1	19816213	19816214	0		0	1	0	0	1	1	0		0	1	54546|RNF186	1	0		0	0		0	0		0	0		0	0	0	0	0	0	0.208756798329946	LCP	0.240450293451916	LCG	0	0
cg05771261	Two-sided Wilcoxon	bonferroni	5.42610185497732e-08	0.0389520318202144	0.043	0.594	-0.551	0.551	cg05771261	chr1	20552793	20552794	1	FAM43B	1	0	0	1	0	0	1	163933|FAM43B	1	0		0	0		0	1	163933|FAM43B	1	0		0	0		0	0	0	1	0	0	0.806774700428217	HCP	0.699290369535471	HCG	1	0
cg17543296	Two-sided Wilcoxon	bonferroni	4.56288226875231e-08	0.0327552891697561	0.106	0.892	-0.786	0.786	cg17543296	chr1	20553885	20553886	1	FAM43B	1	0	1	0	0	1	1	163933|FAM43B	1	0		0	1	163933|FAM43B	1	0		0	0		0	0		0	0	0	1	0	1	0.766472635977703	HCP	0.692957206349788	HCG	1	0
cg16270485	Two-sided Wilcoxon	bonferroni	4.0651113089506e-08	0.0291819706468852	0.149	0.944	-0.795	0.795	cg16270485	chr1	21574767	21574768	1	ALPL	1	0	0	1	0	1	1	249|ALPL	1	0		0	0		0	0		0	0		0	1	chr1:21574520-21575019	1	0	1	1	0	1	0.358059140922556	ICP	0.339935529303869	LCG	0	0
cg20784813	Two-sided Wilcoxon	bonferroni	3.29241769231409e-08	0.0236350813427536	0.258	0.812	-0.554	0.554	cg20784813	chr1	21672613	21672614	0		0	1	0	0	1	0	0		0	1	5909|RAP1GAP	1	0		0	0		0	0		0	0		0	0	0	0	0	0	0.200766717527568	LCP	0.19985848074922	LCG	0	0
cg21298908	Two-sided Wilcoxon	bonferroni	5.89998924743497e-08	0.0423538988112066	0.115	0.623	-0.508	0.508	cg21298908	chr1	21933857	21933858	1	HSPG2	1	0	1	0	0	1	1	3339|HSPG2	1	0		0	1	3339|HSPG2	1	0		0	0		0	1	chr1:21933622-21934121	1	1	0	1	0	1	0.277246986068165	LCP	0.306457857033989	LCG	0	0
cg11383918	Two-sided Wilcoxon	bonferroni	3.15512561192412e-08	0.022649510922783	0.135	0.52	-0.385	0.385	cg11383918	chr1	22236429	22236430	0		0	0	0	0	0	0	0		0	0		0	0		0	0		0	0		0	0		0	0	1	0	1	0	0.276560940445825	LCP	0.277998000625287	LCG	0	0
cg01943692	Two-sided Wilcoxon	bonferroni	1.26959325328343e-08	0.00911395291175058	0.067	0.535	-0.468	0.468	cg01943692	chr1	26359224	26359225	1	CRYBG2	1	0	1	0	0	1	1	55057|CRYBG2	1	0		0	1	55057|CRYBG2	1	0		0	0		0	0		0	0	0	1	0	1	0.464285413348838	ICP	0.481067103727552	HCG	0	1
cg08877374	Two-sided Wilcoxon	bonferroni	5.96933495461361e-10	0.000428517066785875	0.113	0.923	-0.81	0.81	cg08877374	chr1	31373057	31373058	1	FABP3	1	0	1	1	1	1	1	2170|FABP3	1	0		0	0		0	1	2170|FABP3	1	0		0	1	chr1:31372874-31373373	1	0	0	1	0	0	0.398088633859838	ICP	0.340104316790002	LCG	0	0
cg14407437	Two-sided Wilcoxon	bonferroni	9.10198795823718e-10	0.000653398948365197	0.177	0.784	-0.607	0.607	cg14407437	chr1	31373076	31373077	1	FABP3	1	0	1	1	1	1	0		0	0		0	0		0	1	2170|FABP3	1	0		0	1	chr1:31372874-31373373	1	0	0	0	0	0	0.396914980002628	ICP	0.344215781562219	LCG	0	0
cg07345934	Two-sided Wilcoxon	bonferroni	7.20473668120716e-10	0.00051720210929181	0.006	1	-0.994	0.994	cg07345934	chr1	31373096	31373097	1	FABP3	1	0	1	1	1	1	0		0	0		0	0		0	1	2170|FABP3	1	0		0	1	chr1:31372874-31373373	1	0	0	0	0	0	0.40280245517687	ICP	0.34094201183432	LCG	0	0
cg18368411	Two-sided Wilcoxon	bonferroni	6.53060767370535e-10	0.000468808814707682	0.002	1	-0.998	0.998	cg18368411	chr1	31373112	31373113	1	FABP3	1	0	1	1	1	1	0		0	0		0	0		0	1	2170|FABP3	1	1	2170|FABP3	1	1	chr1:31372874-31373373	1	1	0	0	0	0	0.410447509299201	ICP	0.335982474215886	LCG	0	0
cg15833534	Two-sided Wilcoxon	bonferroni	2.83074203180112e-09	0.00203208779791688	0	1	-1	1	cg15833534	chr1	31373138	31373139	1	FABP3	1	0	1	1	1	1	0		0	0		0	0		0	1	2170|FABP3	1	0		0	1	chr1:31372874-31373373	1	0	0	0	0	0	0.414847161572052	ICP	0.335569592566135	LCG	0	0
cg19316148	Two-sided Wilcoxon	bonferroni	1.09730138153125e-09	0.00078771315895155	0	1	-1	1	cg19316148	chr1	31373242	31373243	1	FABP3	1	0	1	1	1	1	0		0	0		0	0		0	1	2170|FABP3	1	0		0	1	chr1:31372874-31373373	1	0	0	0	0	0	0.426349522460486	ICP	0.333925653372108	LCG	0	0
cg20318096	Two-sided Wilcoxon	bonferroni	2.00686316985451e-10	0.000144065482256444	0.042	1	-0.958	0.958	cg20318096	chr1	31373263	31373264	1	FABP3	1	0	1	1	1	1	0		0	0		0	0		0	1	2170|FABP3	1	0		0	1	chr1:31372874-31373373	1	0	0	0	0	0	0.426966292134831	ICP	0.333925653372108	LCG	0	0
cg07110043	Two-sided Wilcoxon	bonferroni	3.0314339971606e-08	0.021761573349377	0.024	0.949	-0.925	0.925	cg07110043	chr1	31373550	31373551	1	FABP3	1	0	1	1	1	1	0		0	0		0	0		0	1	2170|FABP3	1	0		0	1	chr1:31373500-31373999	1	0	0	0	0	0	0.440191521925329	ICP	0.322749021629695	LCG	0	0
cg03484533	Two-sided Wilcoxon	bonferroni	2.37024401593452e-09	0.00170151285025482	0	0.983	-0.983	0.983	cg03484533	chr1	31373644	31373645	1	FABP3	1	0	1	0	1	1	0		0	1	2170|FABP3	1	0		0	0		0	0		0	1	chr1:31373500-31373999	1	1	0	0	0	0	0.4417194092827	ICP	0.324367442054853	LCG	0	0
cg24539573	Two-sided Wilcoxon	bonferroni	1.38800298758739e-09	0.000996397376681436	0.079	0.963	-0.884	0.884	cg24539573	chr1	31373695	31373696	1	FABP3	1	0	1	0	1	1	0		0	1	2170|FABP3	1	0		0	0		0	0		0	1	chr1:31373500-31373999	1	0	0	0	0	0	0.444626067032706	ICP	0.328692341282251	LCG	0	0
cg05226707	Two-sided Wilcoxon	bonferroni	6.18879230674929e-08	0.0444271120049227	0.161	0.893	-0.732	0.732	cg05226707	chr1	31373852	31373853	1	FABP3	1	0	1	0	1	1	0		0	1	2170|FABP3	1	0		0	0		0	0		0	1	chr1:31373500-31373999	1	0	0	0	0	0	0.426128399215027	ICP	0.331089904718335	LCG	0	0
cg08226951	Two-sided Wilcoxon	bonferroni	4.40079897704786e-08	0.0315917515685948	0.124	0.616	-0.492	0.492	cg08226951	chr1	32073672	32073673	1	TMEM39B	1	0	1	1	1	1	1	55116|TMEM39B	1	0		0	1	55116|TMEM39B	1	0		0	0		0	1	chr1:32073267-32073766	1	1	0	1	0	1	0.624256500311562	HCP	0.556410279190121	HCG	0	1
cg03243362	Two-sided Wilcoxon	bonferroni	6.36025877091121e-08	0.045658008023214	0.231	0.903	-0.672	0.672	cg03243362	chr1	32275942	32275943	1	LCK	1	0	0	1	0	1	1	3932|LCK	1	0		0	0		0	0		0	0		0	0		0	0	1	1	0	1	0.591039977096169	HCP	0.480529604297168	HCG	1	0
cg06846752	Two-sided Wilcoxon	bonferroni	1.16816200038679e-08	0.00838581446245664	0.099	0.697	-0.598	0.598	cg06846752	chr1	32464114	32464115	0		0	1	0	0	1	0	0		0	1	728116|ZBTB8B	1	0		0	0		0	0		0	0		0	0	0	0	0	0	0.528824409421424	HCP	0.548855338398346	HCG	0	1
cg16677955	Two-sided Wilcoxon	bonferroni	5.20983300809863e-08	0.0373995156252571	0.177	0.917	-0.74	0.74	cg16677955	chr1	32464779	32464780	0		0	0	0	1	0	0	0		0	0		0	0		0	1	728116|ZBTB8B	1	0		0	1	chr1:32464741-32465240	1	0	0	0	0	0	0.676762262128116	HCP	0.577754015757001	HCG	0	1
cg02749842	Two-sided Wilcoxon	bonferroni	2.39466247432098e-09	0.00171904198246596	0.993	0.495	0.498	0.498	cg02749842	chr1	32764213	32764214	1	KIAA1522	1	0	0	0	1	0	1	57648|KIAA1522	1	0		0	0		0	0		0	0		0	0		0	0	1	1	0	1	0.237431510141305	LCP	0.261428336620644	LCG	0	0
cg02004867	Two-sided Wilcoxon	bonferroni	4.59820786325711e-08	0.033008878895492	0.291	0.828	-0.537	0.537	cg02004867	chr1	32882074	32882075	0		0	1	0	0	1	0	0		0	1	3208|HPCA	1	0		0	0		0	0		0	1	chr1:32881845-32882344	1	0	0	0	0	0	0.20031969526919	LCP	0.225414447638797	LCG	0	0
cg03177171	Two-sided Wilcoxon	bonferroni	6.14913732233474e-08	0.0441424431476051	0.211	0.718	-0.507	0.507	cg03177171	chr1	33082202	33082203	1	AZIN2	1	1	1	1	1	1	1	113451|AZIN2	1	0		0	1	113451|AZIN2	1	0		0	0		0	0		0	0	0	1	0	1	0.436046511627907	ICP	0.449250042013193	HCG	0	1
cg22015449	Two-sided Wilcoxon	bonferroni	3.89001880435967e-08	0.0279250445897285	0.119	0.517	-0.398	0.398	cg22015449	chr1	34166801	34166802	0		0	1	0	1	1	0	0		0	1	114784|CSMD2	1	0		0	1	84970|C1orf94	1	0		0	1	chr1:34166653-34167152	1	0	0	0	0	0	0.406137184115523	ICP	0.413844246597125	HCG	0	1
cg27019257	Two-sided Wilcoxon	bonferroni	5.73524838785371e-08	0.0411712834869822	0.03	0.759	-0.729	0.729	cg27019257	chr1	34166858	34166859	0		0	1	0	1	1	0	0		0	1	114784|CSMD2	1	0		0	1	84970|C1orf94	1	0		0	1	chr1:34166653-34167152	1	0	0	0	0	0	0.408376494469902	ICP	0.3883080585891	HCG	0	1
cg05382123	Two-sided Wilcoxon	bonferroni	3.03811833531941e-08	0.0218095578066574	0.07	0.532	-0.462	0.462	cg05382123	chr1	34166984	34166985	1	C1orf94	1	1	0	1	1	0	1	84970|C1orf94	1	1	114784|CSMD2	1	0		0	1	84970|C1orf94	1	0		0	1	chr1:34166653-34167152	1	0	0	1	0	0	0.404613805181472	ICP	0.363291535101436	HCG	0	1
cg21197216	Two-sided Wilcoxon	bonferroni	1.86648708540742e-08	0.0133988388507891	0.031	0.75	-0.719	0.719	cg21197216	chr1	34166987	34166988	1	C1orf94	1	1	0	1	1	0	1	84970|C1orf94	1	1	114784|CSMD2	1	0		0	1	84970|C1orf94	1	1	84970|C1orf94	1	1	chr1:34166653-34167152	1	1	0	1	0	0	0.403906438389197	ICP	0.367616434328834	HCG	0	1
cg02650754	Two-sided Wilcoxon	bonferroni	9.48856822856645e-09	0.00681150154283163	0.337	0.673	-0.336	0.336	cg02650754	chr1	35533804	35533805	1	KIAA0319L	1	0	0	0	0	0	1	79932|KIAA0319L	1	0		0	0		0	0		0	0		0	0		0	0	1	1	0	1	0.198886237072395	LCP	0.20944871228475	LCG	0	0
cg08509564	Two-sided Wilcoxon	bonferroni	5.10900615191604e-09	0.00366757159223906	0.094	0.675	-0.581	0.581	cg08509564	chr1	37635060	37635061	0		0	0	0	1	0	0	0		0	0		0	0		0	1	284654|RSPO1	1	0		0	0		0	0	0	0	0	0	0.593382601893687	HCP	0.555715708501619	HCG	1	0
cg18877284	Two-sided Wilcoxon	bonferroni	5.36676372800416e-10	0.000385260647683998	0.006	0.611	-0.605	0.605	cg18877284	chr1	39692722	39692723	1	PPIE	1	1	1	0	1	1	0		0	1	51440|HPCAL4	1	0		0	0		0	0		0	0		0	0	0	0	0	0	0.492751865922992	ICP	0.513385679441345	HCG	1	0
cg15876071	Two-sided Wilcoxon	bonferroni	1.1270446866086e-09	0.000809064806907597	0.227	0.616	-0.389	0.389	cg15876071	chr1	40344166	40344167	0		0	1	0	0	1	0	0		0	0		0	0		0	0		0	0		0	0		0	0	1	0	1	0	0.285762032085562	LCP	0.231557493376631	LCG	0	0
cg05533453	Two-sided Wilcoxon	bonferroni	9.47517376835177e-09	0.00680188614204408	0.278	0.734	-0.456	0.456	cg05533453	chr1	41548351	41548352	1	HIVEP3	1	0	0	0	0	0	1	59269|HIVEP3	1	0		0	0		0	0		0	0		0	0		0	0	1	1	0	1	0.166039648520281	LCP	0.151563816484357	LCG	0	0
cg04857403	Two-sided Wilcoxon	bonferroni	5.0019400659884e-08	0.035907127035307	0.195	0.874	-0.679	0.679	cg04857403	chr1	43007359	43007360	0		0	0	0	0	0	0	0		0	0		0	0		0	0		0	0		0	1	chr1:43007335-43007834	1	1	1	0	1	0	0.616867165255467	HCP	0.501018872526674	HCG	1	0
cg11337388	Two-sided Wilcoxon	bonferroni	3.88833569945656e-08	0.0279129621855469	0.114	0.455	-0.341	0.341	cg11337388	chr1	43980420	43980421	1	B4GALT2	1	0	1	1	1	1	1	8704|B4GALT2	1	0		0	1	8704|B4GALT2	1	0		0	0		0	0		0	0	0	1	0	1	0.423986147714401	ICP	0.569519436792164	HCG	0	1
cg16547629	Two-sided Wilcoxon	bonferroni	6.39421782390711e-08	0.0459017878394125	0.088	0.924	-0.836	0.836	cg16547629	chr1	44418459	44418460	1	RNF220	1	0	0	0	0	0	1	55182|RNF220	1	0		0	0		0	0		0	0		0	0		0	0	1	1	0	1	0.80789054334911	HCP	0.633664834944307	HCG	0	1
cg13110749	Two-sided Wilcoxon	bonferroni	2.899549783686e-08	0.0208148240591597	0.134	0.638	-0.504	0.504	cg13110749	chr1	47409367	47409368	0		0	1	0	0	1	0	0		0	0		0	0		0	0		0	0		0	1	chr1:47409244-47409743	1	1	1	0	1	0	0.153581345810035	LCP	0.152827572911064	LCG	0	0
cg24406619	Two-sided Wilcoxon	bonferroni	6.14913732233474e-08	0.0441424431476051	0.274	0.735	-0.461	0.461	cg24406619	chr1	53146312	53146313	0		0	1	0	0	1	0	0		0	1	6512|SLC1A7	1	0		0	0		0	0		0	1	chr1:53146218-53146717	1	0	0	0	0	0	0.293591411841249	LCP	0.29647938801207	LCG	0	0
cg11985186	Two-sided Wilcoxon	bonferroni	1.06347316743301e-08	0.0076342910186613	0	0.525	-0.525	0.525	cg11985186	chr1	54499320	54499321	0		0	0	0	0	0	0	0		0	0		0	0		0	0		0	0		0	0		0	0	1	0	1	0	0.397344068594134	HCP	0.376512185341947	HCG	0	1
cg08408737	Two-sided Wilcoxon	bonferroni	6.08317604691964e-08	0.0436689308974592	0.06	1	-0.94	0.94	cg08408737	chr1	55975497	55975498	0		0	0	0	0	0	0	0		0	0		0	0		0	0		0	0		0	0		0	0	1	0	1	0	0.0946780944787722	LCP	0.107363232703001	LCG	0	0
cg09468264	Two-sided Wilcoxon	bonferroni	2.34382381038189e-09	0.00168254673581598	0.033	0.726	-0.693	0.693	cg09468264	chr1	58875241	58875242	1	LINC01135	1	0	0	0	0	0	0		0	0		0	0		0	0		0	0		0	1	chr1:58874761-58875260	1	1	1	0	1	0	0.176151392032285	LCP	0.169287070969826	LCG	0	0
cg13477806	Two-sided Wilcoxon	bonferroni	1.07157304338119e-08	0.00769243711213793	0	0.252	-0.252	0.252	cg13477806	chr1	63317905	63317906	0		0	1	0	0	1	1	0		0	0		0	0		0	0		0	0		0	0		0	0	1	0	1	0	0.821598699949086	HCP	0.708582585987748	HCG	1	0
cg12730853	Two-sided Wilcoxon	bonferroni	6.60895066668866e-09	0.00474432776139179	0.161	0.826	-0.665	0.665	cg12730853	chr1	64469645	64469646	0		0	0	0	1	1	0	0		0	1	57685|CACHD1	1	0		0	0		0	0		0	0		0	0	0	0	0	0	0.665892987624442	HCP	0.67624574829932	HCG	0	1
cg15208832	Two-sided Wilcoxon	bonferroni	1.97286652718336e-08	0.0141624985666996	0.199	0.972	-0.773	0.773	cg15208832	chr1	65002314	65002315	1	LINC01359_JAK1	2	0	0	1	0	1	0		0	0		0	0		0	0		0	0		0	0		0	0	1	0	1	0	0.691286156085137	HCP	0.652094323405965	HCG	0	1
cg00600454	Two-sided Wilcoxon	bonferroni	3.25375091808722e-08	0.0233575064906176	0.082	0.87	-0.788	0.788	cg00600454	chr1	65002334	65002335	1	LINC01359_JAK1	2	0	0	1	0	1	0		0	0		0	0		0	0		0	0		0	0		0	0	1	0	1	0	0.702517230159434	HCP	0.651248820320267	HCG	0	1
cg03054432	Two-sided Wilcoxon	bonferroni	2.56914157659201e-09	0.00184429424873864	0.095	0.962	-0.867	0.867	cg03054432	chr1	65255442	65255443	1	DNAJC6	1	0	0	0	0	1	0		0	0		0	0		0	0		0	0		0	0		0	0	1	0	1	0	0.659235198582607	HCP	0.6986703125	HCG	0	1
cg25503513	Two-sided Wilcoxon	bonferroni	5.16217040883775e-09	0.0037057362983699	0	0.912	-0.912	0.912	cg25503513	chr1	65309167	65309168	1	DNAJC6	1	0	0	1	1	0	1	9829|DNAJC6	1	0		0	0		0	0		0	0		0	0		0	0	1	1	0	1	0.797703254389367	HCP	0.662694320880453	HCG	0	1
cg21683284	Two-sided Wilcoxon	bonferroni	6.73490663825963e-10	0.000483474701896761	0.016	0.949	-0.933	0.933	cg21683284	chr1	65309174	65309175	1	DNAJC6	1	0	0	1	1	0	1	9829|DNAJC6	1	0		0	0		0	0		0	0		0	0		0	0	1	1	0	1	0.805300428240694	HCP	0.662694320880453	HCG	0	1
cg09444657	Two-sided Wilcoxon	bonferroni	1.81049852865114e-08	0.0129969171577162	0.169	1	-0.831	0.831	cg09444657	chr1	65792513	65792514	1	PDE4B	1	0	0	1	0	0	1	5142|PDE4B	1	0		0	0		0	1	5142|PDE4B	1	0		0	0		0	0	0	1	0	0	0.681925996204934	HCP	0.592364119667392	HCG	0	1
cg20227495	Two-sided Wilcoxon	bonferroni	2.15897891901537e-08	0.0154985324272005	0.016	0.825	-0.809	0.809	cg20227495	chr1	77889583	77889584	1	NEXN	1	0	1	1	0	1	1	91624|NEXN	1	0		0	1	91624|NEXN	1	0		0	0		0	0		0	0	0	1	0	1	0.667322991778198	ICP	0.598284203914776	HCG	0	1
cg03370821	Two-sided Wilcoxon	bonferroni	2.24859921661316e-08	0.0161418842803479	0.254	0.849	-0.595	0.595	cg03370821	chr1	96721162	96721163	0		0	1	0	0	1	0	0		0	1	58155|PTBP2	1	0		0	0		0	0		0	0		0	0	0	0	0	0	0.704284296492927	HCP	0.669797724721967	HCG	0	1
cg16731488	Two-sided Wilcoxon	bonferroni	5.31837179749418e-08	0.0381786765203636	0	0.356	-0.356	0.356	cg16731488	chr1	96721341	96721342	0		0	0	0	1	0	0	0		0	0		0	0		0	1	58155|PTBP2	1	1	58155|PTBP2	1	0		0	0	0	0	0	0	0.710051366977116	HCP	0.658685426459823	HCG	0	1
cg14855972	Two-sided Wilcoxon	bonferroni	6.34929426333961e-09	0.00455792977705802	0.041	0.747	-0.706	0.706	cg14855972	chr1	100538916	100538917	1	GPR88	1	0	1	0	0	1	1	54112|GPR88	1	0		0	1	54112|GPR88	1	0		0	0		0	0		0	0	0	1	0	1	0.641890084768906	HCP	0.69461745644306	HCG	0	1
cg10298815	Two-sided Wilcoxon	bonferroni	1.68373213034497e-08	0.0120869068201796	0.071	0.797	-0.726	0.726	cg10298815	chr1	100538918	100538919	1	GPR88	1	0	1	0	0	1	1	54112|GPR88	1	0		0	1	54112|GPR88	1	0		0	0		0	0		0	0	0	1	0	1	0.641890084768906	HCP	0.695414721750703	HCG	0	1
cg20166532	Two-sided Wilcoxon	bonferroni	6.73080092304567e-08	0.0483179967382126	0	0.782	-0.782	0.782	cg20166532	chr1	101237226	101237227	1	S1PR1	1	1	0	1	1	0	1	1901|S1PR1	1	0		0	0		0	1	1901|S1PR1	1	0		0	0		0	0	0	1	0	0	0.707695834049625	HCP	0.581302496264447	HCG	0	1
cg02861071	Two-sided Wilcoxon	bonferroni	3.72028886954207e-08	0.0267066144904495	0	0.33	-0.33	0.33	cg02861071	chr1	101997100	101997101	0		0	0	0	1	0	0	0		0	0		0	0		0	1	118427|OLFM3	1	0		0	1	chr1:101996792-101997291	1	0	0	0	0	0	0.503783903220461	ICP	0.453069842795848	HCG	0	0
cg25241757	Two-sided Wilcoxon	bonferroni	4.44257487232429e-09	0.0031891645681462	0.005	0.534	-0.529	0.529	cg25241757	chr1	109282465	109282466	1	PSRC1	1	0	1	1	1	1	1	84722|PSRC1	1	0		0	1	84722|PSRC1	1	0		0	0		0	1	chr1:109282178-109282677	1	1	0	1	0	1	0.451885735136967	ICP	0.478625662875012	HCG	0	1
cg22165175	Two-sided Wilcoxon	bonferroni	3.85270590904628e-08	0.027657188746916	0.064	0.837	-0.773	0.773	cg22165175	chr1	110606293	110606294	1	KCNA2	1	0	0	1	1	1	1	3737|KCNA2	1	0		0	1	3737|KCNA2	1	0		0	0		0	0		0	0	0	1	0	1	0.519926764520852	HCP	0.536050224961498	HCG	0	1
cg01592752	Two-sided Wilcoxon	bonferroni	1.47385609845911e-08	0.0105802823426425	0.007	0.261	-0.254	0.254	cg01592752	chr1	112466517	112466518	0		0	1	0	1	1	0	0		0	0		0	0		0	0		0	0		0	0		0	0	1	0	1	0	0.414277496335059	HCP	0.34270190511823	LCG	1	0
cg06043114	Two-sided Wilcoxon	bonferroni	7.32686005874121e-09	0.0052596890692082	0	0.99	-0.99	0.99	cg06043114	chr1	115089834	115089835	0		0	0	0	1	0	0	0		0	0		0	0		0	1	10100|TSPAN2	1	1	10100|TSPAN2	1	1	chr1:115089812-115090311	1	1	0	0	0	0	0.555040038491941	HCP	0.494036928973805	HCG	1	0
cg27442412	Two-sided Wilcoxon	bonferroni	1.58628121530788e-08	0.0113873417834578	0.028	0.915	-0.887	0.887	cg27442412	chr1	115089949	115089950	0		0	0	0	1	1	0	0		0	0		0	0		0	1	10100|TSPAN2	1	0		0	1	chr1:115089812-115090311	1	0	0	0	0	0	0.581549113709641	HCP	0.508175444811709	HCG	1	0
cg17131030	Two-sided Wilcoxon	bonferroni	2.21440562545697e-08	0.0158964207991304	0	0.526	-0.526	0.526	cg17131030	chr1	115089955	115089956	0		0	0	0	1	1	0	0		0	0		0	0		0	1	10100|TSPAN2	1	0		0	1	chr1:115089812-115090311	1	0	0	0	0	0	0.574828559903187	HCP	0.508175444811709	HCG	1	0
cg02538901	Two-sided Wilcoxon	bonferroni	2.9184366815438e-08	0.0209504062995976	0	0.575	-0.575	0.575	cg02538901	chr1	116372341	116372342	0		0	0	0	1	1	0	0		0	1	476|ATP1A1	1	0		0	0		0	0		0	1	chr1:116372199-116372698	1	1	0	0	0	0	0.608654515925963	HCP	0.679477503545776	HCG	0	1
cg21541341	Two-sided Wilcoxon	bonferroni	3.02339073140599e-08	0.0217038336401003	0.454	0.931	-0.477	0.477	cg21541341	chr1	117000294	117000295	0		0	1	0	0	1	0	0		0	1	9398|CD101	1	0		0	0		0	0		0	0		0	0	0	0	0	0	0.162876422107107	LCP	0.192075268415747	LCG	0	0
cg25767870	Two-sided Wilcoxon	bonferroni	1.1104613478999e-08	0.00797160225048811	0.2	0.619	-0.419	0.419	cg25767870	chr1	117646134	117646135	0		0	0	0	0	1	0	0		0	0		0	0		0	0		0	0		0	0		0	0	1	0	1	0	0.198768531802965	LCP	0.244769545695978	LCG	0	0
cg06814792	Two-sided Wilcoxon	bonferroni	6.84887105904982e-09	0.00491655797393374	0.018	0.334	-0.316	0.316	cg06814792	chr1	119631947	119631948	1	ZNF697	1	0	0	0	0	0	1	90874|ZNF697	1	0		0	0		0	0		0	0		0	0		0	0	1	1	0	1	0.43655001767409	ICP	0.35384963285595	HCG	0	1
cg26718857	Two-sided Wilcoxon	bonferroni	1.60308738531972e-08	0.0115079872277515	0.2	0.844	-0.644	0.644	cg26718857	chr1	150236900	150236901	0		0	1	0	1	1	0	0		0	1	81611|ANP32E	1	0		0	0		0	0		0	0		0	0	0	0	0	0	0.589885234669407	ICP	0.606370119147384	HCG	0	1
cg03638686	Two-sided Wilcoxon	bonferroni	1.03535246967457e-08	0.00743242265290467	0.305	0.624	-0.319	0.319	cg03638686	chr1	151826284	151826285	1	RORC	1	0	0	1	0	0	1	6097|RORC	1	0		0	0		0	0		0	0		0	1	chr1:151826201-151826700	1	0	1	1	0	1	0.273581223688648	LCP	0.222167223109305	LCG	0	0
cg19894091	Two-sided Wilcoxon	bonferroni	1.09383985587076e-09	0.000785228254294811	0.067	0.603	-0.536	0.536	cg19894091	chr1	154869120	154869121	1	KCNN3	1	0	1	0	1	1	1	3782|KCNN3	1	0		0	1	3782|KCNN3	1	0		0	0		0	0		0	0	0	1	0	1	0.31057844801202	ICP	0.342550808044342	LCG	0	0
cg17747879	Two-sided Wilcoxon	bonferroni	2.55345456728297e-08	0.0183303310948802	0.223	0.626	-0.403	0.403	cg17747879	chr1	154957258	154957259	1	PYGO2	1	1	0	0	1	1	1	90780|PYGO2	1	1	57326|PBXIP1	1	1	90780|PYGO2	1	0		0	0		0	1	chr1:154957232-154957731	1	0	0	1	0	1	0.23692348618362	LCP	0.220697816195744	LCG	0	0
cg04357256	Two-sided Wilcoxon	bonferroni	4.85855624548155e-08	0.0348778262060637	0.008	0.678	-0.67	0.67	cg04357256	chr1	155208138	155208139	1	THBS3	1	0	1	1	1	1	0		0	1	4580|MTX1	1	0		0	1	7059|THBS3	1	0		0	1	chr1:155207677-155208176	1	0	0	0	0	0	0.409416875445331	HCP	0.421372973962944	HCG	0	1
cg10410252	Two-sided Wilcoxon	bonferroni	4.46555958677047e-08	0.032056644671974	0.004	0.421	-0.417	0.417	cg10410252	chr1	155255631	155255632	0		0	0	0	1	1	1	0		0	0		0	0		0	1	10712|FAM189B	1	1	10712|FAM189B	1	1	chr1:155255255-155255754	1	1	0	0	0	0	0.539691727227903	HCP	0.435592161489298	HCG	1	0
cg07189204	Two-sided Wilcoxon	bonferroni	4.40647238856683e-08	0.0316324789474614	0.193	0.559	-0.366	0.366	cg07189204	chr1	155256017	155256018	0		0	0	0	0	1	1	1	10067|SCAMP3	1	1	10712|FAM189B	1	0		0	0		0	0		0	1	chr1:155255877-155256376	1	0	0	1	0	1	0.519031141868512	HCP	0.449501768709571	HCG	0	1
cg04233230	Two-sided Wilcoxon	bonferroni	3.2909784543551e-08	0.0236247495715717	0.269	0.883	-0.614	0.614	cg04233230	chr1	155941167	155941168	0		0	1	0	0	1	0	0		0	1	339403|RXFP4	1	0		0	0		0	0		0	0		0	0	0	0	0	0	0.206190968012334	LCP	0.277773822204248	LCG	0	0
cg19372602	Two-sided Wilcoxon	bonferroni	3.01326459885031e-08	0.0216311417798908	0.004	0.397	-0.393	0.393	cg19372602	chr1	156146416	156146417	0		0	1	0	0	1	0	0		0	1	64218|SEMA4A	1	0		0	0		0	0		0	0		0	0	0	0	0	0	0.18891938113988	LCP	0.174207709750567	LCG	0	0
cg06882877	Two-sided Wilcoxon	bonferroni	4.59820786325711e-08	0.033008878895492	0.255	0.684	-0.429	0.429	cg06882877	chr1	156248010	156248011	1	PAQR6	1	0	0	1	0	1	1	79957|PAQR6	1	0		0	0		0	1	79957|PAQR6	1	0		0	1	chr1:156247876-156248375	1	0	0	1	0	0	0.24204573701218	LCP	0.210025102361073	LCG	0	1
cg10046892	Two-sided Wilcoxon	bonferroni	1.03292975895137e-08	0.00741503088479865	0.112	0.458	-0.346	0.346	cg10046892	chr1	156248151	156248152	0		0	0	0	1	0	1	0		0	0		0	0		0	1	79957|PAQR6	1	0		0	1	chr1:156247876-156248375	1	0	0	0	0	0	0.245457152129869	LCP	0.213602722018788	LCG	0	0
cg00735267	Two-sided Wilcoxon	bonferroni	1.22907503546039e-08	0.00882308721255735	0.115	0.431	-0.316	0.316	cg00735267	chr1	156623876	156623877	1	HAPLN2	1	0	1	1	0	1	1	60484|HAPLN2	1	0		0	1	60484|HAPLN2	1	0		0	0		0	0		0	0	0	1	0	1	0.541288951437834	HCP	0.547150913075237	HCG	1	0
cg06909503	Two-sided Wilcoxon	bonferroni	4.84988889045495e-08	0.0348156063845755	0.29	0.979	-0.689	0.689	cg06909503	chr1	164755990	164755991	1	PBX1	1	0	0	0	0	0	1	5087|PBX1	1	0		0	0		0	0		0	0		0	1	chr1:164755979-164756478	1	1	1	1	0	1	0.257719723019119	ICP	0.255612608663408	LCG	0	0
cg08738280	Two-sided Wilcoxon	bonferroni	4.09267531742001e-09	0.0029379842740644	0.144	0.816	-0.672	0.672	cg08738280	chr1	168227960	168227961	1	SFT2D2	1	0	1	0	0	1	1	375035|SFT2D2	1	0		0	1	375035|SFT2D2	1	0		0	0		0	1	chr1:168227545-168228044	1	1	0	1	0	1	0.349249890417545	ICP	0.405087271290687	HCG	0	1
cg04552572	Two-sided Wilcoxon	bonferroni	1.30797816739372e-08	0.00938950439157928	0.994	0.616	0.378	0.378	cg04552572	chr1	169510053	169510054	0		0	0	0	0	0	0	0		0	0		0	0		0	0		0	0		0	0		0	0	1	0	1	0	0.0993429422939505	LCP	0.118186724714007	LCG	0	0
cg01692947	Two-sided Wilcoxon	bonferroni	6.10288909187131e-09	0.0043810443750471	0.135	0.699	-0.564	0.564	cg01692947	chr1	182004409	182004410	0		0	0	0	0	0	0	0		0	0		0	0		0	0		0	0		0	0		0	0	1	0	1	0	0.233901515151515	LCP	0.219227116663014	LCG	0	0
cg15488596	Two-sided Wilcoxon	bonferroni	1.70230678601794e-08	0.0122202475863799	0.434	0.997	-0.563	0.563	cg15488596	chr1	185284363	185284364	1	SWT1	1	0	0	0	0	1	1	54823|SWT1	1	0		0	0		0	0		0	0		0	0		0	0	1	1	0	1	0.0938337801608579	LCP	0.0802883472057075	LCG	0	0
cg19155599	Two-sided Wilcoxon	bonferroni	8.45289181962659e-09	0.00606802673320442	0	0.392	-0.392	0.392	cg19155599	chr1	186680021	186680022	1	PTGS2	1	1	0	1	1	0	1	5743|PTGS2	1	0		0	0		0	1	5743|PTGS2	1	0		0	0		0	0	0	1	0	0	0.741214655764309	HCP	0.638416569825551	HCG	0	1
cg24887140	Two-sided Wilcoxon	bonferroni	4.27943869289156e-08	0.0307205497783391	0.006	0.271	-0.265	0.265	cg24887140	chr1	186680507	186680508	0		0	0	0	1	1	0	0		0	0		0	0		0	1	5743|PTGS2	1	0		0	1	chr1:186680089-186680588	1	0	0	0	0	0	0.751799601272276	HCP	0.646765657411693	HCG	0	1
cg10180406	Two-sided Wilcoxon	bonferroni	3.28235457761185e-08	0.0235628418650275	0.207	0.535	-0.328	0.328	cg10180406	chr1	186680745	186680746	1	PACERR	1	0	0	1	1	0	0		0	0		0	0		0	1	5743|PTGS2	1	0		0	0		0	0	0	0	0	0	0.709213070193909	HCP	0.640657924809311	HCG	1	0
cg18960668	Two-sided Wilcoxon	bonferroni	6.38780810236929e-09	0.00458557747559923	0.361	0.813	-0.452	0.452	cg18960668	chr1	203127529	203127530	1	ADORA1	1	0	0	1	1	1	1	134|ADORA1	1	0		0	0		0	0		0	0		0	1	chr1:203127384-203127883	1	0	1	1	0	1	0.390336828933484	ICP	0.372505937634365	HCG	0	1
cg03547181	Two-sided Wilcoxon	bonferroni	1.05295828586721e-08	0.00755880846925777	0.189	0.933	-0.744	0.744	cg03547181	chr1	203127555	203127556	1	ADORA1	1	0	0	1	1	1	1	134|ADORA1	1	0		0	0		0	0		0	0		0	1	chr1:203127384-203127883	1	1	1	1	0	1	0.397954271209118	ICP	0.375496185642695	HCG	0	1
cg11196333	Two-sided Wilcoxon	bonferroni	6.2333235570281e-08	0.0447467858194242	0.45	0.996	-0.546	0.546	cg11196333	chr1	203185242	203185243	1	CHI3L1	1	0	1	0	1	1	1	1116|CHI3L1	1	0		0	1	1116|CHI3L1	1	0		0	0		0	1	chr1:203184924-203185423	1	1	0	1	0	1	0.180824942421531	LCP	0.155072350364446	LCG	0	0
cg03625911	Two-sided Wilcoxon	bonferroni	1.03292975895137e-08	0.00741503088479865	0.088	0.783	-0.695	0.695	cg03625911	chr1	203186609	203186610	1	CHI3L1	1	0	0	1	1	0	1	1116|CHI3L1	1	0		0	0		0	1	1116|CHI3L1	1	0		0	1	chr1:203186458-203186957	1	0	0	1	0	0	0.206489675516224	LCP	0.209408900969613	LCG	0	0
cg25482438	Two-sided Wilcoxon	bonferroni	1.65141355148617e-08	0.0118549033772407	0.047	0.412	-0.365	0.365	cg25482438	chr1	203186756	203186757	0		0	0	0	1	1	0	0		0	0		0	0		0	1	1116|CHI3L1	1	0		0	1	chr1:203186458-203186957	1	0	0	0	0	0	0.232843137254902	LCP	0.200513623530057	LCG	0	0
cg14085262	Two-sided Wilcoxon	bonferroni	2.67972073731943e-08	0.0192367504737507	0	0.754	-0.754	0.754	cg14085262	chr1	203186810	203186811	0		0	0	0	1	1	0	0		0	0		0	0		0	1	1116|CHI3L1	1	1	1116|CHI3L1	1	1	chr1:203186458-203186957	1	1	0	0	0	0	0.238498713362204	LCP	0.195628222662239	LCG	0	0
cg07423149	Two-sided Wilcoxon	bonferroni	1.86988959143035e-08	0.0134232642166256	0.057	0.594	-0.537	0.537	cg07423149	chr1	203187118	203187119	0		0	0	0	1	1	0	0		0	0		0	0		0	1	1116|CHI3L1	1	0		0	0		0	0	0	0	0	0	0.234414219711215	LCP	0.19819108267749	LCG	0	0
cg19081101	Two-sided Wilcoxon	bonferroni	1.06684918070818e-08	0.00765852620259895	0.098	0.913	-0.815	0.815	cg19081101	chr1	203187497	203187498	0		0	1	0	0	1	0	0		0	1	1116|CHI3L1	1	0		0	0		0	0		0	1	chr1:203187215-203187714	1	1	0	0	0	0	0.207569395626318	LCP	0.198185228233305	LCG	0	0
cg20410334	Two-sided Wilcoxon	bonferroni	4.41594225513232e-08	0.0317004597103831	0.213	0.798	-0.585	0.585	cg20410334	chr1	203744656	203744657	0		0	0	0	0	0	0	0		0	0		0	0		0	0		0	0		0	0		0	0	1	0	1	0	0.282758408342143	LCP	0.288278091483177	LCG	0	0
cg06165437	Two-sided Wilcoxon	bonferroni	2.5308421469662e-08	0.0181680046698974	0	0.377	-0.377	0.377	cg06165437	chr1	205068833	205068834	1	CNTN2	1	0	0	0	1	1	1	6900|CNTN2	1	0		0	0		0	0		0	0		0	0		0	0	1	1	0	1	0.263480040550104	LCP	0.325182262832572	LCG	0	1
cg21728107	Two-sided Wilcoxon	bonferroni	2.99087593329355e-09	0.00214704216097784	0.154	0.557	-0.403	0.403	cg21728107	chr1	205247857	205247858	1	TMCC2	1	0	0	0	0	1	0		0	0		0	0		0	0		0	0		0	1	chr1:205247550-205248049	1	1	1	0	1	0	0.183311520520823	LCP	0.182039507443919	LCG	0	0
cg22798214	Two-sided Wilcoxon	bonferroni	5.09904891998184e-09	0.00366042365389385	0.073	0.592	-0.519	0.519	cg22798214	chr1	212518848	212518849	0		0	0	0	0	0	0	0		0	0		0	0		0	0		0	0		0	1	chr1:212518437-212518936	1	1	1	0	1	0	0.193150995097292	LCP	0.212124410583773	LCG	0	0
cg01003599	Two-sided Wilcoxon	bonferroni	3.68354336136486e-08	0.0264428317156282	0.501	0.853	-0.352	0.352	cg01003599	chr1	212950094	212950095	0		0	0	0	1	1	0	0		0	1	79805|VASH2	1	0		0	0		0	0		0	0		0	0	0	0	0	0	0.457650273224044	HCP	0.555456832286663	HCG	0	1
cg17721710	Two-sided Wilcoxon	bonferroni	5.11119551849022e-08	0.0366914325968547	0.004	0.895	-0.891	0.891	cg17721710	chr1	219928356	219928357	1	SLC30A10	1	0	0	1	0	0	1	55532|SLC30A10	1	0		0	0		0	1	55532|SLC30A10	1	0		0	0		0	0	0	1	0	0	0.78790663261653	HCP	0.682033282477112	HCG	1	0
cg12355180	Two-sided Wilcoxon	bonferroni	2.35722377045883e-08	0.0169216608475665	0.016	0.751	-0.735	0.735	cg12355180	chr1	219928671	219928672	1	SLC30A10	1	0	0	1	0	0	0		0	0		0	0		0	1	55532|SLC30A10	1	0		0	0		0	0	0	0	0	0	0.777076522708619	HCP	0.663967432187265	HCG	1	0
cg23039250	Two-sided Wilcoxon	bonferroni	3.47030002134514e-08	0.0249120345452291	0.017	0.667	-0.65	0.65	cg23039250	chr1	223134896	223134897	1	TLR5	1	0	0	0	1	1	1	7100|TLR5	1	0		0	0		0	0		0	0		0	1	chr1:223134437-223134936	1	1	1	1	0	1	0.296088514882344	ICP	0.318370560350203	LCG	0	0
cg24688946	Two-sided Wilcoxon	bonferroni	6.14138629033094e-08	0.0440868012792213	0.075	0.393	-0.318	0.318	cg24688946	chr1	225447274	225447275	0		0	0	0	0	0	0	0		0	0		0	0		0	0		0	0		0	0		0	0	1	0	1	0	0.242656449553001	LCP	0.212650416140586	LCG	0	0
cg04964856	Two-sided Wilcoxon	bonferroni	3.12238688287769e-09	0.00224144913729011	0.107	0.655	-0.548	0.548	cg04964856	chr1	226310197	226310198	0		0	0	0	1	1	0	0		0	0		0	0		0	1	286826|LIN9	1	1	286826|LIN9	1	0		0	0	0	0	0	0	0.702471297917883	HCP	0.713705278106509	HCG	0	1
cg12136950	Two-sided Wilcoxon	bonferroni	5.61042371107441e-08	0.0402752120692672	0.051	0.379	-0.328	0.328	cg12136950	chr1	226662097	226662098	1	ITPKB-IT1_ITPKB	2	0	0	0	1	0	1	3707|ITPKB	1	0		0	0		0	0		0	0		0	1	chr1:226661909-226662408	1	1	1	1	0	1	0.16395564568322	LCP	0.239445723562054	LCG	0	0
cg13547644	Two-sided Wilcoxon	bonferroni	5.43851475926754e-09	0.00390411395914683	0.028	0.462	-0.434	0.434	cg13547644	chr1	229433861	229433862	1	ACTA1	1	0	0	1	0	0	1	58|ACTA1	1	0		0	0		0	1	58|ACTA1	1	0		0	0		0	0	0	1	0	0	0.632775514697787	HCP	0.622413468196684	HCG	1	0
cg23597629	Two-sided Wilcoxon	bonferroni	2.06218383615794e-08	0.0148036753735968	0.012	0.489	-0.477	0.477	cg23597629	chr1	229433923	229433924	1	ACTA1	1	0	0	1	0	0	1	58|ACTA1	1	0		0	0		0	1	58|ACTA1	1	0		0	0		0	0	0	1	0	0	0.631277767709552	HCP	0.607128081796318	HCG	1	0
cg00064261	Two-sided Wilcoxon	bonferroni	8.66116121774829e-09	0.00621753583641766	0.074	0.428	-0.354	0.354	cg00064261	chr1	229434310	229434311	0		0	0	0	1	0	0	0		0	0		0	0		0	1	58|ACTA1	1	0		0	0		0	0	0	0	0	0	0.539478590070841	HCP	0.548981668342017	HCG	1	0
cg23146172	Two-sided Wilcoxon	bonferroni	3.99729561184968e-08	0.0286951461710486	0.128	0.765	-0.637	0.637	cg23146172	chr1	230426955	230426956	0		0	1	0	1	1	0	0		0	1	79605|PGBD5	1	0		0	0		0	0		0	0		0	0	0	0	0	0	0.845082436664514	HCP	0.877649607673251	HCG	1	0
cg03432338	Two-sided Wilcoxon	bonferroni	3.72860428860508e-08	0.026766307890352	0.177	0.516	-0.339	0.339	cg03432338	chr1	231041239	231041240	0		0	1	0	0	1	0	0		0	1	375061|FAM89A	1	0		0	0		0	0		0	0		0	0	0	0	0	0	0.562962962962963	HCP	0.667613804127515	HCG	1	0
cg01328548	Two-sided Wilcoxon	bonferroni	5.82835469190935e-08	0.0418396601255281	0.064	0.82	-0.756	0.756	cg01328548	chr1	231161991	231161992	0		0	0	0	1	1	0	0		0	1	440730|TRIM67	1	0		0	0		0	0		0	0		0	0	0	0	0	0	0.769729379355048	HCP	0.755835496209275	HCG	0	1
cg22667972	Two-sided Wilcoxon	bonferroni	2.62308646691839e-08	0.018830193434879	0.03	0.783	-0.753	0.753	cg22667972	chr1	231162003	231162004	0		0	0	0	1	1	0	0		0	1	440730|TRIM67	1	0		0	0		0	0		0	0		0	0	0	0	0	0	0.772307824832294	HCP	0.759100860877883	HCG	0	1
cg02341480	Two-sided Wilcoxon	bonferroni	4.62458388175958e-08	0.0331982228369546	0.139	0.868	-0.729	0.729	cg02341480	chr1	235104159	235104160	0		0	0	0	1	0	0	0		0	0		0	0		0	0		0	0		0	1	chr1:235104112-235104611	1	1	1	0	1	0	0.576095461658842	HCP	0.487309258616924	HCG	0	1
cg21060164	Two-sided Wilcoxon	bonferroni	3.02471990828843e-08	0.0217133753224357	0.318	0.726	-0.408	0.408	cg21060164	chr1	235162002	235162003	1	ARID4B	1	1	0	0	1	0	0		0	1	23029|RBM34	1	0		0	0		0	0		0	1	chr1:235161556-235162055	1	1	0	0	0	0	0.61097553454853	HCP	0.608686539615911	HCG	0	1
cg20688709	Two-sided Wilcoxon	bonferroni	3.42651502891381e-08	0.0245977178471618	0.11	0.528	-0.418	0.418	cg20688709	chr1	236064234	236064235	1	NID1	1	0	1	0	0	1	1	4811|NID1	1	0		0	1	4811|NID1	1	0		0	0		0	1	chr1:236064226-236064725	1	0	0	1	0	1	0.681475537399086	HCP	0.673617451911371	HCG	0	1
cg26304458	Two-sided Wilcoxon	bonferroni	8.19691187843941e-09	0.00588426794870403	0.134	0.49	-0.356	0.356	cg26304458	chr1	245336239	245336240	0		0	0	0	0	0	0	1	55083|KIF26B	1	0		0	0		0	0		0	0		0	0		0	0	1	1	0	1	0.452567239137983	ICP	0.383184317863082	HCG	0	1
cg01566851	Two-sided Wilcoxon	bonferroni	4.77347488430608e-08	0.034267057743475	0.156	0.629	-0.473	0.473	cg01566851	chr1	246932815	246932816	0		0	1	0	0	1	0	0		0	1	25909|AHCTF1	1	0		0	0		0	0		0	1	chr1:246932766-246933265	1	1	0	0	0	0	0.634681051120899	HCP	0.77587659564866	HCG	0	1
cg24404823	Two-sided Wilcoxon	bonferroni	5.50247251344708e-08	0.0395002692839317	0	0.802	-0.802	0.802	cg24404823	chr1	247332751	247332752	0		0	1	0	0	1	0	0		0	1	84838|ZNF496	1	0		0	0		0	0		0	0		0	0	0	0	0	0	0.662364274842912	HCP	0.66724456255742	HCG	0	1
cg05738152	Two-sided Wilcoxon	bonferroni	1.541704002081e-09	0.00110673380174988	0.025	1	-0.975	0.975	cg05738152	chr2	287354	287355	1	ALKAL2	1	0	1	1	0	1	1	285016|ALKAL2	1	0		0	1	285016|ALKAL2	1	0		0	0		0	0		0	0	0	1	0	1	0.831671307175345	HCP	0.874087183673469	HCG	1	0
cg22802194	Two-sided Wilcoxon	bonferroni	1.44692770340178e-08	0.0103869730887482	0.076	0.961	-0.885	0.885	cg22802194	chr2	287359	287360	1	ALKAL2	1	0	1	1	0	1	1	285016|ALKAL2	1	0		0	1	285016|ALKAL2	1	0		0	0		0	0		0	0	0	1	0	1	0.82886156994975	HCP	0.876003419444966	HCG	1	0
cg07503658	Two-sided Wilcoxon	bonferroni	2.08001861733684e-08	0.0149317048471589	0.106	0.986	-0.88	0.88	cg07503658	chr2	1562188	1562189	0		0	0	0	0	0	0	0		0	0		0	0		0	0		0	0		0	1	chr2:1562052-1562551	1	0	1	0	1	0	0.439820577663055	ICP	0.434165880213511	HCG	0	0
cg25693497	Two-sided Wilcoxon	bonferroni	3.73450695201702e-08	0.0268086809860274	0.015	0.944	-0.929	0.929	cg25693497	chr2	1562322	1562323	0		0	0	0	0	0	0	0		0	0		0	0		0	0		0	0		0	1	chr2:1562052-1562551	1	1	1	0	1	0	0.470152072272315	ICP	0.442798801890613	HCG	0	0
cg15775218	Two-sided Wilcoxon	bonferroni	6.96509207603264e-08	0.0499998885806909	0.279	0.834	-0.555	0.555	cg15775218	chr2	3282567	3282568	1	EIPR1	1	0	0	1	0	0	1	7260|EIPR1	1	0		0	0		0	0		0	0		0	1	chr2:3282373-3282872	1	0	1	1	0	1	0.407088122605364	ICP	0.391256445324478	HCG	1	0
cg25411977	Two-sided Wilcoxon	bonferroni	5.65107274522454e-08	0.0405670168517787	0.323	0.92	-0.597	0.597	cg25411977	chr2	3282641	3282642	1	EIPR1	1	0	0	1	0	0	1	7260|EIPR1	1	0		0	0		0	0		0	0		0	1	chr2:3282373-3282872	1	0	1	1	0	1	0.409333465910974	ICP	0.404578403821565	HCG	1	0
cg08145144	Two-sided Wilcoxon	bonferroni	2.77082751067022e-08	0.0198907732011976	0.393	0.666	-0.273	0.273	cg08145144	chr2	9814228	9814229	0		0	0	0	0	0	0	0		0	0		0	0		0	0		0	0		0	1	chr2:9813791-9814290	1	1	1	0	1	0	0.317721742642233	ICP	0.335326356141895	LCG	0	0
cg00215712	Two-sided Wilcoxon	bonferroni	2.85267460592364e-09	0.00204783240330677	0.137	0.981	-0.844	0.844	cg00215712	chr2	11375122	11375123	0		0	0	0	0	0	0	0		0	0		0	0		0	0		0	0		0	0		0	0	1	0	1	0	0.356141741004865	ICP	0.294042719968646	LCG	0	0
cg23811268	Two-sided Wilcoxon	bonferroni	1.0993175596628e-08	0.00789160500649775	0.043	0.749	-0.706	0.706	cg23811268	chr2	19989506	19989507	1	WDR35	1	1	1	0	1	1	1	57539|WDR35	1	0		0	1	57539|WDR35	1	0		0	0		0	1	chr2:19989303-19989802	1	1	0	1	0	1	0.746275318461387	HCP	0.676412039913971	HCG	0	1
cg12023331	Two-sided Wilcoxon	bonferroni	2.4443318018827e-08	0.0175469780462672	1	0.324	0.676	0.676	cg12023331	chr2	20475679	20475680	0		0	0	0	0	0	0	0		0	0		0	0		0	0		0	0		0	0		0	0	1	0	1	0	0.163620314753816	LCP	0.157880572794101	LCG	0	0
cg00058708	Two-sided Wilcoxon	bonferroni	3.38045364151395e-08	0.0242670597291177	0.062	0.399	-0.337	0.337	cg00058708	chr2	23939698	23939699	1	UBXN2A	1	0	0	0	1	0	1	165324|UBXN2A	1	0		0	0		0	0		0	0		0	1	chr2:23939308-23939807	1	0	1	1	0	1	0.7204427024673	HCP	0.736413656454809	HCG	0	1
cg03480346	Two-sided Wilcoxon	bonferroni	2.19929126062959e-08	0.015787920215206	0.01	1	-0.99	0.99	cg03480346	chr2	24009733	24009734	0		0	0	0	1	1	0	0		0	0		0	0		0	1	388931|MFSD2B	1	1	388931|MFSD2B	1	0		0	0	0	0	0	0	0.575827373014911	HCP	0.548003474902956	HCG	0	1
cg01926269	Two-sided Wilcoxon	bonferroni	2.52748949305297e-08	0.0181439371744097	0.116	0.855	-0.739	0.739	cg01926269	chr2	25168801	25168802	1	POMC	1	0	0	1	0	0	1	5443|POMC	1	0		0	0		0	1	5443|POMC	1	0		0	1	chr2:25168625-25169124	1	0	0	1	0	0	0.641877705405602	HCP	0.558268577954068	HCG	1	0
cg00674304	Two-sided Wilcoxon	bonferroni	3.44177836251518e-09	0.00247072878242859	0.041	0.91	-0.869	0.869	cg00674304	chr2	25168831	25168832	1	POMC	1	0	0	1	0	0	1	5443|POMC	1	0		0	0		0	1	5443|POMC	1	0		0	1	chr2:25168625-25169124	1	0	0	1	0	0	0.625179944885452	HCP	0.556924971755262	HCG	1	0
cg24425171	Two-sided Wilcoxon	bonferroni	2.97461952168041e-09	0.00213537226831158	0.058	0.978	-0.92	0.92	cg24425171	chr2	25168842	25168843	1	POMC	1	0	0	1	0	0	1	5443|POMC	1	0		0	0		0	1	5443|POMC	1	0		0	1	chr2:25168625-25169124	1	0	0	1	0	0	0.618264647895412	HCP	0.554252270288306	HCG	1	0
cg16302441	Two-sided Wilcoxon	bonferroni	2.03867487011689e-08	0.0146349129696159	0.04	0.893	-0.853	0.853	cg16302441	chr2	25168961	25168962	0		0	0	0	1	0	0	0		0	0		0	0		0	1	5443|POMC	1	0		0	1	chr2:25168625-25169124	1	0	0	0	0	0	0.588058863320187	HCP	0.547161252304604	HCG	1	0
cg08030082	Two-sided Wilcoxon	bonferroni	3.15650903018387e-08	0.0226594419844392	0.295	0.837	-0.542	0.542	cg08030082	chr2	25168970	25168971	0		0	0	0	1	0	0	0		0	0		0	0		0	1	5443|POMC	1	0		0	1	chr2:25168625-25169124	1	0	0	0	0	0	0.58287795992714	HCP	0.548485295988326	HCG	1	0
cg02068690	Two-sided Wilcoxon	bonferroni	1.28588229307923e-08	0.00923088606439032	0.25	0.817	-0.567	0.567	cg02068690	chr2	25377582	25377583	1	DTNB	1	0	0	0	1	1	1	1838|DTNB	1	0		0	0		0	0		0	0		0	1	chr2:25377269-25377768	1	1	1	1	0	1	0.483597285067873	HCP	0.417268635430061	HCG	0	1
cg20491914	Two-sided Wilcoxon	bonferroni	4.41215218005674e-08	0.0316732521258425	0.181	0.636	-0.455	0.455	cg20491914	chr2	26692481	26692482	0		0	0	0	1	0	0	0		0	0		0	0		0	1	3777|KCNK3	1	0		0	1	chr2:26692481-26692980	1	0	0	0	0	0	0.655834355843678	HCP	0.560737818046761	HCG	0	1
cg18327056	Two-sided Wilcoxon	bonferroni	1.02034242344676e-08	0.00732467093465184	0.175	0.753	-0.578	0.578	cg18327056	chr2	26692487	26692488	0		0	0	0	1	0	0	0		0	0		0	0		0	1	3777|KCNK3	1	1	3777|KCNK3	1	1	chr2:26692481-26692980	1	1	0	0	0	0	0.656875362757716	HCP	0.560137938102481	HCG	0	1
cg01643580	Two-sided Wilcoxon	bonferroni	1.12738788413925e-08	0.00809311176059742	0.073	0.861	-0.788	0.788	cg01643580	chr2	26693531	26693532	1	KCNK3	1	0	1	0	0	1	1	3777|KCNK3	1	0		0	1	3777|KCNK3	1	0		0	0		0	1	chr2:26693175-26693674	1	1	0	1	0	1	0.701577710641155	HCP	0.591467283049322	HCG	1	0
cg04784535	Two-sided Wilcoxon	bonferroni	3.60813495794521e-08	0.0259015019345038	0.236	0.985	-0.749	0.749	cg04784535	chr2	28643558	28643559	1	PLB1	1	0	0	0	0	0	1	151056|PLB1	1	0		0	0		0	0		0	0		0	1	chr2:28643326-28643825	1	1	1	1	0	1	0.312331018969135	ICP	0.302141539123839	LCG	0	0
cg08894761	Two-sided Wilcoxon	bonferroni	3.32505521324975e-08	0.0238693743560432	0.024	0.54	-0.516	0.516	cg08894761	chr2	31581165	31581166	0		0	0	0	1	0	0	0		0	0		0	0		0	1	6716|SRD5A2	1	0		0	0		0	0	0	0	0	0	0.721153846153846	HCP	0.597260944346127	HCG	1	0
cg15523958	Two-sided Wilcoxon	bonferroni	2.32860346348187e-08	0.0167162059670895	0.001	0.726	-0.725	0.725	cg15523958	chr2	43637790	43637791	1	PLEKHH2	1	0	1	1	0	1	1	130271|PLEKHH2	1	0		0	1	130271|PLEKHH2	1	0		0	0		0	0		0	0	0	1	0	1	0.690376569037657	HCP	0.649302392954666	HCG	1	0
cg04185310	Two-sided Wilcoxon	bonferroni	6.96345231702823e-09	0.00499881173411116	0.121	0.738	-0.617	0.617	cg04185310	chr2	47490105	47490106	1	MSH2	1	0	0	0	0	0	0		0	0		0	0		0	0		0	0		0	0		0	0	1	0	1	0	0.286053446828223	LCP	0.352211327239229	HCG	0	0
cg07247083	Two-sided Wilcoxon	bonferroni	3.1152875194205e-08	0.0223635275984127	0.028	0.664	-0.636	0.636	cg07247083	chr2	61065134	61065135	0		0	1	0	0	1	0	0		0	1	84542|KIAA1841	1	0		0	0		0	0		0	1	chr2:61065059-61065558	1	1	0	0	0	0	0.646214543228352	HCP	0.655921430216069	HCG	0	1
cg12310765	Two-sided Wilcoxon	bonferroni	6.44110865390763e-08	0.0462384002272875	0	0.444	-0.444	0.444	cg12310765	chr2	62706689	62706690	1	EHBP1	1	0	0	1	1	1	1	23301|EHBP1	1	0		0	1	23301|EHBP1	1	0		0	0		0	0		0	0	0	1	0	1	0.55349433760727	HCP	0.580752516310468	HCG	0	1
cg03957108	Two-sided Wilcoxon	bonferroni	4.04595150630741e-08	0.0290444293212386	0.085	0.566	-0.481	0.481	cg03957108	chr2	63049410	63049411	0		0	1	0	0	1	1	0		0	1	5013|OTX1	1	0		0	0		0	0		0	1	chr2:63049304-63049803	1	0	0	0	0	0	0.827548836698859	HCP	0.803689762037628	HCG	1	0
cg08793877	Two-sided Wilcoxon	bonferroni	2.00887614382476e-08	0.0144209986411062	0	0.645	-0.645	0.645	cg08793877	chr2	70888864	70888865	1	LINC01143	1	0	1	0	0	1	0		0	0		0	0		0	0		0	0		0	0		0	0	1	0	1	0	0.822698867966358	HCP	0.749640649243686	HCG	1	0
cg25073919	Two-sided Wilcoxon	bonferroni	3.83386084159665e-09	0.00275219067919193	0.011	0.425	-0.414	0.414	cg25073919	chr2	95347055	95347056	1	KCNIP3	1	0	0	1	0	0	1	30818|KCNIP3	1	0		0	0		0	0		0	0		0	1	chr2:95347021-95347520	1	0	1	1	0	1	0.739007345439706	HCP	0.69575373721788	HCG	1	0
cg14941226	Two-sided Wilcoxon	bonferroni	6.45101726154029e-08	0.0463095305543836	0.341	1	-0.659	0.659	cg14941226	chr2	99707949	99707950	1	AFF3	1	0	0	0	0	0	1	3899|AFF3	1	0		0	0		0	0		0	0		0	0		0	0	1	1	0	1	0.260245452553145	ICP	0.203495566970113	LCG	0	0
cg13522882	Two-sided Wilcoxon	bonferroni	4.08449902347051e-08	0.0293211480698463	0.032	0.332	-0.3	0.3	cg13522882	chr2	101700034	101700035	1	MAP4K4	1	0	1	0	0	1	1	9448|MAP4K4	1	0		0	1	9448|MAP4K4	1	0		0	0		0	0		0	0	0	1	0	1	0.357180455085498	ICP	0.371728750957164	HCG	0	1
cg11547984	Two-sided Wilcoxon	bonferroni	6.37551413994977e-09	0.0045767520825609	0.115	0.776	-0.661	0.661	cg11547984	chr2	105143531	105143532	0		0	1	0	0	1	0	0		0	0		0	0		0	0		0	0		0	1	chr2:105143258-105143757	1	1	1	0	1	0	0.678302988199651	HCP	0.547999636204194	HCG	0	1
cg06621452	Two-sided Wilcoxon	bonferroni	3.87934052832653e-09	0.00278483890902659	0.075	0.992	-0.917	0.917	cg06621452	chr2	110115043	110115044	1	MALL	1	0	1	0	0	1	1	7851|MALL	1	0		0	1	7851|MALL	1	0		0	0		0	1	chr2:110114727-110115226	1	1	0	1	0	1	0.49475906770701	HCP	0.424496341164525	HCG	0	1
cg18950952	Two-sided Wilcoxon	bonferroni	4.86779537727879e-09	0.00349441506071486	0.051	0.507	-0.456	0.456	cg18950952	chr2	110115078	110115079	1	MALL	1	0	1	0	0	1	1	7851|MALL	1	0		0	1	7851|MALL	1	0		0	0		0	1	chr2:110114727-110115226	1	0	0	1	0	1	0.500980246178281	HCP	0.420010940202681	HCG	0	1
cg02560744	Two-sided Wilcoxon	bonferroni	1.97717785969776e-08	0.0141934480707408	0.138	0.997	-0.859	0.859	cg02560744	chr2	110115152	110115153	1	MALL	1	0	1	0	0	1	1	7851|MALL	1	0		0	1	7851|MALL	1	0		0	0		0	1	chr2:110114727-110115226	1	0	0	1	0	1	0.515110532187397	HCP	0.409817468902109	HCG	0	1
cg03764357	Two-sided Wilcoxon	bonferroni	7.96430480254712e-09	0.00571728770277569	0.148	0.671	-0.523	0.523	cg03764357	chr2	110115156	110115157	1	MALL	1	0	1	0	0	1	1	7851|MALL	1	0		0	1	7851|MALL	1	0		0	0		0	1	chr2:110114727-110115226	1	0	0	1	0	1	0.514209989298957	HCP	0.410294416745263	HCG	0	1
cg22084806	Two-sided Wilcoxon	bonferroni	5.21204692507601e-08	0.0374154085382276	0.14	0.606	-0.466	0.466	cg22084806	chr2	113503693	113503694	0		0	0	0	0	0	0	0		0	0		0	0		0	0		0	0		0	0		0	0	1	0	1	0	0.924061741778948	HCP	0.913320759454974	HCG	1	0
cg20470857	Two-sided Wilcoxon	bonferroni	4.79186519118725e-08	0.0343990751360644	0.092	0.702	-0.61	0.61	cg20470857	chr2	119158207	119158208	1	C1QL2	1	0	1	0	0	1	1	165257|C1QL2	1	0		0	1	165257|C1QL2	1	0		0	0		0	0		0	0	0	1	0	1	0.826333731637028	HCP	0.773038662378847	HCG	1	0
cg15931721	Two-sided Wilcoxon	bonferroni	6.17444725206163e-08	0.0443241340215397	0	0.53	-0.53	0.53	cg15931721	chr2	119158995	119158996	0		0	0	0	1	0	0	0		0	0		0	0		0	1	165257|C1QL2	1	0		0	0		0	0	0	0	0	0	0.792776214573816	HCP	0.71849311278277	HCG	1	0
cg17319142	Two-sided Wilcoxon	bonferroni	2.45347763621361e-08	0.0176126326984285	0.003	0.551	-0.548	0.548	cg17319142	chr2	119159005	119159006	0		0	0	0	1	0	0	0		0	0		0	0		0	1	165257|C1QL2	1	0		0	0		0	0	0	0	0	0	0.792890734092697	HCP	0.71474990388116	HCG	1	0
cg20460227	Two-sided Wilcoxon	bonferroni	3.73346069127892e-08	0.0268011702568425	0.197	0.854	-0.657	0.657	cg20460227	chr2	119695056	119695057	0		0	0	0	0	1	0	0		0	0		0	0		0	0		0	0		0	0		0	0	1	0	1	0	0.21505376344086	LCP	0.180104951194069	LCG	0	0
cg21697467	Two-sided Wilcoxon	bonferroni	1.92715774987302e-08	0.0138343717095485	0.052	0.498	-0.446	0.446	cg21697467	chr2	120239890	120239891	0		0	0	0	1	0	0	0		0	0		0	0		0	0		0	0		0	1	chr2:120239513-120240012	1	1	1	0	1	0	0.280377772156168	ICP	0.254224649455973	LCG	0	0
cg23998478	Two-sided Wilcoxon	bonferroni	2.55118748961576e-08	0.0183140565604553	0.106	0.521	-0.415	0.415	cg23998478	chr2	120511716	120511717	0		0	0	0	0	0	0	0		0	0		0	0		0	0		0	0		0	0		0	0	1	0	1	0	0.325867635189669	ICP	0.271227983559079	LCG	0	0
cg25334934	Two-sided Wilcoxon	bonferroni	4.75703573024712e-09	0.00341490469745812	0.155	0.583	-0.428	0.428	cg25334934	chr2	120511772	120511773	0		0	0	0	0	0	0	0		0	0		0	0		0	0		0	0		0	0		0	0	1	0	1	0	0.321844577965105	ICP	0.26777640159116	LCG	0	0
cg14123232	Two-sided Wilcoxon	bonferroni	3.15650903018387e-08	0.0226594419844392	0.126	0.732	-0.606	0.606	cg14123232	chr2	120737125	120737126	1	GLI2	1	0	1	0	0	1	0		0	0		0	0		0	0		0	0		0	1	chr2:120736966-120737465	1	1	1	0	1	0	0.690070650090366	HCP	0.714869355371584	HCG	1	0
cg11087686	Two-sided Wilcoxon	bonferroni	1.23192883987007e-08	0.00884357364704487	0.16	0.525	-0.365	0.365	cg11087686	chr2	121908057	121908058	0		0	0	0	0	0	0	0		0	0		0	0		0	0		0	0		0	1	chr2:121907883-121908382	1	1	1	0	1	0	0.221778575626092	LCP	0.245088217892491	LCG	0	0
cg05620288	Two-sided Wilcoxon	bonferroni	6.34563475322149e-08	0.0455530274648659	0.025	0.527	-0.502	0.502	cg05620288	chr2	128319340	128319341	0		0	0	0	1	1	0	0		0	1	9394|HS6ST1	1	0		0	0		0	0		0	0		0	0	0	0	0	0	0.810507409070498	HCP	0.75703969980765	HCG	1	0
cg10204868	Two-sided Wilcoxon	bonferroni	9.27271032975437e-10	0.000665654492815879	0.044	0.852	-0.808	0.808	cg10204868	chr2	130755398	130755399	0		0	0	0	1	1	0	0		0	1	205147|AMER3	1	0		0	0		0	0		0	0		0	0	0	0	0	0	0.622746640445755	HCP	0.555423540816498	HCG	0	1
cg18396137	Two-sided Wilcoxon	bonferroni	1.27344289244694e-08	0.00914158808543528	0.011	0.3	-0.289	0.289	cg18396137	chr2	130755413	130755414	0		0	0	0	1	1	0	0		0	1	205147|AMER3	1	0		0	0		0	0		0	0		0	0	0	0	0	0	0.634916705859056	HCP	0.554879984591803	HCG	0	1
cg13010502	Two-sided Wilcoxon	bonferroni	6.96011559235414e-09	0.00499641641958971	0.04	0.291	-0.251	0.251	cg13010502	chr2	130755417	130755418	0		0	0	0	1	1	0	0		0	1	205147|AMER3	1	0		0	0		0	0		0	0		0	0	0	0	0	0	0.636042402826855	HCP	0.554251759355333	HCG	0	1
cg25784308	Two-sided Wilcoxon	bonferroni	9.82977400221286e-09	0.00705644088432453	0	0.627	-0.627	0.627	cg25784308	chr2	130755643	130755644	1	AMER3	1	0	0	1	1	0	0		0	1	205147|AMER3	1	0		0	0		0	0		0	0		0	0	0	0	0	0	0.640495867768595	HCP	0.573538223140496	HCG	0	1
cg00943565	Two-sided Wilcoxon	bonferroni	3.2098461318167e-08	0.0230423298357046	0.024	0.532	-0.508	0.508	cg00943565	chr2	130798499	130798500	0		0	0	0	0	0	0	0		0	0		0	0		0	0		0	0		0	0		0	0	1	0	1	0	0.608119872589285	HCP	0.534275969340904	HCG	0	1
cg15506477	Two-sided Wilcoxon	bonferroni	1.65971738949901e-08	0.0119145136409532	0.113	0.798	-0.685	0.685	cg15506477	chr2	132668556	132668557	1	LYPD1	1	0	1	0	0	1	1	116372|LYPD1	1	0		0	1	116372|LYPD1	1	0		0	0		0	1	chr2:132668436-132668935	1	1	0	1	0	1	0.571927177400303	HCP	0.599519053731508	HCG	0	1
cg03406844	Two-sided Wilcoxon	bonferroni	2.19343743245233e-08	0.0157458976900996	0.118	1	-0.882	0.882	cg03406844	chr2	151364015	151364016	1	TNFAIP6	1	1	1	0	1	1	1	7130|TNFAIP6	1	0		0	0		0	0		0	0		0	1	chr2:151363708-151364207	1	0	1	1	0	1	0.348027178175032	ICP	0.37049198940261	HCG	0	0
cg08315168	Two-sided Wilcoxon	bonferroni	1.24618416103155e-09	0.000894590746574753	0	0.598	-0.598	0.598	cg08315168	chr2	162838932	162838933	0		0	0	0	1	0	0	0		0	0		0	0		0	1	90134|KCNH7	1	0		0	0		0	0	0	0	0	0	0.551956118724079	ICP	0.504133050683161	HCG	0	0
cg12302070	Two-sided Wilcoxon	bonferroni	4.5654767545732e-08	0.0327739140494494	0	0.65	-0.65	0.65	cg12302070	chr2	162839266	162839267	0		0	0	0	1	1	0	0		0	1	90134|KCNH7	1	0		0	0		0	0		0	0		0	0	0	0	0	0	0.517383496717595	ICP	0.506039904149708	HCG	0	0
cg25668368	Two-sided Wilcoxon	bonferroni	6.11142022453756e-09	0.00438716856806743	0	0.602	-0.602	0.602	cg25668368	chr2	162839372	162839373	0		0	1	0	0	1	0	0		0	1	90134|KCNH7	1	0		0	0		0	0		0	0		0	0	0	0	0	0	0.487493821430862	ICP	0.498032015705577	HCG	0	0
cg21302951	Two-sided Wilcoxon	bonferroni	1.77507217712278e-09	0.00127426041335807	0	0.492	-0.492	0.492	cg21302951	chr2	162839455	162839456	0		0	1	0	0	1	0	0		0	1	90134|KCNH7	1	0		0	0		0	0		0	0		0	0	0	0	0	0	0.475183593661187	ICP	0.49137390855304	HCG	0	0
cg09454925	Two-sided Wilcoxon	bonferroni	2.22472797815667e-08	0.0159705212531146	0	0.821	-0.821	0.821	cg09454925	chr2	162839490	162839491	0		0	1	0	0	1	0	0		0	1	90134|KCNH7	1	0		0	0		0	0		0	0		0	0	0	0	0	0	0.463420016492642	ICP	0.487935744016649	HCG	0	0
cg07150045	Two-sided Wilcoxon	bonferroni	1.44296188976077e-09	0.00103585039403122	0.158	0.514	-0.356	0.356	cg07150045	chr2	162839677	162839678	0		0	1	0	0	1	0	0		0	1	90134|KCNH7	1	0		0	0		0	0		0	1	chr2:162839505-162840004	1	1	0	0	0	0	0.446999542306689	ICP	0.48619858644363	HCG	0	0
cg08487618	Two-sided Wilcoxon	bonferroni	2.04677524137051e-08	0.014693062618712	0.023	0.914	-0.891	0.891	cg08487618	chr2	168248205	168248206	0		0	1	0	0	1	0	0		0	0		0	0		0	1	27347|STK39	1	0		0	0		0	0	0	0	0	0	0.808800466012457	HCP	0.850846098298718	HCG	0	1
cg03451178	Two-sided Wilcoxon	bonferroni	4.41486583090033e-08	0.0316927324483344	0	0.56	-0.56	0.56	cg03451178	chr2	171999366	171999367	1	SLC25A12	1	1	0	1	1	0	0		0	0		0	0		0	1	254042|METAP1D	1	0		0	0		0	0	0	0	0	0	0.734253361641897	HCP	0.614195911789924	HCG	0	1
cg14975429	Two-sided Wilcoxon	bonferroni	5.11149815462801e-09	0.00366936051127388	0.202	0.785	-0.583	0.583	cg14975429	chr2	181684877	181684878	0		0	1	0	0	1	1	0		0	1	4760|NEUROD1	1	0		0	0		0	0		0	0		0	0	0	0	0	0	0.638912240944479	HCP	0.666144528808628	HCG	0	1
cg01376909	Two-sided Wilcoxon	bonferroni	4.5988580804441e-08	0.0330135465705992	0	0.734	-0.734	0.734	cg01376909	chr2	190859053	190859054	0		0	0	0	0	0	0	0		0	0		0	0		0	0		0	0		0	1	chr2:190858775-190859274	1	1	1	0	1	0	0.245192928119757	LCP	0.175985339441899	LCG	0	0
cg25557612	Two-sided Wilcoxon	bonferroni	1.08474914712055e-08	0.00778702361748547	0.87	0.032	0.838	0.838	cg25557612	chr2	196259719	196259720	1	HECW2	1	0	0	1	1	0	1	57520|HECW2	1	0		0	0		0	0		0	0		0	0		0	0	1	1	0	1	0.185790517698991	LCP	0.209128761453748	LCG	0	0
cg01766963	Two-sided Wilcoxon	bonferroni	2.75299874515518e-08	0.0197627869119208	1	0.073	0.927	0.927	cg01766963	chr2	196260064	196260065	1	HECW2-AS1_HECW2	2	0	0	1	1	0	1	57520|HECW2	1	0		0	0		0	0		0	0		0	0		0	0	1	1	0	1	0.208082356806483	LCP	0.194995393608603	LCG	0	0
cg00402533	Two-sided Wilcoxon	bonferroni	4.74437570123551e-09	0.00340581651839173	0	0.656	-0.656	0.656	cg00402533	chr2	196593971	196593972	0		0	0	0	1	1	0	0		0	1	57520|HECW2	1	0		0	0		0	0		0	0		0	0	0	0	0	0	0.75462903696993	HCP	0.75263241363286	HCG	0	1
cg08298794	Two-sided Wilcoxon	bonferroni	3.15877225241888e-08	0.0226756888421043	0	0.446	-0.446	0.446	cg08298794	chr2	197378672	197378673	0		0	0	0	0	0	1	0		0	0		0	0		0	0		0	0		0	1	chr2:197378402-197378901	1	0	1	0	1	0	0.313578091060096	ICP	0.264594084928441	LCG	0	0
cg09455379	Two-sided Wilcoxon	bonferroni	1.95611905479894e-08	0.0140422744915418	0.073	0.752	-0.679	0.679	cg09455379	chr2	197378843	197378844	0		0	0	0	0	0	1	0		0	0		0	0		0	0		0	0		0	1	chr2:197378402-197378901	1	1	1	0	1	0	0.307251355028662	ICP	0.269500622868604	LCG	0	0
cg24914185	Two-sided Wilcoxon	bonferroni	4.40079897704786e-08	0.0315917515685948	0.141	0.848	-0.707	0.707	cg24914185	chr2	199799066	199799067	1	FTCDNL1	1	0	0	0	0	0	1	348751|FTCDNL1	1	0		0	0		0	0		0	0		0	1	chr2:199798847-199799346	1	1	1	1	0	1	0.172160484638236	LCP	0.170481842970914	LCG	0	0
cg19198546	Two-sided Wilcoxon	bonferroni	3.40972612670999e-08	0.0244771963622454	0.019	0.833	-0.814	0.814	cg19198546	chr2	200308031	200308032	1	SPATS2L	1	0	1	0	1	1	1	26010|SPATS2L	1	0		0	1	26010|SPATS2L	1	0		0	0		0	0		0	0	0	1	0	1	0.991632160110421	HCP	0.928521566834324	HCG	0	1
cg08177490	Two-sided Wilcoxon	bonferroni	1.1104613478999e-08	0.00797160225048811	0.109	0.54	-0.431	0.431	cg08177490	chr2	201880788	201880789	1	CDK15	1	0	0	0	0	0	1	65061|CDK15	1	0		0	0		0	0		0	0		0	0		0	0	1	1	0	1	0.240996864503952	LCP	0.220578368373245	LCG	0	0
cg08917174	Two-sided Wilcoxon	bonferroni	1.06685923227307e-08	0.00765859835916475	0.011	0.734	-0.723	0.723	cg08917174	chr2	216371927	216371928	1	MARCHF4	1	0	1	0	0	1	1	57574|MARCH4	1	0		0	0		0	1	57574|MARCH4	1	0		0	0		0	0	0	1	0	0	0.649555270167428	HCP	0.553426531826294	HCG	1	0
cg09741088	Two-sided Wilcoxon	bonferroni	5.00272630659797e-13	3.59127711735964e-07	0.286	0.749	-0.463	0.463	cg09741088	chr2	217797739	217797740	0		0	0	0	0	0	0	0		0	0		0	0		0	0		0	0		0	0		0	0	1	0	1	0	0.259279475982533	LCP	0.25028669126999	LCG	0	0
cg05454076	Two-sided Wilcoxon	bonferroni	1.89399459239089e-09	0.00135963053407209	0.162	1	-0.838	0.838	cg05454076	chr2	218898608	218898609	0		0	0	0	0	0	0	0		0	0		0	0		0	0		0	0		0	1	chr2:218898124-218898623	1	1	1	0	1	0	0.606122020056446	HCP	0.5626875	HCG	1	0
cg08243612	Two-sided Wilcoxon	bonferroni	4.67644239916879e-09	0.0033570496464369	0.086	0.807	-0.721	0.721	cg08243612	chr2	218898814	218898815	0		0	0	0	0	0	0	0		0	0		0	0		0	0		0	0		0	0		0	0	1	0	1	0	0.61014771997431	HCP	0.564600208116545	HCG	1	0
cg14674720	Two-sided Wilcoxon	bonferroni	4.7239018727441e-09	0.00339111909397557	0.042	0.387	-0.345	0.345	cg14674720	chr2	218963208	218963209	0		0	0	1	0	1	1	0		0	0		0	1	8941|CDK5R2	1	0		0	0		0	1	chr2:218963151-218963650	1	1	0	0	0	0	0.43726666325718	HCP	0.409061728684579	HCG	1	0
cg00082219	Two-sided Wilcoxon	bonferroni	2.41315006958106e-08	0.0173231356154973	0.037	0.765	-0.728	0.728	cg00082219	chr2	218981577	218981578	1	LINC00608_FEV	2	0	1	0	0	1	1	54738|FEV	1	0		0	1	54738|FEV	1	0		0	0		0	0		0	0	0	1	0	1	0.714682890131816	HCP	0.629026755741967	HCG	1	0
cg05402599	Two-sided Wilcoxon	bonferroni	4.24297840564872e-09	0.00304588145019261	0	0.777	-0.777	0.777	cg05402599	chr2	218982074	218982075	1	LINC00608_FEV	2	0	1	0	0	1	1	54738|FEV	1	0		0	1	54738|FEV	1	0		0	0		0	0		0	0	0	1	0	1	0.735009671179884	HCP	0.612496290757837	HCG	1	0
cg01267262	Two-sided Wilcoxon	bonferroni	4.71229445197508e-09	0.00338278654447264	0.021	0.797	-0.776	0.776	cg01267262	chr2	219061340	219061341	0		0	1	0	1	1	0	0		0	1	3549|IHH	1	0		0	0		0	0		0	0		0	0	0	0	0	0	0.800290232031901	HCP	0.723606463602795	HCG	1	0
cg03545227	Two-sided Wilcoxon	bonferroni	1.03389824189561e-08	0.00742198327520153	0.094	0.408	-0.314	0.314	cg03545227	chr2	219308378	219308379	1	PTPRN	1	0	1	1	1	1	1	5798|PTPRN	1	0		0	1	5798|PTPRN	1	0		0	0		0	0		0	0	0	1	0	1	0.421014214117662	ICP	0.438503696493247	HCG	0	1
cg03298700	Two-sided Wilcoxon	bonferroni	3.72860428860508e-08	0.026766307890352	0.126	0.729	-0.603	0.603	cg03298700	chr2	219431031	219431032	0		0	1	0	0	1	1	0		0	1	10290|SPEG	1	0		0	0		0	0		0	1	chr2:219430703-219431202	1	1	0	0	0	0	0.177807724341877	LCP	0.222973793592211	LCG	0	0
cg14138591	Two-sided Wilcoxon	bonferroni	1.38873230951376e-09	0.000996920930636785	0.965	0.151	0.814	0.814	cg14138591	chr2	222795880	222795881	0		0	0	0	0	0	0	0		0	0		0	0		0	0		0	0		0	0		0	0	1	0	1	0	0.173837461973055	LCP	0.18742962887999	LCG	0	0
cg22919228	Two-sided Wilcoxon	bonferroni	1.97296661155878e-08	0.0141632170364004	0.049	0.71	-0.661	0.661	cg22919228	chr2	229715378	229715379	0		0	1	0	0	1	0	0		0	1	92737|DNER	1	0		0	0		0	0		0	1	chr2:229714906-229715405	1	1	0	0	0	0	0.671673163647481	HCP	0.711652697164342	HCG	0	1
cg17612310	Two-sided Wilcoxon	bonferroni	5.43572496585026e-08	0.0390211126688513	0.898	0.137	0.761	0.761	cg17612310	chr2	237485749	237485750	1	MLPH	1	0	0	1	1	0	0		0	1	79083|MLPH	1	0		0	0		0	0		0	0		0	0	0	0	0	0	0.462238904528551	HCP	0.602874570823289	HCG	0	1
cg10152759	Two-sided Wilcoxon	bonferroni	9.27625194158436e-09	0.00665908732379352	0.128	0.921	-0.793	0.793	cg10152759	chr2	241103226	241103227	0		0	1	0	0	1	0	0		0	1	130916|MTERF4	1	0		0	0		0	0		0	0		0	0	0	0	0	0	0.621696230649762	HCP	0.643641511052647	HCG	0	1
cg09870564	Two-sided Wilcoxon	bonferroni	6.99089239796332e-09	0.00501850998037154	0	0.579	-0.579	0.579	cg09870564	chr3	9703727	9703728	0		0	0	0	1	0	1	0		0	0		0	0		0	1	151835|CPNE9	1	0		0	0		0	0	0	0	0	0	0.529359320438842	HCP	0.503075029176307	HCG	0	1
cg24888168	Two-sided Wilcoxon	bonferroni	4.64843157566638e-08	0.0333694168463417	0.009	0.778	-0.769	0.769	cg24888168	chr3	9703769	9703770	0		0	0	0	1	0	1	0		0	0		0	0		0	1	151835|CPNE9	1	0		0	0		0	0	0	0	0	0	0.541569355817503	HCP	0.504060245666574	HCG	1	0
cg16452224	Two-sided Wilcoxon	bonferroni	4.26158754424035e-08	0.0305924028085856	0	0.882	-0.882	0.882	cg16452224	chr3	9703776	9703777	0		0	0	0	1	0	1	0		0	0		0	0		0	1	151835|CPNE9	1	1	151835|CPNE9	1	0		0	0	0	0	0	0	0.541443235789796	HCP	0.503492130472858	HCG	1	0
cg23681664	Two-sided Wilcoxon	bonferroni	6.54090708881582e-08	0.0469548172640568	0	0.958	-0.958	0.958	cg23681664	chr3	9704953	9704954	1	CPNE9	1	0	1	0	0	1	1	151835|CPNE9	1	0		0	1	151835|CPNE9	1	0		0	0		0	0		0	0	0	1	0	1	0.538299885573453	ICP	0.511154163011954	HCG	1	0
cg17978425	Two-sided Wilcoxon	bonferroni	2.00176967168989e-08	0.0143699838359799	0	0.933	-0.933	0.933	cg17978425	chr3	10247974	10247975	0		0	0	0	1	1	0	0		0	0		0	0		0	1	9797|TATDN2	1	1	9797|TATDN2	1	0		0	0	0	0	0	0	0.698529411764706	HCP	0.634940561156843	HCG	0	1
cg01368900	Two-sided Wilcoxon	bonferroni	4.40836494321247e-08	0.0316460649159427	0.175	0.457	-0.282	0.282	cg01368900	chr3	13072459	13072460	1	IQSEC1	1	0	0	0	0	1	0		0	0		0	0		0	0		0	0		0	1	chr3:13072156-13072655	1	1	1	0	1	0	0.443501791009507	ICP	0.510153374465922	HCG	0	1
cg01659586	Two-sided Wilcoxon	bonferroni	3.12238688287769e-09	0.00224144913729011	0.302	0.904	-0.602	0.602	cg01659586	chr3	13072843	13072844	1	IQSEC1	1	0	0	0	0	1	0		0	0		0	0		0	0		0	0		0	0		0	0	1	0	1	0	0.578525641025641	HCP	0.51810864142028	HCG	0	1
cg23336797	Two-sided Wilcoxon	bonferroni	1.30476206997334e-08	0.00936641718599343	0.043	0.999	-0.956	0.956	cg23336797	chr3	13073070	13073071	1	IQSEC1	1	0	0	1	0	0	0		0	0		0	0		0	0		0	0		0	0		0	0	1	0	1	0	0.608556158441749	HCP	0.537807987394816	HCG	0	1
cg13745201	Two-sided Wilcoxon	bonferroni	3.25978330480176e-08	0.0234008108231821	0.043	0.341	-0.298	0.298	cg13745201	chr3	14602730	14602731	0		0	0	0	0	0	1	0		0	0		0	0		0	0		0	0		0	0		0	0	1	0	1	0	0.762459546925566	HCP	0.589239444850256	HCG	1	0
cg18267381	Two-sided Wilcoxon	bonferroni	2.52737723880845e-08	0.0181431313415999	0	0.601	-0.601	0.601	cg18267381	chr3	21750942	21750943	1	ZNF385D	1	0	0	1	0	0	1	79750|ZNF385D	1	0		0	0		0	1	79750|ZNF385D	1	0		0	1	chr3:21750871-21751370	1	1	0	1	0	0	0.470006184291899	ICP	0.414597637698017	HCG	0	0
cg04273811	Two-sided Wilcoxon	bonferroni	1.79175343127873e-08	0.0128623528519148	0.098	0.973	-0.875	0.875	cg04273811	chr3	36380567	36380568	1	STAC	1	0	0	1	0	0	1	6769|STAC	1	0		0	0		0	1	6769|STAC	1	1	6769|STAC	1	0		0	0	0	1	0	0	0.624174155539819	HCP	0.51776884619155	HCG	1	0
cg11020853	Two-sided Wilcoxon	bonferroni	1.73495130663361e-09	0.00124545908478523	0.143	0.78	-0.637	0.637	cg11020853	chr3	42979072	42979073	1	KRBOX1	1	0	0	1	0	0	0		0	0		0	0		0	1	729085|FAM198A	1	0		0	1	chr3:42978887-42979386	1	0	0	0	0	0	0.63184300797756	HCP	0.539483184359865	HCG	0	1
cg03100259	Two-sided Wilcoxon	bonferroni	2.31310851000578e-08	0.0166049732742679	0.11	0.913	-0.803	0.803	cg03100259	chr3	42979104	42979105	1	KRBOX1	1	0	0	1	0	0	0		0	0		0	0		0	1	729085|FAM198A	1	1	729085|FAM198A	1	1	chr3:42978887-42979386	1	1	0	0	0	0	0.631795049733981	HCP	0.541013160266811	HCG	0	1
cg12580752	Two-sided Wilcoxon	bonferroni	1.22964532952366e-08	0.00882718114833176	0.068	0.482	-0.414	0.414	cg12580752	chr3	43997377	43997378	0		0	0	0	1	0	1	0		0	0		0	0		0	0		0	0		0	0		0	0	1	0	1	0	0.76714188730482	HCP	0.721034629888664	HCG	1	0
cg19890879	Two-sided Wilcoxon	bonferroni	1.57320801002255e-08	0.0112934939490683	0.02	0.717	-0.697	0.697	cg19890879	chr3	43997797	43997798	0		0	0	0	0	0	1	0		0	0		0	0		0	0		0	0		0	0		0	0	1	0	1	0	0.71881729817822	HCP	0.74236144305112	HCG	1	0
cg06636831	Two-sided Wilcoxon	bonferroni	4.60017737022483e-08	0.0330230172769908	0.211	0.695	-0.484	0.484	cg06636831	chr3	45035877	45035878	1	CLEC3B	1	0	0	0	1	0	1	7123|CLEC3B	1	0		0	0		0	0		0	0		0	0		0	0	1	1	0	1	0.504510921177588	HCP	0.414827833289137	HCG	1	0
cg04508804	Two-sided Wilcoxon	bonferroni	4.21703649676235e-08	0.0302725868771181	0.057	0.702	-0.645	0.645	cg04508804	chr3	45036273	45036274	0		0	0	0	0	1	0	0		0	0		0	0		0	0		0	0		0	0		0	0	1	0	1	0	0.556129261410352	HCP	0.458172779224426	HCG	0	1
cg12404216	Two-sided Wilcoxon	bonferroni	6.95348226598643e-08	0.0499165459339008	0.187	0.602	-0.415	0.415	cg12404216	chr3	46701709	46701710	1	TMIE	1	0	0	1	1	0	1	259236|TMIE	1	0		0	0		0	1	259236|TMIE	1	0		0	0		0	0	0	1	0	0	0.324021965278488	HCP	0.243322537290414	LCG	0	1
cg11195494	Two-sided Wilcoxon	bonferroni	2.6629295685892e-08	0.0191162127182571	0.178	0.453	-0.275	0.275	cg11195494	chr3	46881943	46881944	1	MYL3_PTH1R	2	0	1	1	1	1	1	5745|PTH1R	1	0		0	1	5745|PTH1R	1	0		0	0		0	0		0	0	0	1	0	1	0.74830480727711	HCP	0.69734404919106	HCG	1	0
cg13468002	Two-sided Wilcoxon	bonferroni	4.07215207030013e-08	0.0292325137379393	0.011	0.84	-0.829	0.829	cg13468002	chr3	49870035	49870036	0		0	0	0	1	0	0	1	79012|CAMKV	1	0		0	0		0	1	79012|CAMKV	1	1	79012|CAMKV	1	0		0	0	0	1	0	0	0.493210862619808	HCP	0.361547675076948	HCG	1	0
cg04304561	Two-sided Wilcoxon	bonferroni	1.52490700133891e-08	0.0109467583960916	0.114	0.726	-0.612	0.612	cg04304561	chr3	49870048	49870049	0		0	0	0	1	0	0	1	79012|CAMKV	1	0		0	0		0	1	79012|CAMKV	1	0		0	0		0	0	0	1	0	0	0.489445438282648	HCP	0.360751314800902	HCG	1	0
cg10137397	Two-sided Wilcoxon	bonferroni	3.57835637509405e-08	0.0256877322085051	0.392	0.845	-0.453	0.453	cg10137397	chr3	52047430	52047431	0		0	0	0	0	0	1	0		0	0		0	0		0	0		0	0		0	1	chr3:52047218-52047717	1	1	1	0	1	0	0.240707568293775	LCP	0.192016202735996	LCG	0	0
cg10165217	Two-sided Wilcoxon	bonferroni	2.0820699807636e-09	0.00149464308467088	0.062	0.829	-0.767	0.767	cg10165217	chr3	52055223	52055224	1	DUSP7	1	0	1	0	0	1	1	1849|DUSP7	1	0		0	1	1849|DUSP7	1	0		0	0		0	0		0	0	0	1	0	1	0.558608561850855	HCP	0.657292061284201	HCG	0	1
cg12173409	Two-sided Wilcoxon	bonferroni	9.33660460765293e-09	0.00670241233006816	0.131	0.993	-0.862	0.862	cg12173409	chr3	54120719	54120720	0		0	1	0	0	1	1	0		0	1	55799|CACNA2D3	1	0		0	0		0	0		0	0		0	0	0	0	0	0	0.628374532757003	HCP	0.651963213927415	HCG	1	0
cg14297455	Two-sided Wilcoxon	bonferroni	4.04595150630741e-08	0.0290444293212386	0.148	0.91	-0.762	0.762	cg14297455	chr3	54120779	54120780	0		0	1	0	0	1	1	0		0	1	55799|CACNA2D3	1	0		0	0		0	0		0	0		0	0	0	0	0	0	0.649938206214689	HCP	0.666220637091319	HCG	1	0
cg06612215	Two-sided Wilcoxon	bonferroni	4.71769929551847e-09	0.00338666648707807	0.266	0.688	-0.422	0.422	cg06612215	chr3	54120842	54120843	0		0	1	0	0	1	1	0		0	1	55799|CACNA2D3	1	0		0	0		0	0		0	0		0	0	0	0	0	0	0.682924131829241	HCP	0.680334445965738	HCG	1	0
cg04362858	Two-sided Wilcoxon	bonferroni	8.5307727274517e-09	0.00612393463321939	0	0.573	-0.573	0.573	cg04362858	chr3	54120899	54120900	0		0	1	0	0	1	1	0		0	1	55799|CACNA2D3	1	0		0	0		0	0		0	0		0	0	0	0	0	0	0.683513586876539	HCP	0.710786769016917	HCG	1	0
cg22480178	Two-sided Wilcoxon	bonferroni	3.45268971879977e-08	0.0247856165229648	0.032	0.429	-0.397	0.397	cg22480178	chr3	54123066	54123067	1	CACNA2D3	1	0	1	1	0	1	1	55799|CACNA2D3	1	0		0	1	55799|CACNA2D3	1	0		0	0		0	0		0	0	0	1	0	1	0.843692236907924	HCP	0.839593212751969	HCG	0	1
cg23537887	Two-sided Wilcoxon	bonferroni	3.27231837746738e-08	0.0234907955972225	0.301	0.89	-0.589	0.589	cg23537887	chr3	54123620	54123621	1	CACNA2D3	1	0	1	1	0	1	1	55799|CACNA2D3	1	0		0	1	55799|CACNA2D3	1	0		0	0		0	0		0	0	0	1	0	1	0.745292887029289	HCP	0.796758827144823	HCG	0	1
cg15206243	Two-sided Wilcoxon	bonferroni	1.71337019088504e-08	0.012299667787095	0.927	0.214	0.713	0.713	cg15206243	chr3	56593658	56593659	1	CCDC66	1	0	0	1	0	0	1	285331|CCDC66	1	0		0	0		0	0		0	0		0	1	chr3:56593403-56593902	1	1	1	1	0	1	0.265976062154406	LCP	0.180866513930033	LCG	0	0
cg22352371	Two-sided Wilcoxon	bonferroni	5.66781623972729e-08	0.0406872123711559	0.143	0.88	-0.737	0.737	cg22352371	chr3	57150596	57150597	1	IL17RD	1	0	0	0	0	0	1	54756|IL17RD	1	0		0	0		0	0		0	0		0	1	chr3:57150127-57150626	1	1	1	1	0	1	0.18053114162193	LCP	0.179667081912402	LCG	0	0
cg00612752	Two-sided Wilcoxon	bonferroni	3.5818801488313e-08	0.0257130281116063	0.921	0.145	0.776	0.776	cg00612752	chr3	58149168	58149169	1	FLNB	1	0	0	1	1	1	1	2317|FLNB	1	0		0	0		0	0		0	0		0	0		0	0	1	1	0	1	0.342572407349735	ICP	0.342657990646797	LCG	0	0
cg11615607	Two-sided Wilcoxon	bonferroni	5.84965549012539e-09	0.00419925708876337	0.066	0.992	-0.926	0.926	cg11615607	chr3	120285636	120285637	0		0	1	0	0	1	0	0		0	1	165829|GPR156	1	0		0	0		0	0		0	0		0	0	0	0	0	0	0.707363411310906	HCP	0.555268495929388	HCG	0	1
cg02586610	Two-sided Wilcoxon	bonferroni	2.89699531653735e-08	0.0207964864591077	0.243	0.67	-0.427	0.427	cg02586610	chr3	123026245	123026246	1	SEMA5B	1	0	1	0	0	1	1	54437|SEMA5B	1	0		0	1	54437|SEMA5B	1	0		0	0		0	0		0	0	0	1	0	1	0.55644533931268	HCP	0.563650383675929	HCG	0	1
cg26105015	Two-sided Wilcoxon	bonferroni	1.77230506410502e-08	0.0127227400253869	0.013	0.978	-0.965	0.965	cg26105015	chr3	123026252	123026253	1	SEMA5B	1	0	1	0	0	1	1	54437|SEMA5B	1	0		0	1	54437|SEMA5B	1	0		0	0		0	0		0	0	0	1	0	1	0.552432641984881	HCP	0.565435562433067	HCG	0	1
cg11483789	Two-sided Wilcoxon	bonferroni	1.75159429944731e-08	0.0125740649017845	0.027	0.979	-0.952	0.952	cg11483789	chr3	123026713	123026714	1	SEMA5B	1	0	1	0	0	1	1	54437|SEMA5B	1	0		0	1	54437|SEMA5B	1	0		0	0		0	0		0	0	0	1	0	1	0.664961373567271	HCP	0.632291877461173	HCG	1	0
cg20288129	Two-sided Wilcoxon	bonferroni	1.52420859872912e-08	0.0109417448151808	0.128	0.486	-0.358	0.358	cg20288129	chr3	123026785	123026786	1	SEMA5B	1	0	1	0	0	1	1	54437|SEMA5B	1	0		0	1	54437|SEMA5B	1	0		0	0		0	0		0	0	0	1	0	1	0.676190476190476	HCP	0.641864036471395	HCG	1	0
cg17480546	Two-sided Wilcoxon	bonferroni	2.55458876823203e-08	0.0183384731151812	0.097	0.575	-0.478	0.478	cg17480546	chr3	123958206	123958207	1	CCDC14	1	0	1	0	1	1	1	64770|CCDC14	1	0		0	1	64770|CCDC14	1	0		0	0		0	0		0	0	0	1	0	1	0.115513223224238	LCP	0.122230243737533	LCG	0	0
cg07581883	Two-sided Wilcoxon	bonferroni	6.26478946610603e-08	0.0449726682529674	0.157	0.802	-0.645	0.645	cg07581883	chr3	125958022	125958023	0		0	0	0	0	1	0	0		0	0		0	0		0	0		0	0		0	0		0	0	1	0	1	0	0.673645337489644	HCP	0.595428967042802	HCG	1	0
cg01383997	Two-sided Wilcoxon	bonferroni	9.11194116220598e-09	0.00654113453046583	0.003	0.702	-0.699	0.699	cg01383997	chr3	126704956	126704957	1	CHCHD6	1	0	1	0	0	1	1	84303|CHCHD6	1	0		0	1	84303|CHCHD6	1	0		0	0		0	0		0	0	0	1	0	1	0.662581256771398	HCP	0.580897729004725	HCG	0	1
cg18881200	Two-sided Wilcoxon	bonferroni	6.37551413994977e-09	0.0045767520825609	0.352	0.769	-0.417	0.417	cg18881200	chr3	126938317	126938318	1	CHCHD6	1	0	0	0	0	1	1	84303|CHCHD6	1	0		0	0		0	0		0	0		0	0		0	0	1	1	0	1	0.201805629314923	LCP	0.191469318821543	LCG	0	0
cg03164851	Two-sided Wilcoxon	bonferroni	2.21262785851287e-08	0.0158836588502349	0.114	0.724	-0.61	0.61	cg03164851	chr3	133413903	133413904	1	BFSP2	1	0	0	0	0	1	1	8419|BFSP2	1	0		0	0		0	0		0	0		0	0		0	0	1	1	0	1	0.243277848911652	ICP	0.221100395247781	LCG	0	0
cg17775713	Two-sided Wilcoxon	bonferroni	2.44399860446022e-08	0.0175445861419223	0.28	0.593	-0.313	0.313	cg17775713	chr3	133746625	133746626	1	TF	1	0	0	1	1	1	1	7018|TF	1	0		0	1	7018|TF	1	0		0	0		0	1	chr3:133746200-133746699	1	0	0	1	0	1	0.408563949139865	HCP	0.372791413126814	HCG	0	1
cg16275903	Two-sided Wilcoxon	bonferroni	7.10431700279431e-10	0.000509993342089393	0.137	0.997	-0.86	0.86	cg16275903	chr3	133805162	133805163	1	SRPRB	1	0	0	1	1	1	1	58477|SRPRB	1	0		0	0		0	0		0	0		0	1	chr3:133804852-133805351	1	1	1	1	0	1	0.580743759551707	HCP	0.538111626501208	HCG	0	1
cg06917867	Two-sided Wilcoxon	bonferroni	1.03486752653826e-08	0.00742894142070865	0.131	0.616	-0.485	0.485	cg06917867	chr3	134601791	134601792	1	KY	1	0	0	0	0	1	0		0	0		0	0		0	0		0	0		0	0		0	0	1	0	1	0	0.378402878883609	ICP	0.30950156519207	LCG	0	0
cg13383019	Two-sided Wilcoxon	bonferroni	3.94018236250103e-08	0.0282851507147444	0.038	0.893	-0.855	0.855	cg13383019	chr3	136819014	136819015	0		0	0	0	1	0	0	0		0	0		0	0		0	1	80723|SLC35G2	1	0		0	1	chr3:136818843-136819342	1	0	0	0	0	0	0.673119343324287	HCP	0.611720524134915	HCG	1	0
cg22304507	Two-sided Wilcoxon	bonferroni	5.02441095641858e-09	0.00360684374681847	0.207	0.939	-0.732	0.732	cg22304507	chr3	136819021	136819022	0		0	0	0	1	0	0	1	80723|SLC35G2	1	0		0	0		0	1	80723|SLC35G2	1	0		0	1	chr3:136818843-136819342	1	0	0	1	0	0	0.670608522610768	HCP	0.612448979591837	HCG	1	0
cg11325267	Two-sided Wilcoxon	bonferroni	2.93108887629418e-08	0.0210412318509204	0.024	0.501	-0.477	0.477	cg11325267	chr3	137762011	137762012	0		0	1	0	0	1	0	0		0	1	8403|SOX14	1	0		0	0		0	0		0	0		0	0	0	0	0	0	0.591043175113972	HCP	0.562980630892401	HCG	1	0
cg06792417	Two-sided Wilcoxon	bonferroni	3.02701371091686e-08	0.0217298417057362	0.028	0.747	-0.719	0.719	cg06792417	chr3	137769015	137769016	0		0	1	1	0	1	1	0		0	0		0	1	8403|SOX14	1	0		0	0		0	1	chr3:137768557-137769056	1	1	0	0	0	0	0.615725737676957	HCP	0.610147294460271	HCG	1	0
cg00492118	Two-sided Wilcoxon	bonferroni	4.64697475764053e-08	0.0333589588741886	0.007	0.274	-0.267	0.267	cg00492118	chr3	141052342	141052343	1	SPSB4	1	0	1	0	0	1	1	92369|SPSB4	1	0		0	1	92369|SPSB4	1	0		0	0		0	0		0	0	0	1	0	1	0.739660410677966	HCP	0.765105804368148	HCG	0	1
cg15593298	Two-sided Wilcoxon	bonferroni	4.67162150773822e-09	0.00335358890203099	0.006	0.818	-0.812	0.812	cg15593298	chr3	142963154	142963155	1	PAQR9-AS1_PAQR9	2	0	1	1	1	1	1	344838|PAQR9	1	0		0	1	344838|PAQR9	1	0		0	0		0	0		0	0	0	1	0	1	0.949050949050949	HCP	0.855750573964202	HCG	1	0
cg07784293	Two-sided Wilcoxon	bonferroni	3.1152875194205e-08	0.0223635275984127	0.048	0.785	-0.737	0.737	cg07784293	chr3	149555117	149555118	1	WWTR1	1	0	0	0	0	0	1	25937|WWTR1	1	0		0	0		0	0		0	0		0	1	chr3:149554740-149555239	1	1	1	1	0	1	0.217391304347826	LCP	0.292094367452064	LCG	0	0
cg25214310	Two-sided Wilcoxon	bonferroni	1.12057303819128e-08	0.00804419043488143	0.065	0.931	-0.866	0.866	cg25214310	chr3	150216431	150216432	0		0	0	0	0	0	0	0		0	0		0	0		0	0		0	0		0	1	chr3:150216218-150216717	1	1	1	0	1	0	0.13496115427303	LCP	0.158113506485198	LCG	0	0
cg09503974	Two-sided Wilcoxon	bonferroni	1.27085775327375e-08	0.00912303030196108	0	0.284	-0.284	0.284	cg09503974	chr3	158731871	158731872	1	RARRES1	1	0	1	1	1	1	1	5918|RARRES1	1	0		0	1	5918|RARRES1	1	0		0	0		0	0		0	0	0	1	0	1	0.788927335640138	HCP	0.653525897920605	HCG	0	1
cg24324441	Two-sided Wilcoxon	bonferroni	2.68545361921351e-08	0.0192779047690309	0.011	0.454	-0.443	0.443	cg24324441	chr3	158801213	158801214	1	MFSD1	1	0	0	0	1	1	0		0	1	64747|MFSD1	1	0		0	0		0	0		0	1	chr3:158801102-158801601	1	0	0	0	0	0	0.591982886904762	HCP	0.614940852433837	HCG	0	1
cg03894490	Two-sided Wilcoxon	bonferroni	6.34692396779348e-08	0.045562282272161	0.046	0.599	-0.553	0.553	cg03894490	chr3	160225045	160225046	1	IL12A-AS1	1	0	0	1	1	0	0		0	0		0	0		0	1	401097|C3orf80	1	1	401097|C3orf80	1	0		0	0	0	0	0	0	0.802691284618995	HCP	0.799211138945619	HCG	0	1
cg21592091	Two-sided Wilcoxon	bonferroni	4.40268940570845e-08	0.0316053222753949	0.929	0.571	0.358	0.358	cg21592091	chr3	160709754	160709755	0		0	0	0	0	0	0	0		0	0		0	0		0	0		0	0		0	0		0	0	1	0	1	0	0.126229911174005	LCP	0.141013391808286	LCG	0	0
cg08172463	Two-sided Wilcoxon	bonferroni	5.21647721773227e-08	0.0374472120143016	0.286	0.778	-0.492	0.492	cg08172463	chr3	171556739	171556740	0		0	0	0	0	0	0	0		0	0		0	0		0	0		0	0		0	1	chr3:171556704-171557203	1	1	1	0	1	0	0.180883472962681	LCP	0.158531331892353	LCG	0	0
cg24063405	Two-sided Wilcoxon	bonferroni	2.18696360639653e-08	0.0156994244234224	0.992	0.36	0.632	0.632	cg24063405	chr3	175484738	175484739	1	NAALADL2	1	0	0	0	0	0	1	254827|NAALADL2	1	0		0	0		0	0		0	0		0	1	chr3:175484663-175485162	1	1	1	1	0	1	0.156392902871776	LCP	0.123726960311482	LCG	0	0
cg04339457	Two-sided Wilcoxon	bonferroni	3.52423745666815e-08	0.0252992319759363	0.098	0.73	-0.632	0.632	cg04339457	chr3	183427875	183427876	1	MCF2L2	1	0	1	1	0	1	1	23101|MCF2L2	1	0		0	0		0	1	23101|MCF2L2	1	1	23101|MCF2L2	1	0		0	0	0	1	0	0	0.709782054085575	HCP	0.667476370712028	HCG	1	0
cg07070178	Two-sided Wilcoxon	bonferroni	2.33387605827964e-08	0.0167540560270086	0.033	0.813	-0.78	0.78	cg07070178	chr3	183428061	183428062	1	MCF2L2	1	0	1	1	0	1	1	23101|MCF2L2	1	0		0	0		0	1	23101|MCF2L2	1	0		0	1	chr3:183427883-183428382	1	1	0	1	0	0	0.729056092225736	HCP	0.674598361365887	HCG	1	0
cg07853489	Two-sided Wilcoxon	bonferroni	2.66410940879126e-08	0.0191246823663253	0.152	0.808	-0.656	0.656	cg07853489	chr3	183694194	183694195	0		0	1	0	0	1	0	0		0	1	55689|YEATS2	1	0		0	0		0	0		0	1	chr3:183693990-183694489	1	1	0	0	0	0	0.302965876474965	LCP	0.414453253307056	HCG	0	0
cg14550234	Two-sided Wilcoxon	bonferroni	2.45888681843038e-08	0.0176514632702571	0.004	0.678	-0.674	0.674	cg14550234	chr3	184238338	184238339	1	VWA5B2	1	1	0	0	1	1	1	90113|VWA5B2	1	0		0	0		0	0		0	0		0	0		0	0	1	1	0	1	0.199512124198317	LCP	0.190295566005514	LCG	0	0
cg05780875	Two-sided Wilcoxon	bonferroni	3.28235457761185e-08	0.0235628418650275	0.204	0.464	-0.26	0.26	cg05780875	chr3	184262929	184262930	1	EEF1AKMT4-ECE2	1	1	0	0	1	0	0		0	1	94032|CAMK2N2	1	0		0	0		0	0		0	1	chr3:184262463-184262962	1	0	0	0	0	0	0.560560560560561	HCP	0.606855640294964	HCG	0	1
cg20956815	Two-sided Wilcoxon	bonferroni	4.85225001712339e-08	0.0348325560629226	0.023	0.824	-0.801	0.801	cg20956815	chr3	184602218	184602219	0		0	0	0	0	0	0	0		0	0		0	0		0	0		0	0		0	1	chr3:184602069-184602568	1	0	1	0	1	0	0.474273245996576	ICP	0.409082838593238	HCG	1	0
cg05163491	Two-sided Wilcoxon	bonferroni	2.71018499766963e-08	0.0194554424316711	0.038	0.607	-0.569	0.569	cg05163491	chr3	184716719	184716720	1	LOC107986163	1	1	1	0	1	1	0		0	1	64110|MAGEF1	1	0		0	0		0	0		0	0		0	0	0	0	0	0	0.334096811426923	LCP	0.331602052008929	LCG	0	0
cg19046725	Two-sided Wilcoxon	bonferroni	4.46411606635416e-08	0.0320462821585726	0.018	0.608	-0.59	0.59	cg19046725	chr3	190120292	190120293	1	P3H2	1	1	1	0	1	1	1	55214|P3H2	1	0		0	1	55214|P3H2	1	0		0	0		0	0		0	0	0	1	0	1	0.781931839952318	HCP	0.667851306744216	HCG	1	0
cg14643001	Two-sided Wilcoxon	bonferroni	3.13856592812978e-08	0.0225306349143095	0.263	0.593	-0.33	0.33	cg14643001	chr3	194130344	194130345	0		0	0	0	0	0	1	0		0	0		0	0		0	0		0	0		0	0		0	0	1	0	1	0	0.216462053062824	LCP	0.262698206086458	LCG	0	0
cg12298582	Two-sided Wilcoxon	bonferroni	3.54783002012551e-08	0.0254685944956738	0.076	1	-0.924	0.924	cg12298582	chr3	194132370	194132371	0		0	1	0	0	1	0	0		0	1	3280|HES1	1	0		0	0		0	0		0	1	chr3:194131910-194132409	1	1	0	0	0	0	0.221082240569856	LCP	0.257799198391789	LCG	0	1
cg22692692	Two-sided Wilcoxon	bonferroni	8.29037975004242e-09	0.00595136516888445	0	0.764	-0.764	0.764	cg22692692	chr3	194712163	194712164	1	LINC01968	1	0	1	0	1	1	0		0	0		0	0		0	0		0	0		0	1	chr3:194711944-194712443	1	0	1	0	1	0	0.204461437180331	LCP	0.273498042007832	LCG	0	0
cg15133098	Two-sided Wilcoxon	bonferroni	1.22565816637862e-08	0.00879855873949225	0.078	0.783	-0.705	0.705	cg15133098	chr3	195921667	195921668	0		0	0	0	0	0	0	0		0	0		0	0		0	0		0	0		0	1	chr3:195921241-195921740	1	0	1	0	1	0	0.431120359506785	ICP	0.394188562036551	HCG	0	0
cg00892742	Two-sided Wilcoxon	bonferroni	1.85677893466166e-08	0.0133291475315196	0	0.772	-0.772	0.772	cg00892742	chr3	195921691	195921692	0		0	0	0	0	0	0	0		0	0		0	0		0	0		0	0		0	1	chr3:195921241-195921740	1	1	1	0	1	0	0.413617562838053	ICP	0.402313874533304	HCG	0	0
cg12072001	Two-sided Wilcoxon	bonferroni	4.05644478429029e-08	0.0291197567862977	0.097	0.466	-0.369	0.369	cg12072001	chr4	1172979	1172980	1	LOC100130872_SPON2	2	0	0	1	1	0	1	10417|SPON2	1	0		0	0		0	0		0	0		0	1	chr4:1172645-1173144	1	0	1	1	0	1	0.520389204818189	HCP	0.528716817070301	HCG	0	1
cg14771077	Two-sided Wilcoxon	bonferroni	2.17908134480577e-08	0.0156428405050765	0.067	0.735	-0.668	0.668	cg14771077	chr4	1173036	1173037	1	LOC100130872_SPON2	2	0	0	1	1	0	1	10417|SPON2	1	0		0	0		0	0		0	0		0	1	chr4:1172645-1173144	1	0	1	1	0	1	0.521172638436482	HCP	0.517551385594585	HCG	0	1
cg22602105	Two-sided Wilcoxon	bonferroni	6.15689686126075e-08	0.0441981460841209	0.184	0.675	-0.491	0.491	cg22602105	chr4	1173202	1173203	1	LOC100130872_SPON2	2	0	0	1	1	0	1	10417|SPON2	1	0		0	0		0	0		0	0		0	0		0	0	1	1	0	1	0.461793282243013	ICP	0.508251757355267	HCG	0	1
cg02629205	Two-sided Wilcoxon	bonferroni	6.24659558998654e-08	0.044842060966101	0.006	0.592	-0.586	0.586	cg02629205	chr4	2417194	2417195	1	ZFYVE28	1	1	1	0	1	1	1	57732|ZFYVE28	1	0		0	1	57732|ZFYVE28	1	0		0	0		0	0		0	0	0	1	0	1	0.70274754770387	HCP	0.750096882047415	HCG	1	0
cg06538183	Two-sided Wilcoxon	bonferroni	2.41584464332211e-08	0.0173424789903378	0.013	0.353	-0.34	0.34	cg06538183	chr4	2463115	2463116	1	RNF4	1	0	1	0	1	1	0		0	0		0	0		0	0		0	0		0	1	chr4:2462644-2463143	1	1	1	0	1	0	0.694985849308485	HCP	0.603604599061778	HCG	0	1
cg25413538	Two-sided Wilcoxon	bonferroni	3.15650903018387e-08	0.0226594419844392	0.134	0.755	-0.621	0.621	cg25413538	chr4	4543004	4543005	1	STX18-AS1	1	1	1	0	1	1	0		0	1	53407|STX18	1	0		0	0		0	0		0	0		0	0	0	0	0	0	0.675195451314854	HCP	0.63108444982059	HCG	0	1
cg13281139	Two-sided Wilcoxon	bonferroni	6.1913994891535e-08	0.0444458280288168	0.052	0.787	-0.735	0.735	cg13281139	chr4	20253438	20253439	1	SLIT2	1	0	1	1	1	1	0		0	0		0	0		0	1	9353|SLIT2	1	0		0	0		0	0	0	0	0	0	0.665972944849116	HCP	0.721245188030476	HCG	1	0
cg13078140	Two-sided Wilcoxon	bonferroni	5.18994458992116e-08	0.0372567438309916	0.063	0.86	-0.797	0.797	cg13078140	chr4	20253459	20253460	1	SLIT2	1	0	1	1	1	1	0		0	0		0	0		0	1	9353|SLIT2	1	0		0	0		0	0	0	0	0	0	0.668304452248658	HCP	0.716898107780769	HCG	1	0
cg00178728	Two-sided Wilcoxon	bonferroni	3.28522700418793e-08	0.0235834619813437	0.154	0.887	-0.733	0.733	cg00178728	chr4	22514535	22514536	1	ADGRA3	1	0	1	1	0	1	1	166647|ADGRA3	1	0		0	1	166647|ADGRA3	1	0		0	0		0	0		0	0	0	1	0	1	0.541626174279236	ICP	0.731281013705104	HCG	0	1
cg12147198	Two-sided Wilcoxon	bonferroni	6.36937502471353e-09	0.00457234503274095	0.116	0.815	-0.699	0.699	cg12147198	chr4	47836152	47836153	1	LOC101927179_CORIN	2	0	1	0	0	1	1	10699|CORIN	1	0		0	1	10699|CORIN	1	0		0	0		0	0		0	0	0	1	0	1	0.408289957499642	HCP	0.439876822551627	HCG	0	1
cg08209133	Two-sided Wilcoxon	bonferroni	5.61280451687486e-08	0.0402923030170186	0.016	0.671	-0.655	0.655	cg08209133	chr4	48483607	48483608	1	SLC10A4	1	0	0	1	1	0	1	201780|SLC10A4	1	0		0	0		0	1	201780|SLC10A4	1	0		0	0		0	0	0	1	0	0	0.913083014871771	HCP	0.7689529193943	HCG	1	0
cg05196820	Two-sided Wilcoxon	bonferroni	3.62470570420332e-08	0.0260204573564221	0	0.596	-0.596	0.596	cg05196820	chr4	54100851	54100852	1	GSX2_PDGFRA	2	0	1	0	0	1	1	170825|GSX2	1	0		0	1	170825|GSX2	1	0		0	0		0	0		0	0	0	1	0	1	0.769634765701387	HCP	0.717669149624014	HCG	1	0
cg18500436	Two-sided Wilcoxon	bonferroni	5.01390439464789e-08	0.0359930146435951	0.073	0.848	-0.775	0.775	cg18500436	chr4	61200091	61200092	0		0	1	0	0	1	0	0		0	0		0	0		0	0		0	0		0	0		0	0	1	0	1	0	0.845400310395398	HCP	0.769414647940428	HCG	0	1
cg26010218	Two-sided Wilcoxon	bonferroni	1.12589235293989e-08	0.00808237588050839	0	0.649	-0.649	0.649	cg26010218	chr4	78056069	78056070	0		0	1	0	0	1	0	0		0	1	80144|FRAS1	1	0		0	0		0	0		0	0		0	0	0	0	0	0	0.469128329297821	ICP	0.530000457872463	HCG	0	1
cg10128806	Two-sided Wilcoxon	bonferroni	5.93873915861514e-08	0.042632070473601	0	0.739	-0.739	0.739	cg10128806	chr4	78056168	78056169	0		0	1	0	0	1	0	0		0	1	80144|FRAS1	1	0		0	0		0	0		0	0		0	0	0	0	0	0	0.505801017164654	ICP	0.542676093922093	HCG	0	1
cg01508023	Two-sided Wilcoxon	bonferroni	3.67807938131791e-08	0.026403607769904	0.005	0.723	-0.718	0.718	cg01508023	chr4	81214962	81214963	1	PRKG2	1	0	0	1	0	0	1	5593|PRKG2	1	0		0	0		0	1	5593|PRKG2	1	0		0	0		0	0	0	1	0	0	0.731022530329289	HCP	0.633664834944307	HCG	1	0
cg21426239	Two-sided Wilcoxon	bonferroni	2.24558212639599e-08	0.0161202256758313	0.06	0.607	-0.547	0.547	cg21426239	chr4	81215335	81215336	0		0	0	0	1	0	0	0		0	0		0	0		0	1	5593|PRKG2	1	0		0	0		0	0	0	0	0	0	0.718245967741935	HCP	0.646698970400605	HCG	1	0
cg08440556	Two-sided Wilcoxon	bonferroni	2.65115632621173e-08	0.0190316968495966	0.05	0.356	-0.306	0.306	cg08440556	chr4	82797799	82797800	1	SCD5	1	0	1	0	0	1	1	79966|SCD5	1	0		0	1	79966|SCD5	1	0		0	0		0	0		0	0	0	1	0	1	0.648193161562146	HCP	0.605563247508962	HCG	0	1
cg24207176	Two-sided Wilcoxon	bonferroni	5.20098552990868e-08	0.0373360027644236	0.073	0.829	-0.756	0.756	cg24207176	chr4	88158435	88158436	1	ABCG2	1	0	0	1	0	1	1	9429|ABCG2	1	0		0	0		0	1	9429|ABCG2	1	1	9429|ABCG2	1	0		0	0	0	1	0	0	0.802480230050324	HCP	0.67298457610709	HCG	0	1
cg00796302	Two-sided Wilcoxon	bonferroni	2.15961774077286e-08	0.0155031182986217	0.898	0.284	0.614	0.614	cg00796302	chr4	105556442	105556443	1	ARHGEF38	1	0	1	0	1	1	1	54848|ARHGEF38	1	0		0	1	54848|ARHGEF38	1	0		0	0		0	0		0	0	0	1	0	1	0.115076789963227	LCP	0.176002554444864	LCG	0	0
cg05626226	Two-sided Wilcoxon	bonferroni	3.47441856899682e-08	0.0249416001161433	0.947	0.273	0.674	0.674	cg05626226	chr4	105594293	105594294	1	ARHGEF38	1	0	0	0	0	0	1	54848|ARHGEF38	1	0		0	0		0	0		0	0		0	0		0	0	1	1	0	1	0.17362264903303	LCP	0.202986828052688	LCG	0	0
cg05774358	Two-sided Wilcoxon	bonferroni	1.40326650103976e-08	0.0100735450350241	0.998	0.474	0.524	0.524	cg05774358	chr4	119080607	119080608	0		0	0	0	0	0	0	0		0	0		0	0		0	0		0	0		0	0		0	0	1	0	1	0	0.0520651362256887	LCP	0.0493563878777247	LCG	0	0
cg05422957	Two-sided Wilcoxon	bonferroni	4.28931216806315e-09	0.00307914279021448	0.034	0.838	-0.804	0.804	cg05422957	chr4	121952026	121952027	1	TRPC3	1	0	0	1	1	0	0		0	0		0	0		0	0		0	0		0	0		0	0	1	0	1	0	0.823563673798349	HCP	0.757172722029988	HCG	1	0
cg02461863	Two-sided Wilcoxon	bonferroni	1.26218939066529e-08	0.0090608032474055	0	0.783	-0.783	0.783	cg02461863	chr4	123418420	123418421	0		0	0	0	0	0	0	0		0	0		0	0		0	0		0	0		0	1	chr4:123418421-123418920	1	1	1	0	1	0	0.139207737019489	LCP	0.166260387811634	LCG	0	0
cg03326552	Two-sided Wilcoxon	bonferroni	4.26916068439975e-09	0.00306467676554594	0.906	0.544	0.362	0.362	cg03326552	chr4	140096640	140096641	1	MAML3	1	0	0	0	0	0	1	55534|MAML3	1	0		0	0		0	0		0	0		0	1	chr4:140096441-140096940	1	1	1	1	0	1	0.235163760026876	LCP	0.227348484848485	LCG	0	0
cg13006509	Two-sided Wilcoxon	bonferroni	4.20627378427817e-08	0.0301953252387706	0	0.467	-0.467	0.467	cg13006509	chr4	140163172	140163173	0		0	0	0	0	0	0	0		0	0		0	0		0	0		0	0		0	1	chr4:140162835-140163334	1	1	1	0	1	0	0.198439515881305	LCP	0.219515763294565	LCG	0	0
cg26621699	Two-sided Wilcoxon	bonferroni	3.44853404256942e-10	0.000247557844193505	0.094	0.666	-0.572	0.572	cg26621699	chr4	144645751	144645752	1	ANAPC10_GYPA_HHIP-AS1	3	0	0	1	1	0	0		0	0		0	0		0	1	64399|HHIP	1	0		0	0		0	0	0	0	0	0	0.70259725133939	HCP	0.635505882352941	HCG	1	0
cg14595911	Two-sided Wilcoxon	bonferroni	5.43300437753827e-08	0.0390015825447713	0.165	0.579	-0.414	0.414	cg14595911	chr4	144646579	144646580	1	ANAPC10_GYPA_HHIP_HHIP-AS1	4	0	0	1	1	0	1	64399|HHIP	1	0		0	1	64399|HHIP	1	0		0	0		0	0		0	0	0	1	0	1	0.689605110336818	HCP	0.680239575916696	HCG	0	1
cg17008434	Two-sided Wilcoxon	bonferroni	5.50203985479059e-08	0.0394971633831939	0.329	0.849	-0.52	0.52	cg17008434	chr4	153637757	153637758	0		0	1	0	0	1	0	0		0	0		0	0		0	0		0	0		0	0		0	0	1	0	1	0	0.343865302881696	ICP	0.359927238967575	HCG	0	0
cg18156269	Two-sided Wilcoxon	bonferroni	5.46739500481306e-08	0.0392484604773512	0.955	0.19	0.765	0.765	cg18156269	chr4	158836209	158836210	1	FNIP2	1	0	0	0	0	1	1	57600|FNIP2	1	0		0	0		0	0		0	0		0	1	chr4:158835945-158836444	1	1	1	1	0	1	0.189656248050409	ICP	0.172129848769789	LCG	0	0
cg00901765	Two-sided Wilcoxon	bonferroni	1.6388252437158e-08	0.011764536447548	0.004	0.672	-0.668	0.668	cg00901765	chr4	167234359	167234360	1	SPOCK3	1	0	0	1	0	0	1	50859|SPOCK3	1	0		0	0		0	1	50859|SPOCK3	1	1	50859|SPOCK3	1	1	chr4:167234250-167234749	1	1	0	1	0	0	0.628349868856198	HCP	0.610229679537452	HCG	0	0
cg00043819	Two-sided Wilcoxon	bonferroni	2.48385007527114e-09	0.00178306655043444	0.001	0.757	-0.756	0.756	cg00043819	chr4	185021375	185021376	0		0	0	1	0	0	1	0		0	0		0	1	391723|HELT	1	0		0	0		0	0		0	0	0	0	0	0	0.753341340231584	HCP	0.686280888453709	HCG	1	0
cg06832446	Two-sided Wilcoxon	bonferroni	1.90178354921714e-09	0.00136522194577521	0.047	0.821	-0.774	0.774	cg06832446	chr4	185021547	185021548	0		0	0	1	0	0	1	0		0	0		0	1	391723|HELT	1	0		0	0		0	0		0	0	0	0	0	0	0.710161365159561	HCP	0.683802869987117	HCG	1	0
cg20006618	Two-sided Wilcoxon	bonferroni	4.48908243626438e-08	0.032225506740265	0.183	0.952	-0.769	0.769	cg20006618	chr4	185731300	185731301	1	SORBS2	1	0	0	0	0	0	1	8470|SORBS2	1	0		0	0		0	0		0	0		0	0		0	0	1	1	0	1	0.0991603265912043	LCP	0.158215193797739	LCG	0	0
cg06058576	Two-sided Wilcoxon	bonferroni	4.79391236621949e-08	0.0344137710686379	0.336	0.735	-0.399	0.399	cg06058576	chr5	506357	506358	1	SLC9A3	1	0	0	0	0	0	1	6550|SLC9A3	1	0		0	0		0	0		0	0		0	0		0	0	1	1	0	1	0.404401154401154	ICP	0.404599988764856	HCG	1	0
cg18767278	Two-sided Wilcoxon	bonferroni	6.84030427369929e-09	0.00491040818713486	0.598	1	-0.402	0.402	cg18767278	chr5	1118910	1118911	0		0	0	0	0	0	0	0		0	0		0	0		0	0		0	0		0	1	chr5:1118666-1119165	1	1	1	0	1	0	0.438485565067844	ICP	0.390402909745387	HCG	0	0
cg10639425	Two-sided Wilcoxon	bonferroni	3.03945674999945e-08	0.0218191658038161	0.068	0.735	-0.667	0.667	cg10639425	chr5	1363964	1363965	0		0	0	0	0	0	1	0		0	0		0	0		0	0		0	0		0	0		0	0	1	0	1	0	0.395319418089817	ICP	0.420293407093589	HCG	0	0
cg05209493	Two-sided Wilcoxon	bonferroni	9.9446159517396e-10	0.000713888178557959	0.083	0.565	-0.482	0.482	cg05209493	chr5	1645462	1645463	0		0	0	0	0	0	0	0		0	0		0	0		0	0		0	0		0	0		0	0	1	0	1	0	0.559613126629386	HCP	0.519348490064786	HCG	1	0
cg10517018	Two-sided Wilcoxon	bonferroni	1.65568320337507e-09	0.00118855536710764	0.275	0.627	-0.352	0.352	cg10517018	chr5	1794602	1794603	0		0	0	0	0	0	0	0		0	0		0	0		0	0		0	0		0	1	chr5:1794451-1794950	1	0	1	0	1	0	0.436816235928334	ICP	0.381745766007875	HCG	0	0
cg10800226	Two-sided Wilcoxon	bonferroni	6.05297719242707e-09	0.00434521441926447	0.076	0.705	-0.629	0.629	cg10800226	chr5	1850147	1850148	0		0	0	0	0	1	0	0		0	0		0	0		0	0		0	0		0	0		0	0	1	0	1	0	0.475951903807615	HCP	0.421355323751035	HCG	0	1
cg17921412	Two-sided Wilcoxon	bonferroni	1.59565614001363e-08	0.0114546409929475	0.28	0.857	-0.577	0.577	cg17921412	chr5	5495174	5495175	0		0	0	0	0	0	0	0		0	0		0	0		0	0		0	0		0	0		0	0	1	0	1	0	0.547472570239646	ICP	0.476619858340193	HCG	1	0
cg25321060	Two-sided Wilcoxon	bonferroni	7.83976569432711e-10	0.000562788556039244	0.165	0.758	-0.593	0.593	cg25321060	chr5	6732332	6732333	1	TENT4A	1	0	0	0	0	0	1	11044|PAPD7	1	0		0	0		0	0		0	0		0	0		0	0	1	1	0	1	0.209933705145743	ICP	0.261795224977043	LCG	0	0
cg09298190	Two-sided Wilcoxon	bonferroni	6.70988664584326e-08	0.0481678606713163	0.028	0.666	-0.638	0.638	cg09298190	chr5	32217942	32217943	0		0	0	0	0	1	0	0		0	0		0	0		0	0		0	0		0	0		0	0	1	0	1	0	0.360975609756098	ICP	0.317435350220686	LCG	0	0
cg11585500	Two-sided Wilcoxon	bonferroni	2.77695663690557e-08	0.0199347719919558	0.495	0.91	-0.415	0.415	cg11585500	chr5	34657881	34657882	1	RAI14	1	0	1	0	1	1	1	26064|RAI14	1	0		0	1	26064|RAI14	1	0		0	0		0	1	chr5:34657504-34658003	1	0	0	1	0	1	0.500123869689087	ICP	0.618925640090626	HCG	0	1
cg21123686	Two-sided Wilcoxon	bonferroni	1.34213029955006e-08	0.00963467025356203	0.246	0.766	-0.52	0.52	cg21123686	chr5	65103928	65103929	0		0	0	0	0	0	0	0		0	0		0	0		0	0		0	0		0	0		0	0	1	0	1	0	0.572676099937274	HCP	0.471154596855494	HCG	0	1
cg15690342	Two-sided Wilcoxon	bonferroni	2.56430141826278e-08	0.0184081967331979	0.024	0.78	-0.756	0.756	cg15690342	chr5	73299024	73299025	0		0	0	0	0	0	0	0		0	0		0	0		0	0		0	0		0	0		0	0	1	0	1	0	0.873949067868892	HCP	0.794810762281514	HCG	1	0
cg18877252	Two-sided Wilcoxon	bonferroni	2.02417765239482e-09	0.00145308426625876	0.076	0.889	-0.813	0.813	cg18877252	chr5	76085162	76085163	1	SV2C	1	0	1	0	1	1	1	22987|SV2C	1	0		0	1	22987|SV2C	1	0		0	0		0	0		0	0	0	1	0	1	0.751903988887004	HCP	0.65466394889869	HCG	0	1
cg06984073	Two-sided Wilcoxon	bonferroni	1.08270281113732e-08	0.0077723337081428	0.013	0.649	-0.636	0.636	cg06984073	chr5	76085217	76085218	1	SV2C	1	0	1	0	1	1	1	22987|SV2C	1	0		0	1	22987|SV2C	1	0		0	0		0	0		0	0	0	1	0	1	0.740796044663448	HCP	0.649454639889197	HCG	0	1
cg18891924	Two-sided Wilcoxon	bonferroni	2.25883092736326e-08	0.016215334048407	0.013	0.772	-0.759	0.759	cg18891924	chr5	76085245	76085246	1	SV2C	1	0	1	0	1	1	1	22987|SV2C	1	0		0	1	22987|SV2C	1	0		0	0		0	0		0	0	0	1	0	1	0.74277715424291	HCP	0.652025886361948	HCG	0	1
cg04306063	Two-sided Wilcoxon	bonferroni	6.66721366290415e-08	0.0478615266890702	0.153	0.912	-0.759	0.759	cg04306063	chr5	76953677	76953678	1	CRHBP	1	0	1	1	0	1	1	1393|CRHBP	1	0		0	1	1393|CRHBP	1	0		0	0		0	0		0	0	0	1	0	1	0.67232044915724	HCP	0.609955703277718	HCG	1	0
cg12364615	Two-sided Wilcoxon	bonferroni	3.15650903018387e-08	0.0226594419844392	0.388	0.766	-0.378	0.378	cg12364615	chr5	80961046	80961047	1	RASGRF2	1	0	1	1	0	1	1	5924|RASGRF2	1	0		0	0		0	1	5924|RASGRF2	1	0		0	1	chr5:80961010-80961509	1	0	0	1	0	0	0.924596705515949	HCP	0.891205322731145	HCG	1	0
cg20521297	Two-sided Wilcoxon	bonferroni	1.46323493328893e-08	0.0105040368215052	0.081	0.749	-0.668	0.668	cg20521297	chr5	80961048	80961049	1	RASGRF2	1	0	1	1	0	1	1	5924|RASGRF2	1	0		0	0		0	1	5924|RASGRF2	1	0		0	1	chr5:80961010-80961509	1	1	0	1	0	0	0.92039399321815	HCP	0.891205322731145	HCG	1	0
cg04112211	Two-sided Wilcoxon	bonferroni	3.78131649211621e-08	0.0271447098229651	0.015	0.663	-0.648	0.648	cg04112211	chr5	88140510	88140511	0		0	0	0	0	0	1	0		0	0		0	0		0	0		0	0		0	0		0	0	1	0	1	0	0.61773925871289	ICP	0.569130134314275	HCG	0	1
cg09903592	Two-sided Wilcoxon	bonferroni	2.88609073289607e-08	0.020718206378797	0.982	0.241	0.741	0.741	cg09903592	chr5	116859012	116859013	0		0	0	0	0	0	0	0		0	0		0	0		0	0		0	0		0	1	chr5:116858937-116859436	1	1	1	0	1	0	0.141821833776668	LCP	0.157074430536664	LCG	0	0
cg20694933	Two-sided Wilcoxon	bonferroni	5.20319617150827e-08	0.0373518721646361	0.102	0.572	-0.47	0.47	cg20694933	chr5	129905918	129905919	1	CHSY3	1	0	1	1	1	1	1	337876|CHSY3	1	0		0	1	337876|CHSY3	1	0		0	0		0	0		0	0	0	1	0	1	0.716440422322775	HCP	0.753683196438804	HCG	1	0
cg19652533	Two-sided Wilcoxon	bonferroni	3.60111997666368e-08	0.025851143909277	0.055	0.56	-0.505	0.505	cg19652533	chr5	129906047	129906048	1	CHSY3	1	0	1	1	1	1	1	337876|CHSY3	1	0		0	1	337876|CHSY3	1	0		0	0		0	0		0	0	0	1	0	1	0.681849551414769	HCP	0.765860013366006	HCG	0	1
cg01821923	Two-sided Wilcoxon	bonferroni	2.86337013311996e-08	0.0205551033724203	0.035	0.532	-0.497	0.497	cg01821923	chr5	135578681	135578682	1	SLC25A48_CXCL14	2	0	1	1	1	1	1	9547|CXCL14	1	0		0	1	9547|CXCL14	1	0		0	0		0	0		0	0	0	1	0	1	0.630073138378786	HCP	0.511577631219787	HCG	1	0
cg07368507	Two-sided Wilcoxon	bonferroni	3.17063659891587e-08	0.0227608587144414	0.118	0.737	-0.619	0.619	cg07368507	chr5	138438742	138438743	0		0	0	0	1	1	0	0		0	0		0	0		0	1	51308|REEP2	1	1	51308|REEP2	1	0		0	0	0	0	0	0	0.515743756786102	HCP	0.433577282617109	HCG	0	1
cg21640198	Two-sided Wilcoxon	bonferroni	2.76471023811092e-08	0.0198468595037126	0.112	0.412	-0.3	0.3	cg21640198	chr5	138716568	138716569	1	CTNNA1	1	0	0	0	0	0	0		0	0		0	0		0	0		0	0		0	0		0	0	1	0	1	0	0.177891517383434	LCP	0.190199939156301	LCG	0	0
cg20273725	Two-sided Wilcoxon	bonferroni	2.78063981051734e-08	0.0199612121693722	0.113	0.489	-0.376	0.376	cg20273725	chr5	141743541	141743542	0		0	0	0	0	0	0	0		0	0		0	0		0	0		0	0		0	0		0	0	1	0	1	0	0.210689731647815	LCP	0.158149841836983	LCG	0	0
cg09651145	Two-sided Wilcoxon	bonferroni	2.58446036476109e-08	0.0185529105528886	0	0.964	-0.964	0.964	cg09651145	chr5	149271581	149271582	0		0	0	0	1	0	0	0		0	0		0	0		0	1	134265|AFAP1L1	1	1	134265|AFAP1L1	1	1	chr5:149271577-149272076	1	1	0	0	0	0	0.804067990896338	HCP	0.737313225039003	HCG	1	0
cg00604840	Two-sided Wilcoxon	bonferroni	4.64923399504302e-08	0.0333751771261757	0.032	0.789	-0.757	0.757	cg00604840	chr5	154850613	154850614	1	FAXDC2	1	0	0	1	0	0	1	10826|FAXDC2	1	0		0	0		0	1	10826|FAXDC2	1	0		0	1	chr5:154850411-154850910	1	0	0	1	0	0	0.13935827489125	LCP	0.19759670781893	LCG	0	0
cg14614811	Two-sided Wilcoxon	bonferroni	3.76816302337928e-08	0.0270502858061515	0.118	0.834	-0.716	0.716	cg14614811	chr5	159972674	159972675	1	ADRA1B	1	0	0	0	0	0	0		0	0		0	0		0	0		0	0		0	0		0	0	1	0	1	0	0.741664407698563	HCP	0.682857242876146	HCG	1	0
cg24116317	Two-sided Wilcoxon	bonferroni	9.39958691613128e-09	0.00674762506196167	0.089	0.728	-0.639	0.639	cg24116317	chr5	172107712	172107713	1	STK10	1	0	0	1	1	1	1	6793|STK10	1	0		0	0		0	0		0	0		0	0		0	0	1	1	0	1	0.501922568904282	ICP	0.446378105012643	HCG	0	0
cg07068898	Two-sided Wilcoxon	bonferroni	3.14545653046442e-08	0.0225801000678531	0.111	0.551	-0.44	0.44	cg07068898	chr5	176640281	176640282	1	EIF4E1B	1	0	0	0	1	0	1	253314|EIF4E1B	1	0		0	0		0	0		0	0		0	1	chr5:176639949-176640448	1	0	1	1	0	1	0.184578020643594	LCP	0.235857270395163	LCG	0	0
cg25243752	Two-sided Wilcoxon	bonferroni	1.89982798090394e-09	0.00136381811368362	0.092	0.543	-0.451	0.451	cg25243752	chr5	176803185	176803186	0		0	0	0	0	0	0	0		0	0		0	0		0	0		0	0		0	0		0	0	1	0	1	0	0.243893230641447	ICP	0.226573882648136	LCG	0	0
cg10730712	Two-sided Wilcoxon	bonferroni	1.60714382140451e-08	0.0115371069220873	0.001	0.654	-0.653	0.653	cg10730712	chr5	178590826	178590827	0		0	0	0	1	0	0	0		0	0		0	0		0	1	91522|COL23A1	1	1	91522|COL23A1	1	0		0	0	0	0	0	0	0.78687519565898	HCP	0.678951509274006	HCG	0	1
cg26996818	Two-sided Wilcoxon	bonferroni	5.35757669087306e-09	0.0038460114336169	0	0.624	-0.624	0.624	cg26996818	chr5	178590852	178590853	0		0	0	0	1	0	0	0		0	0		0	0		0	1	91522|COL23A1	1	0		0	0		0	0	0	0	0	0	0.76810474392705	HCP	0.676652289394095	HCG	0	1
cg07765621	Two-sided Wilcoxon	bonferroni	8.13582885469333e-09	0.00584041864494557	0	0.34	-0.34	0.34	cg07765621	chr5	178591014	178591015	0		0	1	0	0	1	0	0		0	0		0	0		0	1	91522|COL23A1	1	0		0	0		0	0	0	0	0	0	0.711382113821138	HCP	0.6607686936703	HCG	0	1
cg20443707	Two-sided Wilcoxon	bonferroni	1.89286967787576e-08	0.013588229984386	0.164	0.742	-0.578	0.578	cg20443707	chr6	1766690	1766691	1	GMDS	1	0	0	0	0	0	1	2762|GMDS	1	0		0	0		0	0		0	0		0	0		0	0	1	1	0	1	0.387637506547931	ICP	0.365689310198355	HCG	0	0
cg06755262	Two-sided Wilcoxon	bonferroni	5.81104844254253e-08	0.0417154247915735	0.106	0.85	-0.744	0.744	cg06755262	chr6	14824206	14824207	0		0	0	0	0	0	0	0		0	0		0	0		0	0		0	0		0	1	chr6:14824047-14824546	1	1	1	0	1	0	0.283872620165628	ICP	0.284907789079525	LCG	0	0
cg08725892	Two-sided Wilcoxon	bonferroni	1.23331418742666e-08	0.00885351855842852	0.074	0.785	-0.711	0.711	cg08725892	chr6	29662209	29662210	0		0	0	0	0	0	1	1	4340|MOG	1	0		0	0		0	0		0	0		0	0		0	0	1	1	0	1	0.392700509149569	ICP	0.35073608785455	HCG	0	0
cg15910469	Two-sided Wilcoxon	bonferroni	1.72314944486301e-08	0.0123698695308714	0.133	0.945	-0.812	0.812	cg15910469	chr6	30836494	30836495	0		0	0	0	0	0	0	0		0	0		0	0		0	0		0	0		0	1	chr6:30836334-30836833	1	1	1	0	1	0	0.152779788038147	LCP	0.148396986610022	LCG	0	0
cg23916646	Two-sided Wilcoxon	bonferroni	1.12896572453329e-08	0.00810443850876363	0.188	0.757	-0.569	0.569	cg23916646	chr6	31776768	31776769	0		0	0	0	1	1	1	1	80737|VWA7	1	0		0	1	80737|VWA7	1	0		0	0		0	0		0	0	0	1	0	1	0.308525912758102	ICP	0.254218789755056	LCG	0	0
cg05569328	Two-sided Wilcoxon	bonferroni	4.85556696523604e-08	0.0348563672393221	0.043	0.482	-0.439	0.439	cg05569328	chr6	32076607	32076608	0		0	0	0	0	0	1	1	7148|TNXB	1	0		0	0		0	0		0	0		0	1	chr6:32076373-32076872	1	0	1	1	0	1	0.185381473383567	LCP	0.165171943026068	LCG	0	0
cg14630933	Two-sided Wilcoxon	bonferroni	4.46434190020955e-08	0.0320479033385203	0.036	0.655	-0.619	0.619	cg14630933	chr6	32108316	32108317	0		0	0	0	1	0	1	1	7148|TNXB	1	0		0	1	7148|TNXB	1	0		0	0		0	1	chr6:32107987-32108486	1	1	0	1	0	1	0.184700992223116	LCP	0.167919960258538	LCG	0	0
cg03543593	Two-sided Wilcoxon	bonferroni	4.25184029731568e-08	0.0305224308319223	0.133	0.817	-0.684	0.684	cg03543593	chr6	32108640	32108641	0		0	0	0	1	0	1	1	7148|TNXB	1	0		0	1	7148|TNXB	1	0		0	0		0	0		0	0	0	1	0	1	0.21558711016015	LCP	0.169125320403708	LCG	0	0
cg19268434	Two-sided Wilcoxon	bonferroni	4.84655409183167e-08	0.0347916670657865	0	0.343	-0.343	0.343	cg19268434	chr6	32109190	32109191	0		0	0	0	1	0	1	1	7148|TNXB	1	0		0	0		0	1	7148|TNXB	1	0		0	1	chr6:32109146-32109645	1	0	0	1	0	0	0.228246753246753	LCP	0.187715018452493	LCG	0	0
cg03639929	Two-sided Wilcoxon	bonferroni	3.91337637086988e-08	0.0280927201509814	0.081	0.609	-0.528	0.528	cg03639929	chr6	32797625	32797626	0		0	0	0	0	0	0	0		0	0		0	0		0	0		0	0		0	0		0	0	1	0	1	0	0.378449280994948	ICP	0.362956378944076	HCG	0	0
cg05592483	Two-sided Wilcoxon	bonferroni	1.03292975895137e-08	0.00741503088479865	0.243	0.87	-0.627	0.627	cg05592483	chr6	32826269	32826270	0		0	0	0	0	0	1	1	6891|TAP2	1	0		0	0		0	0		0	0		0	1	chr6:32825840-32826339	1	1	1	1	0	1	0.0904761904761905	LCP	0.136545248244699	LCG	0	0
cg18744458	Two-sided Wilcoxon	bonferroni	2.86151607095472e-09	0.00205417937275984	0.015	1	-0.985	0.985	cg18744458	chr6	33193070	33193071	0		0	0	0	0	1	1	0		0	1	1302|COL11A2	1	0		0	0		0	0		0	0		0	0	0	0	0	0	0.567114128798497	HCP	0.440499777347974	HCG	0	1
cg12936423	Two-sided Wilcoxon	bonferroni	1.7069785156035e-08	0.0122537842512519	0.005	0.605	-0.6	0.6	cg12936423	chr6	33193072	33193073	0		0	0	0	0	1	1	0		0	1	1302|COL11A2	1	0		0	0		0	0		0	0		0	0	0	0	0	0	0.568832656461522	HCP	0.440975607480559	HCG	0	1
cg03882777	Two-sided Wilcoxon	bonferroni	1.49850415810333e-08	0.0107572218895269	0.001	0.787	-0.786	0.786	cg03882777	chr6	33193188	33193189	0		0	0	0	0	1	1	0		0	1	1302|COL11A2	1	0		0	0		0	0		0	1	chr6:33193088-33193587	1	0	0	0	0	0	0.571117833359293	HCP	0.434219441843394	HCG	1	0
cg10010480	Two-sided Wilcoxon	bonferroni	3.85789021601515e-09	0.0027694405020295	0.013	0.789	-0.776	0.776	cg10010480	chr6	33193192	33193193	0		0	0	0	0	1	1	0		0	1	1302|COL11A2	1	0		0	0		0	0		0	1	chr6:33193088-33193587	1	0	0	0	0	0	0.572145023707062	HCP	0.434690779059008	HCG	1	0
cg09708959	Two-sided Wilcoxon	bonferroni	1.5774798681027e-08	0.0113241600803567	0	0.685	-0.685	0.685	cg09708959	chr6	33193330	33193331	0		0	0	0	0	1	1	0		0	1	1302|COL11A2	1	0		0	0		0	0		0	1	chr6:33193088-33193587	1	0	0	0	0	0	0.535936212698812	HCP	0.433748870822041	HCG	1	0
cg04960258	Two-sided Wilcoxon	bonferroni	6.92453126226753e-08	0.0497087171005642	0.267	0.961	-0.694	0.694	cg04960258	chr6	33212852	33212853	0		0	0	0	0	1	1	0		0	0		0	1	6015|RING1	1	0		0	0		0	0		0	0	0	0	0	0	0.444532181059127	ICP	0.391347580158769	HCG	0	1
cg20028058	Two-sided Wilcoxon	bonferroni	2.34118324588974e-08	0.0168065116962739	0.058	0.782	-0.724	0.724	cg20028058	chr6	33213635	33213636	0		0	0	0	0	1	1	0		0	0		0	0		0	0		0	0		0	0		0	0	1	0	1	0	0.432447811088588	ICP	0.366861556664997	HCG	0	1
cg10437217	Two-sided Wilcoxon	bonferroni	6.30706530086853e-08	0.0452761512514269	0.39	0.911	-0.521	0.521	cg10437217	chr6	33248037	33248038	0		0	0	0	0	1	0	0		0	0		0	0		0	0		0	0		0	0		0	0	1	0	1	0	0.489834447855437	ICP	0.563762171639688	HCG	0	1
cg07184988	Two-sided Wilcoxon	bonferroni	2.88807019366151e-08	0.0207324162150263	0.394	0.816	-0.422	0.422	cg07184988	chr6	33395280	33395281	0		0	0	0	0	1	1	1	3833|KIFC1	1	0		0	1	3833|KIFC1	1	0		0	0		0	0		0	0	0	1	0	1	0.245859213250518	LCP	0.290491977833168	LCG	0	0
cg00408678	Two-sided Wilcoxon	bonferroni	5.2294283318241e-08	0.0375401833999658	0.033	0.709	-0.676	0.676	cg00408678	chr6	36929865	36929866	0		0	0	0	0	0	0	0		0	0		0	0		0	0		0	0		0	1	chr6:36929426-36929925	1	0	1	0	1	0	0.268949680720554	LCP	0.227433664786385	LCG	0	0
cg03759063	Two-sided Wilcoxon	bonferroni	2.51179824909088e-08	0.0180312953828538	0.091	0.755	-0.664	0.664	cg03759063	chr6	36929870	36929871	0		0	0	0	0	0	0	0		0	0		0	0		0	0		0	0		0	1	chr6:36929426-36929925	1	1	1	0	1	0	0.267857142857143	LCP	0.227747042172286	LCG	0	0
cg24764103	Two-sided Wilcoxon	bonferroni	1.34915772190649e-10	9.68511758878682e-05	0.065	0.866	-0.801	0.801	cg24764103	chr6	37093176	37093177	0		0	0	0	0	0	1	0		0	0		0	0		0	0		0	0		0	1	chr6:37093142-37093641	1	1	1	0	1	0	0.283300198807157	LCP	0.268854731122872	LCG	0	0
cg00118137	Two-sided Wilcoxon	bonferroni	2.93630297799061e-10	0.000210786620099225	0.127	0.811	-0.684	0.684	cg00118137	chr6	37093353	37093354	0		0	0	0	0	0	1	0		0	0		0	0		0	0		0	0		0	1	chr6:37093142-37093641	1	0	1	0	1	0	0.248814460604377	LCP	0.285009523053041	LCG	0	0
cg25019722	Two-sided Wilcoxon	bonferroni	6.64489648043496e-08	0.0477013196703096	0.042	1	-0.958	0.958	cg25019722	chr6	37535834	37535835	0		0	0	0	0	0	0	0		0	0		0	0		0	0		0	0		0	0		0	0	1	0	1	0	0.522678475577026	HCP	0.462140035876754	HCG	1	0
cg08126542	Two-sided Wilcoxon	bonferroni	4.19783772661484e-09	0.00301347658177863	0.029	0.646	-0.617	0.617	cg08126542	chr6	37536342	37536343	0		0	0	0	0	0	0	0		0	0		0	0		0	0		0	0		0	0		0	0	1	0	1	0	0.559481743227326	HCP	0.462263607610359	HCG	1	0
cg27291698	Two-sided Wilcoxon	bonferroni	4.40252548612026e-08	0.0316041455556823	0	0.736	-0.736	0.736	cg27291698	chr6	43308840	43308841	1	CRIP3	1	0	0	1	1	0	0		0	0		0	0		0	1	401262|CRIP3	1	0		0	1	chr6:43308609-43309108	1	0	0	0	0	0	0.42064043890509	ICP	0.339196906603212	LCG	1	0
cg13097407	Two-sided Wilcoxon	bonferroni	7.10490507952521e-09	0.00510035558000829	0.006	0.848	-0.842	0.842	cg13097407	chr6	43308920	43308921	1	CRIP3	1	0	0	1	1	0	0		0	0		0	0		0	1	401262|CRIP3	1	0		0	1	chr6:43308609-43309108	1	0	0	0	0	0	0.436532296569129	ICP	0.337641644405455	LCG	1	0
cg25610702	Two-sided Wilcoxon	bonferroni	6.45867165108156e-08	0.0463644786613201	0.024	0.996	-0.972	0.972	cg25610702	chr6	43309006	43309007	1	CRIP3	1	0	0	1	1	0	0		0	0		0	0		0	1	401262|CRIP3	1	0		0	1	chr6:43308609-43309108	1	0	0	0	0	0	0.460475243775443	ICP	0.336389000213436	LCG	0	1
cg18735214	Two-sided Wilcoxon	bonferroni	1.23135761200579e-08	0.00883947300784922	0.077	0.702	-0.625	0.625	cg18735214	chr6	43309018	43309019	1	CRIP3	1	0	0	1	1	0	0		0	0		0	0		0	1	401262|CRIP3	1	0		0	1	chr6:43308609-43309108	1	0	0	0	0	0	0.46223614336923	ICP	0.338062574746345	LCG	0	1
cg14238325	Two-sided Wilcoxon	bonferroni	4.92364870237173e-08	0.0353451015207938	0.108	0.848	-0.74	0.74	cg14238325	chr6	43309043	43309044	1	CRIP3	1	0	0	1	1	0	0		0	0		0	0		0	1	401262|CRIP3	1	0		0	1	chr6:43308609-43309108	1	0	0	0	0	0	0.468402727734751	ICP	0.3423015625	LCG	0	1
cg08701952	Two-sided Wilcoxon	bonferroni	2.85267747980004e-08	0.0204783446635917	0	0.76	-0.76	0.76	cg08701952	chr6	46492021	46492022	0		0	0	0	1	1	0	0		0	0		0	0		0	0		0	0		0	1	chr6:46491747-46492246	1	0	1	0	1	0	0.705119311875694	HCP	0.644670842918125	HCG	0	1
cg22180201	Two-sided Wilcoxon	bonferroni	8.53082641913761e-09	0.0061239731765478	0.028	0.817	-0.789	0.789	cg22180201	chr6	70957155	70957156	0		0	0	0	1	1	0	0		0	0		0	0		0	1	135152|B3GAT2	1	0		0	0		0	0	0	0	0	0	0.788876178087999	HCP	0.737020439039079	HCG	1	0
cg20832137	Two-sided Wilcoxon	bonferroni	2.16834855679469e-08	0.0155657936837486	0.004	0.345	-0.341	0.341	cg20832137	chr6	70957402	70957403	0		0	0	0	1	1	0	0		0	0		0	0		0	1	135152|B3GAT2	1	0		0	0		0	0	0	0	0	0	0.706097253716301	HCP	0.71226865294786	HCG	1	0
cg05259836	Two-sided Wilcoxon	bonferroni	3.7318412766788e-08	0.0267895450624175	0.07	0.747	-0.677	0.677	cg05259836	chr6	73580793	73580794	0		0	0	0	0	0	0	0		0	0		0	0		0	0		0	0		0	1	chr6:73580785-73581284	1	1	1	0	1	0	0.337435842790417	ICP	0.247353530853197	LCG	0	0
cg07004443	Two-sided Wilcoxon	bonferroni	1.38454192421829e-08	0.00993912803887039	0.049	0.477	-0.428	0.428	cg07004443	chr6	75206729	75206730	0		0	1	0	0	1	0	0		0	1	1303|COL12A1	1	0		0	0		0	0		0	0		0	0	0	0	0	0	0.698534123948489	HCP	0.657330989724175	HCG	0	1
cg14823162	Two-sided Wilcoxon	bonferroni	4.92285848621112e-08	0.0353394288434546	0	0.726	-0.726	0.726	cg14823162	chr6	98833752	98833753	0		0	1	0	0	1	0	0		0	1	5454|POU3F2	1	0		0	0		0	0		0	0		0	0	0	0	0	0	0.721760240270185	HCP	0.778264270987764	HCG	1	0
cg24811138	Two-sided Wilcoxon	bonferroni	5.21204692507601e-08	0.0374154085382276	0.225	0.816	-0.591	0.591	cg24811138	chr6	111692953	111692954	1	FYN	1	0	0	0	0	1	1	2534|FYN	1	0		0	0		0	0		0	0		0	1	chr6:111692812-111693311	1	1	1	1	0	1	0.230284421460892	LCP	0.199983340274885	LCG	0	0
cg20172795	Two-sided Wilcoxon	bonferroni	9.47963673097772e-09	0.00680508994224659	0.053	0.409	-0.356	0.356	cg20172795	chr6	127120054	127120055	1	RSPO3	1	0	1	1	1	1	1	84870|RSPO3	1	0		0	1	84870|RSPO3	1	0		0	0		0	1	chr6:127119782-127120281	1	1	0	1	0	1	0.743024482520281	HCP	0.700432195674792	HCG	0	1
cg06437464	Two-sided Wilcoxon	bonferroni	3.89001880435967e-08	0.0279250445897285	0.152	0.76	-0.608	0.608	cg06437464	chr6	127120559	127120560	1	RSPO3	1	0	1	1	1	1	1	84870|RSPO3	1	0		0	1	84870|RSPO3	1	0		0	0		0	1	chr6:127120510-127121009	1	1	0	1	0	1	0.61417556346382	HCP	0.675441412065635	HCG	1	0
cg18065409	Two-sided Wilcoxon	bonferroni	1.1270446866086e-09	0.000809064806907597	0.081	0.352	-0.271	0.271	cg18065409	chr6	127515452	127515453	1	SOGA3	1	1	1	0	1	1	0		0	0		0	0		0	0		0	0		0	1	chr6:127515366-127515865	1	0	1	0	1	0	0.72689659081248	HCP	0.652768845104992	HCG	0	1
cg00351119	Two-sided Wilcoxon	bonferroni	1.97207673052215e-08	0.0141568289007955	0.606	0.929	-0.323	0.323	cg00351119	chr6	143515610	143515611	0		0	1	0	0	1	0	0		0	1	2519|FUCA2	1	0		0	0		0	0		0	0		0	0	0	0	0	0	0.213064199607513	LCP	0.185319745002666	LCG	0	0
cg12240306	Two-sided Wilcoxon	bonferroni	1.29649111465972e-08	0.00930704297534085	0	0.301	-0.301	0.301	cg12240306	chr6	150866540	150866541	1	MTHFD1L	1	0	1	1	0	1	1	25902|MTHFD1L	1	0		0	1	25902|MTHFD1L	1	0		0	0		0	1	chr6:150866199-150866698	1	1	0	1	0	1	0.828946871934194	HCP	0.746872835872576	HCG	1	0
cg01321962	Two-sided Wilcoxon	bonferroni	9.30695084696541e-09	0.00668112496280598	0.195	0.928	-0.733	0.733	cg01321962	chr6	151805306	151805307	1	ESR1	1	0	0	0	1	1	1	2099|ESR1	1	0		0	0		0	0		0	0		0	0		0	0	1	1	0	1	0.256694606598628	ICP	0.287647729777914	LCG	0	0
cg15204880	Two-sided Wilcoxon	bonferroni	2.34013813473387e-08	0.016799009219526	0.129	0.69	-0.561	0.561	cg15204880	chr6	157649934	157649935	1	ZDHHC14	1	0	0	0	0	0	1	79683|ZDHHC14	1	0		0	0		0	0		0	0		0	0		0	0	1	1	0	1	0.295528540067802	LCP	0.263693310657596	LCG	0	0
cg27204685	Two-sided Wilcoxon	bonferroni	3.72698671473823e-08	0.0267546959098885	0.146	0.957	-0.811	0.811	cg27204685	chr6	158018763	158018764	1	SYNJ2	1	0	0	0	0	1	1	8871|SYNJ2	1	0		0	0		0	0		0	0		0	0		0	0	1	1	0	1	0.344139307591713	ICP	0.341782805625693	LCG	0	0
cg06327227	Two-sided Wilcoxon	bonferroni	3.32943711577945e-08	0.023900830456819	0.153	0.89	-0.737	0.737	cg06327227	chr6	158018870	158018871	1	SYNJ2	1	0	0	0	0	1	1	8871|SYNJ2	1	0		0	0		0	0		0	0		0	1	chr6:158018797-158019296	1	0	1	1	0	1	0.334002835096853	ICP	0.333846167514073	LCG	0	0
cg03171472	Two-sided Wilcoxon	bonferroni	2.24558212639599e-08	0.0161202256758313	0.185	0.794	-0.609	0.609	cg03171472	chr6	158019225	158019226	1	SYNJ2	1	0	0	0	0	1	1	8871|SYNJ2	1	0		0	0		0	0		0	0		0	1	chr6:158018797-158019296	1	0	1	1	0	1	0.322497847254421	ICP	0.304408433049144	LCG	0	0
cg00221805	Two-sided Wilcoxon	bonferroni	1.07991205347019e-08	0.00775229986352324	0.291	0.893	-0.602	0.602	cg00221805	chr6	158019252	158019253	1	SYNJ2	1	0	0	0	0	1	1	8871|SYNJ2	1	0		0	0		0	0		0	0		0	1	chr6:158018797-158019296	1	0	1	1	0	1	0.321178837654199	ICP	0.302139558225545	LCG	0	0
cg00541718	Two-sided Wilcoxon	bonferroni	5.94031083808816e-08	0.0426433529947332	0.101	0.972	-0.871	0.871	cg00541718	chr7	591186	591187	1	PRKAR1B	1	0	0	0	0	0	1	5575|PRKAR1B	1	0		0	0		0	0		0	0		0	0		0	0	1	1	0	1	0.436560038195273	ICP	0.443038920089218	HCG	0	1
cg00141684	Two-sided Wilcoxon	bonferroni	3.6840514793325e-11	2.64464793115954e-05	0.153	0.699	-0.546	0.546	cg00141684	chr7	916452	916453	1	ADAP1	1	0	0	0	0	1	1	11033|ADAP1	1	0		0	0		0	0		0	0		0	0		0	0	1	1	0	1	0.419849410737669	ICP	0.430013664146289	HCG	0	0
cg06788394	Two-sided Wilcoxon	bonferroni	1.81182831226707e-08	0.0130064631955729	0.421	0.702	-0.281	0.281	cg06788394	chr7	1692642	1692643	1	ELFN1	1	0	1	1	0	1	1	392617|ELFN1	1	0		0	1	392617|ELFN1	1	0		0	0		0	0		0	0	0	1	0	1	0.358443924017694	LCP	0.346607034970851	LCG	0	0
cg00267355	Two-sided Wilcoxon	bonferroni	2.34013813473387e-08	0.016799009219526	0.154	0.826	-0.672	0.672	cg00267355	chr7	2618674	2618675	0		0	0	0	0	0	0	0		0	0		0	0		0	0		0	0		0	0		0	0	1	0	1	0	0.415685714965161	ICP	0.419271860618014	HCG	0	0
cg04336379	Two-sided Wilcoxon	bonferroni	4.33009595115149e-08	0.0310841999987741	0	0.657	-0.657	0.657	cg04336379	chr7	5072038	5072039	1	RBAK-RBAKDN	1	0	0	1	0	0	1	100533952|RBAK-RBAKDN	1	0		0	0		0	0		0	0		0	1	chr7:5071813-5072312	1	0	1	1	0	1	0.446097883597884	ICP	0.42465644159699	HCG	1	0
cg06010020	Two-sided Wilcoxon	bonferroni	6.43562972884899e-08	0.0461990689967045	0.005	0.596	-0.591	0.591	cg06010020	chr7	5072436	5072437	1	RBAK-RBAKDN_RBAKDN	2	0	0	1	0	0	1	100533952|RBAK-RBAKDN	1	0		0	0		0	0		0	0		0	0		0	0	1	1	0	1	0.457586299170458	ICP	0.38368937257359	HCG	1	0
cg07964975	Two-sided Wilcoxon	bonferroni	6.40577948116e-08	0.0459847848146344	0.602	0.202	0.4	0.4	cg07964975	chr7	11253045	11253046	0		0	0	0	1	0	0	0		0	0		0	0		0	0		0	0		0	0		0	0	1	0	1	0	0.154443292893576	LCP	0.172747357572036	LCG	0	0
cg01475952	Two-sided Wilcoxon	bonferroni	3.3102009415123e-08	0.0237627408867779	0.094	0.771	-0.677	0.677	cg01475952	chr7	29147013	29147014	1	CHN2_CPVL	2	0	0	1	1	0	1	54504|CPVL	1	0		0	0		0	0		0	0		0	0		0	0	1	1	0	1	0.508293204922418	ICP	0.43868007223957	HCG	0	0
cg18961681	Two-sided Wilcoxon	bonferroni	4.41025820696775e-08	0.0316596559748669	0.181	0.759	-0.578	0.578	cg18961681	chr7	32428045	32428046	1	PDE1C	1	0	0	1	0	0	0		0	0		0	0		0	0		0	0		0	1	chr7:32427612-32428111	1	1	1	0	1	0	0.590547102175009	HCP	0.490334491243245	HCG	1	0
cg05443973	Two-sided Wilcoxon	bonferroni	8.5510762028535e-09	0.00613850976728522	0.065	0.706	-0.641	0.641	cg05443973	chr7	33110082	33110083	1	BBS9	1	1	1	0	1	1	0		0	1	6100|RP9	1	0		0	0		0	0		0	0		0	0	0	0	0	0	0.821268202610265	HCP	0.670237188365651	HCG	0	1
cg25726664	Two-sided Wilcoxon	bonferroni	5.3688771710456e-08	0.0385412364151548	0.041	0.706	-0.665	0.665	cg25726664	chr7	42238208	42238209	0		0	0	0	1	1	0	0		0	1	2737|GLI3	1	0		0	0		0	0		0	1	chr7:42237824-42238323	1	1	0	0	0	0	0.719937318570658	HCP	0.796971496057965	HCG	0	1
cg02483271	Two-sided Wilcoxon	bonferroni	3.13643815958192e-08	0.0225153604299011	0.353	1	-0.647	0.647	cg02483271	chr7	42238351	42238352	0		0	0	0	1	1	0	0		0	1	2737|GLI3	1	0		0	0		0	0		0	0		0	0	0	0	0	0	0.701221762585888	HCP	0.775819982241631	HCG	0	1
cg07910986	Two-sided Wilcoxon	bonferroni	2.23655216028523e-08	0.01605540279991	0.038	0.418	-0.38	0.38	cg07910986	chr7	45921712	45921713	1	IGFBP3	1	0	0	1	1	0	0		0	0		0	0		0	1	3486|IGFBP3	1	0		0	0		0	0	0	0	0	0	0.910622726080705	HCP	0.831613607837384	HCG	1	0
cg10094651	Two-sided Wilcoxon	bonferroni	1.90067331786523e-08	0.01364424950656	0.002	0.77	-0.768	0.768	cg10094651	chr7	45922179	45922180	0		0	0	0	1	1	0	0		0	1	3486|IGFBP3	1	0		0	0		0	0		0	1	chr7:45922100-45922599	1	1	0	0	0	0	0.760496958408465	HCP	0.830380651660424	HCG	0	1
cg09578113	Two-sided Wilcoxon	bonferroni	1.89372582018625e-08	0.0135943759218218	0.209	0.693	-0.484	0.484	cg09578113	chr7	47380555	47380556	1	TNS3	1	0	0	0	0	0	1	64759|TNS3	1	0		0	0		0	0		0	0		0	0		0	0	1	1	0	1	0.317533583752467	LCP	0.343518483768062	LCG	0	0
cg11738162	Two-sided Wilcoxon	bonferroni	6.67505621947791e-08	0.0479178255793929	0	0.568	-0.568	0.568	cg11738162	chr7	55572789	55572790	1	VOPP1	1	0	0	1	1	0	0		0	0		0	0		0	1	81552|VOPP1	1	0		0	0		0	0	0	0	0	0	0.803167144935901	HCP	0.743204795943144	HCG	1	0
cg00087244	Two-sided Wilcoxon	bonferroni	2.34986724310477e-09	0.00168688509860416	0.108	0.939	-0.831	0.831	cg00087244	chr7	74628171	74628172	0		0	0	0	0	0	0	0		0	0		0	0		0	0		0	0		0	1	chr7:74627976-74628475	1	1	1	0	1	0	0.42133154414315	ICP	0.368847315751001	HCG	0	0
cg21686577	Two-sided Wilcoxon	bonferroni	6.23244986010717e-08	0.0447405138637598	0	0.461	-0.461	0.461	cg21686577	chr7	76280587	76280588	1	SRRM3	1	0	0	0	1	0	1	222183|SRRM3	1	0		0	0		0	0		0	0		0	0		0	0	1	1	0	1	0.515251109024382	HCP	0.560513306122449	HCG	1	0
cg23342755	Two-sided Wilcoxon	bonferroni	1.89543912575103e-08	0.0136066751256814	0.198	0.754	-0.556	0.556	cg23342755	chr7	76423696	76423697	1	ZP3	1	0	0	0	1	0	1	7784|ZP3	1	0		0	0		0	0		0	0		0	1	chr7:76423403-76423902	1	1	1	1	0	1	0.265734265734266	LCP	0.245370582348362	LCG	0	0
cg23697855	Two-sided Wilcoxon	bonferroni	7.98319568241466e-09	0.00573084878536092	0.005	0.801	-0.796	0.796	cg23697855	chr7	90320982	90320983	0		0	0	0	1	0	0	0		0	0		0	0		0	0		0	0		0	0		0	0	1	0	1	0	0.674079453724341	HCP	0.53244139373035	HCG	1	0
cg05663341	Two-sided Wilcoxon	bonferroni	4.4163459397885e-08	0.0317033576172034	0.133	0.973	-0.84	0.84	cg05663341	chr7	97005348	97005349	1	DLX6-AS1	1	0	0	1	1	0	0		0	0		0	0		0	1	1750|DLX6	1	0		0	1	chr7:97005220-97005719	1	0	0	0	0	0	0.704129658682413	HCP	0.729695931333054	HCG	1	0
cg13801056	Two-sided Wilcoxon	bonferroni	1.92669922032714e-08	0.0138310800910092	0.039	0.932	-0.893	0.893	cg13801056	chr7	100168844	100168845	0		0	0	0	1	1	1	0		0	0		0	0		0	1	79690|GAL3ST4	1	0		0	1	chr7:100168455-100168954	1	1	0	0	0	0	0.355040642810427	ICP	0.272083453432001	LCG	0	0
cg09267051	Two-sided Wilcoxon	bonferroni	2.21367343820397e-08	0.0158911646904286	0.023	0.625	-0.602	0.602	cg09267051	chr7	101300187	101300188	1	LNCPRESS1	1	0	1	0	0	1	0		0	0		0	0		0	0		0	0		0	0		0	0	1	0	1	0	0.582533138503288	ICP	0.5399207416296	HCG	0	0
cg21837025	Two-sided Wilcoxon	bonferroni	4.37185068959204e-08	0.031383942234333	0	0.643	-0.643	0.643	cg21837025	chr7	101804625	101804626	0		0	0	0	0	0	0	0		0	0		0	0		0	0		0	0		0	0		0	0	1	0	1	0	0.295700544209491	LCP	0.297115568934174	LCG	0	0
cg12918473	Two-sided Wilcoxon	bonferroni	7.5708502081365e-09	0.0054348408138137	0.012	0.282	-0.27	0.27	cg12918473	chr7	117322462	117322463	1	WNT2	1	0	1	0	0	1	1	7472|WNT2	1	0		0	1	7472|WNT2	1	0		0	0		0	0		0	0	0	1	0	1	0.75098814229249	HCP	0.652820490329372	HCG	0	1
cg01725608	Two-sided Wilcoxon	bonferroni	6.92453126226753e-08	0.0497087171005642	0.052	0.571	-0.519	0.519	cg01725608	chr7	121329612	121329613	1	WNT16	1	0	1	0	0	1	1	51384|WNT16	1	0		0	1	51384|WNT16	1	0		0	0		0	0		0	0	0	1	0	1	0.631118464758896	HCP	0.617481178473978	HCG	1	0
cg02383785	Two-sided Wilcoxon	bonferroni	1.62367066818566e-08	0.0116557472054643	0.031	0.471	-0.44	0.44	cg02383785	chr7	128168795	128168796	0		0	0	0	0	0	0	0		0	0		0	0		0	0		0	0		0	0		0	0	1	0	1	0	0.440149967994635	ICP	0.511844022435663	HCG	1	0
cg16970086	Two-sided Wilcoxon	bonferroni	4.67873455511569e-09	0.00335869510267357	0.26	0.903	-0.643	0.643	cg16970086	chr7	128211765	128211766	0		0	0	1	0	0	1	0		0	0		0	0		0	0		0	0		0	1	chr7:128211574-128212073	1	0	1	0	1	0	0.251855779427359	LCP	0.251656184486373	LCG	0	0
cg08429817	Two-sided Wilcoxon	bonferroni	5.82579037632898e-08	0.0418212518271303	0.129	0.964	-0.835	0.835	cg08429817	chr7	134315739	134315740	1	SLC35B4	1	0	1	0	0	1	1	84912|SLC35B4	1	0		0	1	84912|SLC35B4	1	0		0	0		0	1	chr7:134315561-134316060	1	1	0	1	0	1	0.45065370820317	ICP	0.580646304522216	HCG	0	1
cg26679964	Two-sided Wilcoxon	bonferroni	3.28557707269788e-08	0.0235859749971519	0.006	0.923	-0.917	0.917	cg26679964	chr7	143279448	143279449	1	LOC105375545	1	1	0	0	1	0	0		0	1	135932|TMEM139	1	0		0	0		0	0		0	1	chr7:143279358-143279857	1	1	0	0	0	0	0.202487524762406	LCP	0.204959954188327	LCG	0	0
cg09132846	Two-sided Wilcoxon	bonferroni	3.84109679811762e-08	0.0275738511188391	0.044	0.889	-0.845	0.845	cg09132846	chr7	143279666	143279667	1	LOC105375545	1	0	0	1	0	0	0		0	0		0	0		0	1	135932|TMEM139	1	1	135932|TMEM139	1	1	chr7:143279358-143279857	1	0	0	0	0	0	0.18070652173913	LCP	0.197752821328772	LCG	0	0
cg19507256	Two-sided Wilcoxon	bonferroni	3.73346069127892e-08	0.0268011702568425	0.219	0.853	-0.634	0.634	cg19507256	chr7	149855389	149855390	1	ZNF862	1	0	0	0	1	1	1	643641|ZNF862	1	0		0	0		0	0		0	0		0	1	chr7:149855245-149855744	1	1	1	1	0	1	0.25345760932242	LCP	0.297650839039526	LCG	0	0
cg07920930	Two-sided Wilcoxon	bonferroni	2.63009925627727e-08	0.0188805357250823	0.099	0.468	-0.369	0.369	cg07920930	chr7	158589192	158589193	0		0	1	0	0	1	0	0		0	1	5799|PTPRN2	1	0		0	0		0	0		0	0		0	0	0	0	0	0	0.426653649011472	ICP	0.550086011479356	HCG	0	1
cg00902636	Two-sided Wilcoxon	bonferroni	1.59347077217665e-08	0.0114389530239782	0.152	0.817	-0.665	0.665	cg00902636	chr8	21788295	21788296	1	GFRA2	1	0	0	1	0	1	1	2675|GFRA2	1	0		0	0		0	0		0	0		0	0		0	0	1	1	0	1	0.882324682672702	HCP	0.767902190626446	HCG	1	0
cg18191428	Two-sided Wilcoxon	bonferroni	5.26484297208161e-08	0.037794412353104	0.002	0.774	-0.772	0.772	cg18191428	chr8	21788409	21788410	1	GFRA2	1	0	0	1	0	1	1	2675|GFRA2	1	0		0	0		0	0		0	0		0	0		0	0	1	1	0	1	0.874707306425368	HCP	0.772441339528922	HCG	1	0
cg10357242	Two-sided Wilcoxon	bonferroni	4.75311340325558e-08	0.0341208900011466	0.932	0.312	0.62	0.62	cg10357242	chr8	26392324	26392325	1	BNIP3L	1	0	0	0	1	1	1	665|BNIP3L	1	0		0	0		0	0		0	0		0	0		0	0	1	1	0	1	0.214634697393318	LCP	0.198080905588146	LCG	0	0
cg05899953	Two-sided Wilcoxon	bonferroni	6.77294052432994e-08	0.0486205017655759	0.026	0.762	-0.736	0.736	cg05899953	chr8	27837153	27837154	1	PBK	1	0	1	0	1	1	1	55872|PBK	1	0		0	1	55872|PBK	1	0		0	0		0	0		0	0	0	1	0	1	0.594637518684604	HCP	0.496881161769067	HCG	0	1
cg27498387	Two-sided Wilcoxon	bonferroni	1.37048561978096e-08	0.00983822288958437	0.041	0.988	-0.947	0.947	cg27498387	chr8	41798271	41798272	1	ANK1	1	0	0	0	1	0	0		0	1	286|ANK1	1	0		0	0		0	0		0	0		0	0	0	0	0	0	0.523564581315341	ICP	0.487152365043541	HCG	1	0
cg25154801	Two-sided Wilcoxon	bonferroni	1.35600791322104e-08	0.00973429264616508	0.047	0.682	-0.635	0.635	cg25154801	chr8	41798308	41798309	1	ANK1	1	0	0	0	1	0	0		0	1	286|ANK1	1	0		0	0		0	0		0	0		0	0	0	0	0	0	0.525498828775435	ICP	0.485484512235971	HCG	1	0
cg00783104	Two-sided Wilcoxon	bonferroni	5.42380271168767e-08	0.0389355270982296	0.032	0.383	-0.351	0.351	cg00783104	chr8	41798376	41798377	1	ANK1	1	0	0	0	1	0	0		0	1	286|ANK1	1	0		0	0		0	0		0	0		0	0	0	0	0	0	0.51370057944287	ICP	0.483825210075293	HCG	1	0
cg15245709	Two-sided Wilcoxon	bonferroni	1.44597706355878e-09	0.00103801487875456	0.182	0.722	-0.54	0.54	cg15245709	chr8	47188458	47188459	0		0	1	0	0	1	0	0		0	0		0	0		0	0		0	0		0	1	chr8:47188405-47188904	1	1	1	0	1	0	0.51778171412999	ICP	0.462635372104675	HCG	0	1
cg12070159	Two-sided Wilcoxon	bonferroni	5.29206666593165e-09	0.00379898414507236	0.201	0.938	-0.737	0.737	cg12070159	chr8	53876765	53876766	1	RGS20	1	0	0	1	1	0	1	8601|RGS20	1	0		0	0		0	0		0	0		0	0		0	0	1	1	0	1	0.670523436810728	HCP	0.647663271628574	HCG	0	1
cg27106513	Two-sided Wilcoxon	bonferroni	7.48476143190388e-09	0.00537304078055225	0.013	0.59	-0.577	0.577	cg27106513	chr8	53877812	53877813	1	RGS20	1	0	0	0	1	0	1	8601|RGS20	1	0		0	0		0	0		0	0		0	1	chr8:53877730-53878229	1	0	1	1	0	1	0.707420329026297	HCP	0.635474301987021	HCG	1	0
cg16510548	Two-sided Wilcoxon	bonferroni	2.83318994069621e-08	0.0203384506358795	0	0.729	-0.729	0.729	cg16510548	chr8	64575610	64575611	1	LOC401463	1	1	0	0	1	1	0		0	1	27319|BHLHE22	1	0		0	0		0	0		0	0		0	0	0	0	0	0	0.684938663768782	HCP	0.639946688879634	HCG	0	1
cg23778149	Two-sided Wilcoxon	bonferroni	2.77695663690557e-08	0.0199347719919558	0.085	0.695	-0.61	0.61	cg23778149	chr8	64577096	64577097	1	LOC401463	1	1	1	1	1	1	0		0	1	27319|BHLHE22	1	0		0	0		0	0		0	0		0	0	0	0	0	0	0.641006951530878	ICP	0.648874081462589	HCG	0	1
cg14588078	Two-sided Wilcoxon	bonferroni	6.50884802573227e-08	0.0467246767914427	0.007	0.693	-0.686	0.686	cg14588078	chr8	64577306	64577307	1	LOC401463	1	1	1	1	1	1	0		0	1	27319|BHLHE22	1	0		0	0		0	0		0	1	chr8:64577291-64577790	1	0	0	0	0	0	0.658562551063356	ICP	0.648203007342662	HCG	0	1
cg22585595	Two-sided Wilcoxon	bonferroni	8.78039170076457e-09	0.00630312710787766	0.045	0.688	-0.643	0.643	cg22585595	chr8	64577324	64577325	1	LOC401463	1	1	1	1	1	1	0		0	1	27319|BHLHE22	1	0		0	0		0	0		0	1	chr8:64577291-64577790	1	0	0	0	0	0	0.634920634920635	ICP	0.648203007342662	HCG	0	1
cg12874181	Two-sided Wilcoxon	bonferroni	6.70071139044443e-08	0.0481019948159	0	0.8	-0.8	0.8	cg12874181	chr8	64577349	64577350	1	LOC401463	1	1	1	1	1	1	0		0	1	27319|BHLHE22	1	0		0	0		0	0		0	1	chr8:64577291-64577790	1	1	0	0	0	0	0.622573977920048	ICP	0.646572308598962	HCG	0	1
cg08716391	Two-sided Wilcoxon	bonferroni	3.94018236250103e-08	0.0282851507147444	0.919	0.321	0.598	0.598	cg08716391	chr8	66092293	66092294	1	DNAJC5B	1	0	0	0	0	0	1	85479|DNAJC5B	1	0		0	0		0	0		0	0		0	1	chr8:66092136-66092635	1	0	1	1	0	1	0.216843922307105	LCP	0.180736341208279	LCG	0	0
cg04725636	Two-sided Wilcoxon	bonferroni	5.43300437753827e-08	0.0390015825447713	0.822	0.271	0.551	0.551	cg04725636	chr8	66092303	66092304	1	DNAJC5B	1	0	0	0	0	0	1	85479|DNAJC5B	1	0		0	0		0	0		0	0		0	1	chr8:66092136-66092635	1	1	1	1	0	1	0.218014916810098	LCP	0.180736341208279	LCG	0	0
cg15628222	Two-sided Wilcoxon	bonferroni	2.66057126173582e-08	0.0190992832823472	0.166	0.555	-0.389	0.389	cg15628222	chr8	70608754	70608755	1	LACTB2-AS1	1	0	0	1	1	0	0		0	0		0	0		0	1	23471|TRAM1	1	1	23471|TRAM1	1	0		0	0	0	0	0	0	0.705631740114499	HCP	0.708625008219702	HCG	0	1
cg20035127	Two-sided Wilcoxon	bonferroni	6.16537059888644e-08	0.0442589759959902	0.898	0.167	0.731	0.731	cg20035127	chr8	79907242	79907243	0		0	0	0	0	0	0	0		0	0		0	0		0	0		0	0		0	1	chr8:79906862-79907361	1	1	1	0	1	0	0.0906200317965024	LCP	0.164916817066963	LCG	0	0
cg08508368	Two-sided Wilcoxon	bonferroni	1.84156992987364e-08	0.0132199675613881	0	0.4	-0.4	0.4	cg08508368	chr8	85245135	85245136	1	CA13	1	0	0	1	0	1	0		0	0		0	0		0	1	377677|CA13	1	0		0	1	chr8:85244900-85245399	1	0	0	0	0	0	0.616883116883117	HCP	0.551204081632653	HCG	0	1
cg25223327	Two-sided Wilcoxon	bonferroni	2.26372457174129e-08	0.0162504637596849	0.939	0.355	0.584	0.584	cg25223327	chr8	86417194	86417195	1	WWP1	1	0	0	1	0	0	1	11059|WWP1	1	0		0	0		0	0		0	0		0	1	chr8:86416894-86417393	1	1	1	1	0	1	0.133682314533378	LCP	0.127366007861523	LCG	0	0
cg17308545	Two-sided Wilcoxon	bonferroni	3.44718269837352e-08	0.0247460836058521	0	0.68	-0.68	0.68	cg17308545	chr8	92138603	92138604	0		0	0	0	0	0	0	0		0	0		0	0		0	0		0	0		0	0		0	0	1	0	1	0	0.350177602037397	ICP	0.310779270398489	LCG	0	0
cg20813862	Two-sided Wilcoxon	bonferroni	1.23116433666966e-08	0.00883808555379026	0.962	0.31	0.652	0.652	cg20813862	chr8	97266333	97266334	0		0	0	0	0	0	0	0		0	0		0	0		0	0		0	0		0	1	chr8:97266171-97266670	1	1	1	0	1	0	0.0930035243440804	LCP	0.0720233805989269	LCG	0	0
cg14424052	Two-sided Wilcoxon	bonferroni	4.22430638930466e-08	0.030324774818518	0.33	0.851	-0.521	0.521	cg14424052	chr8	98064309	98064310	0		0	0	0	1	0	0	0		0	0		0	0		0	1	203111|ERICH5	1	0		0	0		0	0	0	0	0	0	0.69315858669989	HCP	0.604726948138329	HCG	0	1
cg05087842	Two-sided Wilcoxon	bonferroni	1.23192883987007e-08	0.00884357364704487	0.201	0.813	-0.612	0.612	cg05087842	chr8	98064377	98064378	0		0	0	0	1	0	0	1	203111|ERICH5	1	0		0	0		0	1	203111|ERICH5	1	0		0	0		0	0	0	1	0	0	0.694731903855176	HCP	0.61717076063667	HCG	0	1
cg12845520	Two-sided Wilcoxon	bonferroni	7.20401950105432e-09	0.00517150625510485	0.001	0.879	-0.878	0.878	cg12845520	chr8	98064506	98064507	0		0	0	0	1	0	0	1	203111|ERICH5	1	0		0	0		0	1	203111|ERICH5	1	0		0	1	chr8:98064476-98064975	1	1	0	1	0	0	0.663576327152654	HCP	0.637966651791148	HCG	0	1
cg26989202	Two-sided Wilcoxon	bonferroni	1.32832864176489e-08	0.00953559312091913	0	0.744	-0.744	0.744	cg26989202	chr8	98064609	98064610	1	ERICH5	1	0	0	1	0	0	1	203111|ERICH5	1	0		0	0		0	1	203111|ERICH5	1	0		0	1	chr8:98064476-98064975	1	0	0	1	0	0	0.67476725603105	HCP	0.638664446329636	HCG	1	0
cg00583001	Two-sided Wilcoxon	bonferroni	6.68675912809861e-08	0.0480018365473338	0.141	0.706	-0.565	0.565	cg00583001	chr8	101081249	101081250	0		0	0	0	0	0	0	0		0	0		0	0		0	0		0	0		0	0		0	0	1	0	1	0	0.424608115442327	ICP	0.34270540091816	LCG	0	1
cg05742247	Two-sided Wilcoxon	bonferroni	4.79800900371263e-08	0.0344431793544117	0.119	0.541	-0.422	0.422	cg05742247	chr8	108082565	108082566	1	RSPO2	1	0	1	1	1	1	1	340419|RSPO2	1	0		0	1	340419|RSPO2	1	0		0	0		0	0		0	0	0	1	0	1	0.806328304182984	HCP	0.757302918244598	HCG	0	1
cg14733048	Two-sided Wilcoxon	bonferroni	2.68185245674466e-08	0.0192520533200855	0.001	0.729	-0.728	0.728	cg14733048	chr8	108083554	108083555	1	RSPO2	1	0	0	1	1	0	1	340419|RSPO2	1	0		0	0		0	1	340419|RSPO2	1	0		0	1	chr8:108083405-108083904	1	0	0	1	0	0	0.777307095809608	HCP	0.722864249977155	HCG	1	0
cg13177747	Two-sided Wilcoxon	bonferroni	2.42857853400118e-08	0.0174338910073222	0	0.557	-0.557	0.557	cg13177747	chr8	108083723	108083724	0		0	0	0	1	1	0	0		0	0		0	0		0	1	340419|RSPO2	1	0		0	1	chr8:108083405-108083904	1	0	0	0	0	0	0.775510204081633	HCP	0.703447325972981	HCG	0	1
cg04549460	Two-sided Wilcoxon	bonferroni	2.13659840792245e-08	0.0153378707950484	0	0.593	-0.593	0.593	cg04549460	chr8	108083747	108083748	0		0	0	0	1	1	0	0		0	0		0	0		0	1	340419|RSPO2	1	0		0	1	chr8:108083405-108083904	1	0	0	0	0	0	0.765571384007487	HCP	0.706731895283241	HCG	0	1
cg10271993	Two-sided Wilcoxon	bonferroni	2.74555178219466e-08	0.0197093278457339	0.955	0.413	0.542	0.542	cg10271993	chr8	109581013	109581014	1	SYBU	1	0	0	1	0	0	1	55638|SYBU	1	0		0	0		0	0		0	0		0	1	chr8:109580911-109581410	1	0	1	1	0	1	0.15261452783207	LCP	0.1747363531131	LCG	0	0
cg05385881	Two-sided Wilcoxon	bonferroni	2.48494047521713e-08	0.0178384930930127	0.027	0.982	-0.955	0.955	cg05385881	chr8	116937847	116937848	0		0	0	0	1	1	0	0		0	0		0	0		0	1	441376|AARD	1	1	441376|AARD	1	1	chr8:116937430-116937929	1	1	0	0	0	0	0.553480901267585	HCP	0.508627647210744	HCG	0	1
cg00382859	Two-sided Wilcoxon	bonferroni	6.57298315068674e-08	0.0471850797648459	0.65	0.942	-0.292	0.292	cg00382859	chr8	118094002	118094003	1	EXT1	1	0	0	0	0	0	1	2131|EXT1	1	0		0	0		0	0		0	0		0	0		0	0	1	1	0	1	0.254551408964378	LCP	0.222636276479182	LCG	0	0
cg09485579	Two-sided Wilcoxon	bonferroni	4.21203514398538e-08	0.0302366839660192	0	0.609	-0.609	0.609	cg09485579	chr8	120762581	120762582	1	LOC101927543_SNTB1	2	0	1	0	0	1	1	6641|SNTB1	1	0		0	0		0	0		0	0		0	0		0	0	1	1	0	1	0.149681729375433	LCP	0.158154946788713	LCG	0	0
cg01957088	Two-sided Wilcoxon	bonferroni	4.25918233884457e-08	0.0305751367049232	0.048	0.534	-0.486	0.486	cg01957088	chr8	121639246	121639247	1	HAS2	1	0	1	1	1	1	1	3037|HAS2	1	0		0	1	3037|HAS2	1	0		0	0		0	0		0	0	0	1	0	1	0.70909529977388	HCP	0.572517627667043	HCG	0	1
cg17280975	Two-sided Wilcoxon	bonferroni	2.44508717101692e-08	0.0175524005693489	0.287	0.79	-0.503	0.503	cg17280975	chr8	122863660	122863661	1	ZHX2	1	0	0	1	0	0	1	22882|ZHX2	1	0		0	0		0	0		0	0		0	1	chr8:122863450-122863949	1	1	1	1	0	1	0.309849967384214	ICP	0.294760905390703	LCG	0	0
cg27053337	Two-sided Wilcoxon	bonferroni	5.00407101814506e-08	0.0359224243736968	0.169	0.691	-0.522	0.522	cg27053337	chr8	123205458	123205459	1	FAM83A	1	1	0	0	1	0	1	84985|FAM83A	1	0		0	0		0	0		0	0		0	1	chr8:123205117-123205616	1	0	1	1	0	1	0.494812848723547	ICP	0.448092470244876	HCG	0	1
cg21215576	Two-sided Wilcoxon	bonferroni	6.85579224884837e-08	0.0492152644692729	0.233	1	-0.767	0.767	cg21215576	chr8	123205520	123205521	1	FAM83A	1	1	0	0	1	0	1	84985|FAM83A	1	0		0	0		0	0		0	0		0	1	chr8:123205117-123205616	1	1	1	1	0	1	0.506077610565	ICP	0.430031095963868	HCG	0	1
cg16814719	Two-sided Wilcoxon	bonferroni	2.07993918061423e-09	0.00149311345995245	0.376	0.841	-0.465	0.465	cg16814719	chr8	133102590	133102591	1	SLA_TG	2	0	0	1	0	0	1	7038|TG_6503|SLA	2	0		0	0		0	1	6503|SLA	1	0		0	0		0	0	0	1	0	0	0.219517154687962	LCP	0.186348061214697	LCG	0	0
cg11155356	Two-sided Wilcoxon	bonferroni	3.15650903018387e-08	0.0226594419844392	0.194	0.759	-0.565	0.565	cg11155356	chr8	133102648	133102649	1	SLA_TG	2	0	0	1	0	0	1	7038|TG_6503|SLA	2	0		0	0		0	1	6503|SLA	1	0		0	0		0	0	0	1	0	0	0.22374420620266	LCP	0.179223028457105	LCG	0	0
cg09819539	Two-sided Wilcoxon	bonferroni	4.09267531742001e-09	0.0029379842740644	0.193	0.657	-0.464	0.464	cg09819539	chr8	139705386	139705387	0		0	1	0	0	1	0	0		0	1	51305|KCNK9	1	0		0	0		0	0		0	1	chr8:139705176-139705675	1	1	0	0	0	0	0.594848891203883	HCP	0.642817098008363	HCG	1	0
cg16124670	Two-sided Wilcoxon	bonferroni	3.73022247585307e-08	0.0267779242740579	0.102	0.555	-0.453	0.453	cg16124670	chr8	140064412	140064413	1	TRAPPC9	1	0	0	0	0	0	1	83696|TRAPPC9	1	0		0	0		0	0		0	0		0	1	chr8:140064388-140064887	1	0	1	1	0	1	0.272830073532491	LCP	0.289437408257744	LCG	0	0
cg04615481	Two-sided Wilcoxon	bonferroni	5.95045893551351e-08	0.0427162025328347	0.046	0.924	-0.878	0.878	cg04615481	chr8	140064483	140064484	1	TRAPPC9	1	0	0	0	0	0	1	83696|TRAPPC9	1	0		0	0		0	0		0	0		0	1	chr8:140064388-140064887	1	1	1	1	0	1	0.277443142408645	LCP	0.297408453495862	LCG	0	0
cg11559446	Two-sided Wilcoxon	bonferroni	1.54739804554833e-09	0.00111082135056951	0.035	0.616	-0.581	0.581	cg11559446	chr8	140718469	140718470	1	PTK2	1	0	0	1	0	1	1	5747|PTK2	1	0		0	0		0	0		0	0		0	1	chr8:140718296-140718795	1	1	1	1	0	1	0.251889168765743	LCP	0.243745938921377	LCG	0	0
cg10066301	Two-sided Wilcoxon	bonferroni	4.27464375928476e-09	0.00306861286761519	0.026	0.905	-0.879	0.879	cg10066301	chr8	140718840	140718841	1	PTK2	1	0	0	1	1	1	1	5747|PTK2	1	0		0	0		0	0		0	0		0	0		0	0	1	1	0	1	0.251745400805178	LCP	0.24807911521828	LCG	0	0
cg24586899	Two-sided Wilcoxon	bonferroni	1.21941565631452e-08	0.00875374600704566	0.557	0.858	-0.301	0.301	cg24586899	chr8	141059162	141059163	0		0	0	0	1	0	1	0		0	0		0	0		0	0		0	0		0	1	chr8:141059080-141059579	1	0	1	0	1	0	0.263167835601949	LCP	0.300381453306934	LCG	0	0
cg01911618	Two-sided Wilcoxon	bonferroni	3.04079568075558e-08	0.0218287775056992	0.343	0.881	-0.538	0.538	cg01911618	chr8	141059236	141059237	0		0	0	0	1	0	1	0		0	0		0	0		0	0		0	0		0	1	chr8:141059080-141059579	1	1	1	0	1	0	0.275130009947492	LCP	0.31279871375629	LCG	0	0
cg18784592	Two-sided Wilcoxon	bonferroni	5.90745415817265e-08	0.0424074867180245	0.16	0.474	-0.314	0.314	cg18784592	chr8	142404646	142404647	0		0	1	0	0	1	1	0		0	1	203062|TSNARE1	1	0		0	0		0	0		0	0		0	0	0	0	0	0	0.327623545640795	ICP	0.466135387845578	HCG	0	1
cg20817363	Two-sided Wilcoxon	bonferroni	6.00262182265351e-09	0.00430906611209734	0.054	0.744	-0.69	0.69	cg20817363	chr8	142479290	142479291	1	ADGRB1	1	0	0	1	0	0	1	575|ADGRB1	1	0		0	0		0	0		0	0		0	0		0	0	1	1	0	1	0.306458802552553	ICP	0.282879380925022	LCG	0	1
cg04678462	Two-sided Wilcoxon	bonferroni	8.2713685089397e-10	0.000593771768330148	0.148	0.885	-0.737	0.737	cg04678462	chr8	142479460	142479461	1	ADGRB1	1	0	0	1	0	0	1	575|ADGRB1	1	0		0	0		0	0		0	0		0	0		0	0	1	1	0	1	0.294128360166096	ICP	0.289614604280379	LCG	0	1
cg10542770	Two-sided Wilcoxon	bonferroni	7.28731273532019e-09	0.0052312994694279	0.168	0.715	-0.547	0.547	cg10542770	chr8	143102022	143102023	0		0	0	0	0	0	0	0		0	0		0	0		0	0		0	0		0	0		0	0	1	0	1	0	0.299714088533964	LCP	0.277664225717943	LCG	0	0
cg00555585	Two-sided Wilcoxon	bonferroni	6.15172288970974e-08	0.044161004004986	0.354	0.808	-0.454	0.454	cg00555585	chr8	143389323	143389324	0		0	0	0	0	0	0	0		0	0		0	0		0	0		0	0		0	1	chr8:143388897-143389396	1	1	1	0	1	0	0.303362827747974	ICP	0.286131080643008	LCG	0	0
cg09632305	Two-sided Wilcoxon	bonferroni	4.38005095469586e-08	0.0314428089854179	0.128	0.909	-0.781	0.781	cg09632305	chr8	143715759	143715760	0		0	0	0	0	1	1	0		0	0		0	0		0	1	225689|MAPK15	1	0		0	1	chr8:143715382-143715881	1	1	0	0	0	0	0.60321422315642	HCP	0.574328877122614	HCG	0	1
cg16607196	Two-sided Wilcoxon	bonferroni	3.28810162929408e-08	0.0236040978801156	0.595	0.849	-0.254	0.254	cg16607196	chr8	144439735	144439736	1	TONSL-AS1_TONSL	2	1	1	0	1	1	1	4796|TONSL	1	0		0	1	4796|TONSL	1	0		0	0		0	1	chr8:144439350-144439849	1	1	0	1	0	1	0.345371131531326	LCP	0.331811632756375	LCG	0	0
cg20319425	Two-sided Wilcoxon	bonferroni	3.42950548550571e-08	0.0246191852584707	0.389	0.774	-0.385	0.385	cg20319425	chr8	144467417	144467418	1	KIFC2	1	1	1	1	1	1	1	90990|KIFC2	1	1	50626|CYHR1	1	1	90990|KIFC2	1	0		0	0		0	0		0	0	0	1	0	1	0.517602022082774	HCP	0.555640325387708	HCG	0	1
cg08291335	Two-sided Wilcoxon	bonferroni	6.37896841575395e-08	0.0457923178280679	0.143	0.785	-0.642	0.642	cg08291335	chr9	35080811	35080812	0		0	1	0	0	1	0	0		0	1	2189|FANCG	1	0		0	0		0	0		0	1	chr9:35080336-35080835	1	0	0	0	0	0	0.666736849492929	HCP	0.60748962859615	HCG	0	1
cg06671450	Two-sided Wilcoxon	bonferroni	3.7318412766788e-08	0.0267895450624175	0.099	0.632	-0.533	0.533	cg06671450	chr9	36985990	36985991	1	PAX5	1	0	0	0	0	0	1	5079|PAX5	1	0		0	0		0	0		0	0		0	0		0	0	1	1	0	1	0.736860384348229	HCP	0.625009721330642	HCG	1	0
cg02034102	Two-sided Wilcoxon	bonferroni	7.85943082538971e-09	0.00564200245003756	0.028	0.738	-0.71	0.71	cg02034102	chr9	37026742	37026743	1	PAX5	1	0	0	1	1	0	1	5079|PAX5	1	0		0	0		0	0		0	0		0	1	chr9:37026316-37026815	1	1	1	1	0	1	0.728421206367752	HCP	0.688217189837498	HCG	1	0
cg12278961	Two-sided Wilcoxon	bonferroni	1.4875938309699e-08	0.0106789005787537	0.073	0.78	-0.707	0.707	cg12278961	chr9	37035119	37035120	0		0	1	0	0	1	0	0		0	1	5079|PAX5	1	0		0	0		0	0		0	0		0	0	0	0	0	0	0.663296015408691	HCP	0.723074537758966	HCG	0	1
cg20427438	Two-sided Wilcoxon	bonferroni	9.89327433777204e-09	0.00710202548921039	0.057	0.56	-0.503	0.503	cg20427438	chr9	37035182	37035183	0		0	1	0	0	1	0	0		0	1	5079|PAX5	1	0		0	0		0	0		0	0		0	0	0	0	0	0	0.655372405372405	HCP	0.722628804361848	HCG	0	1
cg10059959	Two-sided Wilcoxon	bonferroni	4.3481536930311e-08	0.0312138300269408	0.114	0.81	-0.696	0.696	cg10059959	chr9	37035384	37035385	0		0	1	0	0	1	0	0		0	1	5079|PAX5	1	0		0	0		0	0		0	0		0	0	0	0	0	0	0.630159198113208	HCP	0.738284853705277	HCG	0	1
cg23326517	Two-sided Wilcoxon	bonferroni	4.29566729965718e-09	0.0030837049104011	0.05	0.837	-0.787	0.787	cg23326517	chr9	70554249	70554250	1	TRPM3	1	0	0	0	0	0	1	80036|TRPM3	1	0		0	0		0	0		0	0		0	0		0	0	1	1	0	1	0.153655867941582	LCP	0.201076143379075	LCG	0	0
cg14361001	Two-sided Wilcoxon	bonferroni	4.70019521532251e-08	0.0337410093805228	1	0.61	0.39	0.39	cg14361001	chr9	81374283	81374284	0		0	0	0	0	0	0	0		0	0		0	0		0	0		0	0		0	0		0	0	1	0	1	0	0.143163922691482	LCP	0.17223073523757	LCG	0	0
cg05719834	Two-sided Wilcoxon	bonferroni	5.57770980214118e-09	0.00400403706940428	0.412	0.869	-0.457	0.457	cg05719834	chr9	83328343	83328344	1	FRMD3	1	0	0	0	0	1	1	257019|FRMD3	1	0		0	0		0	0		0	0		0	1	chr9:83328045-83328544	1	1	1	1	0	1	0.155539602775784	LCP	0.146367931717726	LCG	0	0
cg13170130	Two-sided Wilcoxon	bonferroni	3.27096077963817e-09	0.00234810498911418	0.292	0.71	-0.418	0.418	cg13170130	chr9	92807560	92807561	0		0	1	0	0	1	1	0		0	0		0	0		0	0		0	0		0	0		0	0	1	0	1	0	0.638457205765637	HCP	0.571601599462776	HCG	1	0
cg13760795	Two-sided Wilcoxon	bonferroni	2.81095543004343e-08	0.0201788370883269	0.017	0.592	-0.575	0.575	cg13760795	chr9	92807739	92807740	0		0	1	0	0	1	1	0		0	0		0	0		0	0		0	0		0	0		0	0	1	0	1	0	0.656303972366149	HCP	0.603408536154452	HCG	1	0
cg27454370	Two-sided Wilcoxon	bonferroni	2.09297434586875e-08	0.0150247093582272	0.082	1	-0.918	0.918	cg27454370	chr9	93955728	93955729	1	BARX1-DT	1	0	0	1	1	0	0		0	0		0	0		0	1	56033|BARX1	1	1	56033|BARX1	1	0		0	0	0	0	0	0	0.766635227897452	HCP	0.636388688554148	HCG	1	0
cg05086369	Two-sided Wilcoxon	bonferroni	3.57680009790382e-08	0.0256765602548163	0.029	0.594	-0.565	0.565	cg05086369	chr9	96021946	96021947	1	LINC00092_ERCC6L2	2	0	0	1	0	0	0		0	0		0	0		0	0		0	0		0	1	chr9:96021873-96022372	1	0	1	0	1	0	0.731474398396056	HCP	0.647452988770838	HCG	1	0
cg13066954	Two-sided Wilcoxon	bonferroni	5.19479864068329e-08	0.0372915893139547	1	0.605	0.395	0.395	cg13066954	chr9	113592979	113592980	1	RGS3	1	0	0	0	1	0	1	5998|RGS3	1	0		0	0		0	0		0	0		0	0		0	0	1	1	0	1	0.204793540674545	LCP	0.253836021011614	LCG	0	0
cg14515614	Two-sided Wilcoxon	bonferroni	1.03389824189561e-08	0.00742198327520153	0.176	0.764	-0.588	0.588	cg14515614	chr9	114207160	114207161	1	COL27A1	1	1	0	0	1	0	1	85301|COL27A1	1	0		0	0		0	0		0	0		0	1	chr9:114207022-114207521	1	1	1	1	0	1	0.137968593991105	LCP	0.181215536337072	LCG	0	0
cg08711342	Two-sided Wilcoxon	bonferroni	5.6707558306154e-09	0.00407083146358889	1	0.424	0.576	0.576	cg08711342	chr9	120920635	120920636	1	TRAF1	1	0	0	0	0	0	1	7185|TRAF1	1	0		0	0		0	0		0	0		0	1	chr9:120920416-120920915	1	1	1	1	0	1	0.115474520804114	LCP	0.151256967577532	LCG	0	0
cg00100804	Two-sided Wilcoxon	bonferroni	4.95314593310954e-08	0.0355568515212574	0.077	0.882	-0.805	0.805	cg00100804	chr9	121073809	121073810	0		0	1	0	0	1	0	0		0	1	11064|CNTRL	1	0		0	0		0	0		0	0		0	0	0	0	0	0	0.562315634218289	ICP	0.724486992715921	HCG	0	1
cg00938819	Two-sided Wilcoxon	bonferroni	4.55754353551843e-08	0.032716964325814	0.105	0.76	-0.655	0.655	cg00938819	chr9	124045232	124045233	0		0	0	0	0	0	0	0		0	0		0	0		0	0		0	0		0	1	chr9:124045027-124045526	1	1	1	0	1	0	0.472539114481725	ICP	0.475695778082609	HCG	1	0
cg10208550	Two-sided Wilcoxon	bonferroni	4.88687439364105e-09	0.00350811119971674	0.169	0.449	-0.28	0.28	cg10208550	chr9	129621074	129621075	1	NTMT1	1	0	0	1	1	1	1	28989|NTMT1	1	0		0	0		0	1	375759|C9orf50	1	0		0	0		0	0	0	1	0	0	0.527671744448515	HCP	0.487511222662586	HCG	0	1
cg13723983	Two-sided Wilcoxon	bonferroni	1.88773996335764e-08	0.0135514056105577	0.25	0.941	-0.691	0.691	cg13723983	chr9	129621083	129621084	1	NTMT1	1	0	0	1	1	1	1	28989|NTMT1	1	0		0	0		0	1	375759|C9orf50	1	1	375759|C9orf50	1	0		0	0	0	1	0	0	0.52939694396277	HCP	0.48642726252504	HCG	0	1
cg21162344	Two-sided Wilcoxon	bonferroni	3.94418095125135e-09	0.0028313855143891	0.084	0.886	-0.802	0.802	cg21162344	chr9	129714615	129714616	1	PRRX2-AS1_PRRX2	2	0	1	0	0	1	1	51450|PRRX2	1	0		0	0		0	0		0	0		0	0		0	0	1	1	0	1	0.384817003431186	ICP	0.358699598725976	HCG	0	0
cg11322715	Two-sided Wilcoxon	bonferroni	2.54213681395975e-08	0.018249085018164	0.179	0.91	-0.731	0.731	cg11322715	chr9	130200426	130200427	1	NCS1	1	0	0	1	0	0	1	23413|NCS1	1	0		0	0		0	0		0	0		0	1	chr9:130200102-130200601	1	1	1	1	0	1	0.274648756324149	LCP	0.279705940605595	LCG	0	0
cg04299757	Two-sided Wilcoxon	bonferroni	3.28767529371061e-09	0.00236010373704427	0	0.574	-0.574	0.574	cg04299757	chr9	130266062	130266063	1	HMCN2	1	0	0	1	0	0	1	256158|HMCN2	1	0		0	0		0	1	256158|HMCN2	1	0		0	0		0	0	0	1	0	0	0.666363774042102	HCP	0.560690966727336	HCG	1	0
cg07753783	Two-sided Wilcoxon	bonferroni	3.89170254555247e-08	0.0279371315616048	0.175	0.725	-0.55	0.55	cg07753783	chr9	130556251	130556252	0		0	0	0	0	0	0	0		0	0		0	0		0	0		0	0		0	0		0	0	1	0	1	0	0.289413556740289	ICP	0.269461145052733	LCG	0	0
cg04194788	Two-sided Wilcoxon	bonferroni	1.97118720210672e-08	0.0141504432965314	0.093	0.554	-0.461	0.461	cg04194788	chr9	130933716	130933717	1	FIBCD1	1	0	0	1	1	1	1	84929|FIBCD1	1	0		0	0		0	0		0	0		0	0		0	0	1	1	0	1	0.275564352381115	LCP	0.268211561173354	LCG	0	0
cg15276423	Two-sided Wilcoxon	bonferroni	2.24759312486185e-08	0.0161346619098582	0.062	0.6	-0.538	0.538	cg15276423	chr9	130933723	130933724	1	FIBCD1	1	0	0	1	1	1	1	84929|FIBCD1	1	0		0	0		0	0		0	0		0	0		0	0	1	1	0	1	0.276422764227642	LCP	0.267304675732274	LCG	0	0
cg11883003	Two-sided Wilcoxon	bonferroni	6.76724078176889e-08	0.0485795853656375	0.005	0.59	-0.585	0.585	cg11883003	chr9	132546408	132546409	1	CFAP77	1	0	0	0	0	0	1	389799|CFAP77	1	0		0	0		0	0		0	0		0	0		0	0	1	1	0	1	0.288185388275405	ICP	0.279974310438075	LCG	0	0
cg21270113	Two-sided Wilcoxon	bonferroni	2.06284431114356e-08	0.0148084166857476	0.081	0.748	-0.667	0.667	cg21270113	chr9	132546464	132546465	1	CFAP77	1	0	0	0	0	0	1	389799|CFAP77	1	0		0	0		0	0		0	0		0	0		0	0	1	1	0	1	0.282485875706215	ICP	0.287420698995442	LCG	0	0
cg14578284	Two-sided Wilcoxon	bonferroni	1.21094833392985e-08	0.00869296214788221	0.237	0.9	-0.663	0.663	cg14578284	chr9	135700501	135700502	0		0	1	0	0	1	0	0		0	1	57582|KCNT1_402381|SOHLH1	2	0		0	0		0	0		0	0		0	0	0	0	0	0	0.402071162041911	ICP	0.454685253420598	HCG	0	1
cg22110273	Two-sided Wilcoxon	bonferroni	5.82579037632898e-08	0.0418212518271303	0.026	0.68	-0.654	0.654	cg22110273	chr9	135715063	135715064	1	KCNT1	1	0	0	1	0	1	1	57582|KCNT1	1	0		0	0		0	0		0	0		0	0		0	0	1	1	0	1	0.698091594804297	HCP	0.549327442023246	HCG	1	0
cg14024579	Two-sided Wilcoxon	bonferroni	6.10878499708132e-09	0.00438527683314478	0.212	0.86	-0.648	0.648	cg14024579	chr9	136438393	136438394	1	INPP5E	1	0	1	0	0	1	1	56623|INPP5E	1	0		0	1	56623|INPP5E	1	0		0	0		0	0		0	0	0	1	0	1	0.609057075330743	HCP	0.682803716751369	HCG	1	0
cg18285951	Two-sided Wilcoxon	bonferroni	1.06419087980039e-08	0.00763944321737028	0	0.808	-0.808	0.808	cg18285951	chr9	136438845	136438846	1	INPP5E	1	0	1	0	0	1	1	56623|INPP5E	1	0		0	1	56623|INPP5E	1	0		0	0		0	1	chr9:136438780-136439279	1	1	0	1	0	1	0.776563645761958	HCP	0.694535875481899	HCG	1	0
cg01909856	Two-sided Wilcoxon	bonferroni	2.75338765126109e-08	0.0197655787288489	0.035	0.905	-0.87	0.87	cg01909856	chr9	136543838	136543839	1	NOTCH1	1	1	1	0	1	1	1	4851|NOTCH1	1	0		0	1	4851|NOTCH1	1	0		0	0		0	1	chr9:136543705-136544204	1	1	0	1	0	1	0.415260333093565	ICP	0.498854847029591	HCG	0	1
cg07510085	Two-sided Wilcoxon	bonferroni	6.96509207603264e-08	0.0499998885806909	0.198	0.576	-0.378	0.378	cg07510085	chr10	5959406	5959407	1	IL15RA	1	0	0	0	0	1	1	3601|IL15RA	1	0		0	0		0	0		0	0		0	0		0	0	1	1	0	1	0.260734838424081	LCP	0.244424082558193	LCG	0	0
cg23913713	Two-sided Wilcoxon	bonferroni	6.07348515846328e-09	0.00435993634979509	0.096	0.486	-0.39	0.39	cg23913713	chr10	7444793	7444794	0		0	0	0	0	0	0	0		0	0		0	0		0	0		0	0		0	0		0	0	1	0	1	0	0.338835949899835	ICP	0.273500378785721	LCG	0	0
cg27140216	Two-sided Wilcoxon	bonferroni	2.33985808067772e-08	0.0167969988122763	1	0.331	0.669	0.669	cg27140216	chr10	14570433	14570434	1	FAM107B	1	0	0	0	0	1	1	83641|FAM107B	1	0		0	0		0	0		0	0		0	0		0	0	1	1	0	1	0.160416971552724	LCP	0.189027462836987	LCG	0	0
cg00056066	Two-sided Wilcoxon	bonferroni	4.80594610296412e-08	0.0345001569325823	0	0.729	-0.729	0.729	cg00056066	chr10	24721809	24721810	1	ARHGAP21	1	0	1	1	0	1	1	57584|ARHGAP21	1	0		0	1	57584|ARHGAP21	1	0		0	0		0	1	chr10:24721561-24722060	1	1	0	1	0	1	0.596412556053812	ICP	0.699403551836779	HCG	0	1
cg16489259	Two-sided Wilcoxon	bonferroni	1.97742131023121e-08	0.0141951957144782	0.127	0.713	-0.586	0.586	cg16489259	chr10	32149490	32149491	0		0	0	0	0	0	0	0		0	0		0	0		0	0		0	0		0	1	chr10:32149215-32149714	1	1	1	0	1	0	0.250349171212481	LCP	0.281551025573333	LCG	0	0
cg03657973	Two-sided Wilcoxon	bonferroni	1.84797805653938e-08	0.0132659691957958	0.06	0.484	-0.424	0.424	cg03657973	chr10	34808929	34808930	1	PARD3	1	0	0	0	0	0	1	56288|PARD3	1	0		0	0		0	0		0	0		0	0		0	0	1	1	0	1	0.29878002384153	LCP	0.285958415691378	LCG	0	0
cg09651771	Two-sided Wilcoxon	bonferroni	6.59329681583523e-10	0.000473309042540274	0	0.821	-0.821	0.821	cg09651771	chr10	43282877	43282878	0		0	0	0	0	0	0	0		0	0		0	0		0	0		0	0		0	0		0	0	1	0	1	0	0.241343585143079	LCP	0.248538665527083	LCG	0	0
cg07041470	Two-sided Wilcoxon	bonferroni	1.43856161660939e-08	0.0103269159634568	0.047	0.55	-0.503	0.503	cg07041470	chr10	46556406	46556407	0		0	1	0	0	1	0	0		0	1	9721|GPRIN2	1	0		0	0		0	0		0	1	chr10:46555909-46556408	1	0	0	0	0	0	0.577346041055719	HCP	0.542526815998347	HCG	1	0
cg13751382	Two-sided Wilcoxon	bonferroni	4.27960972810259e-09	0.00307217775785463	0.082	0.742	-0.66	0.66	cg13751382	chr10	46556397	46556398	0		0	1	0	0	1	0	0		0	1	9721|GPRIN2	1	0		0	0		0	0		0	1	chr10:46555909-46556408	1	0	0	0	0	0	0.57970312613507	HCP	0.542526815998347	HCG	1	0
cg08789064	Two-sided Wilcoxon	bonferroni	2.24056153678777e-08	0.0160841846704462	0.134	0.86	-0.726	0.726	cg08789064	chr10	49539977	49539978	0		0	0	0	1	1	0	0		0	1	2074|ERCC6	1	0		0	0		0	0		0	1	chr10:49539560-49540059	1	1	0	0	0	0	0.600785514578618	HCP	0.60565672482801	HCG	0	1
cg01033191	Two-sided Wilcoxon	bonferroni	3.397261586407e-08	0.0243877179146447	0.988	0.262	0.726	0.726	cg01033191	chr10	60729092	60729093	1	ANK3	1	0	1	0	0	1	0		0	0		0	0		0	0		0	0		0	0		0	0	1	0	1	0	0.169891627025287	ICP	0.167128437173686	LCG	0	0
cg11228126	Two-sided Wilcoxon	bonferroni	9.09712525448253e-10	0.000653049872368385	0.078	0.661	-0.583	0.583	cg11228126	chr10	69578918	69578919	0		0	0	0	0	0	1	0		0	0		0	0		0	0		0	0		0	0		0	0	1	0	1	0	0.508311336234572	ICP	0.484123532444543	HCG	1	0
cg03645419	Two-sided Wilcoxon	bonferroni	9.48856822856645e-09	0.00681150154283163	0.212	0.624	-0.412	0.412	cg03645419	chr10	70133349	70133350	0		0	0	0	1	1	0	0		0	0		0	0		0	0		0	0		0	1	chr10:70133274-70133773	1	0	1	0	1	0	0.619445685859348	HCP	0.53645900435466	HCG	0	1
cg13381089	Two-sided Wilcoxon	bonferroni	6.41384188113602e-08	0.0460426618815983	0.291	0.686	-0.395	0.395	cg13381089	chr10	70133397	70133398	0		0	0	0	1	1	0	0		0	0		0	0		0	0		0	0		0	1	chr10:70133274-70133773	1	0	1	0	1	0	0.611552122280483	HCP	0.532977917848649	HCG	0	1
cg05493526	Two-sided Wilcoxon	bonferroni	3.45931495434764e-08	0.0248331767038782	0	0.807	-0.807	0.807	cg05493526	chr10	70381869	70381870	1	LRRC20	1	0	1	1	0	1	1	55222|LRRC20	1	0		0	1	55222|LRRC20	1	0		0	0		0	1	chr10:70381678-70382177	1	1	0	1	0	1	0.657232704402516	HCP	0.585754395447652	HCG	1	0
cg10668980	Two-sided Wilcoxon	bonferroni	1.93676937204088e-08	0.0139033700849076	0.067	0.876	-0.809	0.809	cg10668980	chr10	70478245	70478246	0		0	1	0	0	1	0	0		0	1	27143|PALD1	1	0		0	0		0	0		0	1	chr10:70477769-70478268	1	0	0	0	0	0	0.708231209150327	HCP	0.576053634037547	HCG	1	0
cg17028595	Two-sided Wilcoxon	bonferroni	1.65258027367065e-08	0.0118632788557831	0	0.634	-0.634	0.634	cg17028595	chr10	78965604	78965605	1	ZMIZ1-AS1	1	0	0	0	1	0	0		0	0		0	0		0	0		0	0		0	1	chr10:78965468-78965967	1	1	1	0	1	0	0.227854709114894	LCP	0.185747613524686	LCG	0	0
cg09626299	Two-sided Wilcoxon	bonferroni	7.16286146939649e-09	0.00514196038586684	0.048	0.615	-0.567	0.567	cg09626299	chr10	80453348	80453349	0		0	1	0	0	1	0	0		0	1	81619|TSPAN14	1	0		0	0		0	0		0	0		0	0	0	0	0	0	0.642418032786885	HCP	0.66662664815543	HCG	0	1
cg22749310	Two-sided Wilcoxon	bonferroni	5.02687878561012e-09	0.00360861531255322	0.03	0.771	-0.741	0.741	cg22749310	chr10	93567350	93567351	1	FFAR4	1	0	1	0	0	1	1	338557|FFAR4	1	0		0	1	338557|FFAR4	1	0		0	0		0	0		0	0	0	1	0	1	0.812040709651631	HCP	0.680051463934248	HCG	1	0
cg13633964	Two-sided Wilcoxon	bonferroni	2.22264607052126e-08	0.0159555759876867	0.079	0.85	-0.771	0.771	cg13633964	chr10	93569546	93569547	1	FFAR4	1	0	1	0	0	1	1	338557|FFAR4	1	0		0	1	338557|FFAR4	1	0		0	0		0	0		0	0	0	1	0	1	0.0706552343310065	LCP	0.229007051066817	LCG	0	0
cg13437722	Two-sided Wilcoxon	bonferroni	7.24215294124534e-09	0.00519888087901414	0.953	0.163	0.79	0.79	cg13437722	chr10	94416211	94416212	1	TBC1D12	1	0	0	0	0	0	1	23232|TBC1D12	1	0		0	0		0	0		0	0		0	1	chr10:94415969-94416468	1	1	1	1	0	1	0.236318407960199	LCP	0.225706241477524	LCG	0	0
cg27317439	Two-sided Wilcoxon	bonferroni	2.35616959020238e-08	0.0169140932670104	0.043	0.741	-0.698	0.698	cg27317439	chr10	101216792	101216793	0		0	0	0	0	0	0	0		0	0		0	0		0	0		0	0		0	0		0	0	1	0	1	0	0.745004644226535	HCP	0.701957516483195	HCG	1	0
cg24505892	Two-sided Wilcoxon	bonferroni	9.06999732489101e-09	0.00651102455963556	0.068	0.535	-0.467	0.467	cg24505892	chr10	101216945	101216946	0		0	0	0	0	0	0	0		0	0		0	0		0	0		0	0		0	0		0	0	1	0	1	0	0.777419084623662	HCP	0.714217492560365	HCG	1	0
cg20698862	Two-sided Wilcoxon	bonferroni	1.5606898256808e-08	0.0112036304102252	0	0.742	-0.742	0.742	cg20698862	chr10	110530354	110530355	0		0	0	0	0	0	0	0		0	0		0	0		0	0		0	0		0	1	chr10:110530237-110530736	1	0	1	0	1	0	0.433846311322129	ICP	0.403774470124312	HCG	1	0
cg05141574	Two-sided Wilcoxon	bonferroni	3.67075653556137e-08	0.0263510396964423	0.121	0.867	-0.746	0.746	cg05141574	chr10	110530419	110530420	0		0	0	0	0	0	0	0		0	0		0	0		0	0		0	0		0	1	chr10:110530237-110530736	1	0	1	0	1	0	0.422989044466577	ICP	0.394335912585576	HCG	1	0
cg08165016	Two-sided Wilcoxon	bonferroni	1.49109607334e-09	0.00107040419159215	0.11	1	-0.89	0.89	cg08165016	chr10	113558382	113558383	1	HABP2	1	0	0	0	0	0	1	3026|HABP2	1	0		0	0		0	0		0	0		0	1	chr10:113557917-113558416	1	1	1	1	0	1	0.360684401148995	LCP	0.307396983687288	LCG	0	0
cg12614090	Two-sided Wilcoxon	bonferroni	1.34345238743004e-08	0.00964416104650077	0.001	0.742	-0.741	0.741	cg12614090	chr10	114684481	114684482	1	ABLIM1	1	0	0	1	0	1	0		0	0		0	0		0	0		0	0		0	1	chr10:114684448-114684947	1	0	1	0	1	0	0.334336152579894	LCP	0.336421937657459	LCG	0	0
cg17667035	Two-sided Wilcoxon	bonferroni	6.67000282869215e-08	0.0478815491061626	0.19	0.767	-0.577	0.577	cg17667035	chr10	116810097	116810098	1	HSPA12A	1	0	0	0	0	0	0		0	0		0	0		0	0		0	0		0	1	chr10:116809672-116810171	1	1	1	0	1	0	0.35923615050104	ICP	0.307383803710776	LCG	0	0
cg19392831	Two-sided Wilcoxon	bonferroni	9.05715950604497e-09	0.00650180875164746	0.239	0.759	-0.52	0.52	cg19392831	chr10	118596244	118596245	0		0	1	0	0	1	0	0		0	1	2834|PRLHR	1	0		0	0		0	0		0	0		0	0	0	0	0	0	0.573413812464907	HCP	0.61382590518589	HCG	1	0
cg02943412	Two-sided Wilcoxon	bonferroni	3.8122412432049e-09	0.00273667074781205	0.037	0.393	-0.356	0.356	cg02943412	chr10	118596522	118596523	0		0	1	0	0	1	0	0		0	1	2834|PRLHR	1	0		0	0		0	0		0	0		0	0	0	0	0	0	0.500848589896364	ICP	0.543174673350731	HCG	0	1
cg16214693	Two-sided Wilcoxon	bonferroni	2.77934521861011e-08	0.0199519187601233	0.295	0.96	-0.665	0.665	cg16214693	chr10	124589730	124589731	1	LHPP	1	0	0	0	0	0	1	64077|LHPP	1	0		0	0		0	0		0	0		0	1	chr10:124589663-124590162	1	0	1	1	0	1	0.369818513745704	ICP	0.331027300293922	LCG	1	0
cg03748042	Two-sided Wilcoxon	bonferroni	1.59419893528567e-08	0.0114441802447991	0.327	0.732	-0.405	0.405	cg03748042	chr10	129707525	129707526	1	MGMT	1	0	0	0	0	0	1	4255|MGMT	1	0		0	0		0	0		0	0		0	0		0	0	1	1	0	1	0.482381904908447	ICP	0.46205623492751	HCG	0	0
cg13348943	Two-sided Wilcoxon	bonferroni	5.90745415817265e-08	0.0424074867180245	0.277	0.672	-0.395	0.395	cg13348943	chr10	132803081	132803082	0		0	0	0	0	0	0	0		0	0		0	0		0	0		0	0		0	0		0	0	1	0	1	0	0.293730675613446	ICP	0.346015375258344	LCG	0	0
cg03743584	Two-sided Wilcoxon	bonferroni	8.6693652853046e-09	0.0062234252411699	0.107	0.515	-0.408	0.408	cg03743584	chr10	133347404	133347405	1	PRAP1	1	0	0	1	1	1	1	118471|PRAP1	1	0		0	0		0	1	118471|PRAP1	1	0		0	0		0	0	0	1	0	0	0.250816804725917	LCP	0.286075074132306	LCG	0	0
cg01636582	Two-sided Wilcoxon	bonferroni	3.28235457761185e-08	0.0235628418650275	0.148	0.603	-0.455	0.455	cg01636582	chr11	844593	844594	1	TSPAN4	1	1	1	1	1	1	1	7106|TSPAN4	1	1	5441|POLR2L	1	1	7106|TSPAN4	1	0		0	0		0	0		0	0	0	1	0	1	0.297372169095206	LCP	0.350766146162301	HCG	0	1
cg10598965	Two-sided Wilcoxon	bonferroni	1.25089979498383e-08	0.0089797593042627	0.449	0.855	-0.406	0.406	cg10598965	chr11	1157800	1157801	0		0	0	0	1	0	0	0		0	0		0	0		0	1	4586|MUC5AC	1	1	4586|MUC5AC	1	0		0	0	0	0	0	0	0.237109308525725	LCP	0.248062053196442	LCG	0	0
cg23598212	Two-sided Wilcoxon	bonferroni	8.33857539043779e-09	0.00598596308408123	0.306	0.598	-0.292	0.292	cg23598212	chr11	1748059	1748060	1	CTSD	1	0	0	0	0	1	1	402778|IFITM10	1	0		0	1	402778|IFITM10	1	0		0	0		0	1	chr11:1747614-1748113	1	1	0	1	0	1	0.602074484039825	HCP	0.58666592731291	HCG	1	0
cg05472575	Two-sided Wilcoxon	bonferroni	1.6044637358002e-09	0.00115178675523648	0	0.717	-0.717	0.717	cg05472575	chr11	2826180	2826181	0		0	0	0	0	0	0	1	3784|KCNQ1	1	0		0	0		0	0		0	0		0	1	chr11:2825857-2826356	1	1	1	1	0	1	0.322985061940885	ICP	0.338141971698225	LCG	0	0
cg20950301	Two-sided Wilcoxon	bonferroni	6.04712905945031e-09	0.00434101625513324	0.071	0.598	-0.527	0.527	cg20950301	chr11	12008191	12008192	1	DKK3	1	0	1	1	0	1	1	27122|DKK3	1	0		0	1	27122|DKK3	1	0		0	0		0	1	chr11:12007758-12008257	1	1	0	1	0	1	0.558377082857795	HCP	0.555067775572882	HCG	1	0
cg06245989	Two-sided Wilcoxon	bonferroni	6.05923588193157e-08	0.0434970730714692	0.052	0.828	-0.776	0.776	cg06245989	chr11	16806861	16806862	1	PLEKHA7	1	0	0	0	1	0	1	144100|PLEKHA7	1	0		0	0		0	0		0	0		0	1	chr11:16806640-16807139	1	1	1	1	0	1	0.244670196022321	LCP	0.257596434908832	LCG	0	0
cg10049638	Two-sided Wilcoxon	bonferroni	3.86149239077938e-08	0.0277202637361445	0.855	0.203	0.652	0.652	cg10049638	chr11	18575554	18575555	1	UEVLD	1	0	0	0	0	1	1	55293|UEVLD	1	0		0	0		0	0		0	0		0	0		0	0	1	1	0	1	0.160435709611366	LCP	0.164476551632343	LCG	0	0
cg05899726	Two-sided Wilcoxon	bonferroni	4.21703649676235e-08	0.0302725868771181	0.023	0.441	-0.418	0.418	cg05899726	chr11	19345246	19345247	0		0	0	0	0	0	0	0		0	0		0	0		0	0		0	0		0	0		0	0	1	0	1	0	0.584486123261202	HCP	0.524265267751212	HCG	1	0
cg14777561	Two-sided Wilcoxon	bonferroni	5.66276370627236e-08	0.040650942052395	0	0.335	-0.335	0.335	cg14777561	chr11	20158790	20158791	1	DBX1	1	0	1	0	0	1	1	120237|DBX1	1	0		0	1	120237|DBX1	1	0		0	0		0	0		0	0	0	1	0	1	0.569914045750477	HCP	0.636574622861635	HCG	0	1
cg06340987	Two-sided Wilcoxon	bonferroni	4.15559157959446e-08	0.02983149593694	0	0.534	-0.534	0.534	cg06340987	chr11	20161149	20161150	0		0	1	0	0	1	0	0		0	1	120237|DBX1	1	0		0	0		0	0		0	0		0	0	0	0	0	0	0.682880076674254	HCP	0.69197056845125	HCG	0	1
cg14934413	Two-sided Wilcoxon	bonferroni	3.01012705717698e-08	0.021608618497733	0.072	0.425	-0.353	0.353	cg14934413	chr11	20162616	20162617	0		0	1	0	0	1	0	0		0	1	120237|DBX1	1	0		0	0		0	0		0	0		0	0	0	0	0	0	0.635688959955506	ICP	0.652595176550697	HCG	0	1
cg13351227	Two-sided Wilcoxon	bonferroni	3.55339735614782e-09	0.0025508560396737	0.985	0.352	0.633	0.633	cg13351227	chr11	27171625	27171626	1	BBOX1-AS1	1	0	0	0	0	0	0		0	0		0	0		0	0		0	0		0	0		0	0	1	0	1	0	0.128652682897469	LCP	0.133973214285714	LCG	0	0
cg03763118	Two-sided Wilcoxon	bonferroni	4.85015853562253e-08	0.0348175420701613	0.193	0.672	-0.479	0.479	cg03763118	chr11	27469411	27469412	1	LGR4	1	1	1	0	1	1	1	55366|LGR4	1	0		0	1	55366|LGR4	1	0		0	0		0	1	chr11:27468985-27469484	1	1	0	1	0	1	0.23942802568048	LCP	0.211920062142504	LCG	0	0
cg07707114	Two-sided Wilcoxon	bonferroni	7.82675433048188e-09	0.00561854517069704	0	0.675	-0.675	0.675	cg07707114	chr11	33256720	33256721	1	HIPK3	1	0	0	1	1	0	0		0	1	10114|HIPK3	1	0		0	0		0	0		0	0		0	0	0	0	0	0	0.741728509585652	HCP	0.738869389350205	HCG	0	1
cg12449325	Two-sided Wilcoxon	bonferroni	5.1241267286466e-08	0.0367842610993316	0.126	0.967	-0.841	0.841	cg12449325	chr11	34792534	34792535	0		0	0	0	0	0	0	0		0	0		0	0		0	0		0	0		0	1	chr11:34792083-34792582	1	1	1	0	1	0	0.118049083566325	LCP	0.124748065368211	LCG	0	0
cg09768110	Two-sided Wilcoxon	bonferroni	6.96509207603264e-08	0.0499998885806909	0.174	0.696	-0.522	0.522	cg09768110	chr11	36376004	36376005	1	PRR5L	1	0	0	1	1	0	1	79899|PRR5L	1	0		0	0		0	0		0	0		0	0		0	0	1	1	0	1	0.581441656710474	HCP	0.573166797682476	HCG	0	1
cg18554866	Two-sided Wilcoxon	bonferroni	2.12764610779131e-08	0.015273605455235	1	0.465	0.535	0.535	cg18554866	chr11	36630656	36630657	1	C11orf74	1	0	0	0	0	0	1	119710|C11orf74	1	0		0	0		0	0		0	0		0	0		0	0	1	1	0	1	0.167187293765674	LCP	0.132440296685094	LCG	0	0
cg21002528	Two-sided Wilcoxon	bonferroni	2.24326003651819e-08	0.016103556228551	0.191	0.7	-0.509	0.509	cg21002528	chr11	45882203	45882204	1	CRY2	1	1	0	0	1	0	1	1408|CRY2	1	1	9479|MAPK8IP1	1	0		0	0		0	0		0	0		0	0	0	1	0	1	0.133314622509122	LCP	0.150824918468972	LCG	0	0
cg05417803	Two-sided Wilcoxon	bonferroni	3.28522700418793e-08	0.0235834619813437	0.107	0.59	-0.483	0.483	cg05417803	chr11	46917144	46917145	1	LRP4	1	0	1	0	1	1	1	4038|LRP4	1	0		0	1	4038|LRP4	1	0		0	0		0	1	chr11:46916688-46917187	1	0	0	1	0	1	0.544647660032275	ICP	0.633644120718249	HCG	0	1
cg27466532	Two-sided Wilcoxon	bonferroni	3.28379051617266e-08	0.0235731499510177	0.578	0.941	-0.363	0.363	cg27466532	chr11	47449848	47449849	0		0	1	0	0	1	0	0		0	1	5913|RAPSN	1	0		0	0		0	0		0	0		0	0	0	0	0	0	0.263173242352667	LCP	0.274482132272737	LCG	0	0
cg24343310	Two-sided Wilcoxon	bonferroni	3.01807913531715e-08	0.0216657036039531	0.058	0.53	-0.472	0.472	cg24343310	chr11	57482474	57482475	0		0	0	0	0	1	0	0		0	0		0	0		0	0		0	0		0	0		0	0	1	0	1	0	0.528556703446014	ICP	0.422973352071676	HCG	1	0
cg05487664	Two-sided Wilcoxon	bonferroni	3.42950548550571e-08	0.0246191852584707	0.236	0.724	-0.488	0.488	cg05487664	chr11	61509844	61509845	1	LRRC10B	1	0	1	0	0	1	1	390205|LRRC10B	1	0		0	1	390205|LRRC10B	1	0		0	0		0	0		0	0	0	1	0	1	0.698996655518395	HCP	0.702080293294776	HCG	1	0
cg02284433	Two-sided Wilcoxon	bonferroni	5.20983300809863e-08	0.0373995156252571	0.212	0.913	-0.701	0.701	cg02284433	chr11	61513341	61513342	0		0	0	1	0	0	1	0		0	0		0	1	390205|LRRC10B	1	0		0	0		0	1	chr11:61513302-61513801	1	1	0	0	0	0	0.236484052065796	LCP	0.231435180657344	LCG	0	0
cg13233722	Two-sided Wilcoxon	bonferroni	3.15374272423617e-08	0.0226395836699107	0.139	0.895	-0.756	0.756	cg13233722	chr11	61658057	61658058	0		0	0	0	0	1	0	0		0	0		0	0		0	0		0	0		0	0		0	0	1	0	1	0	0.219182296222951	LCP	0.194428247489472	LCG	0	0
cg27641076	Two-sided Wilcoxon	bonferroni	4.58837135492904e-08	0.0329382661433478	0.308	0.732	-0.424	0.424	cg27641076	chr11	62444316	62444317	1	AHNAK	1	0	0	0	0	0	1	79026|AHNAK	1	0		0	0		0	0		0	0		0	1	chr11:62444311-62444810	1	0	1	1	0	1	0.370344890845716	ICP	0.352882238259041	HCG	0	1
cg16509239	Two-sided Wilcoxon	bonferroni	6.67278966137664e-09	0.00479015547747448	0.107	0.779	-0.672	0.672	cg16509239	chr11	62444959	62444960	1	AHNAK	1	0	0	0	0	0	1	79026|AHNAK	1	0		0	0		0	0		0	0		0	1	chr11:62444865-62445364	1	1	1	1	0	1	0.396396546760188	ICP	0.305639225826477	LCG	0	1
cg00161295	Two-sided Wilcoxon	bonferroni	6.67279300847353e-08	0.0479015788023484	0.332	0.829	-0.497	0.497	cg00161295	chr11	66556307	66556308	1	ACTN3	1	0	0	0	0	1	1	89|ACTN3	1	0		0	0		0	0		0	0		0	0		0	0	1	1	0	1	0.257327049135923	ICP	0.25444388219271	LCG	0	0
cg23148948	Two-sided Wilcoxon	bonferroni	1.52700389974211e-08	0.0109618112748447	0.274	0.768	-0.494	0.494	cg23148948	chr11	68665667	68665668	0		0	0	0	0	0	0	0		0	0		0	0		0	0		0	0		0	0		0	0	1	0	1	0	0.363163138738079	ICP	0.344832057142303	LCG	0	0
cg03465499	Two-sided Wilcoxon	bonferroni	6.35581771395801e-08	0.0456261272741275	0.013	0.763	-0.75	0.75	cg03465499	chr11	69013811	69013812	1	MRGPRF-AS1	1	0	1	1	1	1	0		0	0		0	0		0	1	116535|MRGPRF	1	1	116535|MRGPRF	1	0		0	0	0	0	0	0	0.402804957599478	ICP	0.337264549840659	LCG	0	0
cg12405136	Two-sided Wilcoxon	bonferroni	6.06434213136357e-08	0.0435337289978918	0.075	0.684	-0.609	0.609	cg12405136	chr11	69013889	69013890	1	MRGPRF-AS1	1	1	1	0	1	1	0		0	0		0	0		0	1	116535|MRGPRF	1	0		0	0		0	0	0	0	0	0	0.410263979314605	ICP	0.321925186274466	LCG	0	0
cg21316816	Two-sided Wilcoxon	bonferroni	4.07743962583458e-08	0.0292704711956011	0.12	0.944	-0.824	0.824	cg21316816	chr11	69840769	69840770	0		0	0	0	0	0	0	0		0	0		0	0		0	0		0	0		0	0		0	0	1	0	1	0	0.23981883654453	LCP	0.248220149985296	LCG	0	0
cg18545483	Two-sided Wilcoxon	bonferroni	1.3885625374056e-08	0.00996799057352136	0.194	0.952	-0.758	0.758	cg18545483	chr11	70772119	70772120	1	SHANK2	1	0	0	0	0	0	1	22941|SHANK2	1	0		0	0		0	0		0	0		0	1	chr11:70771662-70772161	1	1	1	1	0	1	0.257702142597845	LCP	0.254586218836565	LCG	0	0
cg07740985	Two-sided Wilcoxon	bonferroni	1.07682170700593e-08	0.00773011537878107	0.099	1	-0.901	0.901	cg07740985	chr11	71140929	71140930	1	SHANK2	1	0	0	0	0	0	1	22941|SHANK2	1	0		0	0		0	0		0	0		0	1	chr11:71140619-71141118	1	1	1	1	0	1	0.330895158481365	LCP	0.3329234375	LCG	0	0
cg11863058	Two-sided Wilcoxon	bonferroni	6.05590313850517e-09	0.00434731485061988	0.103	0.355	-0.252	0.252	cg11863058	chr11	72821568	72821569	1	ATG16L2	1	0	0	1	1	1	1	89849|ATG16L2	1	0		0	0		0	0		0	0		0	0		0	0	1	1	0	1	0.602776700691406	HCP	0.541872907215883	HCG	1	0
cg05671350	Two-sided Wilcoxon	bonferroni	3.97802226962995e-08	0.0285567897856563	0	0.503	-0.503	0.503	cg05671350	chr11	74311303	74311304	1	P4HA3	1	0	0	1	0	0	1	283208|P4HA3	1	0		0	0		0	1	283208|P4HA3	1	0		0	0		0	0	0	1	0	0	0.617535287730728	HCP	0.50319589741133	HCG	0	1
cg13401878	Two-sided Wilcoxon	bonferroni	4.33700378547336e-08	0.0311337888545505	0	0.399	-0.399	0.399	cg13401878	chr11	75524957	75524958	1	GDPD5	1	0	1	1	0	1	1	81544|GDPD5	1	0		0	1	81544|GDPD5	1	0		0	0		0	0		0	0	0	1	0	1	0.628438041377141	HCP	0.590430184538125	HCG	0	1
cg22271905	Two-sided Wilcoxon	bonferroni	4.79479666756493e-08	0.0344201191496483	0	0.325	-0.325	0.325	cg22271905	chr11	75526634	75526635	0		0	1	0	0	1	0	0		0	1	81544|GDPD5	1	0		0	0		0	0		0	0		0	0	0	0	0	0	0.6748024986495	HCP	0.650216709899161	HCG	1	0
cg17584196	Two-sided Wilcoxon	bonferroni	2.83933817172334e-09	0.00203825865730601	0.174	0.703	-0.529	0.529	cg17584196	chr11	82734072	82734073	0		0	0	0	1	0	0	0		0	0		0	0		0	1	220382|FAM181B	1	0		0	0		0	0	0	0	0	0	0.757877941763063	HCP	0.765182833443634	HCG	0	1
cg10010533	Two-sided Wilcoxon	bonferroni	6.12848678666692e-08	0.0439942003862386	0.18	0.554	-0.374	0.374	cg10010533	chr11	82734128	82734129	0		0	0	0	1	0	0	0		0	0		0	0		0	1	220382|FAM181B	1	0		0	0		0	0	0	0	0	0	0.747638210562167	HCP	0.769075736555287	HCG	0	1
cg24670821	Two-sided Wilcoxon	bonferroni	6.40577948116e-08	0.0459847848146344	0.197	0.533	-0.336	0.336	cg24670821	chr11	83034458	83034459	1	RAB30	1	0	0	1	0	1	1	27314|RAB30	1	0		0	0		0	0		0	0		0	1	chr11:83034326-83034825	1	0	1	1	0	1	0.114237614237614	LCP	0.143153982926058	LCG	0	0
cg13536080	Two-sided Wilcoxon	bonferroni	5.22252304949119e-09	0.00374906128639994	0.043	0.866	-0.823	0.823	cg13536080	chr11	85948053	85948054	0		0	0	0	0	0	0	0		0	0		0	0		0	0		0	0		0	1	chr11:85947939-85948438	1	1	1	0	1	0	0.220673635307782	LCP	0.15491686389281	LCG	0	0
cg23771366	Two-sided Wilcoxon	bonferroni	1.86396248226828e-08	0.0133807156337104	0.275	0.823	-0.548	0.548	cg23771366	chr11	86799956	86799957	1	PRSS23	1	0	0	0	1	0	0		0	0		0	0		0	1	11098|PRSS23	1	0		0	1	chr11:86799620-86800119	1	0	0	0	0	0	0.705043105516546	HCP	0.606161873441057	HCG	0	1
cg08031306	Two-sided Wilcoxon	bonferroni	2.65645476459059e-08	0.0190697324312806	0	0.85	-0.85	0.85	cg08031306	chr11	86800154	86800155	1	PRSS23	1	0	0	1	0	0	0		0	0		0	0		0	1	11098|PRSS23	1	0		0	0		0	0	0	0	0	0	0.683161679566092	HCP	0.589131469363474	HCG	1	0
cg07586272	Two-sided Wilcoxon	bonferroni	4.04944662922595e-08	0.0290695195504266	0.034	0.816	-0.782	0.782	cg07586272	chr11	94401414	94401415	1	GPR83	1	0	0	1	0	0	1	10888|GPR83	1	0		0	0		0	1	10888|GPR83	1	0		0	1	chr11:94401085-94401584	1	0	0	1	0	0	0.607858534741006	HCP	0.487227350985105	HCG	1	0
cg12226717	Two-sided Wilcoxon	bonferroni	6.09042425468063e-08	0.0437209631716206	0.056	0.665	-0.609	0.609	cg12226717	chr11	94401840	94401841	0		0	0	0	1	0	0	0		0	0		0	0		0	1	10888|GPR83	1	0		0	0		0	0	0	0	0	0	0.580981958981274	HCP	0.53122776370571	HCG	0	1
cg25812287	Two-sided Wilcoxon	bonferroni	1.49520801278662e-08	0.0107335600489106	0	0.331	-0.331	0.331	cg25812287	chr11	94401850	94401851	0		0	0	0	1	0	0	0		0	0		0	0		0	1	10888|GPR83	1	0		0	0		0	0	0	0	0	0	0.572874151535876	HCP	0.532554174584538	HCG	0	1
cg17628751	Two-sided Wilcoxon	bonferroni	1.0266541219061e-08	0.00736998034567998	0.02	0.944	-0.924	0.924	cg17628751	chr11	94401855	94401856	0		0	0	0	1	0	0	0		0	0		0	0		0	1	10888|GPR83	1	0		0	0		0	0	0	0	0	0	0.573982176342945	HCP	0.532554174584538	HCG	0	1
cg26738987	Two-sided Wilcoxon	bonferroni	4.63699341975428e-08	0.0332873064427849	0.059	0.973	-0.914	0.914	cg26738987	chr11	94401863	94401864	0		0	0	0	1	0	0	0		0	0		0	0		0	1	10888|GPR83	1	1	10888|GPR83	1	0		0	0	0	0	0	0	0.577293611975693	HCP	0.527882646737305	HCG	0	1
cg11200551	Two-sided Wilcoxon	bonferroni	4.86319914303637e-08	0.0349111558961666	0	0.941	-0.941	0.941	cg11200551	chr11	96045986	96045987	1	MAML2	1	0	0	0	0	0	1	84441|MAML2	1	0		0	0		0	0		0	0		0	1	chr11:96045912-96046411	1	1	1	1	0	1	0.174632352941176	LCP	0.135104913068435	LCG	0	0
cg12910893	Two-sided Wilcoxon	bonferroni	1.5368626090697e-08	0.0110325833999721	0.077	0.785	-0.708	0.708	cg12910893	chr11	106483143	106483144	0		0	0	0	0	0	0	0		0	0		0	0		0	0		0	0		0	0		0	0	1	0	1	0	0.182582582582583	LCP	0.206211600519137	LCG	0	0
cg12176709	Two-sided Wilcoxon	bonferroni	5.9127724191729e-08	0.0424456645991714	0.046	0.385	-0.339	0.339	cg12176709	chr11	113475763	113475764	0		0	0	0	1	1	0	0		0	0		0	0		0	1	1813|DRD2	1	0		0	0		0	0	0	0	0	0	0.616135289125955	HCP	0.585425791763638	HCG	0	1
cg20629239	Two-sided Wilcoxon	bonferroni	1.90154629315627e-08	0.0136505162819033	0.015	0.781	-0.766	0.766	cg20629239	chr11	113475769	113475770	0		0	0	0	1	1	0	0		0	0		0	0		0	1	1813|DRD2	1	0		0	0		0	0	0	0	0	0	0.61250805931657	HCP	0.582279492330168	HCG	0	1
cg15457899	Two-sided Wilcoxon	bonferroni	2.42525998890848e-08	0.017410068366778	0	0.421	-0.421	0.421	cg15457899	chr11	123654957	123654958	1	SCN3B	1	0	0	1	0	0	0		0	0		0	0		0	1	55800|SCN3B	1	0		0	0		0	0	0	0	0	0	0.706262626262626	HCP	0.611720524134915	HCG	1	0
cg19157853	Two-sided Wilcoxon	bonferroni	3.75212335744e-09	0.00269351428186531	0.028	0.856	-0.828	0.828	cg19157853	chr11	126416557	126416558	1	ST3GAL4	1	0	0	0	0	0	0		0	0		0	0		0	0		0	0		0	1	chr11:126416426-126416925	1	1	1	0	1	0	0.550656233180143	HCP	0.448496840645381	HCG	1	0
cg20210482	Two-sided Wilcoxon	bonferroni	4.68007112686646e-09	0.00335965457941686	0.015	0.64	-0.625	0.625	cg20210482	chr11	126416598	126416599	1	ST3GAL4	1	0	0	0	0	0	0		0	0		0	0		0	0		0	0		0	1	chr11:126416426-126416925	1	0	1	0	1	0	0.561345806102544	HCP	0.464730760024584	HCG	1	0
cg12804791	Two-sided Wilcoxon	bonferroni	1.16818260893655e-08	0.00838596240381627	0	1	-1	1	cg12804791	chr11	126416933	126416934	1	ST3GAL4	1	0	0	0	0	0	0		0	0		0	0		0	0		0	0		0	0		0	0	1	0	1	0	0.56047197640118	HCP	0.495060561262365	HCG	1	0
cg07690882	Two-sided Wilcoxon	bonferroni	7.36414158473583e-09	0.0052864521345848	0.034	0.797	-0.763	0.763	cg07690882	chr11	128824408	128824409	0		0	0	0	0	0	0	0		0	0		0	0		0	0		0	0		0	0		0	0	1	0	1	0	0.55824403733149	HCP	0.472444673675858	HCG	1	0
cg20933297	Two-sided Wilcoxon	bonferroni	5.18553393424373e-08	0.0372250813217194	0.074	0.793	-0.719	0.719	cg20933297	chr11	128824493	128824494	0		0	0	0	0	0	0	0		0	0		0	0		0	0		0	0		0	0		0	0	1	0	1	0	0.544867062658293	HCP	0.470851717213638	HCG	1	0
cg07989092	Two-sided Wilcoxon	bonferroni	4.79916474339949e-08	0.0344514759935573	0.139	1	-0.861	0.861	cg07989092	chr11	129612198	129612199	1	LINC01395	1	0	0	0	0	0	0		0	0		0	0		0	0		0	0		0	0		0	0	1	0	1	0	0.292687220791796	LCP	0.230946857417702	LCG	0	0
cg00140057	Two-sided Wilcoxon	bonferroni	4.05994781979355e-08	0.0291449038170828	0.298	0.757	-0.459	0.459	cg00140057	chr11	134401896	134401897	1	B3GAT1	1	0	0	0	0	0	1	27087|B3GAT1	1	0		0	0		0	0		0	0		0	0		0	0	1	1	0	1	0.246844249241446	LCP	0.260810354544779	LCG	0	0
cg03505458	Two-sided Wilcoxon	bonferroni	2.26270175083232e-08	0.0162431212965949	0.401	0.993	-0.592	0.592	cg03505458	chr12	1821958	1821959	0		0	0	0	1	1	1	1	93589|CACNA2D4_654429|LRTM2	2	0		0	1	654429|LRTM2	1	0		0	0		0	1	chr12:1821802-1822301	1	1	0	1	0	1	0.222980486273497	LCP	0.266849108795744	LCG	0	0
cg03126946	Two-sided Wilcoxon	bonferroni	6.29428435312339e-08	0.0451844014287057	0	1	-1	1	cg03126946	chr12	2835144	2835145	1	ITFG2_NRIP2	2	0	0	1	1	1	0		0	0		0	0		0	1	83714|NRIP2	1	0		0	0		0	0	0	0	0	0	0.30188919077808	LCP	0.256471549313476	LCG	0	0
cg00748589	Two-sided Wilcoxon	bonferroni	5.03720549565691e-09	0.00361602848593425	0.104	0.703	-0.599	0.599	cg00748589	chr12	11500552	11500553	1	PRB2	1	0	0	1	0	0	0		0	0		0	0		0	0		0	0		0	1	chr12:11500477-11500976	1	0	1	0	1	0	0.552874123087239	HCP	0.452444930874019	HCG	1	0
cg10538146	Two-sided Wilcoxon	bonferroni	2.05390067016907e-10	0.000147442135069025	0.187	0.602	-0.415	0.415	cg10538146	chr12	27779538	27779539	0		0	1	0	0	1	1	0		0	0		0	0		0	1	57542|KLHL42	1	0		0	1	chr12:27779298-27779797	1	0	0	0	0	0	0.795538672524485	HCP	0.722783958606308	HCG	0	1
cg07164581	Two-sided Wilcoxon	bonferroni	4.79391236621949e-08	0.0344137710686379	0.05	0.675	-0.625	0.625	cg07164581	chr12	27970785	27970786	1	PTHLH	1	0	1	1	1	1	1	5744|PTHLH	1	0		0	1	5744|PTHLH	1	0		0	0		0	0		0	0	0	1	0	1	0.798778090312434	HCP	0.768593180040658	HCG	1	0
cg12144497	Two-sided Wilcoxon	bonferroni	3.07443716853337e-08	0.0220702776355204	0.018	0.427	-0.409	0.409	cg12144497	chr12	27975666	27975667	0		0	1	0	0	1	0	0		0	1	5744|PTHLH	1	0		0	0		0	0		0	1	chr12:27975551-27976050	1	0	0	0	0	0	0.614472268747362	HCP	0.57254794327974	HCG	0	1
cg04976061	Two-sided Wilcoxon	bonferroni	1.06486351707954e-08	0.00764427183824785	0.981	0.473	0.508	0.508	cg04976061	chr12	31820942	31820943	0		0	0	0	0	0	0	0		0	0		0	0		0	0		0	0		0	1	chr12:31820798-31821297	1	0	1	0	1	0	0.221342031686859	LCP	0.295114304225091	LCG	0	0
cg02486415	Two-sided Wilcoxon	bonferroni	2.51565215623607e-08	0.0180589611948425	0.226	0.748	-0.522	0.522	cg02486415	chr12	51869603	51869604	0		0	0	0	0	0	0	0		0	0		0	0		0	0		0	0		0	0		0	0	1	0	1	0	0.520501411553689	HCP	0.435165340985434	HCG	1	0
cg02305765	Two-sided Wilcoxon	bonferroni	3.1678520242462e-08	0.0227408692553347	0.066	0.893	-0.827	0.827	cg02305765	chr12	52714126	52714127	0		0	0	0	0	0	0	0		0	0		0	0		0	0		0	0		0	0		0	0	1	0	1	0	0.558647485036228	HCP	0.470669606325887	HCG	0	1
cg25366408	Two-sided Wilcoxon	bonferroni	1.80608573931324e-08	0.0129652393316636	0.946	0.215	0.731	0.731	cg25366408	chr12	53513822	53513823	1	ATF7_ATF7-NPFF	2	0	0	1	0	0	1	11016|ATF7	1	0		0	0		0	0		0	0		0	1	chr12:53513650-53514149	1	1	1	1	0	1	0.120349647396647	LCP	0.116820934256055	LCG	0	0
cg12683929	Two-sided Wilcoxon	bonferroni	5.87887382822176e-10	0.000422023188182259	0	0.837	-0.837	0.837	cg12683929	chr12	55715809	55715810	1	ITGA7	1	1	0	1	1	0	0		0	1	5959|RDH5	1	0		0	1	2647|BLOC1S1	1	1	2647|BLOC1S1	1	1	chr12:55715402-55715901	1	0	0	0	0	0	0.553226182157	ICP	0.524357487602112	HCG	0	1
cg13558328	Two-sided Wilcoxon	bonferroni	2.65375515283769e-09	0.00190503528903668	0	0.745	-0.745	0.745	cg13558328	chr12	55715819	55715820	1	ITGA7	1	1	0	1	1	0	0		0	1	5959|RDH5	1	0		0	1	2647|BLOC1S1	1	0		0	1	chr12:55715402-55715901	1	0	0	0	0	0	0.552000371873935	ICP	0.525037808630293	HCG	0	1
cg06871582	Two-sided Wilcoxon	bonferroni	1.89105013421554e-09	0.00135751681354851	0.038	0.731	-0.693	0.693	cg06871582	chr12	59596639	59596640	1	SLC16A7	1	0	1	1	0	1	1	9194|SLC16A7	1	0		0	1	9194|SLC16A7	1	0		0	0		0	1	chr12:59596366-59596865	1	1	0	1	0	1	0.67283918821469	HCP	0.599073741366231	HCG	1	0
cg25707722	Two-sided Wilcoxon	bonferroni	5.97298373642193e-08	0.0428778999696279	0.016	0.617	-0.601	0.601	cg25707722	chr12	62631710	62631711	0		0	0	0	0	0	0	0		0	0		0	0		0	0		0	0		0	0		0	0	1	0	1	0	0.614282171201814	HCP	0.495076602403843	HCG	0	1
cg16510949	Two-sided Wilcoxon	bonferroni	9.76266532717876e-09	0.00700826598242985	0.135	0.793	-0.658	0.658	cg16510949	chr12	62703814	62703815	1	PPM1H	1	0	0	0	0	0	1	57460|PPM1H	1	0		0	0		0	0		0	0		0	0		0	0	1	1	0	1	0.138726635514019	LCP	0.152159951325041	LCG	0	0
cg01859195	Two-sided Wilcoxon	bonferroni	1.98171238863249e-08	0.0142259998215327	0.013	0.552	-0.539	0.539	cg01859195	chr12	64451459	64451460	0		0	1	0	0	1	1	0		0	0		0	0		0	1	29110|TBK1	1	1	29110|TBK1	1	0		0	0	0	0	0	0	0.749775784753363	HCP	0.694663965458201	HCG	0	1
cg22824651	Two-sided Wilcoxon	bonferroni	2.06098900984471e-08	0.0147950981456316	0.122	0.577	-0.455	0.455	cg22824651	chr12	65741747	65741748	0		0	0	0	0	0	0	0		0	0		0	0		0	0		0	0		0	1	chr12:65741295-65741794	1	0	1	0	1	0	0.774579862481564	HCP	0.710827353427253	HCG	1	0
cg02262056	Two-sided Wilcoxon	bonferroni	2.76661900955761e-08	0.0198605618867707	0.184	1	-0.816	0.816	cg02262056	chr12	65742314	65742315	0		0	0	0	0	0	0	0		0	0		0	0		0	0		0	0		0	0		0	0	1	0	1	0	0.794533608771651	HCP	0.729695931333054	HCG	1	0
cg13442969	Two-sided Wilcoxon	bonferroni	3.74104499924306e-08	0.0268556152733662	0.015	0.697	-0.682	0.682	cg13442969	chr12	67650428	67650429	1	DYRK2	1	0	1	0	1	1	1	8445|DYRK2	1	0		0	1	8445|DYRK2	1	0		0	0		0	0		0	0	0	1	0	1	0.564382426084554	HCP	0.69063339452307	HCG	0	1
cg27076669	Two-sided Wilcoxon	bonferroni	2.94948107314853e-08	0.0211732628109469	0	0.85	-0.85	0.85	cg27076669	chr12	68933677	68933678	1	CPM	1	0	0	1	1	0	1	1368|CPM	1	0		0	0		0	0		0	0		0	0		0	0	1	1	0	1	0.769230769230769	HCP	0.719456080654519	HCG	1	0
cg23907053	Two-sided Wilcoxon	bonferroni	4.42173068258867e-08	0.0317420127472583	0.071	0.935	-0.864	0.864	cg23907053	chr12	69822036	69822037	1	RAB3IP_MYRFL	2	0	0	0	1	0	0		0	1	196446|MYRFL	1	0		0	0		0	0		0	0		0	0	0	0	0	0	0.222100997506234	LCP	0.236593267902205	LCG	0	0
cg13085980	Two-sided Wilcoxon	bonferroni	1.35224280255025e-08	0.00970726427209935	0.026	0.977	-0.951	0.951	cg13085980	chr12	94150649	94150650	1	PLXNC1	1	0	1	1	0	1	1	10154|PLXNC1	1	0		0	1	10154|PLXNC1	1	0		0	0		0	0		0	0	0	1	0	1	0.612090806892733	HCP	0.653268542222686	HCG	0	1
cg22491461	Two-sided Wilcoxon	bonferroni	4.84386248974663e-08	0.0347723450233948	0	0.484	-0.484	0.484	cg22491461	chr12	106586768	106586769	1	LOC100287944_RFX4	2	0	1	0	0	1	1	5992|RFX4	1	0		0	1	5992|RFX4	1	0		0	0		0	0		0	0	0	1	0	1	0.740133581126594	HCP	0.737139483526851	HCG	1	0
cg15433210	Two-sided Wilcoxon	bonferroni	3.1523603669476e-08	0.0226296602245847	0.261	0.964	-0.703	0.703	cg15433210	chr12	107580566	107580567	1	BTBD11	1	0	0	1	0	0	1	121551|BTBD11	1	0		0	0		0	0		0	0		0	0		0	0	1	1	0	1	0.490865950083964	ICP	0.434529797286999	HCG	0	1
cg27662246	Two-sided Wilcoxon	bonferroni	5.42380271168767e-08	0.0389355270982296	0.439	0.955	-0.516	0.516	cg27662246	chr12	107580762	107580763	1	BTBD11	1	0	0	1	0	0	1	121551|BTBD11	1	0		0	0		0	0		0	0		0	0		0	0	1	1	0	1	0.545065549576079	HCP	0.437481991200887	HCG	0	1
cg05887396	Two-sided Wilcoxon	bonferroni	3.88833569945656e-08	0.0279129621855469	0.27	0.865	-0.595	0.595	cg05887396	chr12	109837060	109837061	0		0	1	1	0	1	1	0		0	1	59341|TRPV4	1	0		0	0		0	0		0	1	chr12:109836819-109837318	1	1	0	0	0	0	0.203416655029558	LCP	0.168066756272401	LCG	0	0
cg10459548	Two-sided Wilcoxon	bonferroni	3.26373729576201e-08	0.023429195100849	0.079	0.659	-0.58	0.58	cg10459548	chr12	111269891	111269892	1	CUX2	1	0	0	0	0	0	1	23316|CUX2	1	0		0	0		0	0		0	0		0	0		0	0	1	1	0	1	0.361476345495286	ICP	0.399425694081282	HCG	0	0
cg13057030	Two-sided Wilcoxon	bonferroni	4.89165450824146e-09	0.00351154267190425	0.12	0.705	-0.585	0.585	cg13057030	chr12	111271016	111271017	1	CUX2	1	0	0	0	0	0	1	23316|CUX2	1	0		0	0		0	0		0	0		0	0		0	0	1	1	0	1	0.371558197747184	ICP	0.337565029917668	LCG	0	0
cg00807462	Two-sided Wilcoxon	bonferroni	5.68015628762496e-08	0.040775797132596	0.314	1	-0.686	0.686	cg00807462	chr12	111275231	111275232	1	CUX2	1	0	0	0	0	0	1	23316|CUX2	1	0		0	0		0	0		0	0		0	0		0	0	1	1	0	1	0.262884814942926	LCP	0.25209276844412	LCG	0	0
cg14120215	Two-sided Wilcoxon	bonferroni	5.44583468084114e-10	0.000390936866732734	0.089	0.735	-0.646	0.646	cg14120215	chr12	113403863	113403864	1	SDS	1	0	0	1	0	0	1	10993|SDS	1	0		0	0		0	1	10993|SDS	1	1	10993|SDS	1	1	chr12:113403771-113404270	1	1	0	1	0	0	0.248730167041944	LCP	0.291397464123357	LCG	0	0
cg11113001	Two-sided Wilcoxon	bonferroni	4.22976598459976e-08	0.0303639672876872	0.539	0.849	-0.31	0.31	cg11113001	chr12	113888961	113888962	1	RBM19	1	0	0	0	0	0	1	9904|RBM19	1	0		0	0		0	0		0	0		0	0		0	0	1	1	0	1	0.195807655048746	LCP	0.262874582115109	LCG	0	0
cg07357346	Two-sided Wilcoxon	bonferroni	4.06170032777279e-08	0.0291574844409628	0.126	0.541	-0.415	0.415	cg07357346	chr12	120641740	120641741	1	CABP1	1	0	1	1	1	1	0		0	0		0	0		0	0		0	0		0	0		0	0	1	0	1	0	0.731634772170791	HCP	0.703440752611104	HCG	0	1
cg14504499	Two-sided Wilcoxon	bonferroni	4.16824970654987e-08	0.0299223640734272	0.036	0.576	-0.54	0.54	cg14504499	chr12	121295622	121295623	1	CAMKK2	1	0	1	0	0	1	1	10645|CAMKK2	1	0		0	1	10645|CAMKK2	1	0		0	0		0	0		0	0	0	1	0	1	0.385291334324726	ICP	0.562331337923773	HCG	0	1
cg22738812	Two-sided Wilcoxon	bonferroni	1.78958666510172e-08	0.0128467984175658	0	0.318	-0.318	0.318	cg22738812	chr12	122226656	122226657	1	DIABLO_VPS33A	2	0	1	0	1	1	0		0	1	56616|DIABLO	1	0		0	0		0	0		0	0		0	0	0	0	0	0	0.712129201691533	HCP	0.685818617660752	HCG	1	0
cg16697799	Two-sided Wilcoxon	bonferroni	4.3951319394546e-08	0.0315510699458464	0.116	0.854	-0.738	0.738	cg16697799	chr12	122980108	122980109	1	ABCB9_ARL6IP4_OGFOD2	3	0	1	1	1	1	1	23457|ABCB9_51329|ARL6IP4	2	0		0	1	79676|OGFOD2_23457|ABCB9	2	1	51329|ARL6IP4	1	1	51329|ARL6IP4	1	0		0	0	0	1	0	0	0.641568466065724	HCP	0.594477994491046	HCG	0	1
cg27473871	Two-sided Wilcoxon	bonferroni	3.8905183309452e-09	0.00279286305112564	0.082	0.364	-0.282	0.282	cg27473871	chr12	123151732	123151733	0		0	1	0	0	1	1	0		0	0		0	0		0	0		0	0		0	0		0	0	1	0	1	0	0.837826144834931	HCP	0.800293104921026	HCG	0	1
cg20752847	Two-sided Wilcoxon	bonferroni	1.88773996335764e-08	0.0135514056105577	0.103	0.657	-0.554	0.554	cg20752847	chr12	123763497	123763498	0		0	0	0	0	0	1	1	196385|DNAH10	1	0		0	1	196385|DNAH10	1	0		0	0		0	1	chr12:123763033-123763532	1	1	0	1	0	1	0.467557405883397	ICP	0.616913135558643	HCG	0	1
cg27504292	Two-sided Wilcoxon	bonferroni	1.47461828857882e-09	0.00105857538311235	0.191	0.503	-0.312	0.312	cg27504292	chr12	124294986	124294987	1	ZNF664-RFLNA_RFLNA	2	0	0	1	0	0	1	144347|RFLNA	1	0		0	0		0	0		0	0		0	1	chr12:124294835-124295334	1	1	1	1	0	1	0.670028061645583	HCP	0.58122801313255	HCG	1	0
cg16392561	Two-sided Wilcoxon	bonferroni	4.41404686270352e-08	0.031686853370478	0.159	0.599	-0.44	0.44	cg16392561	chr12	132168544	132168545	0		0	0	0	0	1	0	0		0	0		0	0		0	0		0	0		0	0		0	0	1	0	1	0	0.406681190994917	ICP	0.349150411936313	LCG	1	0
cg08812266	Two-sided Wilcoxon	bonferroni	2.7781838863083e-08	0.0199435819736082	0.15	0.555	-0.405	0.405	cg08812266	chr12	132168560	132168561	0		0	0	0	0	1	0	0		0	0		0	0		0	0		0	0		0	0		0	0	1	0	1	0	0.408595947942599	ICP	0.349150411936313	LCG	1	0
cg23311905	Two-sided Wilcoxon	bonferroni	1.34274980498649e-08	0.00963911746006823	0.163	0.807	-0.644	0.644	cg23311905	chr12	132196247	132196248	0		0	0	0	0	1	0	0		0	0		0	0		0	0		0	0		0	1	chr12:132196015-132196514	1	0	1	0	1	0	0.404525263473691	ICP	0.339858802002463	LCG	0	1
cg03225476	Two-sided Wilcoxon	bonferroni	3.4175573352621e-08	0.0245334137892059	0.147	0.849	-0.702	0.702	cg03225476	chr12	132196427	132196428	1	GALNT9	1	0	0	0	1	0	0		0	0		0	0		0	0		0	0		0	1	chr12:132196015-132196514	1	1	1	0	1	0	0.396415250592215	ICP	0.343413593354762	LCG	0	1
cg24800655	Two-sided Wilcoxon	bonferroni	4.18036940609371e-08	0.0300093670333605	0.001	1	-0.999	0.999	cg24800655	chr12	132489355	132489356	0		0	0	0	1	0	0	0		0	0		0	0		0	1	57666|FBRSL1	1	1	57666|FBRSL1	1	1	chr12:132489073-132489572	1	1	0	0	0	0	0.717217162295622	HCP	0.777989948171753	HCG	1	0
cg02286270	Two-sided Wilcoxon	bonferroni	4.81039872991438e-08	0.0345321207385126	0.38	0.913	-0.533	0.533	cg02286270	chr13	26010141	26010142	1	ATP8A2	1	0	0	0	0	0	1	51761|ATP8A2	1	0		0	0		0	0		0	0		0	1	chr13:26009911-26010410	1	1	1	1	0	1	0.172821539021284	LCP	0.189453808761328	LCG	0	0
cg22179082	Two-sided Wilcoxon	bonferroni	6.63696787410026e-08	0.0476444030597311	0	0.669	-0.669	0.669	cg22179082	chr13	26760122	26760123	1	GPR12	1	0	1	1	0	1	1	2835|GPR12	1	0		0	1	2835|GPR12	1	0		0	0		0	0		0	0	0	1	0	1	0.814714511396976	HCP	0.716635081233979	HCG	1	0
cg03662064	Two-sided Wilcoxon	bonferroni	4.51475979356161e-08	0.0324098352444531	0	0.336	-0.336	0.336	cg03662064	chr13	28495751	28495752	0		0	1	0	1	1	0	0		0	1	2321|FLT1	1	0		0	0		0	0		0	0		0	0	0	0	0	0	0.713924416504083	HCP	0.650703208239249	HCG	1	0
cg17640043	Two-sided Wilcoxon	bonferroni	1.758584986236e-08	0.0126242485255932	0.979	0.648	0.331	0.331	cg17640043	chr13	32048091	32048092	1	FRY	1	0	0	0	0	0	1	10129|FRY	1	0		0	0		0	0		0	0		0	0		0	0	1	1	0	1	0.155247783633615	LCP	0.189193803866148	LCG	0	0
cg00282249	Two-sided Wilcoxon	bonferroni	2.61338429879738e-09	0.00187605450627188	0.164	0.829	-0.665	0.665	cg00282249	chr13	36431429	36431430	0		0	0	0	1	1	0	0		0	0		0	0		0	1	8900|CCNA1	1	0		0	0		0	0	0	0	0	0	0.840962975343721	HCP	0.75507266362319	HCG	0	1
cg18348647	Two-sided Wilcoxon	bonferroni	1.31858176565207e-08	0.00946562380618061	0.027	1	-0.973	0.973	cg18348647	chr13	36431970	36431971	1	CCNA1	1	0	0	1	1	0	1	8900|CCNA1	1	0		0	0		0	1	8900|CCNA1	1	0		0	0		0	0	0	1	0	0	0.813992676922022	HCP	0.729756745758208	HCG	1	0
cg18948722	Two-sided Wilcoxon	bonferroni	3.88833569945656e-08	0.0279129621855469	0.097	0.872	-0.775	0.775	cg18948722	chr13	36431979	36431980	1	CCNA1	1	0	0	1	1	0	1	8900|CCNA1	1	0		0	0		0	1	8900|CCNA1	1	0		0	0		0	0	0	1	0	0	0.81084310612656	HCP	0.727445144306792	HCG	1	0
cg05137358	Two-sided Wilcoxon	bonferroni	4.08408452965058e-08	0.0293181725679309	0.04	1	-0.96	0.96	cg05137358	chr13	36431990	36431991	1	CCNA1	1	0	0	1	1	0	1	8900|CCNA1	1	0		0	0		0	1	8900|CCNA1	1	0		0	0		0	0	0	1	0	0	0.808111740587625	HCP	0.725298716783325	HCG	1	0
cg09700683	Two-sided Wilcoxon	bonferroni	2.28544490570688e-08	0.0164063862179036	0.041	1	-0.959	0.959	cg09700683	chr13	36673813	36673814	0		0	0	0	1	0	0	0		0	0		0	0		0	1	400120|SERTM1	1	1	400120|SERTM1	1	0		0	0	0	0	0	0	0.603973180051516	HCP	0.554527227026135	HCG	1	0
cg14950829	Two-sided Wilcoxon	bonferroni	5.92027185871109e-08	0.0424995003758178	0.15	0.95	-0.8	0.8	cg14950829	chr13	52845482	52845483	1	PCDH8	1	0	1	1	0	1	1	5100|PCDH8	1	0		0	1	5100|PCDH8	1	0		0	0		0	0		0	0	0	1	0	1	0.68608570052961	HCP	0.795089930878367	HCG	0	1
cg20248204	Two-sided Wilcoxon	bonferroni	3.42950548550571e-08	0.0246191852584707	0.155	0.573	-0.418	0.418	cg20248204	chr13	76887144	76887145	0		0	1	0	1	1	0	0		0	1	115207|KCTD12	1	0		0	0		0	0		0	1	chr13:76886653-76887152	1	1	0	0	0	0	0.832602979842244	HCP	0.785010071281321	HCG	0	1
cg00931644	Two-sided Wilcoxon	bonferroni	3.11595705730071e-08	0.0223683339698212	0	0.89	-0.89	0.89	cg00931644	chr13	76887233	76887234	0		0	1	0	1	1	0	0		0	1	115207|KCTD12	1	0		0	0		0	0		0	0		0	0	0	0	0	0	0.797622364632674	HCP	0.75832191550055	HCG	0	1
cg07035515	Two-sided Wilcoxon	bonferroni	6.93899364726227e-08	0.0498125373559828	0.051	0.475	-0.424	0.424	cg07035515	chr13	77919569	77919570	1	EDNRB	1	0	0	1	1	0	1	1910|EDNRB	1	0		0	0		0	0		0	0		0	1	chr13:77919271-77919770	1	0	1	1	0	1	0.668534878168315	HCP	0.62455640956732	HCG	0	1
cg17922851	Two-sided Wilcoxon	bonferroni	5.60993876142887e-08	0.0402717307903437	0.052	0.541	-0.489	0.489	cg17922851	chr13	95644970	95644971	0		0	0	0	1	1	0	0		0	1	22873|DZIP1	1	0		0	0		0	0		0	1	chr13:95644508-95645007	1	0	0	0	0	0	0.771846413095811	HCP	0.732198368351687	HCG	0	1
cg10458216	Two-sided Wilcoxon	bonferroni	6.76722604788866e-08	0.0485794795964154	0.027	0.688	-0.661	0.661	cg10458216	chr13	97221693	97221694	1	MBNL2	1	0	0	1	1	0	0		0	1	10150|MBNL2	1	0		0	0		0	0		0	0		0	0	0	0	0	0	0.295747044298379	ICP	0.292370779749885	LCG	0	0
cg20282072	Two-sided Wilcoxon	bonferroni	1.23021585691443e-08	0.00883127675908023	0.178	0.57	-0.392	0.392	cg20282072	chr13	99004193	99004194	1	DOCK9	1	0	0	0	0	0	0		0	0		0	0		0	0		0	0		0	0		0	0	1	0	1	0	0.153225806451613	LCP	0.136968031157451	LCG	0	0
cg12689205	Two-sided Wilcoxon	bonferroni	5.50203985479059e-08	0.0394971633831939	0.131	0.553	-0.422	0.422	cg12689205	chr13	109669327	109669328	0		0	0	0	0	0	0	0		0	0		0	0		0	0		0	0		0	0		0	0	1	0	1	0	0.239234449760766	LCP	0.27695832564261	LCG	0	0
cg20689135	Two-sided Wilcoxon	bonferroni	6.15172288970974e-08	0.044161004004986	0.12	0.733	-0.613	0.613	cg20689135	chr13	113109911	113109912	1	F7	1	0	1	1	1	1	1	2155|F7	1	0		0	1	2155|F7	1	0		0	0		0	0		0	0	0	1	0	1	0.765224922860391	HCP	0.739583038894228	HCG	1	0
cg15250002	Two-sided Wilcoxon	bonferroni	3.68685584155917e-08	0.0264666108184503	0.007	0.407	-0.4	0.4	cg15250002	chr14	21025962	21025963	1	TPPP2_NDRG2	2	1	1	1	1	1	0		0	1	122664|TPPP2	1	0		0	1	57447|NDRG2	1	0		0	1	chr14:21025474-21025973	1	0	0	0	0	0	0.498047964305633	ICP	0.519179218513847	HCG	1	0
cg08111832	Two-sided Wilcoxon	bonferroni	1.38393756819745e-08	0.00993478958456494	0	0.808	-0.808	0.808	cg08111832	chr14	24398876	24398877	0		0	0	0	1	0	0	1	57523|NYNRIN	1	0		0	0		0	1	57523|NYNRIN	1	0		0	1	chr14:24398735-24399234	1	1	0	1	0	0	0.421230234138364	HCP	0.307892306068944	LCG	1	0
cg08282145	Two-sided Wilcoxon	bonferroni	1.24512370335418e-09	0.000893829482184642	0.083	0.832	-0.749	0.749	cg08282145	chr14	24399549	24399550	1	NYNRIN	1	0	1	0	0	1	1	57523|NYNRIN	1	0		0	1	57523|NYNRIN	1	0		0	0		0	0		0	0	0	1	0	1	0.375206189159678	HCP	0.318022279676977	LCG	0	1
cg27212023	Two-sided Wilcoxon	bonferroni	5.07069955590117e-08	0.0364007266599744	0.003	0.875	-0.872	0.872	cg27212023	chr14	32725125	32725126	1	AKAP6	1	0	0	0	0	0	1	9472|AKAP6	1	0		0	0		0	0		0	0		0	0		0	0	1	1	0	1	0.252525252525253	LCP	0.244634425824046	LCG	0	0
cg08248285	Two-sided Wilcoxon	bonferroni	2.41838483429529e-08	0.0173607141068655	0	0.977	-0.977	0.977	cg08248285	chr14	34713683	34713684	1	CFL2	1	0	1	1	0	1	1	1073|CFL2	1	0		0	1	1073|CFL2	1	0		0	0		0	0		0	0	0	1	0	1	0.745682888540031	HCP	0.723524439191711	HCG	0	1
cg06601633	Two-sided Wilcoxon	bonferroni	4.27750277898379e-09	0.00307066525493242	0.054	0.794	-0.74	0.74	cg06601633	chr14	51094156	51094157	1	TRIM9	1	0	1	0	0	1	1	114088|TRIM9	1	0		0	1	114088|TRIM9	1	0		0	0		0	1	chr14:51093776-51094275	1	0	0	1	0	1	0.700827638940493	HCP	0.6942105913209	HCG	1	0
cg06193939	Two-sided Wilcoxon	bonferroni	1.39497440446902e-08	0.0100140190588975	0.138	0.551	-0.413	0.413	cg06193939	chr14	55074452	55074453	0		0	0	0	0	0	0	0		0	0		0	0		0	0		0	0		0	0		0	0	1	0	1	0	0.286918612285632	LCP	0.242158009244175	LCG	0	0
cg21853977	Two-sided Wilcoxon	bonferroni	7.84817863752189e-09	0.00563392490944602	0.566	0.99	-0.424	0.424	cg21853977	chr14	69192384	69192385	1	EXD2	1	0	1	1	1	1	1	55218|EXD2	1	0		0	1	55218|EXD2	1	0		0	0		0	0		0	0	0	1	0	1	0.64475223475411	ICP	0.619136351165981	HCG	0	1
cg01115857	Two-sided Wilcoxon	bonferroni	3.48754215440044e-08	0.0250358096112652	0.065	0.885	-0.82	0.82	cg01115857	chr14	73228310	73228311	0		0	0	0	0	0	0	0		0	0		0	0		0	0		0	0		0	0		0	0	1	0	1	0	0.306239926318213	LCP	0.302049830689834	LCG	0	0
cg06204735	Two-sided Wilcoxon	bonferroni	7.96051794930012e-09	0.00571456925715638	0.437	0.757	-0.32	0.32	cg06204735	chr14	74426283	74426284	0		0	0	0	1	0	0	0		0	0		0	0		0	1	646658|SYNDIG1L	1	0		0	0		0	0	0	0	0	0	0.627640423558791	HCP	0.470134622351436	HCG	1	0
cg08228703	Two-sided Wilcoxon	bonferroni	1.65743020548247e-08	0.0118980947702847	0.001	0.555	-0.554	0.554	cg08228703	chr14	74426394	74426395	0		0	0	0	1	0	0	0		0	0		0	0		0	1	646658|SYNDIG1L	1	0		0	0		0	0	0	0	0	0	0.621518774608662	HCP	0.467166910155498	HCG	0	1
cg27279920	Two-sided Wilcoxon	bonferroni	3.28235457761185e-08	0.0235628418650275	0.153	0.917	-0.764	0.764	cg27279920	chr14	75242555	75242556	0		0	0	0	0	0	0	0		0	0		0	0		0	0		0	0		0	1	chr14:75242503-75243002	1	1	1	0	1	0	0.324211963266319	ICP	0.358267453648153	HCG	0	0
cg14124894	Two-sided Wilcoxon	bonferroni	2.923981422897e-08	0.0209902100016654	0.009	0.581	-0.572	0.572	cg14124894	chr14	76761202	76761203	0		0	0	0	1	1	0	0		0	1	22846|VASH1	1	0		0	0		0	0		0	0		0	0	0	0	0	0	0.733405278452074	HCP	0.712139194123349	HCG	0	1
cg24189942	Two-sided Wilcoxon	bonferroni	6.6755842025572e-08	0.0479216157798452	0.199	0.826	-0.627	0.627	cg24189942	chr14	77128858	77128859	1	TMEM63C	1	0	0	0	0	0	0		0	0		0	0		0	0		0	0		0	0		0	0	1	0	1	0	0.140495018999692	LCP	0.129240106074083	LCG	0	0
cg01331039	Two-sided Wilcoxon	bonferroni	2.83933817172334e-09	0.00203825865730601	0.251	0.674	-0.423	0.423	cg01331039	chr14	77141938	77141939	1	ZDHHC22_TMEM63C	2	0	1	1	1	1	0		0	0		0	0		0	1	283576|ZDHHC22	1	0		0	0		0	0	0	0	0	0	0.594342654180731	HCP	0.5914924401133	HCG	1	0
cg04267436	Two-sided Wilcoxon	bonferroni	4.78777312735582e-08	0.0343696996829616	0.169	0.786	-0.617	0.617	cg04267436	chr14	77141960	77141961	1	ZDHHC22_TMEM63C	2	0	1	1	1	1	0		0	0		0	0		0	1	283576|ZDHHC22	1	0		0	0		0	0	0	0	0	0	0.584034289391432	HCP	0.593696737277818	HCG	1	0
cg02400572	Two-sided Wilcoxon	bonferroni	5.34094996070819e-09	0.00383407570259383	0.228	0.761	-0.533	0.533	cg02400572	chr14	77270391	77270392	1	NGB	1	0	1	0	0	1	1	58157|NGB	1	0		0	1	58157|NGB	1	0		0	0		0	0		0	0	0	1	0	1	0.640438452037876	HCP	0.526952116070988	HCG	1	0
cg15890143	Two-sided Wilcoxon	bonferroni	6.83259057779857e-08	0.0490487080254079	0.011	0.865	-0.854	0.854	cg15890143	chr14	77270561	77270562	1	NGB	1	0	1	0	0	1	1	58157|NGB	1	0		0	1	58157|NGB	1	0		0	0		0	0		0	0	0	1	0	1	0.65942086311658	HCP	0.548920703461649	HCG	1	0
cg14580667	Two-sided Wilcoxon	bonferroni	4.19167779258251e-08	0.0300905458689445	0.067	0.651	-0.584	0.584	cg14580667	chr14	77271342	77271343	0		0	0	0	1	0	0	0		0	0		0	0		0	1	58157|NGB	1	0		0	0		0	0	0	0	0	0	0.732558960407062	HCP	0.59760823866008	HCG	1	0
cg22518208	Two-sided Wilcoxon	bonferroni	5.61771487451574e-08	0.0403275527067937	0.055	0.59	-0.535	0.535	cg22518208	chr14	85531125	85531126	1	FLRT2	1	0	1	1	1	1	1	23768|FLRT2	1	0		0	1	23768|FLRT2	1	0		0	0		0	1	chr14:85530946-85531445	1	0	0	1	0	1	0.767148014440433	HCP	0.769832062476852	HCG	1	0
cg03506640	Two-sided Wilcoxon	bonferroni	5.85784291959326e-08	0.042051345496309	0.065	0.623	-0.558	0.558	cg03506640	chr14	85531409	85531410	1	FLRT2	1	0	1	1	1	1	1	23768|FLRT2	1	0		0	1	23768|FLRT2	1	0		0	0		0	1	chr14:85530946-85531445	1	0	0	1	0	1	0.745959967749851	HCP	0.735486004585659	HCG	1	0
cg14125604	Two-sided Wilcoxon	bonferroni	2.81516700370999e-09	0.00202090704595127	0	0.388	-0.388	0.388	cg14125604	chr14	85532095	85532096	1	FLRT2	1	0	1	0	1	1	1	23768|FLRT2	1	0		0	1	23768|FLRT2	1	0		0	0		0	1	chr14:85532033-85532532	1	0	0	1	0	1	0.746907156896751	HCP	0.737978380218875	HCG	1	0
cg17716338	Two-sided Wilcoxon	bonferroni	5.33835236799672e-09	0.0038322109842996	0.526	0.908	-0.382	0.382	cg17716338	chr14	89252134	89252135	1	FOXN3	1	0	0	0	0	0	1	1112|FOXN3	1	0		0	0		0	0		0	0		0	0		0	0	1	1	0	1	0.270725388601036	ICP	0.277673524266651	LCG	0	0
cg21906866	Two-sided Wilcoxon	bonferroni	2.76267353147126e-08	0.0198322387199609	1	0.331	0.669	0.669	cg21906866	chr14	91126335	91126336	1	DGLUCY	1	0	0	1	0	1	1	80017|C14orf159	1	0		0	0		0	0		0	0		0	0		0	0	1	1	0	1	0.137931034482759	LCP	0.170575248589789	LCG	0	0
cg11196350	Two-sided Wilcoxon	bonferroni	6.12075840152741e-08	0.0439387210915407	0.11	0.676	-0.566	0.566	cg11196350	chr14	93939361	93939362	0		0	0	0	1	0	1	1	51676|ASB2	1	0		0	0		0	0		0	0		0	0		0	0	1	1	0	1	0.813244760991645	HCP	0.667106679598993	HCG	1	0
cg17464250	Two-sided Wilcoxon	bonferroni	3.28235457761185e-08	0.0235628418650275	0.209	0.686	-0.477	0.477	cg17464250	chr14	100439433	100439434	1	WDR25	1	0	0	0	0	0	1	79446|WDR25	1	0		0	0		0	0		0	0		0	1	chr14:100439142-100439641	1	1	1	1	0	1	0.213307387171619	LCP	0.237834718292794	LCG	0	0
cg15242637	Two-sided Wilcoxon	bonferroni	7.3421498641605e-10	0.000527066507008572	0.093	0.69	-0.597	0.597	cg15242637	chr15	23570631	23570632	1	GOLGA6L7	1	0	1	0	1	1	0		0	0		0	1	7681|MKRN3	1	0		0	0		0	1	chr15:23570421-23570920	1	0	0	0	0	0	0.225793992691405	LCP	0.221680517082179	LCG	0	0
cg07749071	Two-sided Wilcoxon	bonferroni	2.7781838863083e-08	0.0199435819736082	0.148	0.559	-0.411	0.411	cg07749071	chr15	26866657	26866658	1	GABRB3_GOLGA6L7	2	0	0	1	1	0	1	2558|GABRA5	1	0		0	0		0	1	2558|GABRA5	1	0		0	0		0	0	0	1	0	0	0.771268100511073	HCP	0.810565866986886	HCG	0	1
cg14700479	Two-sided Wilcoxon	bonferroni	3.13718939386806e-08	0.022520753270397	0.9	0.16	0.74	0.74	cg14700479	chr15	33988556	33988557	1	CHRM5_AVEN	2	0	0	0	1	1	1	57099|AVEN_1133|CHRM5	2	0		0	0		0	0		0	0		0	0		0	0	1	1	0	1	0.122181256966475	LCP	0.134271428731222	LCG	0	0
cg07139577	Two-sided Wilcoxon	bonferroni	9.90257319380882e-09	0.00710870080320038	0.112	0.73	-0.618	0.618	cg07139577	chr15	40238753	40238754	1	BUB1B-PAK6	1	0	0	1	1	0	1	106821730|BUB1B-PAK6	1	1	56924|PAK6	1	0		0	0		0	0		0	0		0	0	0	1	0	1	0.346660584902019	ICP	0.322749021629695	LCG	0	1
cg27400070	Two-sided Wilcoxon	bonferroni	1.66047410212251e-08	0.0119199458084607	0.023	0.426	-0.403	0.403	cg27400070	chr15	40358761	40358762	1	DISP2	1	0	1	0	0	1	1	85455|DISP2	1	0		0	1	85455|DISP2	1	0		0	0		0	0		0	0	0	1	0	1	0.574377803183537	HCP	0.460311226477226	HCG	1	0
cg08996748	Two-sided Wilcoxon	bonferroni	9.38630351143009e-09	0.00673808938392925	0.043	0.694	-0.651	0.651	cg08996748	chr15	40358835	40358836	1	DISP2	1	0	1	0	0	1	1	85455|DISP2	1	0		0	1	85455|DISP2	1	0		0	0		0	0		0	0	0	1	0	1	0.569505343929844	HCP	0.461353833677792	HCG	1	0
cg16071549	Two-sided Wilcoxon	bonferroni	1.83582733489563e-08	0.0131787435393752	0.11	0.946	-0.836	0.836	cg16071549	chr15	43518584	43518585	1	MAP1A	1	0	0	0	0	1	1	4130|MAP1A	1	0		0	1	4130|MAP1A	1	0		0	0		0	0		0	0	0	1	0	1	0.206181958203522	LCP	0.210279071084932	LCG	0	0
cg16948781	Two-sided Wilcoxon	bonferroni	2.99237805182506e-09	0.00214812047779535	0.117	0.835	-0.718	0.718	cg16948781	chr15	44000365	44000366	1	FRMD5	1	0	0	0	0	0	1	84978|FRMD5	1	0		0	0		0	0		0	0		0	0		0	0	1	1	0	1	0.173513543891199	LCP	0.18249190296781	LCG	0	0
cg27073142	Two-sided Wilcoxon	bonferroni	3.01542640180378e-08	0.0216466605850447	0.047	0.373	-0.326	0.326	cg27073142	chr15	45022735	45022736	0		0	0	0	1	0	0	0		0	0		0	0		0	1	6652|SORD	1	0		0	0		0	0	0	0	0	0	0.545250084256821	HCP	0.434730647351743	HCG	0	1
cg02337566	Two-sided Wilcoxon	bonferroni	2.75913199891019e-10	0.000198068153326566	0.142	0.617	-0.475	0.475	cg02337566	chr15	45113591	45113592	1	DUOX2	1	1	1	1	1	1	1	50506|DUOX2	1	1	405753|DUOXA2	1	1	50506|DUOX2	1	0		0	0		0	0		0	0	0	1	0	1	0.54370745225616	ICP	0.49353827805632	HCG	0	1
cg25541928	Two-sided Wilcoxon	bonferroni	3.15690947269707e-08	0.0226623166170821	0.15	0.66	-0.51	0.51	cg25541928	chr15	51681002	51681003	0		0	0	0	1	1	0	0		0	0		0	0		0	1	29106|SCG3	1	0		0	0		0	0	0	0	0	0	0.440880730160367	ICP	0.386598270162755	HCG	0	1
cg21847800	Two-sided Wilcoxon	bonferroni	2.6629295685892e-08	0.0191162127182571	0.153	0.832	-0.679	0.679	cg21847800	chr15	51681027	51681028	0		0	0	0	1	1	0	0		0	0		0	0		0	1	29106|SCG3	1	0		0	0		0	0	0	0	0	0	0.447599147820387	HCP	0.389092446083274	HCG	0	1
cg11831981	Two-sided Wilcoxon	bonferroni	3.81625625003444e-08	0.0273955297667472	0	0.736	-0.736	0.736	cg11831981	chr15	51681464	51681465	0		0	0	0	1	0	0	1	29106|SCG3	1	0		0	0		0	1	29106|SCG3	1	0		0	1	chr15:51681263-51681762	1	0	0	1	0	0	0.470576580146622	HCP	0.42022474532364	HCG	1	0
cg01908954	Two-sided Wilcoxon	bonferroni	3.10889860511962e-08	0.0223176638826559	0.058	1	-0.942	0.942	cg01908954	chr15	51681567	51681568	1	SCG3	1	0	0	1	0	0	1	29106|SCG3	1	0		0	0		0	1	29106|SCG3	1	0		0	1	chr15:51681263-51681762	1	1	0	1	0	0	0.493919254939193	HCP	0.401745782391913	HCG	1	0
cg23030278	Two-sided Wilcoxon	bonferroni	6.87217747491624e-08	0.0493328881085327	0.002	0.754	-0.752	0.752	cg23030278	chr15	55588883	55588884	1	PYGO1	1	0	0	1	1	0	0		0	1	26108|PYGO1	1	0		0	0		0	0		0	0		0	0	0	0	0	0	0.921112115732369	HCP	0.8655475146373	HCG	1	0
cg04489513	Two-sided Wilcoxon	bonferroni	1.07940742735652e-08	0.00774867733431861	0.133	0.897	-0.764	0.764	cg04489513	chr15	55589029	55589030	0		0	0	0	1	1	0	0		0	1	26108|PYGO1	1	0		0	0		0	0		0	0		0	0	0	0	0	0	0.902031063321386	HCP	0.872498631223964	HCG	1	0
cg06364757	Two-sided Wilcoxon	bonferroni	5.89501720120517e-08	0.0423182062812595	0.14	0.63	-0.49	0.49	cg06364757	chr15	55589048	55589049	0		0	0	0	1	1	0	0		0	1	26108|PYGO1	1	0		0	0		0	0		0	0		0	0	0	0	0	0	0.890227576974565	HCP	0.874468153467011	HCG	0	1
cg24848787	Two-sided Wilcoxon	bonferroni	1.37040024021662e-09	0.000983760998042863	0	0.796	-0.796	0.796	cg24848787	chr15	58552160	58552161	1	LIPC	1	0	0	0	0	0	1	3990|LIPC	1	0		0	0		0	0		0	0		0	1	chr15:58551857-58552356	1	1	1	1	0	1	0.418840473216254	ICP	0.364741727367326	HCG	0	0
cg05337681	Two-sided Wilcoxon	bonferroni	9.7903307213276e-09	0.00702812597293511	0.055	0.866	-0.811	0.811	cg05337681	chr15	58552301	58552302	1	LIPC	1	0	0	0	0	0	1	3990|LIPC	1	0		0	0		0	0		0	0		0	1	chr15:58551857-58552356	1	0	1	1	0	1	0.406005461841897	ICP	0.379467726088257	HCG	0	0
cg23118086	Two-sided Wilcoxon	bonferroni	3.8284692873846e-08	0.0274832027651906	0	0.914	-0.914	0.914	cg23118086	chr15	65067720	65067721	1	RASL12	1	0	0	1	0	0	1	51285|RASL12	1	0		0	0		0	1	51285|RASL12	1	1	51285|RASL12	1	0		0	0	0	1	0	0	0.46895583726608	HCP	0.413203772096526	HCG	1	0
cg23009865	Two-sided Wilcoxon	bonferroni	2.44595549016975e-08	0.0175586339199521	0.016	0.497	-0.481	0.481	cg23009865	chr15	65323109	65323110	0		0	0	0	0	0	0	0		0	0		0	0		0	0		0	0		0	1	chr15:65323009-65323508	1	1	1	0	1	0	0.278421354878314	LCP	0.241648200159757	LCG	0	0
cg03714754	Two-sided Wilcoxon	bonferroni	1.86227420829976e-08	0.013368596122669	0.188	0.942	-0.754	0.754	cg03714754	chr15	68700734	68700735	1	CORO2B	1	0	0	0	0	0	1	10391|CORO2B	1	0		0	0		0	0		0	0		0	0		0	0	1	1	0	1	0.353012781497261	ICP	0.331364433961386	LCG	0	0
cg15281774	Two-sided Wilcoxon	bonferroni	1.6629440676224e-08	0.0119376768015969	0.015	0.891	-0.876	0.876	cg15281774	chr15	73369567	73369568	0		0	1	0	0	1	0	0		0	0		0	0		0	1	10021|HCN4	1	0		0	0		0	0	0	0	0	0	0.61413666719133	HCP	0.637097924482613	HCG	1	0
cg02453462	Two-sided Wilcoxon	bonferroni	2.54981293827103e-08	0.0183041891511899	0.175	1	-0.825	0.825	cg02453462	chr15	73369661	73369662	0		0	1	0	0	1	0	0		0	0		0	0		0	1	10021|HCN4	1	0		0	0		0	0	0	0	0	0	0.562964631006314	HCP	0.615918057745311	HCG	1	0
cg27200833	Two-sided Wilcoxon	bonferroni	6.90030316951262e-08	0.0495347923447901	0.025	0.418	-0.393	0.393	cg27200833	chr15	74129568	74129569	1	ISLR2	1	0	0	1	1	1	1	57611|ISLR2	1	0		0	0		0	1	57611|ISLR2	1	0		0	0		0	0	0	1	0	0	0.648636946493697	HCP	0.672819926220367	HCG	1	0
cg23727072	Two-sided Wilcoxon	bonferroni	2.06006190882903e-08	0.0147884428211964	0.061	0.594	-0.533	0.533	cg23727072	chr15	74726746	74726747	0		0	1	0	0	1	0	0		0	1	1543|CYP1A1	1	0		0	0		0	0		0	0		0	0	0	0	0	0	0.69241168518192	HCP	0.534980423541966	HCG	1	0
cg05549655	Two-sided Wilcoxon	bonferroni	1.59391037436782e-08	0.0114421087698518	0	0.631	-0.631	0.631	cg05549655	chr15	74726802	74726803	0		0	1	0	0	1	0	0		0	1	1543|CYP1A1	1	0		0	0		0	0		0	0		0	0	0	0	0	0	0.690994890718138	HCP	0.53378359970301	HCG	1	0
cg17852385	Two-sided Wilcoxon	bonferroni	4.22976598459976e-08	0.0303639672876872	0.154	0.716	-0.562	0.562	cg17852385	chr15	74726847	74726848	0		0	1	0	0	1	0	0		0	1	1543|CYP1A1	1	0		0	0		0	0		0	0		0	0	0	0	0	0	0.680418278183641	HCP	0.538886503988395	HCG	1	0
cg13570656	Two-sided Wilcoxon	bonferroni	1.18265877894582e-08	0.00848988161689165	0.019	0.777	-0.758	0.758	cg13570656	chr15	74726855	74726856	0		0	1	0	0	1	0	0		0	1	1543|CYP1A1	1	0		0	0		0	0		0	0		0	0	0	0	0	0	0.679329608938547	HCP	0.542023327885842	HCG	1	0
cg12101586	Two-sided Wilcoxon	bonferroni	6.63938009173017e-09	0.00476617195016978	0	0.654	-0.654	0.654	cg12101586	chr15	74726862	74726863	0		0	1	0	0	1	0	0		0	1	1543|CYP1A1	1	0		0	0		0	0		0	0		0	0	0	0	0	0	0.680075285527222	HCP	0.54141889712394	HCG	1	0
cg21389569	Two-sided Wilcoxon	bonferroni	5.10900615191604e-09	0.00366757159223906	0.129	0.387	-0.258	0.258	cg21389569	chr15	74826115	74826116	1	CPLX3_LMAN1L	2	0	0	0	1	1	0		0	0		0	0		0	1	594855|CPLX3	1	0		0	0		0	0	0	0	0	0	0.405357354509897	HCP	0.406890036946863	HCG	0	0
cg09672464	Two-sided Wilcoxon	bonferroni	1.88442827410379e-08	0.0135276321856124	0	0.448	-0.448	0.448	cg09672464	chr15	74826450	74826451	1	CPLX3_LMAN1L	2	0	0	1	0	1	0		0	0		0	0		0	1	594855|CPLX3	1	0		0	1	chr15:74826348-74826847	1	1	0	0	0	0	0.459370591180085	HCP	0.399604783912962	HCG	0	0
cg04882995	Two-sided Wilcoxon	bonferroni	5.27992420199895e-08	0.0379026750734378	0.022	0.735	-0.713	0.713	cg04882995	chr15	78620316	78620317	1	CHRNA3	1	0	1	1	1	1	1	1136|CHRNA3	1	0		0	1	1136|CHRNA3	1	0		0	0		0	1	chr15:78619894-78620393	1	0	0	1	0	1	0.708352996696555	HCP	0.648157299493268	HCG	1	0
cg15657326	Two-sided Wilcoxon	bonferroni	1.33595616086653e-08	0.00959034833464287	0	0.336	-0.336	0.336	cg15657326	chr15	78620400	78620401	1	CHRNA3	1	0	1	1	1	1	1	1136|CHRNA3	1	0		0	1	1136|CHRNA3	1	0		0	0		0	0		0	0	0	1	0	1	0.72730687005258	HCP	0.63966691877789	HCG	1	0
cg20246113	Two-sided Wilcoxon	bonferroni	2.44835542220634e-08	0.0175758621680673	0.202	0.568	-0.366	0.366	cg20246113	chr15	78812139	78812140	1	MORF4L1	1	1	1	0	1	1	0		0	1	11173|ADAMTS7	1	0		0	0		0	0		0	0		0	0	0	0	0	0	0.553885690673097	HCP	0.540016976007243	HCG	1	0
cg04140663	Two-sided Wilcoxon	bonferroni	7.68845624649301e-09	0.00551926595493246	0.012	0.612	-0.6	0.6	cg04140663	chr15	82647171	82647172	0		0	1	0	1	1	1	0		0	0		0	0		0	0		0	0		0	0		0	0	1	0	1	0	0.798882827613852	HCP	0.757789853760107	HCG	1	0
cg26213453	Two-sided Wilcoxon	bonferroni	9.30136676467961e-09	0.00667711635115996	0.015	0.894	-0.879	0.879	cg26213453	chr15	88912629	88912630	1	MFGE8	1	0	1	0	1	1	1	4240|MFGE8	1	0		0	1	4240|MFGE8	1	0		0	0		0	1	chr15:88912331-88912830	1	1	0	1	0	1	0.531975099037917	HCP	0.499557786885102	HCG	0	1
cg23934731	Two-sided Wilcoxon	bonferroni	4.18026451155936e-08	0.0300086140332605	0	0.964	-0.964	0.964	cg23934731	chr15	89361642	89361643	1	MIR9-3HG	1	0	0	1	1	1	0		0	0		0	0		0	0		0	0		0	1	chr15:89361596-89362095	1	1	1	0	1	0	0.567619659492451	ICP	0.580847678312893	HCG	1	0
cg20284358	Two-sided Wilcoxon	bonferroni	5.42380271168767e-08	0.0389355270982296	0.08	0.425	-0.345	0.345	cg20284358	chr15	89369004	89369005	1	MIR9-3HG	1	0	1	1	1	1	0		0	0		0	0		0	0		0	0		0	0		0	0	1	0	1	0	0.474620303756994	ICP	0.560690966727336	HCG	0	1
cg25876443	Two-sided Wilcoxon	bonferroni	1.23078661771453e-08	0.00883537404539024	0.21	0.828	-0.618	0.618	cg25876443	chr15	89416873	89416874	0		0	0	0	0	0	0	0		0	0		0	0		0	0		0	0		0	0		0	0	1	0	1	0	0.55957680588122	ICP	0.415534339595901	HCG	0	1
cg26839356	Two-sided Wilcoxon	bonferroni	1.28528752083803e-08	0.0092266164085887	0.208	0.816	-0.608	0.608	cg26839356	chr15	99059789	99059790	0		0	0	0	0	0	0	0		0	0		0	0		0	0		0	0		0	1	chr15:99059780-99060279	1	1	1	0	1	0	0.74190282351559	HCP	0.689503016306909	HCG	0	1
cg16250865	Two-sided Wilcoxon	bonferroni	4.80154135968269e-08	0.0344685368662725	0	0.389	-0.389	0.389	cg16250865	chr15	100438797	100438798	1	CERS3	1	0	0	0	0	0	1	204219|CERS3	1	0		0	0		0	0		0	0		0	0		0	0	1	1	0	1	0.139257618450413	LCP	0.136775801598747	LCG	0	0
cg21664030	Two-sided Wilcoxon	bonferroni	5.03474566665488e-09	0.00361426266324754	0.068	0.618	-0.55	0.55	cg21664030	chr16	166245	166246	1	HBM	1	0	0	1	1	1	1	3042|HBM	1	0		0	0		0	1	3042|HBM	1	0		0	0		0	0	0	1	0	0	0.725320668084838	HCP	0.680659384526056	HCG	1	0
cg01336809	Two-sided Wilcoxon	bonferroni	3.97802226962995e-08	0.0285567897856563	0	0.38	-0.38	0.38	cg01336809	chr16	166276	166277	1	HBM	1	0	0	1	1	1	1	3042|HBM	1	0		0	0		0	1	3042|HBM	1	0		0	0		0	0	0	1	0	0	0.722261819909717	HCP	0.675322096649869	HCG	1	0
cg06537005	Two-sided Wilcoxon	bonferroni	2.05728280283737e-08	0.0147684926197604	0.119	0.611	-0.492	0.492	cg06537005	chr16	708544	708545	0		0	1	0	0	1	1	0		0	1	146330|FBXL16	1	0		0	0		0	0		0	0		0	0	0	0	0	0	0.153790595736202	LCP	0.217457414170928	LCG	0	0
cg02827132	Two-sided Wilcoxon	bonferroni	4.1607607937698e-09	0.00298686038645877	0.281	0.776	-0.495	0.495	cg02827132	chr16	1002529	1002530	0		0	0	0	0	1	0	0		0	0		0	0		0	0		0	0		0	0		0	0	1	0	1	0	0.429818708711202	ICP	0.383205215184083	HCG	0	0
cg06289824	Two-sided Wilcoxon	bonferroni	1.12791361459641e-08	0.00809688579028637	0.18	0.558	-0.378	0.378	cg06289824	chr16	1026283	1026284	0		0	0	0	0	0	0	0		0	0		0	0		0	0		0	0		0	0		0	0	1	0	1	0	0.497299643782797	HCP	0.531995880278393	HCG	0	1
cg25757707	Two-sided Wilcoxon	bonferroni	4.5923037538838e-08	0.0329664954197804	0.091	0.674	-0.583	0.583	cg25757707	chr16	1981236	1981237	1	TBL3_NOXO1	2	1	1	1	1	1	1	124056|NOXO1	1	1	2671|GFER	1	0		0	1	124056|NOXO1	1	0		0	0		0	0	0	1	0	0	0.386855756803173	ICP	0.37286689023484	HCG	0	1
cg24853885	Two-sided Wilcoxon	bonferroni	5.66063517645124e-08	0.0406356621030799	0.192	0.922	-0.73	0.73	cg24853885	chr16	1981323	1981324	1	TBL3_NOXO1	2	1	1	1	1	1	1	124056|NOXO1	1	1	2671|GFER	1	0		0	1	124056|NOXO1	1	0		0	1	chr16:1981319-1981818	1	1	0	1	0	0	0.369329226352463	ICP	0.361258921877531	HCG	0	1
cg13105997	Two-sided Wilcoxon	bonferroni	1.39883403159679e-08	0.010041725932582	0.105	0.703	-0.598	0.598	cg13105997	chr16	3175592	3175593	0		0	0	0	0	0	0	0		0	0		0	0		0	0		0	0		0	1	chr16:3175416-3175915	1	0	1	0	1	0	0.539116630942841	ICP	0.531133445871873	HCG	1	0
cg06223834	Two-sided Wilcoxon	bonferroni	1.30500778664567e-09	0.00093681810975261	0	0.976	-0.976	0.976	cg06223834	chr16	4053160	4053161	1	ADCY9	1	0	0	0	0	1	1	115|ADCY9	1	0		0	0		0	0		0	0		0	1	chr16:4052676-4053175	1	1	1	1	0	1	0.557952082953602	ICP	0.514225415960836	HCG	0	0
cg01207684	Two-sided Wilcoxon	bonferroni	5.68522915476788e-08	0.0408122134195829	0.035	0.972	-0.937	0.937	cg01207684	chr16	4053166	4053167	1	ADCY9	1	0	0	0	0	1	1	115|ADCY9	1	0		0	0		0	0		0	0		0	1	chr16:4052676-4053175	1	0	1	1	0	1	0.557952082953602	ICP	0.5176804431593	HCG	0	0
cg24774354	Two-sided Wilcoxon	bonferroni	3.42950548550571e-08	0.0246191852584707	0.414	0.77	-0.356	0.356	cg24774354	chr16	4417553	4417554	0		0	0	0	0	1	1	0		0	1	100529144|CORO7-PAM16_79585|CORO7	2	0		0	0		0	0		0	0		0	0	0	0	0	0	0.555136398603468	HCP	0.631863933651235	HCG	0	1
cg12031863	Two-sided Wilcoxon	bonferroni	1.07940742735652e-08	0.00774867733431861	0.132	0.782	-0.65	0.65	cg12031863	chr16	4537853	4537854	0		0	0	0	0	1	1	1	29965|CDIP1	1	0		0	1	29965|CDIP1	1	0		0	0		0	1	chr16:4537692-4538191	1	0	0	1	0	1	0.720570812031269	HCP	0.654033674217697	HCG	1	0
cg00835521	Two-sided Wilcoxon	bonferroni	3.09061976978123e-08	0.0221864467041423	0.129	0.971	-0.842	0.842	cg00835521	chr16	4988329	4988330	1	SEC14L5	1	0	0	0	0	0	1	9717|SEC14L5	1	0		0	0		0	0		0	0		0	0		0	0	1	1	0	1	0.511299119830398	ICP	0.459870329451943	HCG	1	0
cg03022136	Two-sided Wilcoxon	bonferroni	3.13856592812978e-08	0.0225306349143095	0.223	0.95	-0.727	0.727	cg03022136	chr16	11319771	11319772	1	RMI2	1	0	0	0	0	1	1	116028|RMI2	1	0		0	0		0	0		0	0		0	0		0	0	1	1	0	1	0.237987129906527	LCP	0.238058674843039	LCG	0	0
cg09816471	Two-sided Wilcoxon	bonferroni	5.69668870342473e-08	0.0408944773939529	0.026	0.561	-0.535	0.535	cg09816471	chr16	11668004	11668005	0		0	0	0	1	0	0	0		0	0		0	0		0	1	8303|SNN	1	1	8303|SNN	1	0		0	0	0	0	0	0	0.715928553951554	HCP	0.695628842148047	HCG	1	0
cg03382501	Two-sided Wilcoxon	bonferroni	2.85765230498798e-08	0.0205140571426789	0.953	0.263	0.69	0.69	cg03382501	chr16	11700785	11700786	1	TXNDC11	1	0	0	0	0	0	1	51061|TXNDC11	1	0		0	0		0	0		0	0		0	0		0	0	1	1	0	1	0.274098048070651	LCP	0.266295369309507	LCG	0	0
cg24091191	Two-sided Wilcoxon	bonferroni	2.79641906233385e-08	0.0200744857376322	0.264	0.96	-0.696	0.696	cg24091191	chr16	12440011	12440012	1	SNX29	1	0	0	0	0	0	1	92017|SNX29	1	0		0	0		0	0		0	0		0	0		0	0	1	1	0	1	0.240251772617854	LCP	0.279272421359827	LCG	0	0
cg10316922	Two-sided Wilcoxon	bonferroni	9.03272874522423e-09	0.00648427078796165	0.006	0.818	-0.812	0.812	cg10316922	chr16	15858417	15858418	0		0	0	0	0	1	0	0		0	1	4629|MYH11	1	0		0	0		0	0		0	1	chr16:15857998-15858497	1	1	0	0	0	0	0.475724991854024	HCP	0.54767693897262	HCG	1	0
cg14143795	Two-sided Wilcoxon	bonferroni	6.71915768078697e-08	0.0482344140936046	0.022	0.572	-0.55	0.55	cg14143795	chr16	21150834	21150835	1	DNAH3	1	0	0	1	0	0	1	55567|DNAH3	1	0		0	0		0	0		0	0		0	1	chr16:21150638-21151137	1	1	1	1	0	1	0.315060476004682	ICP	0.29291576332442	LCG	0	0
cg01068823	Two-sided Wilcoxon	bonferroni	2.51565215623607e-08	0.0180589611948425	0.114	0.451	-0.337	0.337	cg01068823	chr16	22001355	22001356	1	OTOAP1	1	0	0	1	0	1	0		0	0		0	0		0	1	255762|PDZD9	1	1	255762|PDZD9	1	0		0	0	0	0	0	0	0.334265282057134	ICP	0.308526858109419	LCG	0	0
cg13226737	Two-sided Wilcoxon	bonferroni	3.13785196212846e-08	0.0225255096094138	0	0.713	-0.713	0.713	cg13226737	chr16	24671091	24671092	1	TNRC6A	1	0	0	1	0	0	0		0	0		0	0		0	0		0	0		0	0		0	0	1	0	1	0	0.322886479911273	LCP	0.360412835428786	HCG	0	0
cg26062370	Two-sided Wilcoxon	bonferroni	4.40497529975041e-08	0.0316217318858003	0	0.35	-0.35	0.35	cg26062370	chr16	27888165	27888166	1	GSG1L	1	0	0	1	1	0	1	146395|GSG1L	1	0		0	0		0	0		0	0		0	0		0	0	1	1	0	1	0.292040924155819	ICP	0.275129911675666	LCG	0	0
cg09743950	Two-sided Wilcoxon	bonferroni	2.29880173398059e-09	0.00165022700796224	0.04	0.657	-0.617	0.617	cg09743950	chr16	31330554	31330555	1	ITGAM	1	0	0	1	0	1	1	3684|ITGAM	1	0		0	0		0	0		0	0		0	0		0	0	1	1	0	1	0.493622640010025	ICP	0.489770810284898	HCG	0	1
cg05973881	Two-sided Wilcoxon	bonferroni	1.52630465174825e-08	0.010956791625226	0.206	0.635	-0.429	0.429	cg05973881	chr16	57619268	57619269	1	ADGRG1	1	0	0	1	1	0	0		0	1	9289|ADGRG1	1	0		0	0		0	0		0	1	chr16:57619260-57619759	1	1	0	0	0	0	0.253120711935308	LCP	0.24821148460854	LCG	0	0
cg00913604	Two-sided Wilcoxon	bonferroni	9.06571626611059e-09	0.00650795134165521	0.167	0.832	-0.665	0.665	cg00913604	chr16	66924747	66924748	1	RRAD	1	0	1	1	1	1	1	6236|RRAD	1	0		0	1	6236|RRAD	1	0		0	0		0	0		0	0	0	1	0	1	0.63112529384376	HCP	0.517551385594585	HCG	0	1
cg08890824	Two-sided Wilcoxon	bonferroni	6.67162152304652e-08	0.0478931691302027	0.022	1	-0.978	0.978	cg08890824	chr16	66924883	66924884	1	RRAD	1	0	1	1	1	1	1	6236|RRAD	1	0		0	1	6236|RRAD	1	0		0	0		0	0		0	0	0	1	0	1	0.639159111464055	HCP	0.520779537135535	HCG	1	0
cg17821235	Two-sided Wilcoxon	bonferroni	4.23523173716083e-08	0.0304032039576522	0.439	0.831	-0.392	0.392	cg17821235	chr16	67233766	67233767	1	FHOD1	1	1	0	1	1	1	1	29109|FHOD1	1	0		0	0		0	0		0	0		0	0		0	0	1	1	0	1	0.234965726803759	LCP	0.221656207452327	LCG	0	0
cg26449586	Two-sided Wilcoxon	bonferroni	2.24256858930952e-08	0.0160985925779609	0.129	0.693	-0.564	0.564	cg26449586	chr16	67667475	67667476	1	C16orf86	1	0	1	1	1	1	1	388284|C16orf86	1	1	84080|ENKD1	1	1	388284|C16orf86	1	0		0	0		0	1	chr16:67667142-67667641	1	1	0	1	0	1	0.504913805406416	HCP	0.501035958868596	HCG	0	1
cg20866467	Two-sided Wilcoxon	bonferroni	5.93780274283438e-08	0.0426253482818206	0.041	0.604	-0.563	0.563	cg20866467	chr16	68023985	68023986	1	DUS2	1	1	0	0	1	1	1	54920|DUS2	1	1	55794|DDX28	1	1	54920|DUS2	1	0		0	0		0	0		0	0	0	1	0	1	0.611304347826087	HCP	0.657520405698345	HCG	0	1
cg13241015	Two-sided Wilcoxon	bonferroni	3.011914720982e-08	0.0216214514926302	0	0.558	-0.558	0.558	cg13241015	chr16	68024008	68024009	1	DUS2	1	1	0	0	1	1	1	54920|DUS2	1	1	55794|DDX28	1	1	54920|DUS2	1	0		0	0		0	0		0	0	0	1	0	1	0.59383363854064	HCP	0.662737176648219	HCG	0	1
cg12108730	Two-sided Wilcoxon	bonferroni	4.36000808171391e-09	0.00312989284157147	0	0.791	-0.791	0.791	cg12108730	chr16	69107355	69107356	1	HAS3	1	0	1	1	0	1	0		0	0		0	0		0	1	3038|HAS3	1	0		0	0		0	0	0	0	0	0	0.619591120030102	ICP	0.632673826905212	HCG	1	0
cg09288606	Two-sided Wilcoxon	bonferroni	3.37076576191657e-08	0.0241975139291248	0.016	1	-0.984	0.984	cg09288606	chr16	69107488	69107489	1	HAS3	1	0	1	1	0	1	0		0	0		0	0		0	1	3038|HAS3	1	1	3038|HAS3	1	0		0	0	0	0	0	0	0.575905837920194	ICP	0.607488474024264	HCG	1	0
cg01762827	Two-sided Wilcoxon	bonferroni	4.3481536930311e-08	0.0312138300269408	0.065	0.91	-0.845	0.845	cg01762827	chr16	69107539	69107540	1	HAS3	1	0	1	1	0	1	1	3038|HAS3	1	0		0	0		0	1	3038|HAS3	1	0		0	0		0	0	0	1	0	0	0.582975366003331	ICP	0.592584972845029	HCG	1	0
cg01966091	Two-sided Wilcoxon	bonferroni	5.70382021515618e-08	0.0409456719493287	0	0.553	-0.553	0.553	cg01966091	chr16	69107575	69107576	1	HAS3	1	0	1	1	0	1	1	3038|HAS3	1	0		0	0		0	1	3038|HAS3	1	0		0	0		0	0	0	1	0	0	0.575136491722438	ICP	0.583135642446026	HCG	1	0
cg09436545	Two-sided Wilcoxon	bonferroni	3.02872611249247e-08	0.021742134420183	0	0.918	-0.918	0.918	cg09436545	chr16	71462832	71462833	1	ZNF23	1	0	0	1	1	1	0		0	0		0	0		0	0		0	0		0	0		0	0	1	0	1	0	0.455277054398148	ICP	0.392357326341927	HCG	0	1
cg04465772	Two-sided Wilcoxon	bonferroni	1.76633380049935e-08	0.0126798744736166	0.076	0.779	-0.703	0.703	cg04465772	chr16	71462862	71462863	1	ZNF23	1	0	0	1	1	1	0		0	0		0	0		0	0		0	0		0	0		0	0	1	0	1	0	0.434227330779055	ICP	0.389064831861649	HCG	0	1
cg25494045	Two-sided Wilcoxon	bonferroni	3.72698671473823e-08	0.0267546959098885	0.129	0.863	-0.734	0.734	cg25494045	chr16	71525120	71525121	1	ZNF19	1	0	0	1	1	0	0		0	0		0	0		0	1	10164|CHST4	1	1	10164|CHST4	1	0		0	0	0	0	0	0	0.305264473284896	ICP	0.252740210794997	LCG	0	0
cg07369559	Two-sided Wilcoxon	bonferroni	9.97641006834782e-10	0.000716170563730444	0.308	0.89	-0.582	0.582	cg07369559	chr16	71525542	71525543	1	CHST4_ZNF19	2	0	0	1	1	0	1	10164|CHST4	1	0		0	0		0	1	10164|CHST4	1	0		0	0		0	0	0	1	0	0	0.274885732198068	ICP	0.247713621175498	LCG	0	0
cg20077275	Two-sided Wilcoxon	bonferroni	1.22964532952366e-08	0.00882718114833176	0.167	0.904	-0.737	0.737	cg20077275	chr16	71525635	71525636	1	CHST4_ZNF19	2	0	0	1	1	0	1	10164|CHST4	1	0		0	0		0	1	10164|CHST4	1	0		0	0		0	0	0	1	0	0	0.276803539632008	ICP	0.262295225250176	LCG	0	0
cg05969150	Two-sided Wilcoxon	bonferroni	1.73573351182899e-08	0.0124602060173561	0.296	0.659	-0.363	0.363	cg05969150	chr16	72848596	72848597	1	ZFHX3	1	0	0	0	0	0	1	463|ZFHX3	1	0		0	0		0	0		0	0		0	0		0	0	1	1	0	1	0.298042477437054	LCP	0.287328492028074	LCG	0	0
cg09952451	Two-sided Wilcoxon	bonferroni	9.83826372983199e-10	0.000706253535415211	0.371	0.791	-0.42	0.42	cg09952451	chr16	87541485	87541486	0		0	0	0	0	0	0	0		0	0		0	0		0	0		0	0		0	0		0	0	1	0	1	0	0.40025279123657	ICP	0.398814906764268	HCG	0	0
cg05452084	Two-sided Wilcoxon	bonferroni	5.90247663854752e-08	0.0423717548965428	0.314	0.717	-0.403	0.403	cg05452084	chr16	88489307	88489308	1	ZFPM1	1	0	0	0	0	0	1	161882|ZFPM1	1	0		0	0		0	0		0	0		0	0		0	0	1	1	0	1	0.472365000059907	ICP	0.486753892733564	HCG	0	1
cg09962809	Two-sided Wilcoxon	bonferroni	4.40458054280681e-08	0.0316188980678147	0.212	0.783	-0.571	0.571	cg09962809	chr16	88523510	88523511	1	LOC100128882_ZFPM1	2	0	0	0	0	0	1	161882|ZFPM1	1	0		0	0		0	0		0	0		0	0		0	0	1	1	0	1	0.442195634934317	HCP	0.371384641323097	HCG	0	1
cg15527835	Two-sided Wilcoxon	bonferroni	5.70382021515618e-08	0.0409456719493287	0.314	1	-0.686	0.686	cg15527835	chr16	88881445	88881446	1	CBFA2T3	1	1	0	1	1	0	1	863|CBFA2T3	1	0		0	0		0	0		0	0		0	0		0	0	1	1	0	1	0.474762618690655	ICP	0.437457936888094	HCG	1	0
cg25842974	Two-sided Wilcoxon	bonferroni	3.01807913531715e-08	0.0216657036039531	0.492	0.955	-0.463	0.463	cg25842974	chr16	88881501	88881502	1	CBFA2T3	1	1	0	1	1	0	1	863|CBFA2T3	1	0		0	0		0	0		0	0		0	0		0	0	1	1	0	1	0.463855266877393	ICP	0.441056671593658	HCG	1	0
cg02192204	Two-sided Wilcoxon	bonferroni	4.97569384145416e-08	0.0357187148380165	0.391	1	-0.609	0.609	cg02192204	chr16	88881535	88881536	1	CBFA2T3	1	1	0	1	1	0	1	863|CBFA2T3	1	0		0	0		0	0		0	0		0	0		0	0	1	1	0	1	0.465962273405408	ICP	0.437457936888094	HCG	1	0
cg08961893	Two-sided Wilcoxon	bonferroni	4.05644478429029e-08	0.0291197567862977	0.305	0.782	-0.477	0.477	cg08961893	chr16	88900058	88900059	1	CBFA2T3	1	0	0	0	0	1	1	863|CBFA2T3	1	0		0	0		0	0		0	0		0	0		0	0	1	1	0	1	0.401989338902017	ICP	0.398217803590932	HCG	1	0
cg22758104	Two-sided Wilcoxon	bonferroni	3.15512561192412e-08	0.022649510922783	0.282	0.754	-0.472	0.472	cg22758104	chr17	200674	200675	0		0	0	0	0	0	0	0		0	0		0	0		0	0		0	0		0	1	chr17:200204-200703	1	1	1	0	1	0	0.2920962799652	LCP	0.317846308529601	LCG	0	0
cg09712464	Two-sided Wilcoxon	bonferroni	7.82897758103156e-09	0.00562014116222964	0.072	0.709	-0.637	0.637	cg09712464	chr17	2724034	2724035	0		0	0	0	1	0	0	0		0	0		0	0		0	0		0	0		0	0		0	0	1	0	1	0	0.715863669977253	HCP	0.642225598842518	HCG	1	0
cg23643814	Two-sided Wilcoxon	bonferroni	7.5786403654822e-09	0.00544043308732651	0.043	0.601	-0.558	0.558	cg23643814	chr17	2724291	2724292	0		0	0	0	1	0	0	0		0	0		0	0		0	0		0	0		0	0		0	0	1	0	1	0	0.737922074319295	HCP	0.664076910102884	HCG	1	0
cg04635736	Two-sided Wilcoxon	bonferroni	2.76471023811092e-08	0.0198468595037126	0.043	0.699	-0.656	0.656	cg04635736	chr17	7440620	7440621	0		0	0	0	1	1	1	1	2256|FGF11	1	1	1140|CHRNB1	1	1	2256|FGF11	1	0		0	0		0	0		0	0	0	1	0	1	0.531301717742396	ICP	0.45881095285019	HCG	1	0
cg22237200	Two-sided Wilcoxon	bonferroni	5.41002565794385e-08	0.0388366265891421	0.087	0.85	-0.763	0.763	cg22237200	chr17	7651980	7651981	1	ATP1B2	1	0	0	0	1	1	1	482|ATP1B2	1	0		0	1	482|ATP1B2	1	0		0	0		0	0		0	0	0	1	0	1	0.602831153452823	HCP	0.542401023711895	HCG	1	0
cg12644615	Two-sided Wilcoxon	bonferroni	2.15088243603084e-08	0.0154404106905884	0.208	0.694	-0.486	0.486	cg12644615	chr17	8470310	8470311	1	NDEL1	1	0	0	0	0	0	0		0	0		0	0		0	0		0	0		0	1	chr17:8469936-8470435	1	1	1	0	1	0	0.363133189609039	ICP	0.328796580346806	LCG	0	0
cg19983403	Two-sided Wilcoxon	bonferroni	6.35046949560941e-08	0.0455877343399615	0.31	0.944	-0.634	0.634	cg19983403	chr17	14780291	14780292	0		0	0	0	1	1	0	0		0	0		0	0		0	0		0	0		0	0		0	0	1	0	1	0	0.348220831218632	ICP	0.257799198391789	LCG	0	0
cg23401912	Two-sided Wilcoxon	bonferroni	2.57739886802909e-08	0.0185022186099883	0.005	0.776	-0.771	0.771	cg23401912	chr17	16353660	16353661	0		0	0	0	1	1	0	0		0	0		0	0		0	1	201161|CENPV	1	0		0	1	chr17:16353221-16353720	1	0	0	0	0	0	0.951451366491258	HCP	0.881686320037378	HCG	1	0
cg13180678	Two-sided Wilcoxon	bonferroni	2.59808366918394e-08	0.0186507073509506	0.001	0.685	-0.684	0.684	cg13180678	chr17	16353676	16353677	0		0	0	0	1	1	0	0		0	0		0	0		0	1	201161|CENPV	1	0		0	1	chr17:16353221-16353720	1	0	0	0	0	0	0.953268348623853	HCP	0.875698654367265	HCG	1	0
cg17046823	Two-sided Wilcoxon	bonferroni	1.94927728557578e-08	0.0139931598933257	0.032	0.87	-0.838	0.838	cg17046823	chr17	16353678	16353679	0		0	0	0	1	1	0	0		0	0		0	0		0	1	201161|CENPV	1	1	201161|CENPV	1	1	chr17:16353221-16353720	1	1	0	0	0	0	0.949304389025283	HCP	0.874706642377356	HCG	1	0
cg03781505	Two-sided Wilcoxon	bonferroni	2.47758209498001e-09	0.00177856699303073	0.015	0.311	-0.296	0.296	cg03781505	chr17	16407045	16407046	0		0	0	0	0	0	0	0		0	0		0	0		0	0		0	0		0	0		0	0	1	0	1	0	0.609845058504275	HCP	0.491081013148731	HCG	1	0
cg02974628	Two-sided Wilcoxon	bonferroni	5.87764373786965e-08	0.0421934884424206	0.02	0.585	-0.565	0.565	cg02974628	chr17	19004193	19004194	1	SLC5A10_FAM83G	2	0	1	1	0	1	1	125206|SLC5A10_644815|FAM83G	2	0		0	1	644815|FAM83G	1	0		0	0		0	1	chr17:19003969-19004468	1	0	0	1	0	1	0.676598837209302	HCP	0.521953754495739	HCG	1	0
cg11401568	Two-sided Wilcoxon	bonferroni	6.69576280849327e-08	0.0480664707275621	0.008	0.799	-0.791	0.791	cg11401568	chr17	19744844	19744845	1	ALDH3A1	1	0	1	1	1	1	1	218|ALDH3A1	1	0		0	1	218|ALDH3A1	1	0		0	0		0	1	chr17:19744780-19745279	1	1	0	1	0	1	0.555277916597257	ICP	0.488598810105281	HCG	1	0
cg15849060	Two-sided Wilcoxon	bonferroni	4.41215218005674e-08	0.0316732521258425	0.191	0.685	-0.494	0.494	cg15849060	chr17	19745691	19745692	1	ALDH3A1	1	0	1	1	1	1	1	218|ALDH3A1	1	0		0	1	218|ALDH3A1	1	0		0	0		0	0		0	0	0	1	0	1	0.572928445623197	ICP	0.554884234028823	HCG	0	1
cg05052633	Two-sided Wilcoxon	bonferroni	6.1825154220066e-08	0.0443820525090334	0	0.493	-0.493	0.493	cg05052633	chr17	30922467	30922468	1	ADAP2	1	0	1	0	0	1	1	55803|ADAP2	1	0		0	1	55803|ADAP2	1	0		0	0		0	0		0	0	0	1	0	1	0.7207695434223	HCP	0.644709970474066	HCG	1	0
cg19024969	Two-sided Wilcoxon	bonferroni	3.37307532433751e-08	0.0242140934463022	0.21	0.854	-0.644	0.644	cg19024969	chr17	34578947	34578948	1	C17orf102	1	1	0	1	1	0	0		0	1	124842|TMEM132E	1	0		0	0		0	0		0	0		0	0	0	0	0	0	0.603519471444	HCP	0.57626559125032	HCG	1	0
cg23742111	Two-sided Wilcoxon	bonferroni	2.49650437893712e-09	0.00179215061948131	0.054	0.75	-0.696	0.696	cg23742111	chr17	34579045	34579046	1	C17orf102	1	0	0	1	1	0	0		0	1	124842|TMEM132E	1	0		0	0		0	0		0	0		0	0	0	0	0	0	0.654944734659104	HCP	0.589549973884934	HCG	1	0
cg12700449	Two-sided Wilcoxon	bonferroni	4.79186519118725e-08	0.0343990751360644	0.331	0.842	-0.511	0.511	cg12700449	chr17	35794833	35794834	0		0	0	0	0	0	1	1	79148|MMP28	1	0		0	1	79148|MMP28	1	0		0	0		0	0		0	0	0	1	0	1	0.723938374667779	HCP	0.597347357395665	HCG	0	1
cg10157715	Two-sided Wilcoxon	bonferroni	5.61512673674415e-08	0.040308973397461	0	0.498	-0.498	0.498	cg10157715	chr17	36704234	36704235	0		0	0	0	0	0	0	0		0	0		0	0		0	0		0	0		0	0		0	0	1	0	1	0	0.384913621471334	ICP	0.309462820045313	LCG	1	0
cg13417891	Two-sided Wilcoxon	bonferroni	6.68116963486819e-08	0.0479617115876502	0.289	0.869	-0.58	0.58	cg13417891	chr17	37476891	37476892	0		0	0	0	0	1	0	1	6871|TADA2A	1	0		0	0		0	0		0	0		0	0		0	0	1	1	0	1	0.134656272147413	LCP	0.215856089946031	LCG	0	0
cg18960629	Two-sided Wilcoxon	bonferroni	2.19074758951261e-09	0.00157265882759788	0.208	1	-0.792	0.792	cg18960629	chr17	38429209	38429210	0		0	0	0	0	0	1	1	57636|ARHGAP23	1	0		0	1	57636|ARHGAP23	1	0		0	0		0	1	chr17:38428976-38429475	1	0	0	1	0	1	0.500298423621107	HCP	0.40704970208678	HCG	1	0
cg18621678	Two-sided Wilcoxon	bonferroni	6.43651223294499e-08	0.0462054041759082	0.225	0.962	-0.737	0.737	cg18621678	chr17	40613043	40613044	0		0	0	0	0	0	0	0		0	0		0	0		0	0		0	0		0	1	chr17:40612819-40613318	1	0	1	0	1	0	0.252278472945125	LCP	0.247803540758356	LCG	0	0
cg01910579	Two-sided Wilcoxon	bonferroni	3.7318412766788e-08	0.0267895450624175	0.887	0.49	0.397	0.397	cg01910579	chr17	42985665	42985666	1	RUNDC1	1	0	0	0	0	0	1	146923|RUNDC1	1	0		0	0		0	0		0	0		0	0		0	0	1	1	0	1	0.298039215686275	LCP	0.274094453107596	LCG	0	0
cg02115818	Two-sided Wilcoxon	bonferroni	1.78765899804765e-08	0.0128329603897448	0	0.596	-0.596	0.596	cg02115818	chr17	44316563	44316564	1	RUNDC3A	1	1	0	1	1	1	1	10900|RUNDC3A	1	0		0	0		0	0		0	0		0	0		0	0	1	1	0	1	0.457160043610662	ICP	0.542774284086318	HCG	0	1
cg23488804	Two-sided Wilcoxon	bonferroni	3.19032760281189e-08	0.0229022133426495	0.048	0.746	-0.698	0.698	cg23488804	chr17	44316614	44316615	1	RUNDC3A	1	1	0	1	1	1	1	10900|RUNDC3A	1	0		0	0		0	0		0	0		0	0		0	0	1	1	0	1	0.443235966743917	ICP	0.526115778082123	HCG	0	1
cg20781461	Two-sided Wilcoxon	bonferroni	2.30191890083758e-08	0.0165246470983087	0.004	0.665	-0.661	0.661	cg20781461	chr17	44758807	44758808	0		0	0	0	1	1	0	0		0	0		0	0		0	1	4185|ADAM11	1	1	4185|ADAM11	1	0		0	0	0	0	0	0	0.587187955497334	HCP	0.450885926565107	HCG	1	0
cg23242944	Two-sided Wilcoxon	bonferroni	3.89170254555247e-08	0.0279371315616048	0.319	0.826	-0.507	0.507	cg23242944	chr17	44916892	44916893	0		0	1	0	1	1	0	0		0	0		0	0		0	1	2670|GFAP	1	0		0	0		0	0	0	0	0	0	0.197628458498024	LCP	0.213672170926345	LCG	0	0
cg27551605	Two-sided Wilcoxon	bonferroni	5.80987779857445e-09	0.00417070211599585	0.013	0.563	-0.55	0.55	cg27551605	chr17	45785544	45785545	1	MIR4315-1	1	0	0	0	0	1	1	1394|CRHR1_104909134|LINC02210-CRHR1	2	0		0	1	1394|CRHR1	1	0		0	0		0	0		0	0	0	1	0	1	0.823777514168973	HCP	0.766813312040061	HCG	1	0
cg24394631	Two-sided Wilcoxon	bonferroni	6.99170819389447e-10	0.000501909561090186	0.01	0.864	-0.854	0.854	cg24394631	chr17	45785634	45785635	1	MIR4315-1	1	0	0	0	0	1	1	1394|CRHR1_104909134|LINC02210-CRHR1	2	0		0	1	1394|CRHR1	1	0		0	0		0	0		0	0	0	1	0	1	0.797549174834857	HCP	0.750371788091261	HCG	0	1
cg11760414	Two-sided Wilcoxon	bonferroni	2.55345456728297e-08	0.0183303310948802	0.182	0.625	-0.443	0.443	cg11760414	chr17	45786032	45786033	1	MIR4315-1	1	0	0	0	0	1	1	1394|CRHR1_104909134|LINC02210-CRHR1	2	0		0	1	1394|CRHR1	1	0		0	0		0	0		0	0	0	1	0	1	0.703331138113747	HCP	0.629433593662218	HCG	0	1
cg25836567	Two-sided Wilcoxon	bonferroni	5.37980987771523e-08	0.0386197183805617	0.061	0.935	-0.874	0.874	cg25836567	chr17	46852323	46852324	1	MIR4315-1	1	0	0	0	0	1	1	7484|WNT9B	1	0		0	1	7484|WNT9B	1	0		0	0		0	0		0	0	0	1	0	1	0.614617940199336	HCP	0.597502485593702	HCG	1	0
cg03212952	Two-sided Wilcoxon	bonferroni	2.54665862711862e-08	0.0182815454869788	0.111	0.612	-0.501	0.501	cg03212952	chr17	48647317	48647318	1	MIR4315-1	1	0	0	1	0	0	0		0	0		0	0		0	0		0	0		0	1	chr17:48647135-48647634	1	0	1	0	1	0	0.599837459364841	HCP	0.545990903183886	HCG	0	1
cg24978276	Two-sided Wilcoxon	bonferroni	8.68990552095899e-09	0.0062381703368977	0.05	0.563	-0.513	0.513	cg24978276	chr17	49261099	49261100	1	MIR4315-1_FLJ40194	2	0	0	0	0	0	0		0	0		0	0		0	0		0	0		0	0		0	0	1	0	1	0	0.622508950888333	HCP	0.539890631275323	HCG	0	1
cg08551615	Two-sided Wilcoxon	bonferroni	7.51355560482939e-11	5.39371108070524e-05	0.071	0.691	-0.62	0.62	cg08551615	chr17	49456341	49456342	1	MIR4315-1_LOC102724596	2	0	0	0	0	0	0		0	0		0	0		0	0		0	0		0	1	chr17:49456111-49456610	1	1	1	0	1	0	0.151335851804652	LCP	0.149095562497648	LCG	0	0
cg06405206	Two-sided Wilcoxon	bonferroni	6.14655270017333e-08	0.0441238890755723	0.188	0.601	-0.413	0.413	cg06405206	chr17	49575442	49575443	1	MIR4315-1	1	1	0	1	1	1	0		0	0		0	0		0	1	11248|NXPH3	1	1	11248|NXPH3	1	0		0	0	0	0	0	0	0.587033933808127	HCP	0.55876607495069	HCG	1	0
cg24686189	Two-sided Wilcoxon	bonferroni	6.09831313830695e-08	0.0437775946271758	0.023	0.521	-0.498	0.498	cg24686189	chr17	49836170	49836171	1	MIR4315-1	1	0	0	0	0	1	0		0	0		0	0		0	0		0	0		0	0		0	0	1	0	1	0	0.253433455192175	LCP	0.215474373537518	LCG	0	0
cg08929362	Two-sided Wilcoxon	bonferroni	1.37744350047521e-09	0.000988817101025139	0.613	0.909	-0.296	0.296	cg08929362	chr17	49988470	49988471	1	MIR4315-1	1	0	0	0	0	0	0		0	0		0	0		0	0		0	0		0	0		0	0	1	0	1	0	0.270574329616496	LCP	0.208662446600214	LCG	0	0
cg25691555	Two-sided Wilcoxon	bonferroni	3.41404274453725e-08	0.0245081838076449	0.267	1	-0.733	0.733	cg25691555	chr17	57685645	57685646	1	MIR4315-1	1	0	0	1	0	0	0		0	0		0	0		0	0		0	0		0	1	chr17:57685384-57685883	1	0	1	0	1	0	0.226837458027609	LCP	0.226832955404384	LCG	0	0
cg15417365	Two-sided Wilcoxon	bonferroni	5.38941721622155e-08	0.0386886860050567	0.079	0.901	-0.822	0.822	cg15417365	chr17	58531721	58531722	1	MIR4315-1_SEPTIN4-AS1_SEPTIN4	3	0	0	1	1	1	0		0	1	5414|SEPT4	1	0		0	0		0	0		0	0		0	0	0	0	0	0	0.481167218543046	HCP	0.364416214604494	HCG	1	0
cg27180671	Two-sided Wilcoxon	bonferroni	8.68168426930057e-09	0.00623226859629718	0.229	0.686	-0.457	0.457	cg27180671	chr17	67531450	67531451	1	PITPNC1	1	0	0	0	1	0	1	26207|PITPNC1	1	0		0	0		0	0		0	0		0	0		0	0	1	1	0	1	0.277771009478327	ICP	0.289652458626911	LCG	0	0
cg07414961	Two-sided Wilcoxon	bonferroni	6.92453126226753e-08	0.0497087171005642	0.038	0.811	-0.773	0.773	cg07414961	chr17	72591614	72591615	1	LINC00673_LINC00511	2	0	0	0	1	1	0		0	0		0	0		0	0		0	0		0	1	chr17:72591413-72591912	1	1	1	0	1	0	0.636257671477238	HCP	0.681769547807632	HCG	0	1
cg07365960	Two-sided Wilcoxon	bonferroni	3.42024234429472e-08	0.0245526885024479	0.004	0.422	-0.418	0.418	cg07365960	chr17	74852396	74852397	1	GRIN2C	1	0	0	0	0	0	1	2905|GRIN2C	1	0		0	0		0	0		0	0		0	1	chr17:74852290-74852789	1	0	1	1	0	1	0.586603872318158	HCP	0.501463830100312	HCG	1	0
cg16086007	Two-sided Wilcoxon	bonferroni	4.59427105531808e-08	0.0329806179685486	0.041	0.414	-0.373	0.373	cg16086007	chr17	74859465	74859466	1	GRIN2C	1	0	1	1	0	1	1	2905|GRIN2C	1	0		0	0		0	1	2905|GRIN2C	1	1	2905|GRIN2C	1	0		0	0	0	1	0	0	0.507990584395896	HCP	0.461362799842	HCG	0	1
cg10394354	Two-sided Wilcoxon	bonferroni	4.63742721847416e-08	0.0332904205276273	0	0.526	-0.526	0.526	cg10394354	chr17	74861031	74861032	1	GRIN2C	1	0	0	1	1	0	0		0	1	2905|GRIN2C	1	0		0	0		0	0		0	0		0	0	0	0	0	0	0.765400464919696	HCP	0.715157227897263	HCG	1	0
cg01202197	Two-sided Wilcoxon	bonferroni	5.20761991034828e-08	0.0373836285932226	0.125	0.627	-0.502	0.502	cg01202197	chr17	74893875	74893876	0		0	0	0	1	0	0	0		0	0		0	0		0	1	283985|FADS6	1	0		0	0		0	0	0	0	0	0	0.560152114702708	HCP	0.489999475601152	HCG	1	0
cg02434996	Two-sided Wilcoxon	bonferroni	6.67279300847353e-08	0.0479015788023484	0.233	0.741	-0.508	0.508	cg02434996	chr17	75822484	75822485	1	UNK	1	0	0	0	1	1	1	85451|UNK	1	0		0	0		0	0		0	0		0	1	chr17:75822402-75822901	1	1	1	1	0	1	0.247408872615434	LCP	0.229196564182601	LCG	0	0
cg07963349	Two-sided Wilcoxon	bonferroni	3.53881878632639e-08	0.0254039060922741	0.018	0.506	-0.488	0.488	cg07963349	chr17	76076876	76076877	1	ZACN_GALR2	2	1	1	0	1	1	1	8811|GALR2	1	1	6730|SRP68_353174|ZACN	2	1	8811|GALR2	1	0		0	0		0	0		0	0	0	1	0	1	0.75530035335689	HCP	0.693114560401824	HCG	1	0
cg13453607	Two-sided Wilcoxon	bonferroni	1.57972759796208e-08	0.0113402957238345	0	0.372	-0.372	0.372	cg13453607	chr17	76239554	76239555	1	RNF157	1	0	1	0	0	1	1	114804|RNF157	1	0		0	1	114804|RNF157	1	0		0	0		0	0		0	0	0	1	0	1	0.850807374786204	HCP	0.897088443220361	HCG	0	1
cg11043990	Two-sided Wilcoxon	bonferroni	8.68579403515095e-09	0.0062352188492496	0.131	0.564	-0.433	0.433	cg11043990	chr17	76239678	76239679	1	RNF157	1	0	1	0	0	1	1	114804|RNF157	1	0		0	1	114804|RNF157	1	0		0	0		0	0		0	0	0	1	0	1	0.891584095872363	HCP	0.893515912155178	HCG	1	0
cg02650908	Two-sided Wilcoxon	bonferroni	6.11173484253168e-09	0.00438739442099916	0.134	0.603	-0.469	0.469	cg02650908	chr17	76893748	76893749	1	MGAT5B	1	0	0	0	0	0	1	146664|MGAT5B	1	0		0	0		0	0		0	0		0	0		0	0	1	1	0	1	0.205627705627706	LCP	0.270268953492321	LCG	0	0
cg00936312	Two-sided Wilcoxon	bonferroni	4.47704232058984e-09	0.00321390750842791	0.123	0.707	-0.584	0.584	cg00936312	chr17	79543768	79543769	0		0	0	0	0	0	0	0		0	0		0	0		0	0		0	0		0	0		0	0	1	0	1	0	0.363644715285327	ICP	0.375064893446563	HCG	0	0
cg26765815	Two-sided Wilcoxon	bonferroni	2.43530536080886e-08	0.0174821804753169	0.033	0.589	-0.556	0.556	cg26765815	chr17	80478682	80478683	0		0	1	0	0	1	0	0		0	1	4884|NPTX1	1	0		0	0		0	0		0	0		0	0	0	0	0	0	0.72254626411597	HCP	0.716167330593777	HCG	1	0
cg04191427	Two-sided Wilcoxon	bonferroni	3.54191131844936e-08	0.0254261062670733	0.1	0.442	-0.342	0.342	cg04191427	chr17	80859459	80859460	1	RPTOR	1	0	0	0	0	0	1	57521|RPTOR	1	0		0	0		0	0		0	0		0	0		0	0	1	1	0	1	0.404150636282924	ICP	0.375547043343948	HCG	0	1
cg05707492	Two-sided Wilcoxon	bonferroni	3.27423129912081e-09	0.00235045277731206	0.234	0.78	-0.546	0.546	cg05707492	chr17	80859684	80859685	1	RPTOR	1	0	0	0	0	0	1	57521|RPTOR	1	0		0	0		0	0		0	0		0	0		0	0	1	1	0	1	0.385989169259131	ICP	0.361953580638762	HCG	0	1
cg06565604	Two-sided Wilcoxon	bonferroni	5.66781623972729e-08	0.0406872123711559	0.161	0.508	-0.347	0.347	cg06565604	chr17	80990971	80990972	0		0	1	0	0	1	0	0		0	1	79643|CHMP6	1	0		0	0		0	0		0	0		0	0	0	0	0	0	0.581039755351682	HCP	0.666883771610101	HCG	0	1
cg22375510	Two-sided Wilcoxon	bonferroni	2.50621496796079e-08	0.017991215017602	0.061	0.886	-0.825	0.825	cg22375510	chr17	81731427	81731428	0		0	0	0	0	0	0	0		0	0		0	0		0	0		0	0		0	1	chr17:81731231-81731730	1	1	1	0	1	0	0.420171164463839	ICP	0.414726164646702	HCG	0	0
cg04784499	Two-sided Wilcoxon	bonferroni	2.60151263308729e-09	0.00186753226483857	0.39	0.928	-0.538	0.538	cg04784499	chr17	81992413	81992414	1	ASPSCR1	1	0	0	0	1	0	1	79058|ASPSCR1	1	0		0	0		0	0		0	0		0	0		0	0	1	1	0	1	0.408840320753072	ICP	0.390642954610744	HCG	0	1
cg11511084	Two-sided Wilcoxon	bonferroni	6.56458588629745e-09	0.00471247988268103	0.42	0.992	-0.572	0.572	cg11511084	chr17	81992490	81992491	1	ASPSCR1	1	0	0	0	1	0	1	79058|ASPSCR1	1	0		0	0		0	0		0	0		0	0		0	0	1	1	0	1	0.430441349219668	ICP	0.376773277964623	HCG	0	1
cg07723808	Two-sided Wilcoxon	bonferroni	3.25465176285341e-09	0.002336397333089	0.158	0.674	-0.516	0.516	cg07723808	chr18	3351590	3351591	1	LINC01895	1	0	0	0	1	0	0		0	0		0	0		0	0		0	0		0	0		0	0	1	0	1	0	0.265255355873693	LCP	0.300847846208615	LCG	0	0
cg22544658	Two-sided Wilcoxon	bonferroni	5.69494758005411e-08	0.0408819784960796	0.027	0.941	-0.914	0.914	cg22544658	chr18	8284304	8284305	1	PTPRM	1	0	0	0	0	0	1	5797|PTPRM	1	0		0	0		0	0		0	0		0	0		0	0	1	1	0	1	0.103100775193798	LCP	0.162695740504017	LCG	0	0
cg21376774	Two-sided Wilcoxon	bonferroni	3.87489374229102e-08	0.02781646721416	0.078	0.684	-0.606	0.606	cg21376774	chr18	12254242	12254243	0		0	0	0	1	0	0	0		0	0		0	0		0	1	1149|CIDEA	1	0		0	1	chr18:12254062-12254561	1	0	0	0	0	0	0.639662805185165	HCP	0.577469138197252	HCG	1	0
cg12122789	Two-sided Wilcoxon	bonferroni	5.6630279837702e-08	0.0406528392054121	0.464	0.958	-0.494	0.494	cg12122789	chr18	48893934	48893935	0		0	0	0	0	0	0	0		0	0		0	0		0	0		0	0		0	1	chr18:48893674-48894173	1	1	1	0	1	0	0.283834386784937	LCP	0.276782068795736	LCG	0	0
cg24073692	Two-sided Wilcoxon	bonferroni	3.55817086517508e-08	0.0255428276995804	0.215	0.858	-0.643	0.643	cg24073692	chr18	58584630	58584631	1	ALPK2	1	0	0	0	1	0	1	115701|ALPK2	1	0		0	0		0	0		0	0		0	0		0	0	1	1	0	1	0.130835973006473	LCP	0.135628839771203	LCG	0	0
cg16536399	Two-sided Wilcoxon	bonferroni	1.97118720210672e-08	0.0141504432965314	0.236	0.967	-0.731	0.731	cg16536399	chr18	79470665	79470666	1	NFATC1	1	0	0	1	1	0	1	4772|NFATC1	1	0		0	0		0	0		0	0		0	0		0	0	1	1	0	1	0.50422739250434	ICP	0.474045727621542	HCG	1	0
cg06167221	Two-sided Wilcoxon	bonferroni	2.55458876823203e-08	0.0183384731151812	0.214	0.744	-0.53	0.53	cg06167221	chr18	79576130	79576131	0		0	0	0	1	1	0	0		0	0		0	0		0	0		0	0		0	0		0	0	1	0	1	0	0.455516059738134	ICP	0.405069049695346	HCG	1	0
cg00593773	Two-sided Wilcoxon	bonferroni	3.15650903018387e-08	0.0226594419844392	0.159	0.909	-0.75	0.75	cg00593773	chr18	79576201	79576202	0		0	0	0	1	1	0	0		0	0		0	0		0	0		0	0		0	0		0	0	1	0	1	0	0.451520912547529	ICP	0.395548909153844	HCG	1	0
cg26198107	Two-sided Wilcoxon	bonferroni	4.47924190348228e-09	0.00321548650980141	0.212	0.885	-0.673	0.673	cg26198107	chr18	79576216	79576217	0		0	0	0	1	1	0	0		0	0		0	0		0	0		0	0		0	0		0	0	1	0	1	0	0.459737911185258	ICP	0.392927940715796	HCG	1	0
cg02860807	Two-sided Wilcoxon	bonferroni	7.95673268908012e-09	0.00571185195511381	0.221	0.776	-0.555	0.555	cg02860807	chr19	294042	294043	0		0	1	0	0	1	0	0		0	1	8612|PLPP2	1	0		0	0		0	0		0	0		0	0	0	0	0	0	0.326330397504775	ICP	0.385033535364491	HCG	0	1
cg25264268	Two-sided Wilcoxon	bonferroni	6.83895903843718e-08	0.0490944249116867	0.627	0.924	-0.297	0.297	cg25264268	chr19	427263	427264	1	SHC2	1	0	0	0	1	0	1	25759|SHC2	1	0		0	0		0	0		0	0		0	0		0	0	1	1	0	1	0.681619240317419	HCP	0.572866904221161	HCG	1	0
cg15259572	Two-sided Wilcoxon	bonferroni	6.76149890403294e-08	0.048538366492447	0.02	0.519	-0.499	0.499	cg15259572	chr19	1262968	1262969	1	CIRBP	1	0	1	0	1	1	1	1153|CIRBP	1	0		0	1	1153|CIRBP	1	0		0	0		0	1	chr19:1262759-1263258	1	0	0	1	0	1	0.351062846968514	ICP	0.379264285901275	HCG	0	1
cg01530202	Two-sided Wilcoxon	bonferroni	5.21204692507601e-08	0.0374154085382276	0.206	0.766	-0.56	0.56	cg01530202	chr19	1267857	1267858	1	CIRBP_CIRBP-AS1	2	0	1	1	1	1	1	1153|CIRBP	1	0		0	0		0	0		0	0		0	1	chr19:1267728-1268227	1	0	1	1	0	1	0.638986942210476	HCP	0.704500918885629	HCG	1	0
cg17147471	Two-sided Wilcoxon	bonferroni	2.44726557974883e-08	0.0175680385814081	0.241	0.901	-0.66	0.66	cg17147471	chr19	1510585	1510586	1	ADAMTSL5	1	0	1	0	1	1	1	339366|ADAMTSL5	1	0		0	1	339366|ADAMTSL5	1	0		0	0		0	0		0	0	0	1	0	1	0.348098946709216	ICP	0.297895183673469	LCG	1	0
cg23572813	Two-sided Wilcoxon	bonferroni	5.8975027684145e-08	0.0423360492734511	0.332	0.794	-0.462	0.462	cg23572813	chr19	1511740	1511741	1	ADAMTSL5	1	0	1	0	1	1	1	339366|ADAMTSL5	1	0		0	1	339366|ADAMTSL5	1	0		0	0		0	0		0	0	0	1	0	1	0.27609769014412	ICP	0.396952266834213	HCG	0	1
cg04601137	Two-sided Wilcoxon	bonferroni	3.15512561192412e-08	0.022649510922783	0.126	0.746	-0.62	0.62	cg04601137	chr19	1512315	1512316	1	ADAMTSL5	1	0	1	0	1	1	1	339366|ADAMTSL5	1	0		0	1	339366|ADAMTSL5	1	0		0	0		0	0		0	0	0	1	0	1	0.406758448060075	ICP	0.481614411733447	HCG	0	1
cg25005695	Two-sided Wilcoxon	bonferroni	2.28129503718155e-09	0.0016376595805713	0.294	0.816	-0.522	0.522	cg25005695	chr19	1715839	1715840	0		0	0	0	0	0	0	0		0	0		0	0		0	0		0	0		0	0		0	0	1	0	1	0	0.404216056719745	ICP	0.373600680037892	HCG	0	0
cg18446172	Two-sided Wilcoxon	bonferroni	8.46957419129744e-09	0.00608000240726155	0	0.531	-0.531	0.531	cg18446172	chr19	1747339	1747340	0		0	0	0	0	1	0	0		0	0		0	0		0	0		0	0		0	0		0	0	1	0	1	0	0.352557783524882	ICP	0.363855305488389	HCG	0	1
cg27424244	Two-sided Wilcoxon	bonferroni	6.12734942559448e-08	0.0439860356805496	0	0.755	-0.755	0.755	cg27424244	chr19	2360284	2360285	1	TMPRSS9	1	0	0	1	0	0	1	360200|TMPRSS9	1	0		0	0		0	1	360200|TMPRSS9	1	1	360200|TMPRSS9	1	0		0	0	0	1	0	0	0.446500217804984	HCP	0.433748870822041	HCG	1	0
cg01209635	Two-sided Wilcoxon	bonferroni	4.59623909169871e-08	0.032994745793232	0.15	0.87	-0.72	0.72	cg01209635	chr19	3607271	3607272	1	CACTIN-AS1	1	0	0	1	1	0	0		0	0		0	0		0	1	6915|TBXA2R	1	1	6915|TBXA2R	1	1	chr19:3606924-3607423	1	1	0	0	0	0	0.457516339869281	ICP	0.392245670823464	HCG	1	0
cg12443227	Two-sided Wilcoxon	bonferroni	4.321769905813e-08	0.0310244303166654	0	0.287	-0.287	0.287	cg12443227	chr19	3880537	3880538	1	ATCAY	1	0	1	1	0	1	0		0	0		0	0		0	1	85300|ATCAY	1	0		0	0		0	0	0	0	0	0	0.548698731392031	ICP	0.514003577063317	HCG	0	1
cg16212074	Two-sided Wilcoxon	bonferroni	5.91527131343622e-08	0.0424636032614858	0.134	0.566	-0.432	0.432	cg16212074	chr19	4170118	4170119	1	CREB3L3	1	0	0	0	0	0	1	84699|CREB3L3	1	0		0	0		0	0		0	0		0	0		0	0	1	1	0	1	0.41071865568154	ICP	0.310648220209686	LCG	0	0
cg24931825	Two-sided Wilcoxon	bonferroni	3.71406818194719e-08	0.0266619584136534	0.378	0.919	-0.541	0.541	cg24931825	chr19	4212870	4212871	1	ANKRD24	1	0	0	0	0	1	1	170961|ANKRD24	1	0		0	0		0	0		0	0		0	0		0	0	1	1	0	1	0.377970588685366	ICP	0.333703991993773	LCG	0	0
cg22992730	Two-sided Wilcoxon	bonferroni	4.37090642644815e-08	0.0313771637091577	0.082	0.887	-0.805	0.805	cg22992730	chr19	4784928	4784929	1	MIR7-3HG	1	0	0	0	0	0	0		0	0		0	0		0	0		0	0		0	0		0	0	1	0	1	0	0.62642869702831	ICP	0.534175863296547	HCG	0	1
cg14818248	Two-sided Wilcoxon	bonferroni	1.43542850295981e-09	0.00103044244684874	0.003	0.746	-0.743	0.743	cg14818248	chr19	4785362	4785363	0		0	0	0	0	0	0	0		0	0		0	0		0	0		0	0		0	0		0	0	1	0	1	0	0.720575720575721	ICP	0.481925193526051	HCG	1	0
cg20464405	Two-sided Wilcoxon	bonferroni	6.23379453416246e-08	0.04475016679472	0.029	0.705	-0.676	0.676	cg20464405	chr19	4785468	4785469	0		0	0	0	0	0	0	0		0	0		0	0		0	0		0	0		0	0		0	0	1	0	1	0	0.706819584074329	ICP	0.491639579327472	HCG	1	0
cg05233899	Two-sided Wilcoxon	bonferroni	3.91986291750475e-08	0.0281392847341163	0	0.485	-0.485	0.485	cg05233899	chr19	5478473	5478474	0		0	0	0	0	0	0	0		0	0		0	0		0	0		0	0		0	0		0	0	1	0	1	0	0.365778796453362	ICP	0.364237922581098	HCG	1	0
cg06924670	Two-sided Wilcoxon	bonferroni	5.12194538241187e-08	0.0367686019999971	0.052	0.524	-0.472	0.472	cg06924670	chr19	7333377	7333378	0		0	0	0	0	0	0	0		0	0		0	0		0	0		0	0		0	1	chr19:7333121-7333620	1	1	1	0	1	0	0.270254893035958	LCP	0.234480250870368	LCG	0	0
cg01064903	Two-sided Wilcoxon	bonferroni	3.69958161604257e-08	0.0265579645721878	0.449	0.986	-0.537	0.537	cg01064903	chr19	7936592	7936593	1	TIMM44	1	0	0	0	1	0	1	10469|TIMM44	1	0		0	0		0	0		0	0		0	0		0	0	1	1	0	1	0.270926468321258	LCP	0.347037497597078	LCG	0	0
cg19701264	Two-sided Wilcoxon	bonferroni	2.55232080779288e-08	0.0183221922436543	0.307	0.705	-0.398	0.398	cg19701264	chr19	8147501	8147502	1	FBN3	1	0	1	1	0	1	1	84467|FBN3	1	0		0	1	84467|FBN3	1	0		0	0		0	0		0	0	0	1	0	1	0.262694821518351	LCP	0.307590911691234	LCG	0	1
cg07799697	Two-sided Wilcoxon	bonferroni	3.28091918832755e-08	0.0235525377220957	0.299	0.964	-0.665	0.665	cg07799697	chr19	10206614	10206615	1	DNMT1	1	0	0	0	0	0	0		0	0		0	0		0	0		0	0		0	1	chr19:10206214-10206713	1	1	1	0	1	0	0.155577390978851	LCP	0.213694254557292	LCG	0	0
cg03174017	Two-sided Wilcoxon	bonferroni	6.83895903843718e-08	0.0490944249116867	0.124	0.674	-0.55	0.55	cg03174017	chr19	12053490	12053491	1	ZNF844	1	1	0	0	1	0	0		0	1	729747|ZNF878	1	0		0	0		0	0		0	1	chr19:12053342-12053841	1	1	0	0	0	0	0.617610287551349	HCP	0.556379369039494	HCG	0	1
cg13608716	Two-sided Wilcoxon	bonferroni	7.52286201908236e-10	0.000540039182046654	0.058	0.521	-0.463	0.463	cg13608716	chr19	15624145	15624146	1	CYP4F8	1	0	0	0	1	1	1	11283|CYP4F8	1	0		0	0		0	0		0	0		0	0		0	0	1	1	0	1	0.316055625790139	ICP	0.259261019086977	LCG	0	0
cg03233444	Two-sided Wilcoxon	bonferroni	3.62551116937535e-08	0.0260262395009247	0.013	0.528	-0.515	0.515	cg03233444	chr19	17471157	17471158	1	SLC27A1	1	0	1	0	0	1	1	376497|SLC27A1	1	0		0	1	376497|SLC27A1	1	0		0	0		0	0		0	0	0	1	0	1	0.507127691841068	HCP	0.492858350440768	HCG	0	1
cg12367310	Two-sided Wilcoxon	bonferroni	5.89501720120517e-08	0.0423182062812595	0.356	0.941	-0.585	0.585	cg12367310	chr19	17652464	17652465	1	UNC13A	1	0	0	0	0	0	1	23025|UNC13A	1	0		0	0		0	0		0	0		0	0		0	0	1	1	0	1	0.266235021260147	LCP	0.308561188592916	LCG	0	0
cg16088822	Two-sided Wilcoxon	bonferroni	9.07428017035806e-09	0.00651409906021392	0.119	0.666	-0.547	0.547	cg16088822	chr19	17717183	17717184	0		0	1	0	0	1	0	0		0	1	55201|MAP1S	1	0		0	0		0	0		0	0		0	0	0	0	0	0	0.312594917485066	ICP	0.283699082307098	LCG	0	0
cg22850451	Two-sided Wilcoxon	bonferroni	9.52941715736666e-10	0.000684082551825586	0.222	0.724	-0.502	0.502	cg22850451	chr19	17718687	17718688	0		0	1	0	0	1	0	0		0	1	55201|MAP1S	1	0		0	0		0	0		0	0		0	0	0	0	0	0	0.466089466089466	ICP	0.489389571584883	HCG	0	1
cg00636952	Two-sided Wilcoxon	bonferroni	2.51403461311268e-08	0.0180473494350752	0.099	0.356	-0.257	0.257	cg00636952	chr19	17902973	17902974	0		0	0	0	0	0	0	0		0	0		0	0		0	0		0	0		0	0		0	0	1	0	1	0	0.244797410816438	LCP	0.246621972318339	LCG	0	0
cg03351460	Two-sided Wilcoxon	bonferroni	4.09267531742001e-09	0.0029379842740644	0.069	0.845	-0.776	0.776	cg03351460	chr19	18896502	18896503	1	CERS1	1	0	0	1	0	1	0		0	0		0	0		0	1	10715|CERS1	1	0		0	0		0	0	0	0	0	0	0.738741330408634	HCP	0.675627615591118	HCG	1	0
cg00773902	Two-sided Wilcoxon	bonferroni	6.79161622934093e-09	0.0048754567928596	0.126	1	-0.874	0.874	cg00773902	chr19	18896515	18896516	1	CERS1	1	0	0	1	0	1	0		0	0		0	0		0	1	10715|CERS1	1	1	10715|CERS1	1	0		0	0	0	0	0	0	0.736929423370101	HCP	0.675627615591118	HCG	1	0
cg04384638	Two-sided Wilcoxon	bonferroni	6.83895903843718e-08	0.0490944249116867	0.265	0.633	-0.368	0.368	cg04384638	chr19	18896838	18896839	0		0	1	0	1	1	1	0		0	1	10715|CERS1	1	0		0	0		0	0		0	0		0	0	0	0	0	0	0.660728138458658	HCP	0.642599164506557	HCG	0	1
cg08490571	Two-sided Wilcoxon	bonferroni	5.72418966517989e-08	0.041091896898047	0.596	0.994	-0.398	0.398	cg08490571	chr19	32388644	32388645	0		0	0	0	0	0	0	0		0	0		0	0		0	0		0	0		0	0		0	0	1	0	1	0	0.228908767808199	LCP	0.2448898322166	LCG	0	0
cg10449505	Two-sided Wilcoxon	bonferroni	3.88833569945656e-08	0.0279129621855469	0.086	0.459	-0.373	0.373	cg10449505	chr19	33226505	33226506	0		0	1	0	0	1	0	0		0	1	56301|SLC7A10	1	0		0	0		0	0		0	0		0	0	0	0	0	0	0.657470610542283	HCP	0.613313028229369	HCG	0	1
cg00568555	Two-sided Wilcoxon	bonferroni	2.44617616273275e-08	0.0175602180488399	0.142	0.512	-0.37	0.37	cg00568555	chr19	35029942	35029943	0		0	1	0	0	1	0	0		0	1	6324|SCN1B	1	0		0	0		0	0		0	1	chr19:35029513-35030012	1	1	0	0	0	0	0.673823541959981	HCP	0.629605125695207	HCG	0	1
cg26834650	Two-sided Wilcoxon	bonferroni	2.64059943400878e-08	0.0189559127209528	0.103	0.822	-0.719	0.719	cg26834650	chr19	38410273	38410274	1	RASGRP4	1	0	0	0	0	1	1	115727|RASGRP4	1	0		0	0		0	0		0	0		0	0		0	0	1	1	0	1	0.268833984610711	LCP	0.269277359397532	LCG	0	0
cg12506339	Two-sided Wilcoxon	bonferroni	4.22612557062385e-08	0.0303378340663032	0.366	0.749	-0.383	0.383	cg12506339	chr19	38464686	38464687	1	RYR1	1	0	0	0	1	0	1	6261|RYR1	1	0		0	0		0	0		0	0		0	0		0	0	1	1	0	1	0.354908004109461	ICP	0.357249396029551	HCG	0	1
cg20934389	Two-sided Wilcoxon	bonferroni	1.51863150731365e-08	0.0109017088836621	0.342	0.97	-0.628	0.628	cg20934389	chr19	38715866	38715867	0		0	0	0	0	0	0	1	81|ACTN4	1	0		0	0		0	0		0	0		0	0		0	0	1	1	0	1	0.22039717891611	LCP	0.27944212267367	LCG	0	0
cg06054552	Two-sided Wilcoxon	bonferroni	5.2142616615355e-08	0.0374313073339652	0.227	0.639	-0.412	0.412	cg06054552	chr19	40554658	40554659	1	SPTBN4	1	0	0	0	0	0	1	57731|SPTBN4	1	0		0	0		0	0		0	0		0	0		0	0	1	1	0	1	0.552382675211908	HCP	0.460511349792165	HCG	1	0
cg19643921	Two-sided Wilcoxon	bonferroni	4.87620991778518e-08	0.0350045555642094	0	0.382	-0.382	0.382	cg19643921	chr19	40691201	40691202	0		0	0	0	1	1	0	0		0	1	9253|NUMBL	1	0		0	0		0	0		0	1	chr19:40691064-40691563	1	1	0	0	0	0	0.560915898617512	HCP	0.478764122784868	HCG	1	0
cg13378934	Two-sided Wilcoxon	bonferroni	2.24457721941746e-08	0.016113011810399	0.117	0.456	-0.339	0.339	cg13378934	chr19	47407323	47407324	1	MEIS3	1	0	0	0	0	1	1	56917|MEIS3	1	0		0	0		0	0		0	0		0	0		0	0	1	1	0	1	0.484706089848573	ICP	0.401578458034399	HCG	1	0
cg03079219	Two-sided Wilcoxon	bonferroni	1.50251248705876e-08	0.0107859962400995	0.054	0.916	-0.862	0.862	cg03079219	chr19	47414955	47414956	1	MEIS3	1	0	1	1	1	1	1	56917|MEIS3	1	0		0	1	56917|MEIS3	1	0		0	0		0	0		0	0	0	1	0	1	0.400017947310837	ICP	0.37141915494838	HCG	0	0
cg07240206	Two-sided Wilcoxon	bonferroni	3.12756843776644e-08	0.0224516878900877	0.064	0.502	-0.438	0.438	cg07240206	chr19	47416830	47416831	1	MEIS3	1	0	1	1	1	1	1	56917|MEIS3	1	0		0	1	56917|MEIS3	1	0		0	0		0	0		0	0	0	1	0	1	0.32092185271376	LCP	0.317957008967893	LCG	0	0
cg04363703	Two-sided Wilcoxon	bonferroni	2.66175018628767e-08	0.0191077463572921	0.093	0.465	-0.372	0.372	cg04363703	chr19	47472437	47472438	0		0	1	0	0	1	1	0		0	0		0	0		0	1	6543|SLC8A2	1	0		0	0		0	0	0	0	0	0	0.39262188763702	ICP	0.334905851797744	LCG	0	0
cg25570676	Two-sided Wilcoxon	bonferroni	5.13128810223066e-08	0.0368356700221971	0	0.447	-0.447	0.447	cg25570676	chr19	47472449	47472450	0		0	1	0	0	1	1	0		0	0		0	0		0	1	6543|SLC8A2	1	1	6543|SLC8A2	1	0		0	0	0	0	0	0	0.390006093845216	ICP	0.336040163777716	LCG	0	0
cg08443203	Two-sided Wilcoxon	bonferroni	5.37215168300682e-08	0.0385647429577	0.032	0.463	-0.431	0.431	cg08443203	chr19	48272132	48272133	1	ZNF114	1	0	1	0	1	1	1	163071|ZNF114	1	0		0	1	163071|ZNF114	1	0		0	0		0	1	chr19:48271649-48272148	1	1	0	1	0	1	0.678518847932943	HCP	0.668169931930798	HCG	0	1
cg00353571	Two-sided Wilcoxon	bonferroni	2.89827230367217e-08	0.0208056534900332	0.258	0.68	-0.422	0.422	cg00353571	chr19	48735396	48735397	1	RASIP1	1	0	0	0	0	1	1	54922|RASIP1	1	0		0	0		0	0		0	0		0	0		0	0	1	1	0	1	0.563109211720282	ICP	0.519835939514693	HCG	1	0
cg09650077	Two-sided Wilcoxon	bonferroni	4.79311935390725e-08	0.0344080783187327	0	0.482	-0.482	0.482	cg09650077	chr19	50167370	50167371	0		0	1	0	0	1	0	0		0	1	126123|IZUMO2	1	0		0	0		0	0		0	0		0	0	0	0	0	0	0.564479244442186	HCP	0.500086524595417	HCG	0	0
cg24512400	Two-sided Wilcoxon	bonferroni	2.68327178227253e-08	0.0192622421470928	0.003	0.35	-0.347	0.347	cg24512400	chr19	51019305	51019306	1	KLK10	1	0	1	1	1	1	1	5655|KLK10	1	0		0	1	5655|KLK10	1	0		0	0		0	0		0	0	0	1	0	1	0.60055944055944	HCP	0.533331863159697	HCG	1	0
cg06878361	Two-sided Wilcoxon	bonferroni	3.12221447454215e-08	0.0224132537155272	0.045	0.661	-0.616	0.616	cg06878361	chr19	51887557	51887558	1	ZNF577	1	0	1	1	1	1	1	84765|ZNF577	1	0		0	0		0	1	84765|ZNF577	1	0		0	0		0	0	0	1	0	0	0.69065794256634	HCP	0.570744747817562	HCG	0	1
cg03562414	Two-sided Wilcoxon	bonferroni	3.0543220217251e-08	0.0219258782380367	0.025	0.706	-0.681	0.681	cg03562414	chr19	51887825	51887826	1	ZNF577	1	0	1	1	1	1	1	84765|ZNF577	1	0		0	0		0	1	84765|ZNF577	1	0		0	1	chr19:51887765-51888264	1	0	0	1	0	0	0.66534854027379	HCP	0.562429678472654	HCG	1	0
cg10635122	Two-sided Wilcoxon	bonferroni	2.64956111693873e-08	0.0190202454165011	0	0.688	-0.688	0.688	cg10635122	chr19	51887837	51887838	1	ZNF577	1	0	1	1	1	1	1	84765|ZNF577	1	0		0	0		0	1	84765|ZNF577	1	0		0	1	chr19:51887765-51888264	1	0	0	1	0	0	0.662454137790461	HCP	0.564261695756405	HCG	1	0
cg24794228	Two-sided Wilcoxon	bonferroni	1.59391037436782e-08	0.0114421087698518	0	0.492	-0.492	0.492	cg24794228	chr19	51887913	51887914	1	ZNF577	1	0	1	1	1	1	1	84765|ZNF577	1	0		0	0		0	1	84765|ZNF577	1	0		0	1	chr19:51887765-51888264	1	0	0	1	0	0	0.656680863734733	HCP	0.551815261276265	HCG	1	0
cg16731240	Two-sided Wilcoxon	bonferroni	5.73381372855567e-08	0.0411609845843589	0.001	0.733	-0.732	0.732	cg16731240	chr19	51887997	51887998	1	ZNF577	1	0	1	1	1	1	0		0	0		0	0		0	1	84765|ZNF577	1	0		0	1	chr19:51887765-51888264	1	0	0	0	0	0	0.652173913043478	HCP	0.535207123016492	HCG	1	0
cg23010048	Two-sided Wilcoxon	bonferroni	2.38520852148292e-08	0.0171225533006581	0	0.73	-0.73	0.73	cg23010048	chr19	51888004	51888005	1	ZNF577	1	0	1	1	1	1	0		0	0		0	0		0	1	84765|ZNF577	1	0		0	1	chr19:51887765-51888264	1	0	0	0	0	0	0.653887869180711	HCP	0.534353863490101	HCG	1	0
cg15802263	Two-sided Wilcoxon	bonferroni	4.09469606873556e-09	0.00293943489868678	0.105	0.519	-0.414	0.414	cg15802263	chr19	54011991	54011992	1	CACNG6	1	0	0	0	0	0	1	59285|CACNG6	1	0		0	0		0	0		0	0		0	0		0	0	1	1	0	1	0.499482444177908	ICP	0.47347036506322	HCG	1	0
cg13114229	Two-sided Wilcoxon	bonferroni	6.3247438590931e-08	0.0454030592566401	0	0.483	-0.483	0.483	cg13114229	chr19	55370613	55370614	0		0	0	0	1	1	0	0		0	0		0	0		0	1	3589|IL11	1	1	3589|IL11	1	0		0	0	0	0	0	0	0.503494323348315	HCP	0.526778207887954	HCG	0	1
cg24878887	Two-sided Wilcoxon	bonferroni	3.25945414135914e-08	0.0233984478773264	0.034	0.446	-0.412	0.412	cg24878887	chr19	55447126	55447127	0		0	1	0	0	1	0	0		0	1	729956|SHISA7	1	0		0	0		0	0		0	0		0	0	0	0	0	0	0.336891650648194	ICP	0.365613701989637	HCG	0	0
cg05504413	Two-sided Wilcoxon	bonferroni	2.46911703235581e-08	0.0177249022931507	0.444	0.991	-0.547	0.547	cg05504413	chr20	3749574	3749575	1	HSPA12B	1	0	0	0	0	0	1	116835|HSPA12B	1	0		0	0		0	0		0	0		0	0		0	0	1	1	0	1	0.50129809823332	HCP	0.439389817705669	HCG	0	1
cg06772933	Two-sided Wilcoxon	bonferroni	3.52423745666815e-08	0.0252992319759363	0.068	0.761	-0.693	0.693	cg06772933	chr20	4076626	4076627	0		0	0	0	0	1	0	0		0	0		0	0		0	0		0	0		0	1	chr20:4076598-4077097	1	1	1	0	1	0	0.325689948443413	ICP	0.274176981791302	LCG	0	0
cg19614321	Two-sided Wilcoxon	bonferroni	1.7892350797956e-08	0.0128442745132239	0	1	-1	1	cg19614321	chr20	4823935	4823936	0		0	0	0	1	0	0	0		0	0		0	0		0	1	9770|RASSF2	1	1	9770|RASSF2	1	0		0	0	0	0	0	0	0.536213205896464	HCP	0.522248539625802	HCG	0	1
cg01754082	Two-sided Wilcoxon	bonferroni	5.43794113903662e-08	0.0390370217783338	0	0.639	-0.639	0.639	cg01754082	chr20	17226099	17226100	0		0	0	0	1	1	0	0		0	1	5126|PCSK2	1	0		0	0		0	0		0	0		0	0	0	0	0	0	0.660456062291435	HCP	0.631761764834876	HCG	1	0
cg01815529	Two-sided Wilcoxon	bonferroni	2.46696260436446e-08	0.0177094364301949	0.009	0.538	-0.529	0.529	cg01815529	chr20	17226301	17226302	1	PCSK2	1	0	0	1	1	0	0		0	1	5126|PCSK2	1	0		0	0		0	0		0	0		0	0	0	0	0	0	0.683503931167483	HCP	0.655526148884708	HCG	1	0
cg16902008	Two-sided Wilcoxon	bonferroni	1.1737573572909e-08	0.00842598151534278	0.582	0.99	-0.408	0.408	cg16902008	chr20	17856851	17856852	0		0	0	0	0	0	0	0		0	0		0	0		0	0		0	0		0	0		0	0	1	0	1	0	0.0916452738371501	LCP	0.078110189766203	LCG	0	0
cg20244340	Two-sided Wilcoxon	bonferroni	6.35225496913111e-08	0.0456005516116033	0.049	0.594	-0.545	0.545	cg20244340	chr20	19213345	19213346	1	SLC24A3	1	0	1	1	1	1	1	57419|SLC24A3	1	0		0	1	57419|SLC24A3	1	0		0	0		0	0		0	0	0	1	0	1	0.791048659901119	HCP	0.713307653259279	HCG	0	1
cg07045119	Two-sided Wilcoxon	bonferroni	3.5814707051562e-08	0.0257100888628625	0.189	0.57	-0.381	0.381	cg07045119	chr20	19213896	19213897	1	SLC24A3	1	0	1	1	1	1	1	57419|SLC24A3	1	0		0	1	57419|SLC24A3	1	0		0	0		0	0		0	0	0	1	0	1	0.436781609195402	ICP	0.674684279474095	HCG	0	1
cg07630449	Two-sided Wilcoxon	bonferroni	4.88594873253713e-08	0.0350744670093404	0.083	0.701	-0.618	0.618	cg07630449	chr20	23340662	23340663	0		0	0	0	0	0	0	0		0	0		0	0		0	0		0	0		0	1	chr20:23340464-23340963	1	1	1	0	1	0	0.279683471465149	LCP	0.23600188738597	LCG	0	0
cg19063768	Two-sided Wilcoxon	bonferroni	1.73968257150997e-08	0.0124885548951444	0.295	0.777	-0.482	0.482	cg19063768	chr20	25411476	25411477	1	GINS1	1	0	1	0	1	1	1	9837|GINS1	1	0		0	1	9837|GINS1	1	0		0	0		0	0		0	0	0	1	0	1	0.304313442846131	LCP	0.316539644718266	LCG	0	0
cg02182210	Two-sided Wilcoxon	bonferroni	5.74755745190539e-08	0.0412596458265461	0.142	0.973	-0.831	0.831	cg02182210	chr20	32031293	32031294	1	CCM2L	1	0	0	1	0	0	1	140706|CCM2L	1	0		0	0		0	0		0	0		0	0		0	0	1	1	0	1	0.518129063222654	HCP	0.395299114407385	HCG	1	0
cg07121438	Two-sided Wilcoxon	bonferroni	4.0404459425864e-09	0.00290049068612884	0.078	0.964	-0.886	0.886	cg07121438	chr20	32082327	32082328	1	HCK	1	0	0	0	0	0	1	3055|HCK	1	0		0	0		0	0		0	0		0	1	chr20:32082119-32082618	1	1	1	1	0	1	0.184504831113341	LCP	0.195969843339562	LCG	0	0
cg17671559	Two-sided Wilcoxon	bonferroni	4.22177980076984e-08	0.0303066373489984	0.225	1	-0.775	0.775	cg17671559	chr20	34944008	34944009	1	GSS	1	0	0	0	1	1	1	2937|GSS	1	0		0	0		0	0		0	0		0	0		0	0	1	1	0	1	0.113271213015459	LCP	0.173298300243647	LCG	0	0
cg03547924	Two-sided Wilcoxon	bonferroni	4.59533745558649e-09	0.00329882732721714	0.021	0.855	-0.834	0.834	cg03547924	chr20	35438147	35438148	1	GDF5	1	0	0	1	0	0	1	8200|GDF5	1	0		0	0		0	0		0	0		0	1	chr20:35438004-35438503	1	1	1	1	0	1	0.275628626692456	ICP	0.299759526865754	LCG	0	0
cg14947478	Two-sided Wilcoxon	bonferroni	1.28528752083803e-08	0.0092266164085887	0.062	0.813	-0.751	0.751	cg14947478	chr20	35438182	35438183	1	GDF5	1	0	0	1	0	0	1	8200|GDF5	1	0		0	0		0	0		0	0		0	1	chr20:35438004-35438503	1	0	1	1	0	1	0.281608726906232	ICP	0.30795508625818	LCG	0	0
cg09618904	Two-sided Wilcoxon	bonferroni	3.72536975405594e-08	0.0267430883312561	0.092	0.658	-0.566	0.566	cg09618904	chr20	35438686	35438687	1	GDF5	1	0	0	1	0	0	1	8200|GDF5	1	0		0	0		0	0		0	0		0	0		0	0	1	1	0	1	0.317378833805939	ICP	0.324572662860904	LCG	0	0
cg17326609	Two-sided Wilcoxon	bonferroni	6.5943682512064e-08	0.0473385957028403	0	0.544	-0.544	0.544	cg17326609	chr20	35438824	35438825	1	GDF5	1	0	0	0	1	0	1	8200|GDF5	1	0		0	0		0	0		0	0		0	0		0	0	1	1	0	1	0.346110179113077	ICP	0.33754877875387	LCG	0	0
cg24147187	Two-sided Wilcoxon	bonferroni	2.34118324588974e-08	0.0168065116962739	0.17	0.912	-0.742	0.742	cg24147187	chr20	37907396	37907397	1	VSTM2L	1	0	1	0	0	1	1	128434|VSTM2L	1	0		0	1	128434|VSTM2L	1	0		0	0		0	0		0	0	0	1	0	1	0.18926112456968	LCP	0.192097732361803	LCG	0	0
cg06960579	Two-sided Wilcoxon	bonferroni	7.60761422032931e-09	0.00546123237466248	0.222	0.722	-0.5	0.5	cg06960579	chr20	38580550	38580551	0		0	1	0	0	1	0	0		0	1	149685|ADIG	1	0		0	0		0	0		0	0		0	0	0	0	0	0	0.158633902833439	LCP	0.169001105393818	LCG	0	0
cg16354802	Two-sided Wilcoxon	bonferroni	9.83826372983199e-10	0.000706253535415211	0.299	0.843	-0.544	0.544	cg16354802	chr20	44327141	44327142	0		0	0	0	0	0	0	0		0	0		0	0		0	0		0	0		0	0		0	0	1	0	1	0	0.393840310792829	HCP	0.379873417721519	HCG	0	1
cg01053711	Two-sided Wilcoxon	bonferroni	3.01807913531715e-08	0.0216657036039531	0.553	0.866	-0.313	0.313	cg01053711	chr20	49446641	49446642	1	KCNB1	1	0	0	0	0	0	1	3745|KCNB1	1	0		0	0		0	0		0	0		0	0		0	0	1	1	0	1	0.149925037481259	LCP	0.165275487830484	LCG	0	0
cg24702286	Two-sided Wilcoxon	bonferroni	4.25734579196233e-08	0.0305619527960125	0.071	0.695	-0.624	0.624	cg24702286	chr20	50509845	50509846	0		0	0	0	1	1	0	0		0	1	5770|PTPN1	1	0		0	0		0	0		0	0		0	0	0	0	0	0	0.62325733967525	HCP	0.552771097726059	HCG	0	1
cg08585214	Two-sided Wilcoxon	bonferroni	3.87375321959851e-08	0.0278082798123387	0.292	0.998	-0.706	0.706	cg08585214	chr20	53126270	53126271	1	TSHZ2	1	0	0	0	0	0	1	128553|TSHZ2	1	0		0	0		0	0		0	0		0	0		0	0	1	1	0	1	0.250043867345148	LCP	0.250435778513008	LCG	0	0
cg17927271	Two-sided Wilcoxon	bonferroni	2.24658742816679e-08	0.0161274423753352	0.252	0.652	-0.4	0.4	cg17927271	chr20	61881490	61881491	0		0	0	0	0	0	0	1	1002|CDH4	1	0		0	0		0	0		0	0		0	0		0	0	1	1	0	1	0.390701931208656	ICP	0.433802138826166	HCG	1	0
cg02693328	Two-sided Wilcoxon	bonferroni	1.02569163356694e-08	0.00736307098838898	0.238	0.619	-0.381	0.381	cg02693328	chr20	62768555	62768556	0		0	0	0	0	0	0	0		0	0		0	0		0	0		0	0		0	0		0	0	1	0	1	0	0.270325203252033	LCP	0.262118962354791	LCG	0	0
cg13411522	Two-sided Wilcoxon	bonferroni	5.02676355573637e-08	0.0360853259317513	0.178	0.971	-0.793	0.793	cg13411522	chr20	62817538	62817539	1	COL9A3	1	0	1	1	0	1	1	1299|COL9A3	1	0		0	0		0	1	1299|COL9A3	1	1	1299|COL9A3	1	1	chr20:62817114-62817613	1	1	0	1	0	0	0.644141526214755	HCP	0.541537779058071	HCG	1	0
cg21312383	Two-sided Wilcoxon	bonferroni	6.15430940258835e-08	0.0441795716497968	0.276	0.774	-0.498	0.498	cg21312383	chr20	63106033	63106034	0		0	1	1	0	1	1	0		0	0		0	0		0	0		0	0		0	0		0	0	1	0	1	0	0.31578947368421	LCP	0.284103107046315	LCG	0	0
cg21261128	Two-sided Wilcoxon	bonferroni	2.06098900984471e-08	0.0147950981456316	0.124	0.748	-0.624	0.624	cg21261128	chr20	63358600	63358601	1	CHRNA4	1	1	0	0	1	1	1	1137|CHRNA4	1	0		0	1	1137|CHRNA4	1	0		0	0		0	0		0	0	0	1	0	1	0.294280228481092	LCP	0.346976154148711	LCG	0	0
cg21350575	Two-sided Wilcoxon	bonferroni	2.89699531653735e-08	0.0207964864591077	0.06	0.43	-0.37	0.37	cg21350575	chr21	18245122	18245123	1	FAM243A_SMIM11B_CBSL_U2AF1L5_CRYAA2_CHODL_CRYAA_SMIM34A_U2AF1_CBS	10	0	0	1	1	0	1	140578|CHODL	1	0		0	0		0	1	140578|CHODL	1	0		0	0		0	0	0	1	0	0	0.717213114754098	HCP	0.653871786260858	HCG	1	0
cg15381564	Two-sided Wilcoxon	bonferroni	6.34692396779348e-08	0.045562282272161	0.051	0.632	-0.581	0.581	cg15381564	chr21	18245706	18245707	1	FAM243A_SMIM11B_CBSL_U2AF1L5_CRYAA2_CHODL_CRYAA_SMIM34A_U2AF1_CBS	10	0	0	1	0	1	1	140578|CHODL	1	0		0	1	140578|CHODL	1	0		0	0		0	1	chr21:18245395-18245894	1	0	0	1	0	1	0.759693083994066	HCP	0.671161412414666	HCG	0	1
cg17040471	Two-sided Wilcoxon	bonferroni	3.08560141726533e-09	0.00221504217580376	0	0.325	-0.325	0.325	cg17040471	chr21	18245771	18245772	1	FAM243A_SMIM11B_CBSL_U2AF1L5_CRYAA2_CHODL_CRYAA_SMIM34A_U2AF1_CBS	10	0	0	1	0	1	1	140578|CHODL	1	0		0	1	140578|CHODL	1	0		0	0		0	1	chr21:18245395-18245894	1	0	0	1	0	1	0.736830933019823	HCP	0.674028599236355	HCG	0	1
cg10283084	Two-sided Wilcoxon	bonferroni	5.69345280810567e-10	0.000408712480663797	0	0.685	-0.685	0.685	cg10283084	chr21	18245883	18245884	1	FAM243A_SMIM11B_CBSL_U2AF1L5_CRYAA2_CHODL_CRYAA_SMIM34A_U2AF1_CBS	10	0	0	1	0	1	1	140578|CHODL	1	0		0	1	140578|CHODL	1	0		0	0		0	1	chr21:18245395-18245894	1	1	0	1	0	1	0.744142989389732	HCP	0.679505731676441	HCG	0	1
cg13515074	Two-sided Wilcoxon	bonferroni	3.89338692323813e-08	0.0279492231026342	0.276	0.815	-0.539	0.539	cg13515074	chr21	19523891	19523892	1	FAM243A_SMIM11B_CBSL_U2AF1L5_CRYAA2_CRYAA_SMIM34A_U2AF1_CBS	9	0	0	0	0	0	0		0	0		0	0		0	0		0	0		0	0		0	0	1	0	1	0	0.195089227652016	LCP	0.164916817066963	LCG	0	0
cg04964944	Two-sided Wilcoxon	bonferroni	8.63137708676879e-09	0.00619615488101619	0	0.805	-0.805	0.805	cg04964944	chr21	25640566	25640567	1	FAM243A_SMIM11B_CBSL_U2AF1L5_CRYAA2_CRYAA_SMIM34A_JAM2_U2AF1_CBS	10	0	1	0	1	1	1	58494|JAM2	1	0		0	1	58494|JAM2	1	0		0	0		0	0		0	0	0	1	0	1	0.613743970972167	HCP	0.602341539294169	HCG	0	1
cg23536106	Two-sided Wilcoxon	bonferroni	1.88442827410379e-08	0.0135276321856124	0	0.3	-0.3	0.3	cg23536106	chr21	33198877	33198878	1	FAM243A_SMIM11B_CBSL_U2AF1L5_CRYAA2_CRYAA_SMIM34A_U2AF1_CBS	9	0	0	0	0	0	0		0	0		0	0		0	0		0	0		0	1	chr21:33198638-33199137	1	1	1	0	1	0	0.249952162265595	LCP	0.226771995190623	LCG	0	0
cg17614568	Two-sided Wilcoxon	bonferroni	6.09994303117895e-09	0.00437892950413424	0.225	0.542	-0.317	0.317	cg17614568	chr21	33895296	33895297	1	FAM243A_SMIM11B_CBSL_U2AF1L5_CRYAA2_CRYAA_SMIM34A_ATP5PO_ITSN1_U2AF1_CBS	11	0	0	0	0	0	1	6453|ITSN1	1	0		0	0		0	0		0	0		0	0		0	0	1	1	0	1	0.545478272217147	ICP	0.4083035388293	HCG	0	0
cg10086654	Two-sided Wilcoxon	bonferroni	1.7317923376018e-08	0.0124319137464018	0.101	0.713	-0.612	0.612	cg10086654	chr21	36967195	36967196	1	CBSL_U2AF1L5_CRYAA2_CRYAA_HLCS_U2AF1_CBS	7	0	0	0	1	1	1	3141|HLCS	1	0		0	0		0	0		0	0		0	1	chr21:36967165-36967664	1	1	1	1	0	1	0.723430325099912	HCP	0.669169020365691	HCG	0	1
cg25972409	Two-sided Wilcoxon	bonferroni	2.77572986242935e-08	0.0199259654196298	0.226	0.772	-0.546	0.546	cg25972409	chr21	43732302	43732303	1	PDXK	1	0	0	0	1	1	1	8566|PDXK	1	0		0	0		0	0		0	0		0	1	chr21:43731907-43732406	1	1	1	1	0	1	0.329718004338395	ICP	0.311153224402906	LCG	0	0
cg00966801	Two-sided Wilcoxon	bonferroni	2.06470107895484e-08	0.0148217457534283	0.188	0.906	-0.718	0.718	cg00966801	chr21	43732453	43732454	1	PDXK	1	0	0	0	1	1	1	8566|PDXK	1	0		0	0		0	0		0	0		0	0		0	0	1	1	0	1	0.318715552360412	ICP	0.31857121775491	LCG	0	0
cg22271374	Two-sided Wilcoxon	bonferroni	6.40309397325644e-08	0.0459655065201776	0.081	0.68	-0.599	0.599	cg22271374	chr21	44369066	44369067	1	TRPM2	1	0	0	1	0	0	1	7226|TRPM2	1	0		0	0		0	0		0	0		0	0		0	0	1	1	0	1	0.513475802305941	HCP	0.437782509541166	HCG	0	1
cg10099638	Two-sided Wilcoxon	bonferroni	4.47704232058984e-09	0.00321390750842791	0.144	0.555	-0.411	0.411	cg10099638	chr21	46097570	46097571	0		0	1	0	1	1	0	0		0	1	1292|COL6A2	1	0		0	0		0	0		0	0		0	0	0	0	0	0	0.537847717546362	HCP	0.562550929217044	HCG	0	1
cg00651829	Two-sided Wilcoxon	bonferroni	1.97474743197228e-08	0.0141760009050535	0.056	0.714	-0.658	0.658	cg00651829	chr22	23070880	23070881	1	RSPH14_GNAZ	2	0	0	1	0	0	1	27156|RSPH14_2781|GNAZ	2	0		0	1	2781|GNAZ	1	0		0	0		0	0		0	0	0	1	0	1	0.771538400118628	HCP	0.649283153050003	HCG	1	0
cg18970169	Two-sided Wilcoxon	bonferroni	3.14132058234254e-08	0.0225504095852275	0.204	0.903	-0.699	0.699	cg18970169	chr22	23768690	23768691	0		0	0	0	1	1	0	0		0	1	4320|MMP11	1	0		0	1	400916|CHCHD10	1	1	400916|CHCHD10	1	1	chr22:23768463-23768962	1	1	0	0	0	0	0.532297226168309	HCP	0.512236081111395	HCG	1	0
cg09596545	Two-sided Wilcoxon	bonferroni	5.89501720120517e-08	0.0423182062812595	0.775	0.218	0.557	0.557	cg09596545	chr22	24532530	24532531	0		0	0	0	0	0	0	0		0	0		0	0		0	0		0	0		0	0		0	0	1	0	1	0	0.239498894620486	LCP	0.194532415930825	LCG	0	0
cg18364522	Two-sided Wilcoxon	bonferroni	1.7373121886933e-08	0.0124715387702412	0.26	0.723	-0.463	0.463	cg18364522	chr22	24820681	24820682	1	SGSM1	1	0	0	0	0	0	1	129049|SGSM1	1	0		0	0		0	0		0	0		0	0		0	0	1	1	0	1	0.261900729777522	ICP	0.274645540396567	LCG	0	0
cg20264788	Two-sided Wilcoxon	bonferroni	4.65124425426108e-08	0.0333896080534088	0.044	0.525	-0.481	0.481	cg20264788	chr22	27474271	27474272	0		0	0	0	0	0	0	0		0	0		0	0		0	0		0	0		0	1	chr22:27473983-27474482	1	1	1	0	1	0	0.155091912364907	LCP	0.192999662363137	LCG	0	0
cg23473389	Two-sided Wilcoxon	bonferroni	3.01056537249789e-08	0.0216117650056283	0.372	0.997	-0.625	0.625	cg23473389	chr22	29062549	29062550	0		0	1	0	0	1	0	0		0	1	25770|C22orf31	1	0		0	0		0	0		0	0		0	0	0	0	0	0	0.2472027062191	LCP	0.266045965281489	LCG	0	0
cg15868105	Two-sided Wilcoxon	bonferroni	2.85137093644063e-08	0.0204689654591702	0	0.621	-0.621	0.621	cg15868105	chr22	29720964	29720965	1	CABP7	1	0	1	0	1	1	1	164633|CABP7	1	0		0	1	164633|CABP7	1	0		0	0		0	0		0	0	0	1	0	1	0.709339673799691	HCP	0.589707869554383	HCG	1	0
cg06246950	Two-sided Wilcoxon	bonferroni	6.68116963486819e-08	0.0479617115876502	0.197	0.8	-0.603	0.603	cg06246950	chr22	30634866	30634867	0		0	1	0	0	1	0	0		0	1	339665|SLC35E4	1	0		0	0		0	0		0	1	chr22:30634370-30634869	1	1	0	0	0	0	0.497687694197558	ICP	0.51240943970539	HCG	0	1
cg17568996	Two-sided Wilcoxon	bonferroni	1.36261679333698e-08	0.00978173541732058	0.07	0.493	-0.423	0.423	cg17568996	chr22	42432119	42432120	1	NFAM1	1	0	0	1	0	0	1	150372|NFAM1	1	0		0	0		0	1	150372|NFAM1	1	0		0	0		0	0	0	1	0	0	0.301182782587489	LCP	0.288077064772391	LCG	0	0
cg01164631	Two-sided Wilcoxon	bonferroni	1.13305418396899e-08	0.00813378808720715	0.001	0.53	-0.529	0.529	cg01164631	chr22	43147942	43147943	0		0	1	0	0	1	0	0		0	1	27349|MCAT_706|TSPO	2	0		0	0		0	0		0	0		0	0	0	0	0	0	0.308993332249146	ICP	0.35320131343593	HCG	0	0
cg01835399	Two-sided Wilcoxon	bonferroni	1.28588229307923e-08	0.00923088606439032	0.297	0.804	-0.507	0.507	cg01835399	chr22	44341843	44341844	0		0	0	0	0	0	0	0		0	0		0	0		0	0		0	0		0	1	chr22:44341743-44342242	1	1	1	0	1	0	0.19916142557652	LCP	0.223813725200486	LCG	0	0
cg10888337	Two-sided Wilcoxon	bonferroni	5.44422676446048e-08	0.0390821440204265	0.084	0.803	-0.719	0.719	cg10888337	chr22	45970979	45970980	1	WNT7B	1	0	0	0	0	1	1	7477|WNT7B	1	0		0	0		0	0		0	0		0	0		0	0	1	1	0	1	0.638308332696026	HCP	0.639621544356642	HCG	1	0
cg17851496	Two-sided Wilcoxon	bonferroni	4.99129716255669e-08	0.035830725463016	0.116	0.554	-0.438	0.438	cg17851496	chr22	45972769	45972770	1	WNT7B	1	0	1	1	0	1	1	7477|WNT7B	1	0		0	1	7477|WNT7B	1	0		0	0		0	0		0	0	0	1	0	1	0.650440727479282	HCP	0.628464265927978	HCG	1	0
cg17213870	Two-sided Wilcoxon	bonferroni	6.96509207603264e-08	0.0499998885806909	0.303	0.627	-0.324	0.324	cg17213870	chr22	46658376	46658377	1	GRAMD4	1	0	0	0	1	0	1	23151|GRAMD4	1	0		0	0		0	0		0	0		0	1	chr22:46658215-46658714	1	1	1	1	0	1	0.326768377253814	ICP	0.277561662568858	LCG	1	0
[truncated: 17 more columns]

## Sheet: 4b DEGs_nonBasal1_vs_2
ENSG	Gene	Entrez	TestMethod	AdjustmentMethod	pVal	Adj_pVal	p1v2	median_nonBasal1	median_nonBasal2	absFoldChange	medianDiff	medianDiff_abs	HighestIn	LowestIn
ENSG00000001460.17	STPG1	90529	Two-sided Wilcoxon	fdr	0.0010539142717137	0.014870329556372	0.0010539142717137	3.6254066988278	2.53411702770578	1.43063901911034	1.09128967112202	1.09128967112202	nonBasal1	nonBasal2
ENSG00000001561.6	ENPP4	22875	Two-sided Wilcoxon	fdr	0.00560503998718848	0.0467811917060402	0.00560503998718848	6.32883250700771	3.28862327200407	1.9244626044232	3.04020923500363	3.04020923500363	nonBasal1	nonBasal2
ENSG00000002822.15	MAD1L1	8379	Two-sided Wilcoxon	fdr	0.00203883919648836	0.0234652533070293	0.00203883919648836	5.97248310876911	4.88685929777576	1.22215164072505	1.08562381099335	1.08562381099335	nonBasal1	nonBasal2
ENSG00000003096.14	KLHL13	90293	Two-sided Wilcoxon	fdr	0.000191038159984128	0.00460462805740088	0.000191038159984128	0.959502878971028	6.57402212770336	6.85148765239074	-5.61451924873234	5.61451924873234	nonBasal2	nonBasal1
ENSG00000003400.14	CASP10	843	Two-sided Wilcoxon	fdr	1.4709756511735e-06	0.000220891510284554	1.4709756511735e-06	3.38378861496466	7.35136531142438	2.17252498543002	-3.96757669645972	3.96757669645972	nonBasal2	nonBasal1
ENSG00000003989.17	SLC7A2	6542	Two-sided Wilcoxon	fdr	8.9116214426851e-06	0.000656096456486555	8.9116214426851e-06	1.88468254398658	7.11195734518264	3.77355717962934	-5.22727480119606	5.22727480119606	nonBasal2	nonBasal1
ENSG00000004478.7	FKBP4	2288	Two-sided Wilcoxon	fdr	1.76173231576239e-06	0.000244166727776487	1.76173231576239e-06	47.0140112650905	73.9113506705391	1.57211326329478	-26.8973394054486	26.8973394054486	nonBasal2	nonBasal1
ENSG00000005189.19	REXO5	81691	Two-sided Wilcoxon	fdr	0.00215012962177518	0.024360839864436	0.00215012962177518	2.29913000420735	3.57876626632178	1.55657412141668	-1.27963626211442	1.27963626211442	nonBasal2	nonBasal1
ENSG00000005249.12	PRKAR2B	5577	Two-sided Wilcoxon	fdr	0.00124776598503932	0.0166377591282093	0.00124776598503932	10.164518287718	23.5631245752213	2.31817425167044	-13.3986062875032	13.3986062875032	nonBasal2	nonBasal1
ENSG00000005448.16	WDR54	84058	Two-sided Wilcoxon	fdr	0.000940339276905923	0.0137073647598898	0.000940339276905923	4.67534983393574	2.66021729347733	1.75750674405409	2.01513254045841	2.01513254045841	nonBasal1	nonBasal2
ENSG00000005469.11	CROT	54677	Two-sided Wilcoxon	fdr	1.29334219783668e-07	5.82650660125425e-05	1.29334219783668e-07	5.78015539542808	27.8139633895456	4.81197502259984	-22.0338079941175	22.0338079941175	nonBasal2	nonBasal1
ENSG00000005483.20	KMT2E	55904	Two-sided Wilcoxon	fdr	0.000384774659826101	0.00744409134823073	0.000384774659826101	20.395845804296	17.3079391274719	1.17840984152312	3.08790667682414	3.08790667682414	nonBasal1	nonBasal2
ENSG00000005486.16	RHBDD2	57414	Two-sided Wilcoxon	fdr	6.8879069007929e-05	0.00228642256964741	6.8879069007929e-05	20.8858088585902	29.9376026495404	1.43339445708023	-9.05179379095017	9.05179379095017	nonBasal2	nonBasal1
ENSG00000005810.17	MYCBP2	23077	Two-sided Wilcoxon	fdr	6.41702464093655e-05	0.00222374584672455	6.41702464093655e-05	17.2654338189457	32.3010953989511	1.87085339051871	-15.0356615800053	15.0356615800053	nonBasal2	nonBasal1
ENSG00000005812.10	FBXL3	26224	Two-sided Wilcoxon	fdr	0.00534215000881347	0.0454286832884313	0.00534215000881347	19.5764758401517	25.0179018529919	1.27795738401902	-5.44142601284021	5.44142601284021	nonBasal2	nonBasal1
ENSG00000006007.11	GDE1	51573	Two-sided Wilcoxon	fdr	0.000178905281471606	0.00437912914712063	0.000178905281471606	28.5492213948448	34.7570580768572	1.21744329192576	-6.20783668201242	6.20783668201242	nonBasal2	nonBasal1
ENSG00000006042.11	TMEM98	26022	Two-sided Wilcoxon	fdr	0.00173543552478114	0.0211846293963768	0.00173543552478114	10.9386981330925	6.91059003147209	1.58288917202087	4.02810810162043	4.02810810162043	nonBasal1	nonBasal2
ENSG00000006118.14	TMEM132A	54972	Two-sided Wilcoxon	fdr	0.00484899199585941	0.0423581613821126	0.00484899199585941	10.6501265681247	16.7601351688048	1.57370290968813	-6.11000860068007	6.11000860068007	nonBasal2	nonBasal1
ENSG00000006555.10	TTC22	55001	Two-sided Wilcoxon	fdr	0.000838012532486049	0.0125741753585793	0.000838012532486049	2.59194114369117	1.22413702940568	2.1173619304283	1.36780411428549	1.36780411428549	nonBasal1	nonBasal2
ENSG00000006625.17	GGCT	79017	Two-sided Wilcoxon	fdr	0.000217611331979783	0.0050335256875177	0.000217611331979783	39.2178540999943	61.51957728161	1.56866250572386	-22.3017231816156	22.3017231816156	nonBasal2	nonBasal1
ENSG00000006704.10	GTF2IRD1	9569	Two-sided Wilcoxon	fdr	0.00117982315966395	0.0160600244633105	0.00117982315966395	6.09830291250496	3.54594867010193	1.71979446965025	2.55235424240303	2.55235424240303	nonBasal1	nonBasal2
ENSG00000006756.15	ARSD	414	Two-sided Wilcoxon	fdr	0.000940339276905923	0.0137073647598898	0.000940339276905923	14.9546605957245	23.3063029084888	1.55846418307561	-8.35164231276427	8.35164231276427	nonBasal2	nonBasal1
ENSG00000006757.11	PNPLA4	8228	Two-sided Wilcoxon	fdr	0.00124776598503932	0.0166377591282093	0.00124776598503932	6.23526446843771	10.4462687397579	1.6753529529719	-4.21100427132014	4.21100427132014	nonBasal2	nonBasal1
ENSG00000007047.14	MARK4	57787	Two-sided Wilcoxon	fdr	0.000887834433614041	0.0131445346779431	0.000887834433614041	8.0707417405516	6.58236731019896	1.22611537159989	1.48837443035264	1.48837443035264	nonBasal1	nonBasal2
ENSG00000007062.11	PROM1	8842	Two-sided Wilcoxon	fdr	2.17887442310086e-05	0.00119497052056497	2.17887442310086e-05	15.135369074994	0.626868376673269	24.1444131466896	14.5085006983208	14.5085006983208	nonBasal1	nonBasal2
ENSG00000007541.16	PIGQ	9091	Two-sided Wilcoxon	fdr	0.000191038159984128	0.00460462805740088	0.000191038159984128	4.08369103266262	6.25822143639841	1.53249141189753	-2.17453040373579	2.17453040373579	nonBasal2	nonBasal1
ENSG00000008196.12	TFAP2B	7021	Two-sided Wilcoxon	fdr	0.000178905281471606	0.00437912914712063	0.000178905281471606	10.2508554488976	26.5728925138582	2.59226097239678	-16.3220370649606	16.3220370649606	nonBasal2	nonBasal1
ENSG00000008256.15	CYTH3	9265	Two-sided Wilcoxon	fdr	0.000491615411403961	0.0087505693313023	0.000491615411403961	12.5465712832249	8.72682670291375	1.43770143608281	3.81974458031118	3.81974458031118	nonBasal1	nonBasal2
ENSG00000008283.15	CYB561	1534	Two-sided Wilcoxon	fdr	6.5036139235947e-10	1.23054879048335e-05	6.5036139235947e-10	27.5709197094177	57.9374241031831	2.10139613454363	-30.3665043937654	30.3665043937654	nonBasal2	nonBasal1
ENSG00000008394.12	MGST1	4257	Two-sided Wilcoxon	fdr	0.000703440418330477	0.0112794882671449	0.000703440418330477	133.21849501056	181.459376306385	1.3621184978257	-48.2408812958251	48.2408812958251	nonBasal2	nonBasal1
ENSG00000008441.16	NFIX	4784	Two-sided Wilcoxon	fdr	0.00398247870648674	0.0369556054955545	0.00398247870648674	36.9631014987713	17.5044959757874	2.11163472229646	19.4586055229839	19.4586055229839	nonBasal1	nonBasal2
ENSG00000008869.11	HEATR5B	54497	Two-sided Wilcoxon	fdr	0.000462619753891709	0.00840041109729849	0.000462619753891709	8.92386843043748	10.8210733057393	1.2125989294991	-1.8972048753018	1.8972048753018	nonBasal2	nonBasal1
ENSG00000010256.10	UQCRC1	7384	Two-sided Wilcoxon	fdr	5.90837710813338e-06	0.00051755742251385	5.90837710813338e-06	46.6824439233713	74.3738131631915	1.59318593699326	-27.6913692398203	27.6913692398203	nonBasal2	nonBasal1
ENSG00000010803.16	SCMH1	22955	Two-sided Wilcoxon	fdr	0.00309513776894902	0.031384298888684	0.00309513776894902	10.4488119682501	8.41757448663211	1.24130911877807	2.03123748161795	2.03123748161795	nonBasal1	nonBasal2
ENSG00000010810.17	FYN	2534	Two-sided Wilcoxon	fdr	0.00560503998718848	0.0467811917060402	0.00560503998718848	17.8815465590668	12.9387335043444	1.38201676022331	4.94281305472248	4.94281305472248	nonBasal1	nonBasal2
ENSG00000011198.7	ABHD5	51099	Two-sided Wilcoxon	fdr	0.000940339276905923	0.0137073647598898	0.000940339276905923	15.7500076236346	19.0576840374993	1.21001109922646	-3.30767641386467	3.30767641386467	nonBasal2	nonBasal1
ENSG00000011347.9	SYT7	9066	Two-sided Wilcoxon	fdr	0.000203926033931476	0.00481708425470345	0.000203926033931476	8.07048353104294	2.56584575981475	3.14535022230861	5.50463777122819	5.50463777122819	nonBasal1	nonBasal2
ENSG00000011376.9	LARS2	23395	Two-sided Wilcoxon	fdr	0.000281250653885845	0.00601984572644126	0.000281250653885845	5.19830036919641	7.0636807597254	1.35884428717946	-1.86538039052899	1.86538039052899	nonBasal2	nonBasal1
ENSG00000011523.13	CEP68	23177	Two-sided Wilcoxon	fdr	0.000319120749858984	0.00657027606972997	0.000319120749858984	6.13688404540994	4.3749528685883	1.40273146471408	1.76193117682164	1.76193117682164	nonBasal1	nonBasal2
ENSG00000012061.15	ERCC1	2067	Two-sided Wilcoxon	fdr	0.00279299636738328	0.0291324610073093	0.00279299636738328	22.2256131734649	18.5378340131213	1.19893258067438	3.68777916034358	3.68777916034358	nonBasal1	nonBasal2
ENSG00000012223.12	LTF	4057	Two-sided Wilcoxon	fdr	5.56358970179823e-05	0.00203221391404873	5.56358970179823e-05	57.314981041625	612.011947159339	10.6780450073754	-554.696966117714	554.696966117714	nonBasal2	nonBasal1
ENSG00000012660.13	ELOVL5	60481	Two-sided Wilcoxon	fdr	4.59314968223078e-06	0.000436718518278838	4.59314968223078e-06	73.735645002854	189.892880172618	2.57531998486307	-116.157235169764	116.157235169764	nonBasal2	nonBasal1
ENSG00000013561.17	RNF14	9604	Two-sided Wilcoxon	fdr	0.00378871012831518	0.0357537078991778	0.00378871012831518	20.3732623618822	25.9260442597027	1.27255241694671	-5.55278189782049	5.55278189782049	nonBasal2	nonBasal1
ENSG00000014257.15	ACPP	55	Two-sided Wilcoxon	fdr	5.97617447294663e-05	0.00212547363162826	5.97617447294663e-05	1.81487676257813	5.07880957542003	2.7984322021983	-3.2639328128419	3.2639328128419	nonBasal2	nonBasal1
ENSG00000014914.20	MTMR11	10903	Two-sided Wilcoxon	fdr	0.000167486985855153	0.00419737915147728	0.000167486985855153	4.31806415323553	2.35300755796543	1.8351254923164	1.9650565952701	1.9650565952701	nonBasal1	nonBasal2
ENSG00000016402.13	IL20RA	53832	Two-sided Wilcoxon	fdr	3.33723426223854e-05	0.00151424003539126	3.33723426223854e-05	3.17269749054653	7.91495918078535	2.49470969242073	-4.74226169023882	4.74226169023882	nonBasal2	nonBasal1
ENSG00000018510.13	AGPS	8540	Two-sided Wilcoxon	fdr	0.00251760014810316	0.0271118454196129	0.00251760014810316	7.34622300346714	5.5093592117751	1.33340788303767	1.83686379169205	1.83686379169205	nonBasal1	nonBasal2
ENSG00000021300.13	PLEKHB1	58473	Two-sided Wilcoxon	fdr	5.56358970179823e-05	0.00203221391404873	5.56358970179823e-05	2.22261664800466	0.655988609078065	3.38819396746593	1.5666280389266	1.5666280389266	nonBasal1	nonBasal2
ENSG00000021762.19	OSBPL5	114879	Two-sided Wilcoxon	fdr	0.00616547657388488	0.0498534112198615	0.00616547657388488	7.10401168394072	8.53884075030814	1.20197448008299	-1.43482906636742	1.43482906636742	nonBasal2	nonBasal1
ENSG00000023228.13	NDUFS1	4719	Two-sided Wilcoxon	fdr	0.00124776598503932	0.0166377591282093	0.00124776598503932	16.2693702297163	30.7327877735996	1.88899676752488	-14.4634175438833	14.4634175438833	nonBasal2	nonBasal1
ENSG00000023318.7	ERP44	23071	Two-sided Wilcoxon	fdr	0.00439674921032722	0.039464369928179	0.00439674921032722	15.4113167390053	20.5896308627301	1.3360072478829	-5.17831412372489	5.17831412372489	nonBasal2	nonBasal1
ENSG00000023572.8	GLRX2	51022	Two-sided Wilcoxon	fdr	0.00155648919441984	0.019555333364952	0.00155648919441984	11.6837565786054	16.6914214657559	1.42860058350755	-5.00766488715051	5.00766488715051	nonBasal2	nonBasal1
ENSG00000023839.10	ABCC2	1244	Two-sided Wilcoxon	fdr	0.000209430373260437	0.00494093777114805	0.000209430373260437	0.145815135730955	3.9328183919076	26.9712631147159	-3.78700325617664	3.78700325617664	nonBasal2	nonBasal1
ENSG00000023902.13	PLEKHO1	51177	Two-sided Wilcoxon	fdr	0.00238927461135843	0.0262528832296823	0.00238927461135843	22.8325528581986	15.752702971965	1.44943714731583	7.07984988623358	7.07984988623358	nonBasal1	nonBasal2
ENSG00000025156.12	HSF2	3298	Two-sided Wilcoxon	fdr	0.000703440418330477	0.0112794882671449	0.000703440418330477	4.57427109466404	3.21339365930244	1.42350162465218	1.3608774353616	1.3608774353616	nonBasal1	nonBasal2
ENSG00000027075.14	PRKCH	5583	Two-sided Wilcoxon	fdr	0.00325692798214207	0.0323827295586496	0.00325692798214207	12.2020527550928	22.8169368342378	1.86992609294487	-10.614884079145	10.614884079145	nonBasal2	nonBasal1
ENSG00000028528.14	SNX1	6642	Two-sided Wilcoxon	fdr	0.00534215000881347	0.0454286832884313	0.00534215000881347	42.4585245284957	51.9273850428731	1.22301435623422	-9.46886051437743	9.46886051437743	nonBasal2	nonBasal1
ENSG00000030066.13	NUP160	23279	Two-sided Wilcoxon	fdr	0.00203883919648836	0.0234652533070293	0.00203883919648836	15.6754499635663	11.9292885407638	1.31403058195813	3.74616142280249	3.74616142280249	nonBasal1	nonBasal2
ENSG00000031691.6	CENPQ	55166	Two-sided Wilcoxon	fdr	0.00279299636738328	0.0291324610073093	0.00279299636738328	4.44828370346396	2.57171872210832	1.72969293462125	1.87656498135564	1.87656498135564	nonBasal1	nonBasal2
ENSG00000033011.11	ALG1	56052	Two-sided Wilcoxon	fdr	0.000588876413498088	0.0099661275669028	0.000588876413498088	10.7493398690918	13.446001164204	1.25086761865871	-2.69666129511219	2.69666129511219	nonBasal2	nonBasal1
ENSG00000033327.12	GAB2	9846	Two-sided Wilcoxon	fdr	0.000462619753891709	0.00840041109729849	0.000462619753891709	6.83879957593648	4.2834808261184	1.59655192903797	2.55531874981808	2.55531874981808	nonBasal1	nonBasal2
ENSG00000033800.13	PIAS1	8554	Two-sided Wilcoxon	fdr	0.000217611331979783	0.0050335256875177	0.000217611331979783	7.35858365636611	10.7675603114972	1.46326532581876	-3.40897665513104	3.40897665513104	nonBasal2	nonBasal1
ENSG00000034053.14	APBA2	321	Two-sided Wilcoxon	fdr	5.56358970179823e-05	0.00203221391404873	5.56358970179823e-05	2.55004171282716	1.04447779449025	2.44145134178912	1.50556391833691	1.50556391833691	nonBasal1	nonBasal2
ENSG00000035664.11	DAPK2	23604	Two-sided Wilcoxon	fdr	0.002940588159293	0.0302220904736463	0.002940588159293	2.20485981087736	1.18684449306212	1.85774953986491	1.01801531781524	1.01801531781524	nonBasal1	nonBasal2
ENSG00000036448.9	MYOM2	9172	Two-sided Wilcoxon	fdr	8.49992607316319e-05	0.00261933389625929	8.49992607316319e-05	0.111081779926104	4.71860059130637	42.4786188558137	-4.60751881138027	4.60751881138027	nonBasal2	nonBasal1
ENSG00000037474.14	NSUN2	54888	Two-sided Wilcoxon	fdr	0.00360340784019373	0.0345040889394259	0.00360340784019373	23.5937285964689	40.4832391583368	1.71584745466622	-16.8895105618679	16.8895105618679	nonBasal2	nonBasal1
ENSG00000038002.8	AGA	175	Two-sided Wilcoxon	fdr	0.000703440418330477	0.0112794882671449	0.000703440418330477	13.8704091029109	19.9410250105595	1.43766668038469	-6.07061590764855	6.07061590764855	nonBasal2	nonBasal1
ENSG00000039560.13	RAI14	26064	Two-sided Wilcoxon	fdr	0.000745931137573082	0.0116546350569945	0.000745931137573082	19.8815066914162	10.872940778204	1.82853076246592	9.00856591321215	9.00856591321215	nonBasal1	nonBasal2
ENSG00000042286.14	AIFM2	84883	Two-sided Wilcoxon	fdr	0.000588876413498088	0.0099661275669028	0.000588876413498088	4.12586162291851	2.64170905312505	1.56181530211958	1.48415256979347	1.48415256979347	nonBasal1	nonBasal2
ENSG00000042445.13	RETSAT	54884	Two-sided Wilcoxon	fdr	7.57041707767346e-06	0.000604387601378311	7.57041707767346e-06	34.7524955455008	84.6772416377584	2.43658017384369	-49.9247460922576	49.9247460922576	nonBasal2	nonBasal1
ENSG00000043039.6	BARX2	8538	Two-sided Wilcoxon	fdr	0.00183170433058563	0.0220188549167794	0.00183170433058563	4.16970493912558	1.15807472222159	3.6005491347973	3.01163021690399	3.01163021690399	nonBasal1	nonBasal2
ENSG00000046604.12	DSG2	1829	Two-sided Wilcoxon	fdr	0.000554657494381336	0.00959293825520041	0.000554657494381336	36.1013283272844	18.866310476574	1.91353409412565	17.2350178507104	17.2350178507104	nonBasal1	nonBasal2
ENSG00000047188.15	YTHDC2	64848	Two-sided Wilcoxon	fdr	0.002940588159293	0.0302220904736463	0.002940588159293	5.79607101432029	7.59017083213793	1.30953723882695	-1.79409981781763	1.79409981781763	nonBasal2	nonBasal1
ENSG00000047346.12	FAM214A	56204	Two-sided Wilcoxon	fdr	1.92660051236589e-06	0.000253147279822744	1.92660051236589e-06	12.795949951567	26.266850619978	2.05274721450136	-13.470900668411	13.470900668411	nonBasal2	nonBasal1
ENSG00000047644.18	WWC3	55841	Two-sided Wilcoxon	fdr	4.16377687571584e-05	0.00170157283510625	4.16377687571584e-05	10.1950648072308	15.0019746872389	1.4714938032173	-4.80690988000807	4.80690988000807	nonBasal2	nonBasal1
ENSG00000048140.17	TSPAN17	26262	Two-sided Wilcoxon	fdr	0.00203883919648836	0.0234652533070293	0.00203883919648836	8.25086687763566	12.5297798527135	1.51860162556689	-4.27891297507786	4.27891297507786	nonBasal2	nonBasal1
ENSG00000048162.20	NOP16	51491	Two-sided Wilcoxon	fdr	0.00534215000881347	0.0454286832884313	0.00534215000881347	10.9700964804192	13.7539775416776	1.25376997059482	-2.78388106125836	2.78388106125836	nonBasal2	nonBasal1
ENSG00000048342.15	CC2D2A	57545	Two-sided Wilcoxon	fdr	0.000462619753891709	0.00840041109729849	0.000462619753891709	3.26213996130477	1.88025972689618	1.73494114384385	1.3818802344086	1.3818802344086	nonBasal1	nonBasal2
ENSG00000048392.11	RRM2B	50484	Two-sided Wilcoxon	fdr	0.000838012532486049	0.0125741753585793	0.000838012532486049	9.84537490527731	14.0795698319003	1.43006944553766	-4.234194926623	4.234194926623	nonBasal2	nonBasal1
ENSG00000048707.13	VPS13D	55187	Two-sided Wilcoxon	fdr	0.00560503998718848	0.0467811917060402	0.00560503998718848	8.67160355523773	11.2365278019087	1.29578430682775	-2.56492424667101	2.56492424667101	nonBasal2	nonBasal1
ENSG00000049618.22	ARID1B	57492	Two-sided Wilcoxon	fdr	0.000625015234064728	0.0103918394057458	0.000625015234064728	10.6040385518173	7.34237663303799	1.4442242725745	3.26166191877929	3.26166191877929	nonBasal1	nonBasal2
ENSG00000050344.8	NFE2L3	9603	Two-sided Wilcoxon	fdr	0.005879342676725	0.0481988920217997	0.005879342676725	12.2890951840981	7.05450461040479	1.742021001159	5.23459057369336	5.23459057369336	nonBasal1	nonBasal2
ENSG00000050405.13	LIMA1	51474	Two-sided Wilcoxon	fdr	9.1106550570505e-05	0.00271468825723547	9.1106550570505e-05	24.3428196380866	41.3966990812989	1.70057124428305	-17.0538794432123	17.0538794432123	nonBasal2	nonBasal1
ENSG00000050748.17	MAPK9	5601	Two-sided Wilcoxon	fdr	0.0010539142717137	0.014870329556372	0.0010539142717137	16.4645385308823	23.1823150609686	1.40801486889449	-6.71777653008625	6.71777653008625	nonBasal2	nonBasal1
ENSG00000051108.14	HERPUD1	9709	Two-sided Wilcoxon	fdr	0.00183170433058563	0.0220188549167794	0.00183170433058563	31.7687661141617	44.8177190789132	1.4107478684523	-13.0489529647515	13.0489529647515	nonBasal2	nonBasal1
ENSG00000052802.12	MSMO1	6307	Two-sided Wilcoxon	fdr	0.00131923955671501	0.0172862407566515	0.00131923955671501	29.9214675428894	59.4678560106206	1.98746454950378	-29.5463884677312	29.5463884677312	nonBasal2	nonBasal1
ENSG00000053254.15	FOXN3	1112	Two-sided Wilcoxon	fdr	0.00164376183305056	0.0204212853861784	0.00164376183305056	18.9461214438592	13.566254182723	1.39656246954207	5.37986726113613	5.37986726113613	nonBasal1	nonBasal2
ENSG00000054598.6	FOXC1	2296	Two-sided Wilcoxon	fdr	1.4709756511735e-06	0.000220891510284554	1.4709756511735e-06	4.36602795267949	1.63555399526971	2.66944898505752	2.73047395740979	2.73047395740979	nonBasal1	nonBasal2
ENSG00000055208.18	TAB2	23118	Two-sided Wilcoxon	fdr	0.00215012962177518	0.024360839864436	0.00215012962177518	32.4873176423767	25.645287913695	1.26679481048165	6.84202972868173	6.84202972868173	nonBasal1	nonBasal2
ENSG00000055955.15	ITIH4	3700	Two-sided Wilcoxon	fdr	0.000243710632859252	0.00548958200515466	0.000243710632859252	0.317336048099089	2.71325969226529	8.55011496020796	-2.3959236441662	2.3959236441662	nonBasal2	nonBasal1
ENSG00000057294.14	PKP2	5318	Two-sided Wilcoxon	fdr	0.000663169886693574	0.0108451490286336	0.000663169886693574	5.21747099747559	12.7190091528481	2.43777285182842	-7.50153815537255	7.50153815537255	nonBasal2	nonBasal1
ENSG00000057704.12	TMCC3	57458	Two-sided Wilcoxon	fdr	0.000703440418330477	0.0112794882671449	0.000703440418330477	2.86403951622918	8.31404217527155	2.90290763383666	-5.45000265904237	5.45000265904237	nonBasal2	nonBasal1
ENSG00000058085.14	LAMC2	3918	Two-sided Wilcoxon	fdr	0.00309513776894902	0.031384298888684	0.00309513776894902	15.0366546236671	6.41342763465181	2.34455824252602	8.62322698901526	8.62322698901526	nonBasal1	nonBasal2
ENSG00000058600.15	POLR3E	55718	Two-sided Wilcoxon	fdr	1.13459370771371e-05	0.000772217537541407	1.13459370771371e-05	7.2649919653045	10.4559930450825	1.43922981539654	-3.19100107977804	3.19100107977804	nonBasal2	nonBasal1
ENSG00000058668.14	ATP2B4	493	Two-sided Wilcoxon	fdr	0.000745931137573082	0.0116546350569945	0.000745931137573082	14.7513751466037	9.02853218006071	1.63386194482219	5.722842966543	5.722842966543	nonBasal1	nonBasal2
ENSG00000059691.11	GATB	5188	Two-sided Wilcoxon	fdr	0.00360340784019373	0.0345040889394259	0.00360340784019373	7.266049054989	8.98640347451032	1.23676614436564	-1.72035441952132	1.72035441952132	nonBasal2	nonBasal1
ENSG00000060138.12	YBX3	8531	Two-sided Wilcoxon	fdr	0.000191038159984128	0.00460462805740088	0.000191038159984128	57.4819197757487	41.5289020486926	1.38414253544077	15.9530177270561	15.9530177270561	nonBasal1	nonBasal2
ENSG00000060140.8	STYK1	55359	Two-sided Wilcoxon	fdr	5.56358970179823e-05	0.00203221391404873	5.56358970179823e-05	1.65827413788749	5.132639045472	3.09516920526215	-3.47436490758451	3.47436490758451	nonBasal2	nonBasal1
ENSG00000060558.3	GNA15	2769	Two-sided Wilcoxon	fdr	3.86916549328056e-05	0.00166382909769004	3.86916549328056e-05	5.54813848898592	2.65146481439844	2.09248052580501	2.89667367458748	2.89667367458748	nonBasal1	nonBasal2
ENSG00000060642.10	PIGV	55650	Two-sided Wilcoxon	fdr	1.33003196783453e-05	0.000853068978420242	1.33003196783453e-05	5.07025148565225	7.49449156136217	1.47813014454411	-2.42424007570992	2.42424007570992	nonBasal2	nonBasal1
ENSG00000060971.17	ACAA1	30	Two-sided Wilcoxon	fdr	1.22868492157335e-05	0.000821482240321178	1.22868492157335e-05	26.1499591562781	61.8617965532835	2.36565557076335	-35.7118373970054	35.7118373970054	nonBasal2	nonBasal1
ENSG00000061337.15	LZTS1	11178	Two-sided Wilcoxon	fdr	0.00484899199585941	0.0423581613821126	0.00484899199585941	3.83005140901345	2.7897366140352	1.37290789020885	1.04031479497824	1.04031479497824	nonBasal1	nonBasal2
ENSG00000062038.13	CDH3	1001	Two-sided Wilcoxon	fdr	0.000491615411403961	0.0087505693313023	0.000491615411403961	26.331319342329	6.12170742508281	4.30130313553377	20.2096119172462	20.2096119172462	nonBasal1	nonBasal2
ENSG00000062716.12	VMP1	81671	Two-sided Wilcoxon	fdr	0.000217611331979783	0.0050335256875177	0.000217611331979783	37.8152104156723	51.3014079511657	1.35663420584602	-13.4861975354934	13.4861975354934	nonBasal2	nonBasal1
ENSG00000064012.21	CASP8	841	Two-sided Wilcoxon	fdr	0.00418504463215834	0.0382352629092554	0.00418504463215834	10.5241891318012	13.5526412736745	1.28776109056442	-3.02845214187333	3.02845214187333	nonBasal2	nonBasal1
ENSG00000064309.14	CDON	50937	Two-sided Wilcoxon	fdr	0.00117982315966395	0.0160600244633105	0.00117982315966395	3.95988849253593	1.13849479383697	3.47817883223715	2.82139369869896	2.82139369869896	nonBasal1	nonBasal2
ENSG00000064655.18	EYA2	2139	Two-sided Wilcoxon	fdr	1.61019475776152e-06	0.000230806780390953	1.61019475776152e-06	5.89363051250825	2.46430134457228	2.39160300970869	3.42932916793597	3.42932916793597	nonBasal1	nonBasal2
ENSG00000064763.10	FAR2	55711	Two-sided Wilcoxon	fdr	1.04727434913215e-05	0.000731198448705884	1.04727434913215e-05	5.15215071166228	20.9875957958185	4.07356014417659	-15.8354450841562	15.8354450841562	nonBasal2	nonBasal1
ENSG00000064787.13	BCAS1	8537	Two-sided Wilcoxon	fdr	0.000491615411403961	0.0087505693313023	0.000491615411403961	0.754145515493062	5.30157333799163	7.02990766248268	-4.54742782249856	4.54742782249856	nonBasal2	nonBasal1
ENSG00000065000.15	AP3D1	8943	Two-sided Wilcoxon	fdr	0.000435198750095017	0.00805713850347145	0.000435198750095017	18.5772214270003	22.7455490698248	1.22437842274767	-4.16832764282451	4.16832764282451	nonBasal2	nonBasal1
ENSG00000065135.10	GNAI3	2773	Two-sided Wilcoxon	fdr	0.00534215000881347	0.0454286832884313	0.00534215000881347	5.92340718341443	4.58147268679233	1.29290461569065	1.3419344966221	1.3419344966221	nonBasal1	nonBasal2
ENSG00000065320.8	NTN1	9423	Two-sided Wilcoxon	fdr	0.00398247870648674	0.0369556054955545	0.00398247870648674	1.76054998870589	0.67168688256223	2.62108734651787	1.08886310614366	1.08886310614366	nonBasal1	nonBasal2
ENSG00000065361.14	ERBB3	2065	Two-sided Wilcoxon	fdr	0.00215012962177518	0.024360839864436	0.00215012962177518	43.4180823431547	67.3798198682404	1.55188382885509	-23.9617375250857	23.9617375250857	nonBasal2	nonBasal1
ENSG00000065485.19	PDIA5	10954	Two-sided Wilcoxon	fdr	7.39068692090254e-05	0.00238226894770693	7.39068692090254e-05	19.2244168664974	34.501138524992	1.79465201803429	-15.2767216584946	15.2767216584946	nonBasal2	nonBasal1
ENSG00000065717.14	TLE2	7089	Two-sided Wilcoxon	fdr	0.00265208865690395	0.0280806768199662	0.00265208865690395	4.50557538500748	3.05165511588342	1.47643662665438	1.45392026912407	1.45392026912407	nonBasal1	nonBasal2
ENSG00000065882.15	TBC1D1	23216	Two-sided Wilcoxon	fdr	0.000887834433614041	0.0131445346779431	0.000887834433614041	20.0471583482065	15.5176365189873	1.291895084904	4.52952182921914	4.52952182921914	nonBasal1	nonBasal2
ENSG00000065978.18	YBX1	4904	Two-sided Wilcoxon	fdr	0.000339763703784459	0.00678845727487408	0.000339763703784459	301.37379484882	221.67049725215	1.35955753510133	79.7032975966695	79.7032975966695	nonBasal1	nonBasal2
ENSG00000066032.18	CTNNA2	1496	Two-sided Wilcoxon	fdr	8.53214057320732e-06	0.000650954160426031	8.53214057320732e-06	0.00327195896986656	1.08137441103784	330.497546270252	-1.07810245206797	1.07810245206797	nonBasal2	nonBasal1
ENSG00000066427.21	ATXN3	4287	Two-sided Wilcoxon	fdr	0.00309513776894902	0.031384298888684	0.00309513776894902	6.11337411049253	4.40110910285881	1.38905306994582	1.71226500763372	1.71226500763372	nonBasal1	nonBasal2
ENSG00000066468.22	FGFR2	2263	Two-sided Wilcoxon	fdr	0.00155648919441984	0.019555333364952	0.00155648919441984	5.27192123209188	2.01082810171611	2.62176624028312	3.26109313037577	3.26109313037577	nonBasal1	nonBasal2
ENSG00000066583.11	ISOC1	51015	Two-sided Wilcoxon	fdr	0.000838012532486049	0.0125741753585793	0.000838012532486049	13.9115846539552	26.1348598399009	1.87864003203046	-12.2232751859457	12.2232751859457	nonBasal2	nonBasal1
ENSG00000066654.13	THUMPD1	55623	Two-sided Wilcoxon	fdr	5.97617447294663e-05	0.00212547363162826	5.97617447294663e-05	9.53422950026551	12.8979456559876	1.35280419415417	-3.36371615572205	3.36371615572205	nonBasal2	nonBasal1
ENSG00000066855.15	MTFR1	9650	Two-sided Wilcoxon	fdr	0.000409275055309913	0.00772843644862162	0.000409275055309913	14.3620823940052	23.8648978771106	1.66166000322293	-9.50281548310546	9.50281548310546	nonBasal2	nonBasal1
ENSG00000067064.10	IDI1	3422	Two-sided Wilcoxon	fdr	2.12179317097817e-05	0.00116704792407203	2.12179317097817e-05	30.6529341158891	104.221358830647	3.4000451127001	-73.5684247147578	73.5684247147578	nonBasal2	nonBasal1
ENSG00000067177.14	PHKA1	5255	Two-sided Wilcoxon	fdr	0.000217611331979783	0.0050335256875177	0.000217611331979783	3.32382434905853	5.2751053879147	1.58705901213127	-1.95128103885617	1.95128103885617	nonBasal2	nonBasal1
ENSG00000067992.12	PDK3	5165	Two-sided Wilcoxon	fdr	0.002940588159293	0.0302220904736463	0.002940588159293	10.8503047755101	6.48544614098143	1.67302365013059	4.36485863452868	4.36485863452868	nonBasal1	nonBasal2
ENSG00000068120.14	COASY	80347	Two-sided Wilcoxon	fdr	0.000217611331979783	0.0050335256875177	0.000217611331979783	12.3550183814961	19.6591229664476	1.5911852463037	-7.30410458495149	7.30410458495149	nonBasal2	nonBasal1
ENSG00000068366.19	ACSL4	2182	Two-sided Wilcoxon	fdr	9.1106550570505e-05	0.00271468825723547	9.1106550570505e-05	14.1493712720597	9.82256759950814	1.44049619701963	4.32680367255153	4.32680367255153	nonBasal1	nonBasal2
ENSG00000068650.18	ATP11A	23250	Two-sided Wilcoxon	fdr	0.000299636084869659	0.00627842122017588	0.000299636084869659	4.3609858010337	2.65145736571226	1.64475048983569	1.70952843532144	1.70952843532144	nonBasal1	nonBasal2
ENSG00000068912.13	ERLEC1	27248	Two-sided Wilcoxon	fdr	0.000339763703784459	0.00678845727487408	0.000339763703784459	40.9164125599828	56.3653811978638	1.37757387980271	-15.4489686378809	15.4489686378809	nonBasal2	nonBasal1
ENSG00000069011.15	PITX1	5307	Two-sided Wilcoxon	fdr	0.000198905824212201	0.0047705742327546	0.000198905824212201	3.04066886418398	0.591711778374016	5.13876683769848	2.44895708580997	2.44895708580997	nonBasal1	nonBasal2
ENSG00000069509.5	FUNDC1	139341	Two-sided Wilcoxon	fdr	2.12179317097817e-05	0.00116704792407203	2.12179317097817e-05	13.3105254220113	21.1036331836694	1.58548460820119	-7.79310776165819	7.79310776165819	nonBasal2	nonBasal1
ENSG00000069869.15	NEDD4	4734	Two-sided Wilcoxon	fdr	0.00265208865690395	0.0280806768199662	0.00265208865690395	5.30100885640545	8.41833372035901	1.5880625647676	-3.11732486395356	3.11732486395356	nonBasal2	nonBasal1
ENSG00000070081.15	NUCB2	4925	Two-sided Wilcoxon	fdr	6.42007217034728e-06	0.000542295471139022	6.42007217034728e-06	36.1402725767952	92.4353873672174	2.55768373552799	-56.2951147904222	56.2951147904222	nonBasal2	nonBasal1
ENSG00000070526.14	ST6GALNAC1	55808	Two-sided Wilcoxon	fdr	4.41229800020187e-05	0.00176562405103176	4.41229800020187e-05	0.563682301407284	8.26832552192426	14.6684142845742	-7.70464322051698	7.70464322051698	nonBasal2	nonBasal1
ENSG00000070761.7	CFAP20	29105	Two-sided Wilcoxon	fdr	0.00251760014810316	0.0271118454196129	0.00251760014810316	16.2075152857492	13.2497645157864	1.22323044054396	2.9577507699628	2.9577507699628	nonBasal1	nonBasal2
ENSG00000071051.13	NCK2	8440	Two-sided Wilcoxon	fdr	0.00183170433058563	0.0220188549167794	0.00183170433058563	11.177784307961	8.12607842896564	1.3755447237769	3.05170587899533	3.05170587899533	nonBasal1	nonBasal2
ENSG00000071054.16	MAP4K4	9448	Two-sided Wilcoxon	fdr	0.000588876413498088	0.0099661275669028	0.000588876413498088	40.3879723502917	30.871477244215	1.30826173398813	9.51649510607672	9.51649510607672	nonBasal1	nonBasal2
ENSG00000071205.11	ARHGAP10	79658	Two-sided Wilcoxon	fdr	0.00131923955671501	0.0172862407566515	0.00131923955671501	6.55581286538102	12.0284682902733	1.83477907885252	-5.47265542489229	5.47265542489229	nonBasal2	nonBasal1
ENSG00000072163.19	LIMS2	55679	Two-sided Wilcoxon	fdr	0.00360340784019373	0.0345040889394259	0.00360340784019373	4.6442874159886	3.1221732371725	1.48751752807751	1.5221141788161	1.5221141788161	nonBasal1	nonBasal2
ENSG00000072195.14	SPEG	10290	Two-sided Wilcoxon	fdr	7.92733396516963e-05	0.00249572522387645	7.92733396516963e-05	1.682207086143	0.462225443737126	3.63936496559392	1.21998164240587	1.21998164240587	nonBasal1	nonBasal2
ENSG00000072201.13	LNX1	84708	Two-sided Wilcoxon	fdr	0.00560503998718848	0.0467811917060402	0.00560503998718848	3.63759519029016	5.86301742498151	1.61178391719664	-2.22542223469136	2.22542223469136	nonBasal2	nonBasal1
ENSG00000072310.16	SREBF1	6720	Two-sided Wilcoxon	fdr	2.30076464799708e-06	0.000273790993111652	2.30076464799708e-06	21.4703329765729	38.0441020398732	1.77193814746071	-16.5737690633003	16.5737690633003	nonBasal2	nonBasal1
ENSG00000072422.16	RHOBTB1	9886	Two-sided Wilcoxon	fdr	0.00193276940604738	0.022686060751751	0.00193276940604738	6.09358925298343	4.49183466507274	1.35659250781546	1.6017545879107	1.6017545879107	nonBasal1	nonBasal2
ENSG00000072858.10	SIDT1	54847	Two-sided Wilcoxon	fdr	5.50203985479059e-08	4.73200436784058e-05	5.50203985479059e-08	3.2240390227944	10.9552344247253	3.39798443730683	-7.73119540193087	7.73119540193087	nonBasal2	nonBasal1
ENSG00000073008.14	PVR	5817	Two-sided Wilcoxon	fdr	0.00111525575213866	0.0154932115170453	0.00111525575213866	5.73795857929952	3.66145213352599	1.56712647606671	2.07650644577353	2.07650644577353	nonBasal1	nonBasal2
ENSG00000073060.15	SCARB1	949	Two-sided Wilcoxon	fdr	0.00173543552478114	0.0211846293963768	0.00173543552478114	11.89271563656	7.47232046643099	1.59156927088277	4.42039517012897	4.42039517012897	nonBasal1	nonBasal2
ENSG00000073350.13	LLGL2	3993	Two-sided Wilcoxon	fdr	0.000128217362433357	0.0034265546816406	0.000128217362433357	9.34456241085461	13.9020281202864	1.4877131222472	-4.55746570943177	4.55746570943177	nonBasal2	nonBasal1
ENSG00000073792.15	IGF2BP2	10644	Two-sided Wilcoxon	fdr	2.29036776410468e-05	0.00123464525540241	2.29036776410468e-05	1.93765516614088	0.595169603359839	3.25563529320462	1.34248556278105	1.34248556278105	nonBasal1	nonBasal2
ENSG00000074071.14	MRPS34	65993	Two-sided Wilcoxon	fdr	0.000299636084869659	0.00627842122017588	0.000299636084869659	22.5607763708602	29.7301770494548	1.31778164725992	-7.16940067859457	7.16940067859457	nonBasal2	nonBasal1
ENSG00000074181.8	NOTCH3	4854	Two-sided Wilcoxon	fdr	0.000409275055309913	0.00772843644862162	0.000409275055309913	23.2970079916717	15.2558699169288	1.52708486100946	8.04113807474286	8.04113807474286	nonBasal1	nonBasal2
ENSG00000074201.8	CLNS1A	1207	Two-sided Wilcoxon	fdr	0.000838012532486049	0.0125741753585793	0.000838012532486049	48.475477803538	29.4042316482477	1.64858848833164	19.0712461552903	19.0712461552903	nonBasal1	nonBasal2
ENSG00000074219.13	TEAD2	8463	Two-sided Wilcoxon	fdr	0.00484899199585941	0.0423581613821126	0.00484899199585941	17.960381597063	12.9101294403716	1.39118524566444	5.05025215669144	5.05025215669144	nonBasal1	nonBasal2
ENSG00000074621.13	SLC24A1	9187	Two-sided Wilcoxon	fdr	0.000522266528567618	0.00916323421066576	0.000522266528567618	2.19153154490513	3.40949154729496	1.5557574588517	-1.21796000238983	1.21796000238983	nonBasal2	nonBasal1
ENSG00000074657.13	ZNF532	55205	Two-sided Wilcoxon	fdr	3.09759285591851e-05	0.00144358508440478	3.09759285591851e-05	21.8188819228213	15.8969676897183	1.37251847954205	5.92191423310295	5.92191423310295	nonBasal1	nonBasal2
ENSG00000074696.12	HACD3	51495	Two-sided Wilcoxon	fdr	6.42007217034728e-06	0.000542295471139022	6.42007217034728e-06	53.4398310702982	105.955983190636	1.98271553387312	-52.5161521203374	52.5161521203374	nonBasal2	nonBasal1
ENSG00000074842.7	MYDGF	56005	Two-sided Wilcoxon	fdr	0.000588876413498088	0.0099661275669028	0.000588876413498088	59.4842978762863	72.7769225304176	1.22346442891159	-13.2926246541313	13.2926246541313	nonBasal2	nonBasal1
ENSG00000074964.16	ARHGEF10L	55160	Two-sided Wilcoxon	fdr	8.21543415141246e-06	0.000629328864691802	8.21543415141246e-06	5.96405971481722	3.79468390382837	1.5716881474107	2.16937581098885	2.16937581098885	nonBasal1	nonBasal2
ENSG00000075239.13	ACAT1	38	Two-sided Wilcoxon	fdr	0.0010539142717137	0.014870329556372	0.0010539142717137	24.1196771380127	36.97671965186	1.53305201559206	-12.8570425138474	12.8570425138474	nonBasal2	nonBasal1
ENSG00000075426.11	FOSL2	2355	Two-sided Wilcoxon	fdr	0.00342625084162815	0.0335028900126337	0.00342625084162815	10.905909523004	8.22779305447834	1.32549633307414	2.67811646852561	2.67811646852561	nonBasal1	nonBasal2
ENSG00000075618.17	FSCN1	6624	Two-sided Wilcoxon	fdr	0.000156744792049524	0.00398624759458205	0.000156744792049524	13.8078200459202	9.35116987171911	1.47658744684763	4.45665017420107	4.45665017420107	nonBasal1	nonBasal2
ENSG00000075790.10	BCAP29	55973	Two-sided Wilcoxon	fdr	7.39068692090254e-05	0.00238226894770693	7.39068692090254e-05	11.2878950675076	21.3819242216359	1.8942348501435	-10.0940291541282	10.0940291541282	nonBasal2	nonBasal1
ENSG00000075945.12	KIFAP3	22920	Two-sided Wilcoxon	fdr	0.00265208865690395	0.0280806768199662	0.00265208865690395	21.0740550604182	17.2423020030595	1.22222978443822	3.83175305735866	3.83175305735866	nonBasal1	nonBasal2
ENSG00000076108.11	BAZ2A	11176	Two-sided Wilcoxon	fdr	0.00131923955671501	0.0172862407566515	0.00131923955671501	19.6888293761276	21.7039211061115	1.10234695478784	-2.01509172998395	2.01509172998395	nonBasal2	nonBasal1
ENSG00000076242.14	MLH1	4292	Two-sided Wilcoxon	fdr	7.39068692090254e-05	0.00238226894770693	7.39068692090254e-05	14.4676899778027	19.7596437867761	1.36577738513146	-5.29195380897336	5.29195380897336	nonBasal2	nonBasal1
ENSG00000076554.15	TPD52	7163	Two-sided Wilcoxon	fdr	6.42007217034728e-06	0.000542295471139022	6.42007217034728e-06	51.7164881804307	99.9731717052768	1.93310054921916	-48.2566835248461	48.2566835248461	nonBasal2	nonBasal1
ENSG00000076685.18	NT5C2	22978	Two-sided Wilcoxon	fdr	0.00147343046130699	0.0187357377408532	0.00147343046130699	28.8789262164202	23.5997686630909	1.22369530941995	5.27915755332929	5.27915755332929	nonBasal1	nonBasal2
ENSG00000076706.16	MCAM	4162	Two-sided Wilcoxon	fdr	0.000462619753891709	0.00840041109729849	0.000462619753891709	36.9101212070616	24.5544629950159	1.50319399021488	12.3556582120457	12.3556582120457	nonBasal1	nonBasal2
ENSG00000077585.13	GPR137B	7107	Two-sided Wilcoxon	fdr	0.00560503998718848	0.0467811917060402	0.00560503998718848	24.666287552745	35.3337732073231	1.43247228152057	-10.6674856545781	10.6674856545781	nonBasal2	nonBasal1
ENSG00000078018.19	MAP2	4133	Two-sided Wilcoxon	fdr	3.55640458438291e-06	0.000367708913339394	3.55640458438291e-06	3.58153050215147	1.12691150007459	3.17818258302841	2.45461900207688	2.45461900207688	nonBasal1	nonBasal2
ENSG00000078070.12	MCCC1	56922	Two-sided Wilcoxon	fdr	0.000838012532486049	0.0125741753585793	0.000838012532486049	15.2339154027801	30.6699749697662	2.01326935058135	-15.4360595669862	15.4360595669862	nonBasal2	nonBasal1
ENSG00000078081.7	LAMP3	27074	Two-sided Wilcoxon	fdr	0.00360340784019373	0.0345040889394259	0.00360340784019373	6.85918279399699	2.45690927753163	2.79179327324946	4.40227351646536	4.40227351646536	nonBasal1	nonBasal2
ENSG00000078114.18	NEBL	10529	Two-sided Wilcoxon	fdr	0.000299636084869659	0.00627842122017588	0.000299636084869659	8.30503949990615	15.3976238407887	1.85400970590961	-7.09258434088252	7.09258434088252	nonBasal2	nonBasal1
ENSG00000078401.6	EDN1	1906	Two-sided Wilcoxon	fdr	0.00418504463215834	0.0382352629092554	0.00418504463215834	6.98666990197962	3.58536251879143	1.94866484640296	3.40130738318819	3.40130738318819	nonBasal1	nonBasal2
ENSG00000079150.17	FKBP7	51661	Two-sided Wilcoxon	fdr	0.00398247870648674	0.0369556054955545	0.00398247870648674	9.0277113318115	7.26332160643624	1.24291774768885	1.76438972537526	1.76438972537526	nonBasal1	nonBasal2
ENSG00000079432.7	CIC	23152	Two-sided Wilcoxon	fdr	0.00279299636738328	0.0291324610073093	0.00279299636738328	10.7268726119662	8.40037588845337	1.27695150245725	2.32649672351285	2.32649672351285	nonBasal1	nonBasal2
ENSG00000079459.12	FDFT1	2222	Two-sided Wilcoxon	fdr	3.59404934350012e-05	0.00159257629106243	3.59404934350012e-05	61.0061746976635	113.574660220942	1.861691226893	-52.5684855232784	52.5684855232784	nonBasal2	nonBasal1
ENSG00000079805.16	DNM2	1785	Two-sided Wilcoxon	fdr	1.61019475776152e-06	0.000230806780390953	1.61019475776152e-06	33.1161455174041	48.0051720603384	1.44960022702852	-14.8890265429343	14.8890265429343	nonBasal2	nonBasal1
ENSG00000080189.14	SLC35C2	51006	Two-sided Wilcoxon	fdr	0.00418504463215834	0.0382352629092554	0.00418504463215834	9.53471813543053	13.1701816863484	1.38128694517027	-3.63546355091791	3.63546355091791	nonBasal2	nonBasal1
ENSG00000080845.17	DLGAP4	22839	Two-sided Wilcoxon	fdr	0.000409275055309913	0.00772843644862162	0.000409275055309913	20.1576710429101	15.8847406451566	1.26899591835995	4.27293039775354	4.27293039775354	nonBasal1	nonBasal2
ENSG00000081277.12	PKP1	5317	Two-sided Wilcoxon	fdr	2.65539348740943e-05	0.00134497280107658	2.65539348740943e-05	2.86202692035956	0.592039054967661	4.83418601584636	2.2699878653919	2.2699878653919	nonBasal1	nonBasal2
ENSG00000081760.16	AACS	65985	Two-sided Wilcoxon	fdr	1.22868492157335e-05	0.000821482240321178	1.22868492157335e-05	10.080503419814	47.661842844782	4.72812129115487	-37.581339424968	37.581339424968	nonBasal2	nonBasal1
ENSG00000081923.11	ATP8B1	5205	Two-sided Wilcoxon	fdr	0.00111525575213866	0.0154932115170453	0.00111525575213866	9.47118766624059	14.2345573524586	1.50293266843362	-4.76336968621802	4.76336968621802	nonBasal2	nonBasal1
ENSG00000082146.12	STRADB	55437	Two-sided Wilcoxon	fdr	0.000263908065866225	0.0057727219817975	0.000263908065866225	8.04052105889177	11.9591656447349	1.48736202009068	-3.91864458584313	3.91864458584313	nonBasal2	nonBasal1
ENSG00000082153.17	BZW1	9689	Two-sided Wilcoxon	fdr	0.00251760014810316	0.0271118454196129	0.00251760014810316	29.1951436300474	46.5634098918893	1.59490257975531	-17.3682662618419	17.3682662618419	nonBasal2	nonBasal1
ENSG00000082482.13	KCNK2	3776	Two-sided Wilcoxon	fdr	0.000319120749858984	0.00657027606972997	0.000319120749858984	2.37332484882845	0.76156161947605	3.1163924075655	1.6117632293524	1.6117632293524	nonBasal1	nonBasal2
ENSG00000083123.14	BCKDHB	594	Two-sided Wilcoxon	fdr	0.000361626773098175	0.00709050795211458	0.000361626773098175	7.36932089201048	12.9631908896514	1.75907537202044	-5.59386999764089	5.59386999764089	nonBasal2	nonBasal1
ENSG00000083223.17	ZCCHC6	79670	Two-sided Wilcoxon	fdr	0.000663169886693574	0.0108451490286336	0.000663169886693574	9.85428381388836	14.1011602687001	1.43096754010944	-4.24687645481173	4.24687645481173	nonBasal2	nonBasal1
ENSG00000083307.10	GRHL2	79977	Two-sided Wilcoxon	fdr	0.000247554495357744	0.00553008099960316	0.000247554495357744	11.6893067909535	17.148277813133	1.46700553931943	-5.45897102217954	5.45897102217954	nonBasal2	nonBasal1
ENSG00000084207.15	GSTP1	2950	Two-sided Wilcoxon	fdr	0.000178905281471606	0.00437912914712063	0.000178905281471606	141.277945845907	54.9292402190464	2.57199890773148	86.3487056268611	86.3487056268611	nonBasal1	nonBasal2
ENSG00000084234.16	APLP2	334	Two-sided Wilcoxon	fdr	0.000703440418330477	0.0112794882671449	0.000703440418330477	170.518965192463	331.541668242858	1.94430964244153	-161.022703050395	161.022703050395	nonBasal2	nonBasal1
ENSG00000084444.13	FAM234B	57613	Two-sided Wilcoxon	fdr	0.00173543552478114	0.0211846293963768	0.00173543552478114	4.44169105718836	8.26954333472599	1.86180065840975	-3.82785227753763	3.82785227753763	nonBasal2	nonBasal1
ENSG00000084731.14	KIF3C	3797	Two-sided Wilcoxon	fdr	0.000339763703784459	0.00678845727487408	0.000339763703784459	4.25519078281874	1.86841439833694	2.27743416375203	2.3867763844818	2.3867763844818	nonBasal1	nonBasal2
ENSG00000084754.10	HADHA	3030	Two-sided Wilcoxon	fdr	0.00279299636738328	0.0291324610073093	0.00279299636738328	75.2692506776323	59.61601508363	1.26256762670306	15.6532355940024	15.6532355940024	nonBasal1	nonBasal2
ENSG00000085377.13	PREP	5550	Two-sided Wilcoxon	fdr	0.000887834433614041	0.0131445346779431	0.000887834433614041	18.155443648691	14.1694770085363	1.28130654630043	3.98596664015466	3.98596664015466	nonBasal1	nonBasal2
ENSG00000085433.15	WDR47	22911	Two-sided Wilcoxon	fdr	0.00238927461135843	0.0262528832296823	0.00238927461135843	5.67137162003983	4.00487051882249	1.41611859693964	1.66650110121734	1.66650110121734	nonBasal1	nonBasal2
ENSG00000085871.8	MGST2	4258	Two-sided Wilcoxon	fdr	4.16377687571584e-05	0.00170157283510625	4.16377687571584e-05	26.5391053835535	44.9534563062948	1.69385725918828	-18.4143509227414	18.4143509227414	nonBasal2	nonBasal1
ENSG00000085978.21	ATG16L1	55054	Two-sided Wilcoxon	fdr	6.8879069007929e-05	0.00228642256964741	6.8879069007929e-05	10.0593891667625	14.7992407262054	1.47118681670096	-4.73985155944292	4.73985155944292	nonBasal2	nonBasal1
ENSG00000085982.13	USP40	55230	Two-sided Wilcoxon	fdr	8.46124546521021e-07	0.000160095225447242	8.46124546521021e-07	6.83769868776665	10.4859655170229	1.53355185653082	-3.64826682925625	3.64826682925625	nonBasal2	nonBasal1
ENSG00000086619.13	ERO1B	56605	Two-sided Wilcoxon	fdr	1.61019475776152e-06	0.000230806780390953	1.61019475776152e-06	2.60284588938605	6.69501397071303	2.57218992411888	-4.09216808132698	4.09216808132698	nonBasal2	nonBasal1
ENSG00000087008.15	ACOX3	8310	Two-sided Wilcoxon	fdr	0.000703440418330477	0.0112794882671449	0.000703440418330477	6.93775916208238	11.2678026435507	1.62412709641662	-4.3300434814683	4.3300434814683	nonBasal2	nonBasal1
ENSG00000087053.18	MTMR2	8898	Two-sided Wilcoxon	fdr	4.59314968223078e-06	0.000436718518278838	4.59314968223078e-06	13.9310790282157	8.08606201228657	1.72285087686042	5.8450170159291	5.8450170159291	nonBasal1	nonBasal2
ENSG00000087074.7	PPP1R15A	23645	Two-sided Wilcoxon	fdr	0.00534215000881347	0.0454286832884313	0.00534215000881347	19.4730277427545	15.4714043906133	1.25864641962103	4.00162335214118	4.00162335214118	nonBasal1	nonBasal2
ENSG00000087253.12	LPCAT2	54947	Two-sided Wilcoxon	fdr	0.00131923955671501	0.0172862407566515	0.00131923955671501	6.5300300483759	4.72680174087469	1.38149015049815	1.80322830750121	1.80322830750121	nonBasal1	nonBasal2
ENSG00000087502.17	ERGIC2	51290	Two-sided Wilcoxon	fdr	0.000995654889711315	0.0142286904593865	0.000995654889711315	16.3456302160939	24.0406756512589	1.47077080133554	-7.69504543516501	7.69504543516501	nonBasal2	nonBasal1
ENSG00000088002.11	SULT2B1	6820	Two-sided Wilcoxon	fdr	0.000663169886693574	0.0108451490286336	0.000663169886693574	2.94451664518605	8.16872392103504	2.77421556926498	-5.22420727584899	5.22420727584899	nonBasal2	nonBasal1
ENSG00000088256.8	GNA11	2767	Two-sided Wilcoxon	fdr	0.000745931137573082	0.0116546350569945	0.000745931137573082	12.6938413673504	16.5175535526118	1.30122577355474	-3.82371218526131	3.82371218526131	nonBasal2	nonBasal1
ENSG00000088727.12	KIF9	64147	Two-sided Wilcoxon	fdr	0.00616547657388488	0.0498534112198615	0.00616547657388488	3.35842633416586	4.92846031980237	1.46749097029888	-1.57003398563651	1.57003398563651	nonBasal2	nonBasal1
ENSG00000089006.16	SNX5	27131	Two-sided Wilcoxon	fdr	0.00398247870648674	0.0369556054955545	0.00398247870648674	45.9065877654603	61.8169192878645	1.34658057365734	-15.9103315224042	15.9103315224042	nonBasal2	nonBasal1
ENSG00000089177.18	KIF16B	55614	Two-sided Wilcoxon	fdr	0.000703440418330477	0.0112794882671449	0.000703440418330477	7.91792093161218	11.9398765789279	1.50795602558471	-4.02195564731574	4.02195564731574	nonBasal2	nonBasal1
ENSG00000089248.6	ERP29	10961	Two-sided Wilcoxon	fdr	4.16377687571584e-05	0.00170157283510625	4.16377687571584e-05	70.446420396232	113.512470147186	1.61133056170527	-43.0660497509538	43.0660497509538	nonBasal2	nonBasal1
ENSG00000089356.18	FXYD3	5349	Two-sided Wilcoxon	fdr	0.00360340784019373	0.0345040889394259	0.00360340784019373	67.5178686559075	116.428299284014	1.72440720659252	-48.9104306281063	48.9104306281063	nonBasal2	nonBasal1
ENSG00000090013.9	BLVRB	645	Two-sided Wilcoxon	fdr	0.000247554495357744	0.00553008099960316	0.000247554495357744	44.0259243051586	100.261537882219	2.27732953855261	-56.2356135770604	56.2356135770604	nonBasal2	nonBasal1
ENSG00000090661.11	CERS4	79603	Two-sided Wilcoxon	fdr	5.17759781145234e-05	0.00193990748892059	5.17759781145234e-05	18.4909855034549	49.8803644419466	2.69755035136591	-31.3893789384917	31.3893789384917	nonBasal2	nonBasal1
ENSG00000090776.5	EFNB1	1947	Two-sided Wilcoxon	fdr	0.000491615411403961	0.0087505693313023	0.000491615411403961	5.27914194501723	3.8170943916372	1.38302630309148	1.46204755338003	1.46204755338003	nonBasal1	nonBasal2
ENSG00000091138.12	SLC26A3	1811	Two-sided Wilcoxon	fdr	4.81756579260858e-06	0.000455765811809735	4.81756579260858e-06	0.0608682740659642	13.0342350175623	214.138403258105	-12.9733667434963	12.9733667434963	nonBasal2	nonBasal1
ENSG00000091262.15	ABCC6	368	Two-sided Wilcoxon	fdr	3.02489396911177e-05	0.00144358508440478	3.02489396911177e-05	0.38798901924181	4.48620050748045	11.5626996770351	-4.09821148823864	4.09821148823864	nonBasal2	nonBasal1
ENSG00000091436.16	MAP3K20	51776	Two-sided Wilcoxon	fdr	0.00139440520864021	0.017960204869082	0.00139440520864021	12.8374391449563	7.13738052900081	1.79862052930972	5.70005861595552	5.70005861595552	nonBasal1	nonBasal2
ENSG00000092068.19	SLC7A8	23428	Two-sided Wilcoxon	fdr	2.47136804956518e-05	0.00128111657166638	2.47136804956518e-05	9.99277640881031	21.1489452957004	2.11642334727454	-11.15616888689	11.15616888689	nonBasal2	nonBasal1
ENSG00000092531.9	SNAP23	8773	Two-sided Wilcoxon	fdr	0.002940588159293	0.0302220904736463	0.002940588159293	13.3438141358253	16.4622466805887	1.23369873958234	-3.11843254476344	3.11843254476344	nonBasal2	nonBasal1
ENSG00000092621.12	PHGDH	26227	Two-sided Wilcoxon	fdr	0.00164376183305056	0.0204212853861784	0.00164376183305056	34.2835363920026	16.2628157619365	2.10809351184092	18.0207206300661	18.0207206300661	nonBasal1	nonBasal2
ENSG00000092931.11	MFSD11	79157	Two-sided Wilcoxon	fdr	1.92660051236589e-06	0.000253147279822744	1.92660051236589e-06	10.615634021301	15.8382234838668	1.49197150656158	-5.22258946256583	5.22258946256583	nonBasal2	nonBasal1
ENSG00000093010.13	COMT	1312	Two-sided Wilcoxon	fdr	4.81661619888183e-05	0.00186359690904919	4.81661619888183e-05	17.4971019039073	30.8144935408225	1.76111985345078	-13.3173916369152	13.3173916369152	nonBasal2	nonBasal1
ENSG00000093144.18	ECHDC1	55862	Two-sided Wilcoxon	fdr	0.00439674921032722	0.039464369928179	0.00439674921032722	14.7779171076942	10.6078614145029	1.39310993330758	4.1700556931913	4.1700556931913	nonBasal1	nonBasal2
ENSG00000093183.13	SEC22C	9117	Two-sided Wilcoxon	fdr	4.99752374842663e-06	0.000465803679034386	4.99752374842663e-06	14.126708084202	20.4167700703647	1.44526027922931	-6.2900619861627	6.2900619861627	nonBasal2	nonBasal1
ENSG00000094755.16	GABRP	2568	Two-sided Wilcoxon	fdr	0.00113621238105912	0.0157496516205271	0.00113621238105912	3.0211724559686	0.691650199677701	4.36806417084303	2.32952225629089	2.32952225629089	nonBasal1	nonBasal2
ENSG00000095261.13	PSMD5	5711	Two-sided Wilcoxon	fdr	2.74241043676792e-06	0.000310713460323867	2.74241043676792e-06	18.5305049269409	28.7559509808628	1.55181691455452	-10.2254460539219	10.2254460539219	nonBasal2	nonBasal1
ENSG00000095321.16	CRAT	1384	Two-sided Wilcoxon	fdr	2.49528405795908e-09	1.79077058490591e-05	2.49528405795908e-09	10.3479098874421	81.6365173167515	7.88917938064214	-71.2886074293094	71.2886074293094	nonBasal2	nonBasal1
ENSG00000095380.10	NANS	54187	Two-sided Wilcoxon	fdr	1.61019475776152e-06	0.000230806780390953	1.61019475776152e-06	33.8900278168368	53.3592824563919	1.57448328885356	-19.4692546395551	19.4692546395551	nonBasal2	nonBasal1
ENSG00000095383.19	TBC1D2	55357	Two-sided Wilcoxon	fdr	0.00131923955671501	0.0172862407566515	0.00131923955671501	5.51195148013675	7.96535549306435	1.44510624263818	-2.4534040129276	2.4534040129276	nonBasal2	nonBasal1
ENSG00000095627.9	TDRD1	56165	Two-sided Wilcoxon	fdr	0.00111308645823952	0.0154932115170453	0.00111308645823952	1.47080280345273	4.18432262940418	2.84492429548096	-2.71351982595145	2.71351982595145	nonBasal2	nonBasal1
ENSG00000096060.14	FKBP5	2289	Two-sided Wilcoxon	fdr	1.818798836482e-05	0.00106543321316024	1.818798836482e-05	25.6287907069773	135.501059058619	5.2870640916245	-109.872268351642	109.872268351642	nonBasal2	nonBasal1
ENSG00000096088.16	PGC	5225	Two-sided Wilcoxon	fdr	0.000408077564145255	0.00772843644862162	0.000408077564145255	0.0779077327336893	26.7777438398449	343.710988630343	-26.6998361071112	26.6998361071112	nonBasal2	nonBasal1
ENSG00000096696.13	DSP	1832	Two-sided Wilcoxon	fdr	0.00164376183305056	0.0204212853861784	0.00164376183305056	66.8944107948444	44.6864706497712	1.49697234581642	22.2079401450733	22.2079401450733	nonBasal1	nonBasal2
ENSG00000099194.5	SCD	6319	Two-sided Wilcoxon	fdr	9.76183208896858e-05	0.00285036458264467	9.76183208896858e-05	98.6418635648524	305.145216627296	3.09346565037954	-206.503353062443	206.503353062443	nonBasal2	nonBasal1
ENSG00000099256.18	PRTFDC1	56952	Two-sided Wilcoxon	fdr	0.00117982315966395	0.0160600244633105	0.00117982315966395	3.80298689388895	2.17709197400913	1.74681958286113	1.62589491987982	1.62589491987982	nonBasal1	nonBasal2
ENSG00000099282.9	TSPAN15	23555	Two-sided Wilcoxon	fdr	0.000167486985855153	0.00419737915147728	0.000167486985855153	30.3535580672067	64.2743304670006	2.11752211469538	-33.9207723997939	33.9207723997939	nonBasal2	nonBasal1
ENSG00000099337.4	KCNK6	9424	Two-sided Wilcoxon	fdr	0.000232138580827	0.00526023244051217	0.000232138580827	1.88842092280616	4.31531894999262	2.28514675826623	-2.42689802718646	2.42689802718646	nonBasal2	nonBasal1
ENSG00000099385.11	BCL7C	9274	Two-sided Wilcoxon	fdr	0.00378871012831518	0.0357537078991778	0.00378871012831518	8.35377671165226	6.0406404010325	1.38292898716904	2.31313631061975	2.31313631061975	nonBasal1	nonBasal2
ENSG00000099800.7	TIMM13	26517	Two-sided Wilcoxon	fdr	0.00325692798214207	0.0323827295586496	0.00325692798214207	11.8105436425051	16.1101012331896	1.36404400346237	-4.29955759068456	4.29955759068456	nonBasal2	nonBasal1
ENSG00000099849.14	RASSF7	8045	Two-sided Wilcoxon	fdr	0.000281250653885845	0.00601984572644126	0.000281250653885845	3.2703276499715	5.18876745509258	1.58662006087916	-1.91843980512108	1.91843980512108	nonBasal2	nonBasal1
ENSG00000099954.18	CECR2	27443	Two-sided Wilcoxon	fdr	4.20934977676222e-06	0.000418006965992069	4.20934977676222e-06	0.226249368118845	1.71295262353724	7.57108246436055	-1.4867032554184	1.4867032554184	nonBasal2	nonBasal1
ENSG00000100003.17	SEC14L2	23541	Two-sided Wilcoxon	fdr	9.66272552252788e-06	0.000692531930347538	9.66272552252788e-06	4.00265994838585	22.6391646910943	5.6560299858158	-18.6365047427084	18.6365047427084	nonBasal2	nonBasal1
ENSG00000100031.18	GGT1	2678	Two-sided Wilcoxon	fdr	2.74241043676792e-06	0.000310713460323867	2.74241043676792e-06	4.94852192259983	87.5938621243845	17.7010152717207	-82.6453402017846	82.6453402017846	nonBasal2	nonBasal1
ENSG00000100092.20	SH3BP1	23616	Two-sided Wilcoxon	fdr	0.00418504463215834	0.0382352629092554	0.00418504463215834	4.66549111047085	3.06131609791746	1.52401482278967	1.60417501255338	1.60417501255338	nonBasal1	nonBasal2
ENSG00000100121.12	GGTLC2	91227	Two-sided Wilcoxon	fdr	1.82955536193941e-05	0.00106842645071776	1.82955536193941e-05	0.477974586688689	17.6284048950609	36.8814689860121	-17.1504303083722	17.1504303083722	nonBasal2	nonBasal1
ENSG00000100151.15	PICK1	9463	Two-sided Wilcoxon	fdr	0.005879342676725	0.0481988920217997	0.005879342676725	7.22428998329228	8.53880989242608	1.1819583533017	-1.31451990913381	1.31451990913381	nonBasal2	nonBasal1
ENSG00000100167.19	2024-09-03	55964	Two-sided Wilcoxon	fdr	0.000137143979637024	0.00362923250169528	0.000137143979637024	3.37172064103798	0.892426891233007	3.77814773866742	2.47929374980497	2.47929374980497	nonBasal1	nonBasal2
ENSG00000100219.16	XBP1	7494	Two-sided Wilcoxon	fdr	2.9919805577136e-06	0.000331060024166661	2.9919805577136e-06	150.979774601278	396.732472120244	2.62771932974449	-245.752697518967	245.752697518967	nonBasal2	nonBasal1
ENSG00000100225.17	FBXO7	25793	Two-sided Wilcoxon	fdr	0.005879342676725	0.0481988920217997	0.005879342676725	45.8262884670725	39.6995047568243	1.15432897079642	6.12678371024822	6.12678371024822	nonBasal1	nonBasal2
ENSG00000100266.18	PACSIN2	11252	Two-sided Wilcoxon	fdr	0.000995654889711315	0.0142286904593865	0.000995654889711315	19.5690300656548	31.4797637156703	1.60865222292851	-11.9107336500156	11.9107336500156	nonBasal2	nonBasal1
ENSG00000100280.16	AP1B1	162	Two-sided Wilcoxon	fdr	0.00193276940604738	0.022686060751751	0.00193276940604738	34.8879510403236	47.7981430394188	1.37004729753758	-12.9101919990952	12.9101919990952	nonBasal2	nonBasal1
ENSG00000100290.2	BIK	638	Two-sided Wilcoxon	fdr	0.000703440418330477	0.0112794882671449	0.000703440418330477	5.41863929664659	10.7141652674642	1.97727966024512	-5.29552597081761	5.29552597081761	nonBasal2	nonBasal1
ENSG00000100294.12	MCAT	27349	Two-sided Wilcoxon	fdr	0.000588876413498088	0.0099661275669028	0.000588876413498088	5.79721959412247	8.69152759117667	1.49925795462166	-2.8943079970542	2.8943079970542	nonBasal2	nonBasal1
ENSG00000100304.12	TTLL12	23170	Two-sided Wilcoxon	fdr	0.000745931137573082	0.0116546350569945	0.000745931137573082	10.5759628982374	18.3928248548917	1.73911586414104	-7.81686195665434	7.81686195665434	nonBasal2	nonBasal1
ENSG00000100348.9	TXN2	25828	Two-sided Wilcoxon	fdr	2.10588781214835e-06	0.000267419485192342	2.10588781214835e-06	25.5155853109296	38.2198365904327	1.49790162070322	-12.704251279503	12.704251279503	nonBasal2	nonBasal1
ENSG00000100359.20	SGSM3	27352	Two-sided Wilcoxon	fdr	4.16377687571584e-05	0.00170157283510625	4.16377687571584e-05	10.8471013353542	20.6212476771835	1.90108371256496	-9.77414634182929	9.77414634182929	nonBasal2	nonBasal1
ENSG00000100372.14	SLC25A17	10478	Two-sided Wilcoxon	fdr	0.000409275055309913	0.00772843644862162	0.000409275055309913	9.65729014554903	14.5461985233899	1.50624018789516	-4.88890837784084	4.88890837784084	nonBasal2	nonBasal1
ENSG00000100395.14	L3MBTL2	83746	Two-sided Wilcoxon	fdr	0.000887834433614041	0.0131445346779431	0.000887834433614041	10.5378044230958	14.3507845455528	1.36183819412135	-3.81298012245695	3.81298012245695	nonBasal2	nonBasal1
ENSG00000100412.15	ACO2	50	Two-sided Wilcoxon	fdr	0.000409275055309913	0.00772843644862162	0.000409275055309913	36.93043476817	50.075647895935	1.35594525789593	-13.145213127765	13.145213127765	nonBasal2	nonBasal1
ENSG00000100422.13	CERK	64781	Two-sided Wilcoxon	fdr	0.00398247870648674	0.0369556054955545	0.00398247870648674	9.35165237933275	6.33921294007509	1.47520716968091	3.01243943925766	3.01243943925766	nonBasal1	nonBasal2
ENSG00000100522.8	GNPNAT1	64841	Two-sided Wilcoxon	fdr	0.000361626773098175	0.00709050795211458	0.000361626773098175	11.4375593193972	18.9005159051783	1.65249555236181	-7.46295658578108	7.46295658578108	nonBasal2	nonBasal1
ENSG00000100577.18	GSTZ1	2954	Two-sided Wilcoxon	fdr	6.97305916380313e-06	0.000573640227992692	6.97305916380313e-06	11.0228717111585	18.4960240316271	1.67796782148008	-7.47315232046852	7.47315232046852	nonBasal2	nonBasal1
ENSG00000100596.6	SPTLC2	9517	Two-sided Wilcoxon	fdr	0.000137143979637024	0.00362923250169528	0.000137143979637024	18.8346528280243	38.5403363372948	2.04624617661921	-19.7056835092705	19.7056835092705	nonBasal2	nonBasal1
ENSG00000100601.9	ALKBH1	8846	Two-sided Wilcoxon	fdr	0.00378871012831518	0.0357537078991778	0.00378871012831518	4.62769486256044	5.67959773750744	1.22730601437386	-1.051902874947	1.051902874947	nonBasal2	nonBasal1
ENSG00000100626.16	GALNT16	57452	Two-sided Wilcoxon	fdr	0.00226686427521314	0.0252897045703466	0.00226686427521314	1.83774547601702	0.4509110372386	4.07562761663911	1.38683443877842	1.38683443877842	nonBasal1	nonBasal2
ENSG00000100629.16	CEP128	145508	Two-sided Wilcoxon	fdr	0.00238927461135843	0.0262528832296823	0.00238927461135843	2.61094880520512	4.61173748194578	1.76630712664758	-2.00078867674066	2.00078867674066	nonBasal2	nonBasal1
ENSG00000100867.14	DHRS2	10202	Two-sided Wilcoxon	fdr	1.76792144735366e-06	0.000244166727776487	1.76792144735366e-06	0.370379212067275	105.774598007552	285.584596978783	-105.404218795485	105.404218795485	nonBasal2	nonBasal1
ENSG00000100889.11	PCK2	5106	Two-sided Wilcoxon	fdr	1.4709756511735e-06	0.000220891510284554	1.4709756511735e-06	13.3387786099003	24.2568307706541	1.8185196321236	-10.9180521607538	10.9180521607538	nonBasal2	nonBasal1
ENSG00000100938.17	GMPR2	51292	Two-sided Wilcoxon	fdr	5.56358970179823e-05	0.00203221391404873	5.56358970179823e-05	12.7706608775793	18.077834061952	1.41557545339648	-5.30717318437274	5.30717318437274	nonBasal2	nonBasal1
ENSG00000100979.14	PLTP	5360	Two-sided Wilcoxon	fdr	0.00342625084162815	0.0335028900126337	0.00342625084162815	43.4196140433452	29.8643797171248	1.45389304765796	13.5552343262204	13.5552343262204	nonBasal1	nonBasal2
ENSG00000100982.11	PCIF1	63935	Two-sided Wilcoxon	fdr	0.000663169886693574	0.0108451490286336	0.000663169886693574	13.2052592557678	8.99492040892205	1.46807961109578	4.21033884684575	4.21033884684575	nonBasal1	nonBasal2
ENSG00000101040.19	ZMYND8	23613	Two-sided Wilcoxon	fdr	6.97305916380313e-06	0.000573640227992692	6.97305916380313e-06	10.9748681893686	15.8365419033271	1.44298242403203	-4.86167371395855	4.86167371395855	nonBasal2	nonBasal1
ENSG00000101132.9	PFDN4	5203	Two-sided Wilcoxon	fdr	0.00203883919648836	0.0234652533070293	0.00203883919648836	9.79338026756226	7.13147801344318	1.37326094942749	2.66190225411908	2.66190225411908	nonBasal1	nonBasal2
ENSG00000101213.6	PTK6	5753	Two-sided Wilcoxon	fdr	0.00139440520864021	0.017960204869082	0.00139440520864021	2.20381319491475	5.86908299340698	2.66314903956005	-3.66526979849223	3.66526979849223	nonBasal2	nonBasal1
ENSG00000101294.16	HM13	81502	Two-sided Wilcoxon	fdr	0.000554657494381336	0.00959293825520041	0.000554657494381336	67.6911173734676	91.5432363747772	1.35236704499516	-23.8521190013096	23.8521190013096	nonBasal2	nonBasal1
ENSG00000101310.14	SEC23B	10483	Two-sided Wilcoxon	fdr	0.00193276940604738	0.022686060751751	0.00193276940604738	31.1610553309631	41.9343795201591	1.34573040209236	-10.773324189196	10.773324189196	nonBasal2	nonBasal1
ENSG00000101346.13	POFUT1	23509	Two-sided Wilcoxon	fdr	0.00484899199585941	0.0423581613821126	0.00484899199585941	13.1611820885217	11.1247548170438	1.1830536766849	2.03642727147787	2.03642727147787	nonBasal1	nonBasal2
ENSG00000101417.11	PXMP4	11264	Two-sided Wilcoxon	fdr	3.55640458438291e-06	0.000367708913339394	3.55640458438291e-06	3.33258785499584	11.3505735556349	3.40593378164643	-8.0179857006391	8.0179857006391	nonBasal2	nonBasal1
ENSG00000101444.12	AHCY	191	Two-sided Wilcoxon	fdr	0.000156744792049524	0.00398624759458205	0.000156744792049524	61.533671269264	99.7928426876833	1.62175993450808	-38.2591714184194	38.2591714184194	nonBasal2	nonBasal1
ENSG00000101474.11	APMAP	57136	Two-sided Wilcoxon	fdr	1.33003196783453e-05	0.000853068978420242	1.33003196783453e-05	66.0272782010201	123.065095224793	1.86385231343508	-57.0378170237729	57.0378170237729	nonBasal2	nonBasal1
ENSG00000101574.14	METTL4	64863	Two-sided Wilcoxon	fdr	0.00560503998718848	0.0467811917060402	0.00560503998718848	4.19548795114031	2.95924254342184	1.41775737864628	1.23624540771847	1.23624540771847	nonBasal1	nonBasal2
ENSG00000101596.14	SMCHD1	23347	Two-sided Wilcoxon	fdr	0.00238927461135843	0.0262528832296823	0.00238927461135843	11.247193253911	7.5980842801533	1.48026697772877	3.64910897375772	3.64910897375772	nonBasal1	nonBasal2
ENSG00000101844.17	ATG4A	115201	Two-sided Wilcoxon	fdr	0.00203883919648836	0.0234652533070293	0.00203883919648836	8.1805024683884	10.1743953348582	1.24373721225252	-1.99389286646985	1.99389286646985	nonBasal2	nonBasal1
ENSG00000101849.15	TBL1X	6907	Two-sided Wilcoxon	fdr	0.00398247870648674	0.0369556054955545	0.00398247870648674	7.13286276896679	5.15968939357434	1.38242096081399	1.97317337539245	1.97317337539245	nonBasal1	nonBasal2
ENSG00000101856.9	PGRMC1	10857	Two-sided Wilcoxon	fdr	0.00534215000881347	0.0454286832884313	0.00534215000881347	97.0985817252153	148.012507981113	1.52435293442269	-50.9139262558976	50.9139262558976	nonBasal2	nonBasal1
ENSG00000101871.14	MID1	4281	Two-sided Wilcoxon	fdr	3.33723426223854e-05	0.00151424003539126	3.33723426223854e-05	3.33319862065323	1.38439054743645	2.40770108321347	1.94880807321678	1.94880807321678	nonBasal1	nonBasal2
ENSG00000102024.17	PLS3	5358	Two-sided Wilcoxon	fdr	9.76183208896858e-05	0.00285036458264467	9.76183208896858e-05	81.1473641831045	43.0722752506715	1.88398137109879	38.075088932433	38.075088932433	nonBasal1	nonBasal2
ENSG00000102226.9	USP11	8237	Two-sided Wilcoxon	fdr	2.30076464799708e-06	0.000273790993111652	2.30076464799708e-06	15.5855730153395	11.8421305025659	1.31611224956206	3.7434425127736	3.7434425127736	nonBasal1	nonBasal2
ENSG00000102316.16	MAGED2	10916	Two-sided Wilcoxon	fdr	0.00139440520864021	0.017960204869082	0.00139440520864021	85.8244468088937	132.291683769885	1.54142192217633	-46.4672369609916	46.4672369609916	nonBasal2	nonBasal1
ENSG00000102547.18	CAB39L	81617	Two-sided Wilcoxon	fdr	0.000299636084869659	0.00627842122017588	0.000299636084869659	6.14529710266403	10.7058073236496	1.74211387094833	-4.56051022098555	4.56051022098555	nonBasal2	nonBasal1
ENSG00000102554.13	KLF5	688	Two-sided Wilcoxon	fdr	0.000119830703788356	0.00326203901546451	0.000119830703788356	9.88643925370837	3.2291512237517	3.06162163635746	6.65728802995667	6.65728802995667	nonBasal1	nonBasal2
ENSG00000102781.13	KATNAL1	84056	Two-sided Wilcoxon	fdr	0.000588876413498088	0.0099661275669028	0.000588876413498088	3.73961742363596	1.96279143626904	1.90525460552466	1.77682598736692	1.77682598736692	nonBasal1	nonBasal2
ENSG00000102893.15	PHKB	5257	Two-sided Wilcoxon	fdr	0.00378871012831518	0.0357537078991778	0.00378871012831518	22.420672523405	33.8339353375603	1.50905086822177	-11.4132628141553	11.4132628141553	nonBasal2	nonBasal1
ENSG00000102910.13	LONP2	83752	Two-sided Wilcoxon	fdr	2.30076464799708e-06	0.000273790993111652	2.30076464799708e-06	14.7808349242159	24.0884225633318	1.62970648727474	-9.30758763911589	9.30758763911589	nonBasal2	nonBasal1
ENSG00000103024.7	NME3	4832	Two-sided Wilcoxon	fdr	0.00360340784019373	0.0345040889394259	0.00360340784019373	3.81097040408957	5.98861312408686	1.57141423026021	-2.17764271999729	2.17764271999729	nonBasal2	nonBasal1
ENSG00000103067.13	ESRP2	80004	Two-sided Wilcoxon	fdr	0.00215012962177518	0.024360839864436	0.00215012962177518	6.95189093558417	10.6727102970094	1.53522407009864	-3.7208193614252	3.7208193614252	nonBasal2	nonBasal1
ENSG00000103152.11	MPG	4350	Two-sided Wilcoxon	fdr	0.00193276940604738	0.022686060751751	0.00193276940604738	9.87063042769224	12.1230638499968	1.22819549762347	-2.25243342230455	2.25243342230455	nonBasal2	nonBasal1
ENSG00000103187.7	COTL1	23406	Two-sided Wilcoxon	fdr	0.00484899199585941	0.0423581613821126	0.00484899199585941	56.4269463647638	41.0807827832695	1.37356064178369	15.3461635814944	15.3461635814944	nonBasal1	nonBasal2
ENSG00000103226.17	NOMO3	408050	Two-sided Wilcoxon	fdr	0.000435198750095017	0.00805713850347145	0.000435198750095017	22.5417833007743	31.33104980172	1.38990998998041	-8.78926650094561	8.78926650094561	nonBasal2	nonBasal1
ENSG00000103245.13	NARFL	64428	Two-sided Wilcoxon	fdr	1.16485456927028e-07	5.80005613293763e-05	1.16485456927028e-07	3.89480393242353	7.83837034320648	2.01251988012888	-3.94356641078295	3.94356641078295	nonBasal2	nonBasal1
ENSG00000103260.8	METRN	79006	Two-sided Wilcoxon	fdr	0.00439674921032722	0.039464369928179	0.00439674921032722	1.81747279487757	3.16026196856507	1.73882215869864	-1.3427891736875	1.3427891736875	nonBasal2	nonBasal1
ENSG00000103266.10	STUB1	10273	Two-sided Wilcoxon	fdr	0.00124776598503932	0.0166377591282093	0.00124776598503932	33.6746386208849	38.6874717389235	1.14886078435686	-5.01283311803859	5.01283311803859	nonBasal2	nonBasal1
ENSG00000103310.10	ZP2	7783	Two-sided Wilcoxon	fdr	3.93546533342102e-05	0.00168087899714806	3.93546533342102e-05	0.00141586814272558	1.29829866430223	916.962974958224	-1.2968827961595	1.2968827961595	nonBasal2	nonBasal1
ENSG00000103316.10	CRYM	1428	Two-sided Wilcoxon	fdr	0.00125864950581648	0.0167475282467544	0.00125864950581648	0.362299707311656	2.89622535648564	7.99400412983018	-2.53392564917399	2.53392564917399	nonBasal2	nonBasal1
ENSG00000103356.15	EARS2	124454	Two-sided Wilcoxon	fdr	0.000435198750095017	0.00805713850347145	0.000435198750095017	5.39424759462492	7.05069840567461	1.30707726740246	-1.65645081104969	1.65645081104969	nonBasal2	nonBasal1
ENSG00000103415.11	HMOX2	3163	Two-sided Wilcoxon	fdr	0.00560503998718848	0.0467811917060402	0.00560503998718848	22.2261076236213	30.6954755758485	1.38105493303858	-8.4693679522272	8.4693679522272	nonBasal2	nonBasal1
ENSG00000103423.13	DNAJA3	9093	Two-sided Wilcoxon	fdr	4.77762697648788e-07	0.000122158756786658	4.77762697648788e-07	16.2417693315137	20.5760735061518	1.26686157684978	-4.33430417463815	4.33430417463815	nonBasal2	nonBasal1
ENSG00000103485.17	QPRT	23475	Two-sided Wilcoxon	fdr	5.56358970179823e-05	0.00203221391404873	5.56358970179823e-05	4.01223311922254	11.8568059303711	2.95516376492815	-7.84457281114857	7.84457281114857	nonBasal2	nonBasal1
ENSG00000103512.14	NOMO1	23420	Two-sided Wilcoxon	fdr	0.000299636084869659	0.00627842122017588	0.000299636084869659	28.7064113541435	41.97075100534	1.4620688907282	-13.2643396511965	13.2643396511965	nonBasal2	nonBasal1
ENSG00000103534.16	TMC5	79838	Two-sided Wilcoxon	fdr	0.000156744792049524	0.00398624759458205	0.000156744792049524	7.98522792941314	23.185583717027	2.90355941270308	-15.2003557876139	15.2003557876139	nonBasal2	nonBasal1
ENSG00000103710.10	RASL12	51285	Two-sided Wilcoxon	fdr	0.00309513776894902	0.031384298888684	0.00309513776894902	3.79278068773604	2.19359923812656	1.72902170178326	1.59918144960948	1.59918144960948	nonBasal1	nonBasal2
ENSG00000103876.11	FAH	2184	Two-sided Wilcoxon	fdr	2.66563501085417e-05	0.00134497280107658	2.66563501085417e-05	13.9326938093718	49.1755158905888	3.52950524596407	-35.242822081217	35.242822081217	nonBasal2	nonBasal1
ENSG00000103978.15	TMEM87A	25963	Two-sided Wilcoxon	fdr	0.000409275055309913	0.00772843644862162	0.000409275055309913	49.0195935139942	76.8232381267042	1.56719451589847	-27.80364461271	27.80364461271	nonBasal2	nonBasal1
ENSG00000104055.15	TGM5	9333	Two-sided Wilcoxon	fdr	0.0015789552440638	0.0197981525334203	0.0015789552440638	0.210364733403696	2.08017738365242	9.88843210549223	-1.86981265024873	1.86981265024873	nonBasal2	nonBasal1
ENSG00000104133.14	SPG11	80208	Two-sided Wilcoxon	fdr	0.000191038159984128	0.00460462805740088	0.000191038159984128	14.2425789647653	20.8394630028857	1.46318044326386	-6.59688403812045	6.59688403812045	nonBasal2	nonBasal1
ENSG00000104324.15	CPQ	10404	Two-sided Wilcoxon	fdr	0.00439674921032722	0.039464369928179	0.00439674921032722	27.0964419907691	19.7046984631147	1.3751259397088	7.39174352765443	7.39174352765443	nonBasal1	nonBasal2
ENSG00000104341.16	LAPTM4B	55353	Two-sided Wilcoxon	fdr	0.00238927461135843	0.0262528832296823	0.00238927461135843	30.1966605412071	17.037544870831	1.7723598540835	13.1591156703761	13.1591156703761	nonBasal1	nonBasal2
ENSG00000104361.9	NIPAL2	79815	Two-sided Wilcoxon	fdr	0.00155648919441984	0.019555333364952	0.00155648919441984	9.94121048053692	15.00225676024	1.50909758822748	-5.06104627970311	5.06104627970311	nonBasal2	nonBasal1
ENSG00000104450.12	SPAG1	6674	Two-sided Wilcoxon	fdr	0.000435198750095017	0.00805713850347145	0.000435198750095017	3.13745249712957	4.71254691689761	1.50202972673182	-1.57509441976804	1.57509441976804	nonBasal2	nonBasal1
ENSG00000104490.17	NCALD	83988	Two-sided Wilcoxon	fdr	0.00309513776894902	0.031384298888684	0.00309513776894902	11.9438994807986	6.9435040731662	1.72015445730879	5.00039540763236	5.00039540763236	nonBasal1	nonBasal2
ENSG00000104522.15	TSTA3	7264	Two-sided Wilcoxon	fdr	0.00325692798214207	0.0323827295586496	0.00325692798214207	49.2719339966108	67.2155779986807	1.36417575984138	-17.9436440020699	17.9436440020699	nonBasal2	nonBasal1
ENSG00000104524.13	PYCR3	65263	Two-sided Wilcoxon	fdr	0.000128217362433357	0.0034265546816406	0.000128217362433357	3.21327689606571	5.32145670617227	1.65608407812218	-2.10817981010657	2.10817981010657	nonBasal2	nonBasal1
ENSG00000104687.12	GSR	2936	Two-sided Wilcoxon	fdr	0.00010455893094595	0.00298395102930365	0.00010455893094595	27.1088129115003	53.8662565735679	1.98703856009557	-26.7574436620676	26.7574436620676	nonBasal2	nonBasal1
ENSG00000104691.14	UBXN8	7993	Two-sided Wilcoxon	fdr	1.818798836482e-05	0.00106543321316024	1.818798836482e-05	6.56276226806061	12.6696979549568	1.93054348724731	-6.1069356868962	6.1069356868962	nonBasal2	nonBasal1
ENSG00000104728.15	ARHGEF10	9639	Two-sided Wilcoxon	fdr	0.00509026584304876	0.0439785022905596	0.00509026584304876	4.7630801972245	3.0590458459115	1.55704766686988	1.704034351313	1.704034351313	nonBasal1	nonBasal2
ENSG00000104856.13	RELB	5971	Two-sided Wilcoxon	fdr	0.00309513776894902	0.031384298888684	0.00309513776894902	6.20140405186702	4.59257911894546	1.35030968247989	1.60882493292156	1.60882493292156	nonBasal1	nonBasal2
ENSG00000104904.12	OAZ1	4946	Two-sided Wilcoxon	fdr	0.00616547657388488	0.0498534112198615	0.00616547657388488	272.133954251447	325.28094570175	1.19529717119091	-53.1469914503033	53.1469914503033	nonBasal2	nonBasal1
ENSG00000105135.15	ILVBL	10994	Two-sided Wilcoxon	fdr	3.59404934350012e-05	0.00159257629106243	3.59404934350012e-05	13.3976507850986	21.3336149438953	1.59233997706698	-7.93596415879671	7.93596415879671	nonBasal2	nonBasal1
ENSG00000105202.8	FBL	2091	Two-sided Wilcoxon	fdr	0.000887834433614041	0.0131445346779431	0.000887834433614041	65.389628614039	50.6428746167215	1.29119109270405	14.7467539973175	14.7467539973175	nonBasal1	nonBasal2
ENSG00000105229.6	PIAS4	51588	Two-sided Wilcoxon	fdr	0.000491615411403961	0.0087505693313023	0.000491615411403961	4.42662948459796	6.77814750904802	1.53122088320966	-2.35151802445006	2.35151802445006	nonBasal2	nonBasal1
ENSG00000105245.9	NUMBL	9253	Two-sided Wilcoxon	fdr	2.74241043676792e-06	0.000310713460323867	2.74241043676792e-06	3.84339800477252	2.25089029298364	1.70750125705947	1.59250771178888	1.59250771178888	nonBasal1	nonBasal2
ENSG00000105281.12	SLC1A5	6510	Two-sided Wilcoxon	fdr	5.17759781145234e-05	0.00193990748892059	5.17759781145234e-05	36.1441996811871	69.0244987971198	1.90969780506848	-32.8802991159327	32.8802991159327	nonBasal2	nonBasal1
ENSG00000105289.14	TJP3	27134	Two-sided Wilcoxon	fdr	0.000554657494381336	0.00959293825520041	0.000554657494381336	4.90029140209378	7.43977932471188	1.51823202218812	-2.5394879226181	2.5394879226181	nonBasal2	nonBasal1
ENSG00000105323.16	HNRNPUL1	11100	Two-sided Wilcoxon	fdr	0.00342625084162815	0.0335028900126337	0.00342625084162815	82.5753436445952	64.6303943536333	1.2776549558521	17.9449492909619	17.9449492909619	nonBasal1	nonBasal2
ENSG00000105379.9	ETFB	2109	Two-sided Wilcoxon	fdr	0.00117982315966395	0.0160600244633105	0.00117982315966395	25.4656233281339	33.6715454409455	1.32223527408205	-8.20592211281153	8.20592211281153	nonBasal2	nonBasal1
ENSG00000105402.7	NAPA	8775	Two-sided Wilcoxon	fdr	0.00534215000881347	0.0454286832884313	0.00534215000881347	50.0265050114206	70.9118082053928	1.4174847551154	-20.8853031939722	20.8853031939722	nonBasal2	nonBasal1
ENSG00000105514.7	RAB3D	9545	Two-sided Wilcoxon	fdr	0.00325692798214207	0.0323827295586496	0.00325692798214207	18.6326393881391	24.8199462715342	1.33206819251457	-6.18730688339514	6.18730688339514	nonBasal2	nonBasal1
ENSG00000105518.13	TMEM205	374882	Two-sided Wilcoxon	fdr	0.00215012962177518	0.024360839864436	0.00215012962177518	25.8237109903872	34.6937608751201	1.34348471015784	-8.87004988473294	8.87004988473294	nonBasal2	nonBasal1
ENSG00000105726.16	ATP13A1	57130	Two-sided Wilcoxon	fdr	0.00418504463215834	0.0382352629092554	0.00418504463215834	11.3176902687504	13.3192280941151	1.17685038005423	-2.00153782536463	2.00153782536463	nonBasal2	nonBasal1
ENSG00000105767.2	CADM4	199731	Two-sided Wilcoxon	fdr	7.39068692090254e-05	0.00238226894770693	7.39068692090254e-05	12.9910884041342	4.51979278412754	2.87426637118319	8.4712956200067	8.4712956200067	nonBasal1	nonBasal2
ENSG00000105835.11	NAMPT	10135	Two-sided Wilcoxon	fdr	3.86916549328056e-05	0.00166382909769004	3.86916549328056e-05	50.5492374568909	125.712426161972	2.48693021866416	-75.1631887050811	75.1631887050811	nonBasal2	nonBasal1
ENSG00000105852.10	PON3	5446	Two-sided Wilcoxon	fdr	4.08969504298607e-05	0.00170157283510625	4.08969504298607e-05	1.12855485392196	42.5230315709051	37.6791889407313	-41.3944767169831	41.3944767169831	nonBasal2	nonBasal1
ENSG00000105854.12	PON2	5445	Two-sided Wilcoxon	fdr	5.97617447294663e-05	0.00212547363162826	5.97617447294663e-05	37.2585458738976	69.0310282365963	1.85275690764297	-31.7724823626987	31.7724823626987	nonBasal2	nonBasal1
ENSG00000105855.9	ITGB8	3696	Two-sided Wilcoxon	fdr	6.42007217034728e-06	0.000542295471139022	6.42007217034728e-06	3.39551299759879	1.38183387195428	2.45725124163923	2.01367912564452	2.01367912564452	nonBasal1	nonBasal2
ENSG00000105866.13	SP4	6671	Two-sided Wilcoxon	fdr	1.22868492157335e-05	0.000821482240321178	1.22868492157335e-05	2.68924631411301	1.46237830916056	1.83895391313394	1.22686800495245	1.22686800495245	nonBasal1	nonBasal2
ENSG00000106025.8	TSPAN12	23554	Two-sided Wilcoxon	fdr	0.00616547657388488	0.0498534112198615	0.00616547657388488	4.37284941570112	2.65923276012143	1.64440265676534	1.71361665557969	1.71361665557969	nonBasal1	nonBasal2
ENSG00000106049.8	HIBADH	11112	Two-sided Wilcoxon	fdr	5.56358970179823e-05	0.00203221391404873	5.56358970179823e-05	30.4506071766605	60.6615148614074	1.99212825246725	-30.210907684747	30.210907684747	nonBasal2	nonBasal1
ENSG00000106077.18	ABHD11	83451	Two-sided Wilcoxon	fdr	3.55640458438291e-06	0.000367708913339394	3.55640458438291e-06	10.6298481525643	27.1840154889765	2.55732867476745	-16.5541673364122	16.5541673364122	nonBasal2	nonBasal1
ENSG00000106541.11	AGR2	10551	Two-sided Wilcoxon	fdr	0.00560503998718848	0.0467811917060402	0.00560503998718848	31.1973615522037	82.8678277551138	2.65624474737865	-51.6704662029101	51.6704662029101	nonBasal2	nonBasal1
ENSG00000106603.18	COA1	55744	Two-sided Wilcoxon	fdr	0.000156744792049524	0.00398624759458205	0.000156744792049524	17.7735764791953	24.3859692773323	1.37203501534298	-6.61239279813701	6.61239279813701	nonBasal2	nonBasal1
ENSG00000106605.10	BLVRA	644	Two-sided Wilcoxon	fdr	8.9116214426851e-06	0.000656096456486555	8.9116214426851e-06	43.6530126066917	72.0545418414419	1.65062014140111	-28.4015292347501	28.4015292347501	nonBasal2	nonBasal1
ENSG00000106688.11	SLC1A1	6505	Two-sided Wilcoxon	fdr	0.000522266528567618	0.00916323421066576	0.000522266528567618	3.21449894445413	9.67564521243726	3.0100010544817	-6.46114626798313	6.46114626798313	nonBasal2	nonBasal1
ENSG00000106733.20	NMRK1	54981	Two-sided Wilcoxon	fdr	0.00193276940604738	0.022686060751751	0.00193276940604738	8.65418666647423	11.7821173203937	1.36143554264168	-3.12793065391948	3.12793065391948	nonBasal2	nonBasal1
ENSG00000106789.12	CORO2A	7464	Two-sided Wilcoxon	fdr	0.00418504463215834	0.0382352629092554	0.00418504463215834	4.36082064748548	6.67171981943067	1.52992300274438	-2.31089917194518	2.31089917194518	nonBasal2	nonBasal1
ENSG00000106803.9	SEC61B	10952	Two-sided Wilcoxon	fdr	0.000462619753891709	0.00840041109729849	0.000462619753891709	104.11123122066	138.272188196717	1.32811980586085	-34.1609569760569	34.1609569760569	nonBasal2	nonBasal1
ENSG00000106829.18	TLE4	7091	Two-sided Wilcoxon	fdr	0.00484899199585941	0.0423581613821126	0.00484899199585941	5.59072832708866	4.58418993605945	1.21956734015572	1.00653839102921	1.00653839102921	nonBasal1	nonBasal2
ENSG00000107104.18	KANK1	23189	Two-sided Wilcoxon	fdr	0.00215012962177518	0.024360839864436	0.00215012962177518	6.91417901082494	3.72333314962119	1.85698639712871	3.19084586120375	3.19084586120375	nonBasal1	nonBasal2
ENSG00000107130.9	NCS1	23413	Two-sided Wilcoxon	fdr	0.000745931137573082	0.0116546350569945	0.000745931137573082	6.1149783282013	4.10902668702342	1.48818170188887	2.00595164117788	2.00595164117788	nonBasal1	nonBasal2
ENSG00000107625.12	DDX50	79009	Two-sided Wilcoxon	fdr	0.00215012962177518	0.024360839864436	0.00215012962177518	20.8553202322543	16.5716201831471	1.25849615196127	4.28370004910718	4.28370004910718	nonBasal1	nonBasal2
ENSG00000107643.15	MAPK8	5599	Two-sided Wilcoxon	fdr	0.00616547657388488	0.0498534112198615	0.00616547657388488	6.48534111135722	4.85897098278709	1.33471492921681	1.62637012857013	1.62637012857013	nonBasal1	nonBasal2
ENSG00000107771.15	CCSER2	54462	Two-sided Wilcoxon	fdr	0.00360340784019373	0.0345040889394259	0.00360340784019373	11.5795235749549	9.60515542452984	1.2055529622543	1.97436815042505	1.97436815042505	nonBasal1	nonBasal2
ENSG00000107821.14	KAZALD1	81621	Two-sided Wilcoxon	fdr	0.00439674921032722	0.039464369928179	0.00439674921032722	2.02283857447186	3.04447032425377	1.50504858008684	-1.0216317497819	1.0216317497819	nonBasal2	nonBasal1
ENSG00000107863.17	ARHGAP21	57584	Two-sided Wilcoxon	fdr	0.000588876413498088	0.0099661275669028	0.000588876413498088	17.8672194193619	13.737532022272	1.30061348649776	4.12968739708988	4.12968739708988	nonBasal1	nonBasal2
ENSG00000108100.17	CCNY	219771	Two-sided Wilcoxon	fdr	0.00360340784019373	0.0345040889394259	0.00360340784019373	26.3143048276547	21.4628119726434	1.22604180948867	4.85149285501134	4.85149285501134	nonBasal1	nonBasal2
ENSG00000108179.13	PPIF	10105	Two-sided Wilcoxon	fdr	5.90837710813338e-06	0.00051755742251385	5.90837710813338e-06	27.6467584419	46.3079476560793	1.6749865179817	-18.6611892141793	18.6611892141793	nonBasal2	nonBasal1
ENSG00000108244.16	KRT23	25984	Two-sided Wilcoxon	fdr	0.00183170433058563	0.0220188549167794	0.00183170433058563	14.4247393975247	5.07483520070446	2.84240548255091	9.34990419682025	9.34990419682025	nonBasal1	nonBasal2
ENSG00000108349.16	CASC3	22794	Two-sided Wilcoxon	fdr	0.000178905281471606	0.00437912914712063	0.000178905281471606	23.1475301288718	16.7372404335895	1.3829956151205	6.41028969528228	6.41028969528228	nonBasal1	nonBasal2
ENSG00000108468.14	CBX1	10951	Two-sided Wilcoxon	fdr	0.00378871012831518	0.0357537078991778	0.00378871012831518	36.8634568109044	28.4263248115766	1.29680699335047	8.43713199932779	8.43713199932779	nonBasal1	nonBasal2
ENSG00000108582.11	CPD	1362	Two-sided Wilcoxon	fdr	0.00010455893094595	0.00298395102930365	0.00010455893094595	19.3342249217425	36.3020527847702	1.87760579654509	-16.9678278630277	16.9678278630277	nonBasal2	nonBasal1
ENSG00000108588.13	CCDC47	57003	Two-sided Wilcoxon	fdr	1.33003196783453e-05	0.000853068978420242	1.33003196783453e-05	59.164339109115	90.4689079347976	1.52911211883815	-31.3045688256826	31.3045688256826	nonBasal2	nonBasal1
ENSG00000108639.7	SYNGR2	9144	Two-sided Wilcoxon	fdr	9.66272552252788e-06	0.000692531930347538	9.66272552252788e-06	38.1307341008557	64.8023426854558	1.69947797265203	-26.6716085846	26.6716085846	nonBasal2	nonBasal1
ENSG00000108691.9	CCL2	6347	Two-sided Wilcoxon	fdr	0.00378871012831518	0.0357537078991778	0.00378871012831518	59.2502149806247	32.1017599250531	1.84569989679551	27.1484550555716	27.1484550555716	nonBasal1	nonBasal2
ENSG00000108828.15	VAT1	10493	Two-sided Wilcoxon	fdr	4.4791477432231e-05	0.00176562405103176	4.4791477432231e-05	77.1540058357132	56.1499087737756	1.37407179318067	21.0040970619375	21.0040970619375	nonBasal1	nonBasal2
ENSG00000108840.15	HDAC5	10014	Two-sided Wilcoxon	fdr	0.000339763703784459	0.00678845727487408	0.000339763703784459	7.80888782440302	5.25952520977531	1.48471345091939	2.54936261462771	2.54936261462771	nonBasal1	nonBasal2
ENSG00000108961.13	RANGRF	29098	Two-sided Wilcoxon	fdr	7.57041707767346e-06	0.000604387601378311	7.57041707767346e-06	6.598606458882	3.90388407729503	1.69026700799326	2.69472238158696	2.69472238158696	nonBasal1	nonBasal2
ENSG00000108984.13	MAP2K6	5608	Two-sided Wilcoxon	fdr	2.47136804956518e-05	0.00128111657166638	2.47136804956518e-05	3.11147811996396	7.886976457505	2.53480055247708	-4.77549833754104	4.77549833754104	nonBasal2	nonBasal1
ENSG00000109016.17	DHRS7B	25979	Two-sided Wilcoxon	fdr	0.000119830703788356	0.00326203901546451	0.000119830703788356	7.56461613444453	11.2654440331589	1.48922877683946	-3.70082789871434	3.70082789871434	nonBasal2	nonBasal1
ENSG00000109062.11	SLC9A3R1	9368	Two-sided Wilcoxon	fdr	5.43509282147171e-06	0.000487381001303631	5.43509282147171e-06	17.7504886905504	43.2740519635978	2.4379076383759	-25.5235632730474	25.5235632730474	nonBasal2	nonBasal1
ENSG00000109103.11	UNC119	9094	Two-sided Wilcoxon	fdr	0.000663169886693574	0.0108451490286336	0.000663169886693574	5.09830883631442	3.17869031557618	1.60390234032291	1.91961852073824	1.91961852073824	nonBasal1	nonBasal2
ENSG00000109113.19	RAB34	83871	Two-sided Wilcoxon	fdr	0.000191038159984128	0.00460462805740088	0.000191038159984128	21.319165955156	14.0281799508146	1.519738556955	7.2909860043414	7.2909860043414	nonBasal1	nonBasal2
ENSG00000109133.12	TMEM33	55161	Two-sided Wilcoxon	fdr	0.000263908065866225	0.0057727219817975	0.000263908065866225	7.89205169916788	11.3556403332416	1.43887049478388	-3.46358863407374	3.46358863407374	nonBasal2	nonBasal1
ENSG00000109181.11	UGT2B10	7365	Two-sided Wilcoxon	fdr	2.81125716883223e-07	9.21939020924929e-05	2.81125716883223e-07	0.0114870860074544	3.28435884125615	285.9174937077	-3.2728717552487	3.2728717552487	nonBasal2	nonBasal1
ENSG00000109220.10	CHIC2	26511	Two-sided Wilcoxon	fdr	0.00215012962177518	0.024360839864436	0.00215012962177518	8.79884461831104	7.18862368069207	1.22399572006306	1.61022093761897	1.61022093761897	nonBasal1	nonBasal2
ENSG00000109339.20	MAPK10	5602	Two-sided Wilcoxon	fdr	0.000232138580827	0.00526023244051217	0.000232138580827	1.43421921857769	6.75390926830604	4.70911920633993	-5.31969004972835	5.31969004972835	nonBasal2	nonBasal1
ENSG00000109390.11	NDUFC1	4717	Two-sided Wilcoxon	fdr	0.000263908065866225	0.0057727219817975	0.000263908065866225	29.0577786177656	36.8032699679139	1.26655483380319	-7.74549135014836	7.74549135014836	nonBasal2	nonBasal1
ENSG00000109452.12	INPP4B	8821	Two-sided Wilcoxon	fdr	3.59404934350012e-05	0.00159257629106243	3.59404934350012e-05	5.66340898888513	11.7930754216812	2.08232805450321	-6.12966643279603	6.12966643279603	nonBasal2	nonBasal1
ENSG00000109519.12	GRPEL1	80273	Two-sided Wilcoxon	fdr	0.000156744792049524	0.00398624759458205	0.000156744792049524	10.5265187439726	19.4875734683096	1.85128378548399	-8.96105472433708	8.96105472433708	nonBasal2	nonBasal1
ENSG00000109576.13	AADAT	51166	Two-sided Wilcoxon	fdr	0.00183170433058563	0.0220188549167794	0.00183170433058563	1.59897092043367	18.6307040639265	11.6516841087226	-17.0317331434929	17.0317331434929	nonBasal2	nonBasal1
ENSG00000109586.11	GALNT7	51809	Two-sided Wilcoxon	fdr	2.47136804956518e-05	0.00128111657166638	2.47136804956518e-05	23.8614672347453	58.6294048748518	2.45707459218937	-34.7679376401065	34.7679376401065	nonBasal2	nonBasal1
ENSG00000109654.14	TRIM2	23321	Two-sided Wilcoxon	fdr	0.00378871012831518	0.0357537078991778	0.00378871012831518	8.18919285432322	5.08390887056652	1.6108063820213	3.1052839837567	3.1052839837567	nonBasal1	nonBasal2
ENSG00000109738.10	GLRB	2743	Two-sided Wilcoxon	fdr	0.005879342676725	0.0481988920217997	0.005879342676725	1.47063540272523	3.56620360854858	2.42494067662186	-2.09556820582335	2.09556820582335	nonBasal2	nonBasal1
ENSG00000109762.15	SNX25	83891	Two-sided Wilcoxon	fdr	0.000146642073662711	0.00382178329996164	0.000146642073662711	4.46492056467553	7.37615004195384	1.65202268105522	-2.91122947727831	2.91122947727831	nonBasal2	nonBasal1
ENSG00000109814.11	UGDH	7358	Two-sided Wilcoxon	fdr	2.66563501085417e-05	0.00134497280107658	2.66563501085417e-05	27.4436665532157	49.6587977264868	1.80948116499645	-22.2151311732712	22.2151311732712	nonBasal2	nonBasal1
ENSG00000109881.16	CCDC34	91057	Two-sided Wilcoxon	fdr	0.000887834433614041	0.0131445346779431	0.000887834433614041	3.87335828648519	2.56824986151227	1.50817034764851	1.30510842497292	1.30510842497292	nonBasal1	nonBasal2
ENSG00000109906.13	ZBTB16	7704	Two-sided Wilcoxon	fdr	3.02258609983463e-05	0.00144358508440478	3.02258609983463e-05	0.413508393654553	6.02262088445663	14.5646883518596	-5.60911249080208	5.60911249080208	nonBasal2	nonBasal1
ENSG00000109929.9	SC5D	6309	Two-sided Wilcoxon	fdr	0.000232138580827	0.00526023244051217	0.000232138580827	9.4116758886877	24.8965619119892	2.64528466624244	-15.4848860233015	15.4848860233015	nonBasal2	nonBasal1
ENSG00000109956.12	B3GAT1	27087	Two-sided Wilcoxon	fdr	1.00442621897067e-05	0.000717160320345056	1.00442621897067e-05	0.1843332272582	7.32733802484894	39.7505004053629	-7.14300479759074	7.14300479759074	nonBasal2	nonBasal1
ENSG00000110002.15	VWA5A	4013	Two-sided Wilcoxon	fdr	0.00461794419876292	0.0409639578925425	0.00461794419876292	11.7937409800856	19.5373049539996	1.65658250312513	-7.74356397391399	7.74356397391399	nonBasal2	nonBasal1
ENSG00000110013.12	SIAE	54414	Two-sided Wilcoxon	fdr	0.00124776598503932	0.0166377591282093	0.00124776598503932	4.69590864248845	8.57899665137463	1.82690876346105	-3.88308800888618	3.88308800888618	nonBasal2	nonBasal1
ENSG00000110063.8	DCPS	28960	Two-sided Wilcoxon	fdr	0.00560503998718848	0.0467811917060402	0.00560503998718848	10.2373855431947	7.76656994697242	1.31813472525094	2.47081559622225	2.47081559622225	nonBasal1	nonBasal2
ENSG00000110169.10	HPX	3263	Two-sided Wilcoxon	fdr	0.000127194831994651	0.0034265546816406	0.000127194831994651	0.231976925209465	2.42477424504917	10.4526527492323	-2.1927973198397	2.1927973198397	nonBasal2	nonBasal1
ENSG00000110171.19	TRIM3	10612	Two-sided Wilcoxon	fdr	7.39068692090254e-05	0.00238226894770693	7.39068692090254e-05	2.90537748753409	6.11348231460213	2.10419552737393	-3.20810482706804	3.20810482706804	nonBasal2	nonBasal1
ENSG00000110195.12	FOLR1	2348	Two-sided Wilcoxon	fdr	6.44793800264588e-05	0.0022263035574464	6.44793800264588e-05	1.98046500344788	0.139740675655941	14.1724304262278	1.84072432779194	1.84072432779194	nonBasal1	nonBasal2
ENSG00000110218.8	PANX1	24145	Two-sided Wilcoxon	fdr	0.005879342676725	0.0481988920217997	0.005879342676725	12.5927491355542	9.92801342991864	1.26840573136266	2.66473570563558	2.66473570563558	nonBasal1	nonBasal2
ENSG00000110315.6	RNF141	50862	Two-sided Wilcoxon	fdr	0.000247554495357744	0.00553008099960316	0.000247554495357744	12.4805957625507	26.6178317902886	2.13273727446234	-14.1372360277379	14.1372360277379	nonBasal2	nonBasal1
ENSG00000110492.15	MDK	4192	Two-sided Wilcoxon	fdr	6.8879069007929e-05	0.00228642256964741	6.8879069007929e-05	84.9093745776953	33.6387520125087	2.524153528232	51.2706225651866	51.2706225651866	nonBasal1	nonBasal2
ENSG00000110628.13	SLC22A18	5002	Two-sided Wilcoxon	fdr	0.000167486985855153	0.00419737915147728	0.000167486985855153	2.63827751175524	5.26105960394552	1.99412669080644	-2.62278209219028	2.62278209219028	nonBasal2	nonBasal1
ENSG00000110711.9	AIP	9049	Two-sided Wilcoxon	fdr	0.000111954047672661	0.00313819634965099	0.000111954047672661	21.6592747967768	15.7474264392332	1.37541679463349	5.91184835754357	5.91184835754357	nonBasal1	nonBasal2
ENSG00000110917.7	MLEC	9761	Two-sided Wilcoxon	fdr	0.00439674921032722	0.039464369928179	0.00439674921032722	42.0205616000413	59.6291822373023	1.4190477225141	-17.608620637261	17.608620637261	nonBasal2	nonBasal1
ENSG00000110921.13	MVK	4598	Two-sided Wilcoxon	fdr	7.39068692090254e-05	0.00238226894770693	7.39068692090254e-05	5.97071907333	12.6953617479458	2.1262701513882	-6.72464267461579	6.72464267461579	nonBasal2	nonBasal1
ENSG00000110955.8	ATP5B	506	Two-sided Wilcoxon	fdr	0.00131923955671501	0.0172862407566515	0.00131923955671501	234.28964238647	287.232653669396	1.22597247895233	-52.9430112829264	52.9430112829264	nonBasal2	nonBasal1
ENSG00000111052.7	LIN7A	8825	Two-sided Wilcoxon	fdr	9.76183208896858e-05	0.00285036458264467	9.76183208896858e-05	0.907871225271448	3.43664345726514	3.78538647508914	-2.5287722319937	2.5287722319937	nonBasal2	nonBasal1
ENSG00000111057.10	KRT18	3875	Two-sided Wilcoxon	fdr	4.59314968223078e-06	0.000436718518278838	4.59314968223078e-06	123.109664295855	238.490126221179	1.93721693244198	-115.380461925324	115.380461925324	nonBasal2	nonBasal1
ENSG00000111058.7	ACSS3	79611	Two-sided Wilcoxon	fdr	9.1106550570505e-05	0.00271468825723547	9.1106550570505e-05	2.02564448280644	9.23585609464498	4.55946548026489	-7.21021161183854	7.21021161183854	nonBasal2	nonBasal1
ENSG00000111249.13	CUX2	23316	Two-sided Wilcoxon	fdr	8.66728704820324e-06	0.000656096456486555	8.66728704820324e-06	0.0305449864294906	2.14675899846505	70.2818776305756	-2.11621401203556	2.11621401203556	nonBasal2	nonBasal1
ENSG00000111266.8	DUSP16	80824	Two-sided Wilcoxon	fdr	0.00139440520864021	0.017960204869082	0.00139440520864021	13.8753816544374	25.1838131262558	1.81499967016778	-11.3084314718185	11.3084314718185	nonBasal2	nonBasal1
ENSG00000111319.12	SCNN1A	6337	Two-sided Wilcoxon	fdr	2.87406104223434e-05	0.00139079562608992	2.87406104223434e-05	5.93111865043605	19.6220346358738	3.30831935632096	-13.6909159854378	13.6909159854378	nonBasal2	nonBasal1
ENSG00000111371.15	SLC38A1	81539	Two-sided Wilcoxon	fdr	1.40801470299323e-08	3.32937456593142e-05	1.40801470299323e-08	29.3192465465433	84.5334289183446	2.88320604638154	-55.2141823718013	55.2141823718013	nonBasal2	nonBasal1
ENSG00000111481.9	COPZ1	22818	Two-sided Wilcoxon	fdr	0.000745931137573082	0.0116546350569945	0.000745931137573082	95.1297383952705	112.921940422039	1.18703091511553	-17.7922020267685	17.7922020267685	nonBasal2	nonBasal1
ENSG00000111490.12	TBC1D30	23329	Two-sided Wilcoxon	fdr	1.92660051236589e-06	0.000253147279822744	1.92660051236589e-06	3.12455855872066	5.73543227535928	1.83559762685569	-2.61087371663862	2.61087371663862	nonBasal2	nonBasal1
ENSG00000111684.10	LPCAT3	10162	Two-sided Wilcoxon	fdr	7.92733396516963e-05	0.00249572522387645	7.92733396516963e-05	26.3466633047519	57.2933095573707	2.17459451675754	-30.9466462526187	30.9466462526187	nonBasal2	nonBasal1
ENSG00000111716.12	LDHB	3945	Two-sided Wilcoxon	fdr	6.8879069007929e-05	0.00228642256964741	6.8879069007929e-05	110.434831159718	55.5511280623453	1.98798539312787	54.883703097373	54.883703097373	nonBasal1	nonBasal2
ENSG00000111775.2	COX6A1	1337	Two-sided Wilcoxon	fdr	0.00111525575213866	0.0154932115170453	0.00111525575213866	178.827845995166	237.528227841207	1.32825079069413	-58.700381846041	58.700381846041	nonBasal2	nonBasal1
ENSG00000111875.7	ASF1A	25842	Two-sided Wilcoxon	fdr	0.00616547657388488	0.0498534112198615	0.00616547657388488	11.2548722410088	7.7015223121461	1.46138280002885	3.55334992886266	3.55334992886266	nonBasal1	nonBasal2
ENSG00000112079.8	STK38	11329	Two-sided Wilcoxon	fdr	0.000217611331979783	0.0050335256875177	0.000217611331979783	25.5266187450699	17.1526156381956	1.48820560569357	8.3740031068743	8.3740031068743	nonBasal1	nonBasal2
ENSG00000112130.16	RNF8	9025	Two-sided Wilcoxon	fdr	0.00131923955671501	0.0172862407566515	0.00131923955671501	4.99684168497537	3.51748792802821	1.42057109710578	1.47935375694716	1.47935375694716	nonBasal1	nonBasal2
ENSG00000112234.8	FBXL4	26235	Two-sided Wilcoxon	fdr	0.000281250653885845	0.00601984572644126	0.000281250653885845	3.50145511373362	2.34087191951149	1.49579098478157	1.16058319422213	1.16058319422213	nonBasal1	nonBasal2
ENSG00000112242.14	E2F3	1871	Two-sided Wilcoxon	fdr	0.00484899199585941	0.0423581613821126	0.00484899199585941	4.96984863503991	3.6334527676551	1.36780328597673	1.3363958673848	1.3363958673848	nonBasal1	nonBasal2
ENSG00000112312.9	GMNN	51053	Two-sided Wilcoxon	fdr	0.00418504463215834	0.0382352629092554	0.00418504463215834	14.4692465826643	9.63356475068181	1.50196183418399	4.83568183198248	4.83568183198248	nonBasal1	nonBasal2
ENSG00000112379.8	ARFGEF3	57221	Two-sided Wilcoxon	fdr	4.81661619888183e-05	0.00186359690904919	4.81661619888183e-05	6.62243630041282	13.838766721515	2.08967909901259	-7.21633042110214	7.21633042110214	nonBasal2	nonBasal1
ENSG00000112406.4	HECA	51696	Two-sided Wilcoxon	fdr	0.00124776598503932	0.0166377591282093	0.00124776598503932	11.8547817266109	8.56393530033595	1.38426801591388	3.29084642627492	3.29084642627492	nonBasal1	nonBasal2
ENSG00000112514.15	CUTA	51596	Two-sided Wilcoxon	fdr	0.0010539142717137	0.014870329556372	0.0010539142717137	69.8954823403696	56.5720657886989	1.23551228624804	13.3234165516707	13.3234165516707	nonBasal1	nonBasal2
ENSG00000112531.16	QKI	9444	Two-sided Wilcoxon	fdr	0.00131923955671501	0.0172862407566515	0.00131923955671501	9.67960779698501	8.0880495087545	1.19677899925165	1.5915582882305	1.5915582882305	nonBasal1	nonBasal2
ENSG00000112655.15	PTK7	5754	Two-sided Wilcoxon	fdr	0.000191038159984128	0.00460462805740088	0.000191038159984128	39.6697165769201	24.6367183648907	1.61018671356217	15.0329982120295	15.0329982120295	nonBasal1	nonBasal2
ENSG00000112742.9	TTK	7272	Two-sided Wilcoxon	fdr	0.005879342676725	0.0481988920217997	0.005879342676725	4.80388079881876	2.58953486708475	1.85511338730375	2.214345931734	2.214345931734	nonBasal1	nonBasal2
ENSG00000112763.15	BTN2A1	11120	Two-sided Wilcoxon	fdr	0.000554657494381336	0.00959293825520041	0.000554657494381336	9.28990151811465	6.80873642610658	1.3644090381432	2.48116509200807	2.48116509200807	nonBasal1	nonBasal2
ENSG00000112796.9	ENPP5	59084	Two-sided Wilcoxon	fdr	0.00398247870648674	0.0369556054955545	0.00398247870648674	8.81483675860649	2.22016207171159	3.97035733153069	6.5946746868949	6.5946746868949	nonBasal1	nonBasal2
ENSG00000112812.15	PRSS16	10279	Two-sided Wilcoxon	fdr	0.00036374913722751	0.00712473853569536	0.00036374913722751	4.08596079750485	0.835483729755897	4.89053305526206	3.25047706774895	3.25047706774895	nonBasal1	nonBasal2
ENSG00000112964.13	GHR	2690	Two-sided Wilcoxon	fdr	3.09759285591851e-05	0.00144358508440478	3.09759285591851e-05	1.82972802399925	8.33197251957584	4.55366721736304	-6.50224449557659	6.50224449557659	nonBasal2	nonBasal1
ENSG00000113013.12	HSPA9	3313	Two-sided Wilcoxon	fdr	7.39068692090254e-05	0.00238226894770693	7.39068692090254e-05	77.9920816276977	123.671777986268	1.58569659131072	-45.67969635857	45.67969635857	nonBasal2	nonBasal1
ENSG00000113161.15	HMGCR	3156	Two-sided Wilcoxon	fdr	4.4791477432231e-05	0.00176562405103176	4.4791477432231e-05	13.045795313122	22.4477539442539	1.72068880474271	-9.40195863113195	9.40195863113195	nonBasal2	nonBasal1
ENSG00000113360.16	DROSHA	29102	Two-sided Wilcoxon	fdr	0.00265208865690395	0.0280806768199662	0.00265208865690395	13.4725955684625	10.5662987077264	1.27505344502621	2.90629686073611	2.90629686073611	nonBasal1	nonBasal2
ENSG00000113494.16	PRLR	5618	Two-sided Wilcoxon	fdr	9.76183208896858e-05	0.00285036458264467	9.76183208896858e-05	10.6320229618435	25.7526732613665	2.4221799890565	-15.120650299523	15.120650299523	nonBasal2	nonBasal1
ENSG00000113615.12	SEC24A	10802	Two-sided Wilcoxon	fdr	0.000940339276905923	0.0137073647598898	0.000940339276905923	13.5444523322398	17.9947667873824	1.32857101534844	-4.45031445514261	4.45031445514261	nonBasal2	nonBasal1
ENSG00000113645.14	WWC1	23286	Two-sided Wilcoxon	fdr	0.000128217362433357	0.0034265546816406	0.000128217362433357	10.7950998126902	17.6869266510035	1.63842178005724	-6.89182683831331	6.89182683831331	nonBasal2	nonBasal1
ENSG00000113719.15	ERGIC1	57222	Two-sided Wilcoxon	fdr	0.000409275055309913	0.00772843644862162	0.000409275055309913	65.5681629483443	125.043852237739	1.90708183080028	-59.4756892893951	59.4756892893951	nonBasal2	nonBasal1
ENSG00000113758.13	DBN1	1627	Two-sided Wilcoxon	fdr	2.29036776410468e-05	0.00123464525540241	2.29036776410468e-05	26.1946115655804	13.8059038593636	1.89734854250881	12.3887077062167	12.3887077062167	nonBasal1	nonBasal2
ENSG00000113924.11	HGD	3081	Two-sided Wilcoxon	fdr	0.000733700597080648	0.0116546350569945	0.000733700597080648	1.78524848978679	10.5697722525674	5.92061682899382	-8.78452376278066	8.78452376278066	nonBasal2	nonBasal1
ENSG00000114019.14	AMOTL2	51421	Two-sided Wilcoxon	fdr	0.000119830703788356	0.00326203901546451	0.000119830703788356	11.2484822014065	6.89482280065897	1.63143891099441	4.35365940074751	4.35365940074751	nonBasal1	nonBasal2
ENSG00000114115.9	RBP1	5947	Two-sided Wilcoxon	fdr	0.000247554495357744	0.00553008099960316	0.000247554495357744	28.7541585942541	12.2429567595583	2.34862861635162	16.5112018346959	16.5112018346959	nonBasal1	nonBasal2
ENSG00000114126.17	TFDP2	7029	Two-sided Wilcoxon	fdr	0.00360340784019373	0.0345040889394259	0.00360340784019373	12.7553172091776	9.43583085528281	1.35179587307209	3.31948635389479	3.31948635389479	nonBasal1	nonBasal2
ENSG00000114302.15	PRKAR2A	5576	Two-sided Wilcoxon	fdr	0.00509026584304876	0.0439785022905596	0.00509026584304876	11.0844068848594	14.7213214081451	1.32811088234712	-3.6369145232857	3.6369145232857	nonBasal2	nonBasal1
ENSG00000114383.9	TUSC2	11334	Two-sided Wilcoxon	fdr	8.73060002922673e-09	3.30383366305998e-05	8.73060002922673e-09	12.2546826468727	16.9603680845661	1.38399080362104	-4.70568543769342	4.70568543769342	nonBasal2	nonBasal1
ENSG00000114388.12	NPRL2	10641	Two-sided Wilcoxon	fdr	5.97617447294663e-05	0.00212547363162826	5.97617447294663e-05	6.95518922995545	8.74455127195821	1.25727007315576	-1.78936204200276	1.78936204200276	nonBasal2	nonBasal1
ENSG00000114395.10	CYB561D2	11068	Two-sided Wilcoxon	fdr	7.6172581416463e-08	5.14736218921748e-05	7.6172581416463e-08	8.16028162284826	19.304275782699	2.36563842706707	-11.1439941598508	11.1439941598508	nonBasal2	nonBasal1
ENSG00000114405.10	C3orf14	57415	Two-sided Wilcoxon	fdr	4.81661619888183e-05	0.00186359690904919	4.81661619888183e-05	17.4950854167224	32.2894627326267	1.84563047070141	-14.7943773159043	14.7943773159043	nonBasal2	nonBasal1
ENSG00000114450.9	GNB4	59345	Two-sided Wilcoxon	fdr	0.00203883919648836	0.0234652533070293	0.00203883919648836	24.0695070145627	15.6542552396743	1.53756960302785	8.41525177488834	8.41525177488834	nonBasal1	nonBasal2
ENSG00000114544.16	SLC41A3	54946	Two-sided Wilcoxon	fdr	0.00560503998718848	0.0467811917060402	0.00560503998718848	13.2358050404124	10.0508249797139	1.31688742636818	3.18498006069857	3.18498006069857	nonBasal1	nonBasal2
ENSG00000114554.11	PLXNA1	5361	Two-sided Wilcoxon	fdr	0.00226686427521314	0.0252897045703466	0.00226686427521314	6.71174016203701	5.05855232567867	1.32681046471859	1.65318783635833	1.65318783635833	nonBasal1	nonBasal2
ENSG00000114631.10	PODXL2	50512	Two-sided Wilcoxon	fdr	4.4791477432231e-05	0.00176562405103176	4.4791477432231e-05	17.7673428745301	8.29520939569911	2.1418799727638	9.47213347883095	9.47213347883095	nonBasal1	nonBasal2
ENSG00000114650.18	SCAP	22937	Two-sided Wilcoxon	fdr	3.86916549328056e-05	0.00166382909769004	3.86916549328056e-05	13.5772838707449	25.7476328908685	1.89637582420643	-12.1703490201236	12.1703490201236	nonBasal2	nonBasal1
ENSG00000114654.7	EFCC1	79825	Two-sided Wilcoxon	fdr	7.38656978723412e-06	0.000602419340276969	7.38656978723412e-06	0.102877153235765	1.52659604238619	14.8390191055119	-1.42371888915042	1.42371888915042	nonBasal2	nonBasal1
ENSG00000114744.8	COMMD2	51122	Two-sided Wilcoxon	fdr	0.000703440418330477	0.0112794882671449	0.000703440418330477	14.7145968060584	9.7038323873394	1.51636963817065	5.01076441871904	5.01076441871904	nonBasal1	nonBasal2
ENSG00000114745.13	GORASP1	64689	Two-sided Wilcoxon	fdr	0.000217611331979783	0.0050335256875177	0.000217611331979783	12.0938187001368	16.7826106766327	1.38770152693317	-4.68879197649594	4.68879197649594	nonBasal2	nonBasal1
ENSG00000114779.19	ABHD14B	84836	Two-sided Wilcoxon	fdr	0.000588876413498088	0.0099661275669028	0.000588876413498088	10.9048175399243	17.3741387841256	1.5932535065824	-6.46932124420138	6.46932124420138	nonBasal2	nonBasal1
ENSG00000114812.12	VIPR1	7433	Two-sided Wilcoxon	fdr	7.70253774909836e-07	0.000153410228158621	7.70253774909836e-07	2.13422555170504	6.35967899329864	2.97985327193645	-4.2254534415936	4.2254534415936	nonBasal2	nonBasal1
ENSG00000114904.12	NEK4	6787	Two-sided Wilcoxon	fdr	0.00616547657388488	0.0498534112198615	0.00616547657388488	4.73332016214906	6.02772503536808	1.273466579246	-1.29440487321903	1.29440487321903	nonBasal2	nonBasal1
ENSG00000115211.15	EIF2B4	8890	Two-sided Wilcoxon	fdr	0.00439674921032722	0.039464369928179	0.00439674921032722	18.8959980333616	21.5799254434741	1.14203681675739	-2.68392741011251	2.68392741011251	nonBasal2	nonBasal1
ENSG00000115255.10	REEP6	92840	Two-sided Wilcoxon	fdr	1.33003196783453e-05	0.000853068978420242	1.33003196783453e-05	5.43686298721075	35.6274367629472	6.55293996680703	-30.1905737757364	30.1905737757364	nonBasal2	nonBasal1
ENSG00000115286.19	NDUFS7	374291	Two-sided Wilcoxon	fdr	0.00484899199585941	0.0423581613821126	0.00484899199585941	5.86502475419456	7.47294156082224	1.27415345612612	-1.60791680662768	1.60791680662768	nonBasal2	nonBasal1
ENSG00000115295.19	CLIP4	79745	Two-sided Wilcoxon	fdr	0.00534215000881347	0.0454286832884313	0.00534215000881347	4.19962261439754	2.63326373230545	1.59483555060424	1.56635888209208	1.56635888209208	nonBasal1	nonBasal2
ENSG00000115339.13	GALNT3	2591	Two-sided Wilcoxon	fdr	0.000299636084869659	0.00627842122017588	0.000299636084869659	13.5388723198723	25.432007685616	1.87844357231192	-11.8931353657436	11.8931353657436	nonBasal2	nonBasal1
ENSG00000115350.11	POLE4	56655	Two-sided Wilcoxon	fdr	0.00342625084162815	0.0335028900126337	0.00342625084162815	15.9451074466034	18.6677153048249	1.17074879346777	-2.72260785822145	2.72260785822145	nonBasal2	nonBasal1
ENSG00000115425.13	PECR	55825	Two-sided Wilcoxon	fdr	0.00439674921032722	0.039464369928179	0.00439674921032722	2.508738114758	4.18742447125629	1.66913574861528	-1.67868635649829	1.67868635649829	nonBasal2	nonBasal1
ENSG00000115457.9	IGFBP2	3485	Two-sided Wilcoxon	fdr	0.00461794419876292	0.0409639578925425	0.00461794419876292	11.2321611935683	5.62261565506688	1.99767543837827	5.60954553850137	5.60954553850137	nonBasal1	nonBasal2
ENSG00000115459.17	ELMOD3	84173	Two-sided Wilcoxon	fdr	0.00117982315966395	0.0160600244633105	0.00117982315966395	5.52891595136722	7.80283836723575	1.41127816661894	-2.27392241586852	2.27392241586852	nonBasal2	nonBasal1
ENSG00000115461.4	IGFBP5	3488	Two-sided Wilcoxon	fdr	0.00193276940604738	0.022686060751751	0.00193276940604738	127.444100579757	88.6487169025208	1.43763051550872	38.7953836772363	38.7953836772363	nonBasal1	nonBasal2
ENSG00000115486.11	GGCX	2677	Two-sided Wilcoxon	fdr	0.000146642073662711	0.00382178329996164	0.000146642073662711	7.08861285945467	11.6941832685261	1.64971391446897	-4.60557040907141	4.60557040907141	nonBasal2	nonBasal1
ENSG00000115504.14	EHBP1	23301	Two-sided Wilcoxon	fdr	0.00164376183305056	0.0204212853861784	0.00164376183305056	15.5209530390643	11.5249675004998	1.34672423487451	3.99598553856444	3.99598553856444	nonBasal1	nonBasal2
ENSG00000115526.10	CHST10	9486	Two-sided Wilcoxon	fdr	0.00193276940604738	0.022686060751751	0.00193276940604738	3.19420065129307	1.99452262465837	1.60148629642152	1.19967802663469	1.19967802663469	nonBasal1	nonBasal2
ENSG00000115541.10	HSPE1	3336	Two-sided Wilcoxon	fdr	0.000745931137573082	0.0116546350569945	0.000745931137573082	115.294400011729	159.132601640639	1.38022836863239	-43.8382016289098	43.8382016289098	nonBasal2	nonBasal1
ENSG00000115648.13	MLPH	79083	Two-sided Wilcoxon	fdr	4.93014927567493e-08	4.66416772225226e-05	4.93014927567493e-08	19.3415993747549	46.7236157558211	2.41570590159187	-27.3820163810662	27.3820163810662	nonBasal2	nonBasal1
ENSG00000115657.12	ABCB6	10058	Two-sided Wilcoxon	fdr	0.000790750754534686	0.0121443141449276	0.000790750754534686	5.50278710692966	7.80974076432828	1.41923367424	-2.30695365739862	2.30695365739862	nonBasal2	nonBasal1
ENSG00000115661.13	STK16	8576	Two-sided Wilcoxon	fdr	1.13459370771371e-05	0.000772217537541407	1.13459370771371e-05	8.51998653588372	12.5695820081273	1.47530538401532	-4.04959547224354	4.04959547224354	nonBasal2	nonBasal1
ENSG00000115677.16	HDLBP	3069	Two-sided Wilcoxon	fdr	0.00616547657388488	0.0498534112198615	0.00616547657388488	160.489626137126	200.971849763089	1.25224199594916	-40.4822236259634	40.4822236259634	nonBasal2	nonBasal1
ENSG00000115828.15	QPCT	25797	Two-sided Wilcoxon	fdr	0.00124776598503932	0.0166377591282093	0.00124776598503932	8.00781768964005	4.42869424078814	1.80816675395838	3.57912344885191	3.57912344885191	nonBasal1	nonBasal2
ENSG00000115902.10	SLC1A4	6509	Two-sided Wilcoxon	fdr	2.92354216243834e-07	9.21939020924929e-05	2.92354216243834e-07	11.4353097964371	25.7658161959847	2.2531804257732	-14.3305063995476	14.3305063995476	nonBasal2	nonBasal1
ENSG00000115919.14	KYNU	8942	Two-sided Wilcoxon	fdr	4.16377687571584e-05	0.00170157283510625	4.16377687571584e-05	19.3772053287944	90.7097058909381	4.68125843493767	-71.3325005621437	71.3325005621437	nonBasal2	nonBasal1
ENSG00000116039.11	ATP6V1B1	525	Two-sided Wilcoxon	fdr	0.00471991704950176	0.0417469092791118	0.00471991704950176	1.6309715980319	0.392060561134965	4.15999914225101	1.23891103689694	1.23891103689694	nonBasal1	nonBasal2
ENSG00000116096.5	SPR	6697	Two-sided Wilcoxon	fdr	2.30076464799708e-06	0.000273790993111652	2.30076464799708e-06	10.9993555645535	28.1424833303745	2.55855746868176	-17.1431277658211	17.1431277658211	nonBasal2	nonBasal1
ENSG00000116133.11	DHCR24	1718	Two-sided Wilcoxon	fdr	0.00560503998718848	0.0467811917060402	0.00560503998718848	84.7257559828742	132.433470853448	1.56308396799926	-47.7077148705736	47.7077148705736	nonBasal2	nonBasal1
ENSG00000116138.12	DNAJC16	23341	Two-sided Wilcoxon	fdr	0.000995654889711315	0.0142286904593865	0.000995654889711315	4.53267850271457	5.86908262681953	1.2948376160596	-1.33640412410495	1.33640412410495	nonBasal2	nonBasal1
ENSG00000116157.5	GPX7	2882	Two-sided Wilcoxon	fdr	0.000435198750095017	0.00805713850347145	0.000435198750095017	13.7541879917973	8.31660012051483	1.65382341251076	5.43758787128244	5.43758787128244	nonBasal1	nonBasal2
ENSG00000116171.17	SCP2	6342	Two-sided Wilcoxon	fdr	1.13459370771371e-05	0.000772217537541407	1.13459370771371e-05	52.5583338353356	139.136736506773	2.6472821026383	-86.5784026714375	86.5784026714375	nonBasal2	nonBasal1
ENSG00000116199.11	FAM20B	9917	Two-sided Wilcoxon	fdr	0.00279299636738328	0.0291324610073093	0.00279299636738328	18.0378585455197	15.3488222934501	1.17519495637245	2.68903625206956	2.68903625206956	nonBasal1	nonBasal2
ENSG00000116260.16	QSOX1	5768	Two-sided Wilcoxon	fdr	2.87406104223434e-05	0.00139079562608992	2.87406104223434e-05	23.2480791075378	9.87194088930397	2.35496538808559	13.3761382182338	13.3761382182338	nonBasal1	nonBasal2
ENSG00000116288.12	PARK7	11315	Two-sided Wilcoxon	fdr	3.33723426223854e-05	0.00151424003539126	3.33723426223854e-05	108.998452228203	133.763893645833	1.22720911087599	-24.7654414176295	24.7654414176295	nonBasal2	nonBasal1
ENSG00000116299.16	KIAA1324	57535	Two-sided Wilcoxon	fdr	0.00155648919441984	0.019555333364952	0.00155648919441984	49.2638583203951	99.6909734320224	2.0236127828979	-50.4271151116273	50.4271151116273	nonBasal2	nonBasal1
ENSG00000116337.15	AMPD2	271	Two-sided Wilcoxon	fdr	0.000361626773098175	0.00709050795211458	0.000361626773098175	8.34154883739795	6.05167254867902	1.37838734173064	2.28987628871892	2.28987628871892	nonBasal1	nonBasal2
ENSG00000116525.13	TRIM62	55223	Two-sided Wilcoxon	fdr	1.68293120690522e-05	0.00101733997973974	1.68293120690522e-05	2.72966545061203	3.84383722995312	1.40817155050677	-1.11417177934109	1.11417177934109	nonBasal2	nonBasal1
ENSG00000116584.17	ARHGEF2	9181	Two-sided Wilcoxon	fdr	9.1106550570505e-05	0.00271468825723547	9.1106550570505e-05	18.469461487408	12.5777689282384	1.46842111608062	5.89169255916962	5.89169255916962	nonBasal1	nonBasal2
ENSG00000116641.17	DOCK7	85440	Two-sided Wilcoxon	fdr	1.68293120690522e-05	0.00101733997973974	1.68293120690522e-05	12.4717906913097	7.33529517070541	1.70024387581806	5.13649552060427	5.13649552060427	nonBasal1	nonBasal2
ENSG00000116679.15	IVNS1ABP	10625	Two-sided Wilcoxon	fdr	0.00183170433058563	0.0220188549167794	0.00183170433058563	33.5690699662691	25.1863359840516	1.3328286411936	8.38273398221743	8.38273398221743	nonBasal1	nonBasal2
ENSG00000116688.16	MFN2	9927	Two-sided Wilcoxon	fdr	0.000995654889711315	0.0142286904593865	0.000995654889711315	24.1004485242462	31.9947165511753	1.32755689251954	-7.89426802692911	7.89426802692911	nonBasal2	nonBasal1
ENSG00000116761.11	CTH	1491	Two-sided Wilcoxon	fdr	0.000339763703784459	0.00678845727487408	0.000339763703784459	1.72128752641198	3.28970032799507	1.91118582893146	-1.56841280158309	1.56841280158309	nonBasal2	nonBasal1
ENSG00000116954.7	RRAGC	64121	Two-sided Wilcoxon	fdr	0.000995654889711315	0.0142286904593865	0.000995654889711315	24.4637856450772	19.4171569117378	1.25990564716963	5.04662873333941	5.04662873333941	nonBasal1	nonBasal2
ENSG00000117000.8	RLF	6018	Two-sided Wilcoxon	fdr	0.000625015234064728	0.0103918394057458	0.000625015234064728	7.09215456753261	4.91129013456627	1.44405123159333	2.18086443296634	2.18086443296634	nonBasal1	nonBasal2
ENSG00000117009.11	KMO	8564	Two-sided Wilcoxon	fdr	1.43915033577415e-05	0.000898685264131444	1.43915033577415e-05	2.4579467420039	9.73947221186534	3.96244232856119	-7.28152546986143	7.28152546986143	nonBasal2	nonBasal1
ENSG00000117114.19	ADGRL2	23266	Two-sided Wilcoxon	fdr	0.000178905281471606	0.00437912914712063	0.000178905281471606	9.50024809306458	5.72640443040587	1.65902499701566	3.7738436626587	3.7738436626587	nonBasal1	nonBasal2
ENSG00000117143.13	UAP1	6675	Two-sided Wilcoxon	fdr	0.00279299636738328	0.0291324610073093	0.00279299636738328	53.5807802719169	76.7444875201506	1.4323137350871	-23.1637072482337	23.1637072482337	nonBasal2	nonBasal1
ENSG00000117151.12	CTBS	1486	Two-sided Wilcoxon	fdr	0.000384774659826101	0.00744409134823073	0.000384774659826101	5.27233650116028	7.39476043575493	1.4025585116063	-2.12242393459464	2.12242393459464	nonBasal2	nonBasal1
ENSG00000117152.13	RGS4	5999	Two-sided Wilcoxon	fdr	0.00398247870648674	0.0369556054955545	0.00398247870648674	3.65039446570877	2.19030193606616	1.66661701092452	1.46009252964261	1.46009252964261	nonBasal1	nonBasal2
ENSG00000117262.18	GPR89A	653519	Two-sided Wilcoxon	fdr	0.000281250653885845	0.00601984572644126	0.000281250653885845	13.4563747035959	17.7290305888879	1.31751909257924	-4.27265588529198	4.27265588529198	nonBasal2	nonBasal1
ENSG00000117266.15	CDK18	5129	Two-sided Wilcoxon	fdr	0.000588876413498088	0.0099661275669028	0.000588876413498088	2.19324492093273	1.0915111579314	2.00936555251465	1.10173376300133	1.10173376300133	nonBasal1	nonBasal2
ENSG00000117308.14	GALE	2582	Two-sided Wilcoxon	fdr	0.000191038159984128	0.00460462805740088	0.000191038159984128	15.5960227399663	29.7625639905839	1.90834320306001	-14.1665412506176	14.1665412506176	nonBasal2	nonBasal1
ENSG00000117335.19	CD46	4179	Two-sided Wilcoxon	fdr	8.9116214426851e-06	0.000656096456486555	8.9116214426851e-06	45.0304420713221	77.4338654950862	1.71958928079012	-32.403423423764	32.403423423764	nonBasal2	nonBasal1
ENSG00000117360.12	PRPF3	9129	Two-sided Wilcoxon	fdr	0.00534215000881347	0.0454286832884313	0.00534215000881347	16.8614178197545	12.7486274308227	1.32260652460423	4.11279038893183	4.11279038893183	nonBasal1	nonBasal2
ENSG00000117362.12	APH1A	51107	Two-sided Wilcoxon	fdr	0.000838012532486049	0.0125741753585793	0.000838012532486049	68.4680656707638	55.952699961335	1.22367760122527	12.5153657094288	12.5153657094288	nonBasal1	nonBasal2
ENSG00000117411.16	B4GALT2	8704	Two-sided Wilcoxon	fdr	1.11815425153592e-06	0.000192332696302829	1.11815425153592e-06	15.9878157289304	10.6578010146743	1.50010454379073	5.33001471425609	5.33001471425609	nonBasal1	nonBasal2
ENSG00000117419.14	ERI3	79033	Two-sided Wilcoxon	fdr	2.87406104223434e-05	0.00139079562608992	2.87406104223434e-05	26.1769796313358	19.9304010052127	1.31341961581653	6.24657862612308	6.24657862612308	nonBasal1	nonBasal2
ENSG00000117448.13	AKR1A1	10327	Two-sided Wilcoxon	fdr	0.00131923955671501	0.0172862407566515	0.00131923955671501	77.2562492708155	109.997845554347	1.42380514964892	-32.7415962835318	32.7415962835318	nonBasal2	nonBasal1
ENSG00000117479.12	SLC19A2	10560	Two-sided Wilcoxon	fdr	8.21543415141246e-06	0.000629328864691802	8.21543415141246e-06	4.0892036754422	8.78902969561283	2.1493254905339	-4.69982602017063	4.69982602017063	nonBasal2	nonBasal1
ENSG00000117632.22	STMN1	3925	Two-sided Wilcoxon	fdr	0.00439674921032722	0.039464369928179	0.00439674921032722	94.5906236433207	59.716110426182	1.58400510294871	34.8745132171387	34.8745132171387	nonBasal1	nonBasal2
ENSG00000117899.10	MESD	23184	Two-sided Wilcoxon	fdr	7.92733396516963e-05	0.00249572522387645	7.92733396516963e-05	15.6714940990215	19.0014280965304	1.21248350517624	-3.32993399750884	3.32993399750884	nonBasal2	nonBasal1
ENSG00000118096.7	IFT46	56912	Two-sided Wilcoxon	fdr	5.43509282147171e-06	0.000487381001303631	5.43509282147171e-06	9.93696787966245	21.1249518558261	2.12589515349663	-11.1879839761636	11.1879839761636	nonBasal2	nonBasal1
ENSG00000118242.15	MREG	55686	Two-sided Wilcoxon	fdr	1.16485456927028e-07	5.80005613293763e-05	1.16485456927028e-07	11.0601111839248	24.0400257972358	2.17357903527919	-12.979914613311	12.979914613311	nonBasal2	nonBasal1
ENSG00000118495.18	PLAGL1	5325	Two-sided Wilcoxon	fdr	4.21961474047277e-06	0.000418006965992069	4.21961474047277e-06	6.37992093613707	3.33656206715859	1.91212415885618	3.04335886897848	3.04335886897848	nonBasal1	nonBasal2
ENSG00000118600.11	TMEM5	10329	Two-sided Wilcoxon	fdr	0.00325692798214207	0.0323827295586496	0.00325692798214207	7.53345738697105	8.69795011693361	1.15457613551734	-1.16449272996256	1.16449272996256	nonBasal2	nonBasal1
ENSG00000118705.16	RPN2	6185	Two-sided Wilcoxon	fdr	0.000361626773098175	0.00709050795211458	0.000361626773098175	168.353733680805	240.244798541951	1.42702388173612	-71.891064861146	71.891064861146	nonBasal2	nonBasal1
ENSG00000119004.15	CYP20A1	57404	Two-sided Wilcoxon	fdr	0.000790750754534686	0.0121443141449276	0.000790750754534686	8.56727010638629	11.977077152532	1.39800391534334	-3.4098070461457	3.4098070461457	nonBasal2	nonBasal1
ENSG00000119280.16	C1orf198	84886	Two-sided Wilcoxon	fdr	0.000588876413498088	0.0099661275669028	0.000588876413498088	40.4370039777343	23.461070898369	1.7235787809049	16.9759330793653	16.9759330793653	nonBasal1	nonBasal2
ENSG00000119285.10	HEATR1	55127	Two-sided Wilcoxon	fdr	0.00534215000881347	0.0454286832884313	0.00534215000881347	9.33682367299726	7.17055423993892	1.30210627527124	2.16626943305834	2.16626943305834	nonBasal1	nonBasal2
ENSG00000119328.11	FAM206A	54942	Two-sided Wilcoxon	fdr	6.41702464093655e-05	0.00222374584672455	6.41702464093655e-05	8.02924412166585	11.4191462016058	1.42219442186255	-3.38990207993995	3.38990207993995	nonBasal2	nonBasal1
ENSG00000119383.19	PTPA	5524	Two-sided Wilcoxon	fdr	0.000435198750095017	0.00805713850347145	0.000435198750095017	65.9331147045566	92.0890002061891	1.39670332000598	-26.1558855016326	26.1558855016326	nonBasal2	nonBasal1
ENSG00000119402.16	FBXW2	26190	Two-sided Wilcoxon	fdr	9.76183208896858e-05	0.00285036458264467	9.76183208896858e-05	11.0720893400728	16.1718738679578	1.46059820971887	-5.09978452788496	5.09978452788496	nonBasal2	nonBasal1
ENSG00000119403.13	PHF19	26147	Two-sided Wilcoxon	fdr	0.000554657494381336	0.00959293825520041	0.000554657494381336	9.70384085909791	6.8685689034203	1.41278932999649	2.83527195567761	2.83527195567761	nonBasal1	nonBasal2
ENSG00000119411.10	BSPRY	54836	Two-sided Wilcoxon	fdr	0.00238927461135843	0.0262528832296823	0.00238927461135843	10.5434979688426	16.7046554144842	1.58435610874576	-6.16115744564165	6.16115744564165	nonBasal2	nonBasal1
ENSG00000119431.9	HDHD3	81932	Two-sided Wilcoxon	fdr	0.005879342676725	0.0481988920217997	0.005879342676725	8.64851687498068	11.829810202511	1.36784264556777	-3.18129332753036	3.18129332753036	nonBasal2	nonBasal1
ENSG00000119471.14	HSDL2	84263	Two-sided Wilcoxon	fdr	0.000361626773098175	0.00709050795211458	0.000361626773098175	10.9411869376119	15.3705704395483	1.40483573922951	-4.4293835019364	4.4293835019364	nonBasal2	nonBasal1
ENSG00000119523.9	ALG2	85365	Two-sided Wilcoxon	fdr	2.51248853300261e-06	0.00029344935514162	2.51248853300261e-06	17.1150379979829	21.8680904725393	1.27771206088567	-4.75305247455638	4.75305247455638	nonBasal2	nonBasal1
ENSG00000119630.13	PGF	5228	Two-sided Wilcoxon	fdr	0.00484899199585941	0.0423581613821126	0.00484899199585941	4.16757680923692	3.12848544968	1.33213878608999	1.03909135955692	1.03909135955692	nonBasal1	nonBasal2
ENSG00000119673.14	ACOT2	10965	Two-sided Wilcoxon	fdr	5.17759781145234e-05	0.00193990748892059	5.17759781145234e-05	10.8082654336691	19.0589319326146	1.76336638377178	-8.25066649894553	8.25066649894553	nonBasal2	nonBasal1
ENSG00000119711.12	ALDH6A1	4329	Two-sided Wilcoxon	fdr	4.4791477432231e-05	0.00176562405103176	4.4791477432231e-05	6.77601208555657	11.9459109458517	1.762970725999	-5.16989886029513	5.16989886029513	nonBasal2	nonBasal1
ENSG00000119723.16	COQ6	51004	Two-sided Wilcoxon	fdr	0.000319120749858984	0.00657027606972997	0.000319120749858984	8.18122953524485	13.0860654152191	1.59952307398835	-4.90483587997426	4.90483587997426	nonBasal2	nonBasal1
ENSG00000119812.18	FAM98A	25940	Two-sided Wilcoxon	fdr	0.00325692798214207	0.0323827295586496	0.00325692798214207	25.3904460844468	33.2399068416846	1.30915017133339	-7.84946075723784	7.84946075723784	nonBasal2	nonBasal1
ENSG00000119866.20	BCL11A	53335	Two-sided Wilcoxon	fdr	0.000632476130673649	0.0105066557229817	0.000632476130673649	1.32106946708065	0.294133404212484	4.49139556459999	1.02693606286816	1.02693606286816	nonBasal1	nonBasal2
ENSG00000119912.15	IDE	3416	Two-sided Wilcoxon	fdr	0.000119830703788356	0.00326203901546451	0.000119830703788356	11.099050456205	14.7362556664878	1.32770417835603	-3.63720521028279	3.63720521028279	nonBasal2	nonBasal1
ENSG00000119917.13	IFIT3	3437	Two-sided Wilcoxon	fdr	0.00342625084162815	0.0335028900126337	0.00342625084162815	32.6857164092912	13.4869730684392	2.42350275658065	19.1987433408521	19.1987433408521	nonBasal1	nonBasal2
ENSG00000119922.9	IFIT2	3433	Two-sided Wilcoxon	fdr	0.00378871012831518	0.0357537078991778	0.00378871012831518	17.429171183509	7.88047327061748	2.21169092070828	9.5486979128915	9.5486979128915	nonBasal1	nonBasal2
ENSG00000119950.20	MXI1	4601	Two-sided Wilcoxon	fdr	0.000663169886693574	0.0108451490286336	0.000663169886693574	19.739444244124	12.1970054709131	1.61838447077833	7.54243877321093	7.54243877321093	nonBasal1	nonBasal2
ENSG00000120053.10	GOT1	2805	Two-sided Wilcoxon	fdr	2.47136804956518e-05	0.00128111657166638	2.47136804956518e-05	19.0579646124408	37.99189545716	1.99349176209297	-18.9339308447192	18.9339308447192	nonBasal2	nonBasal1
ENSG00000120149.8	MSX2	4488	Two-sided Wilcoxon	fdr	0.00173543552478114	0.0211846293963768	0.00173543552478114	5.2926282129643	10.7799832827071	2.03679209061039	-5.48735506974279	5.48735506974279	nonBasal2	nonBasal1
ENSG00000120162.9	MOB3B	79817	Two-sided Wilcoxon	fdr	5.17759781145234e-05	0.00193990748892059	5.17759781145234e-05	2.39211632988316	1.18323532507448	2.02167420055059	1.20888100480869	1.20888100480869	nonBasal1	nonBasal2
ENSG00000120254.15	MTHFD1L	25902	Two-sided Wilcoxon	fdr	2.66563501085417e-05	0.00134497280107658	2.66563501085417e-05	10.59700209179	5.66743055223232	1.8698071364308	4.92957153955764	4.92957153955764	nonBasal1	nonBasal2
ENSG00000120278.15	PLEKHG1	57480	Two-sided Wilcoxon	fdr	4.81661619888183e-05	0.00186359690904919	4.81661619888183e-05	6.77197794827352	3.88592865883434	1.74269229901532	2.88604928943918	2.88604928943918	nonBasal1	nonBasal2
ENSG00000120314.18	WDR55	54853	Two-sided Wilcoxon	fdr	0.000203926033931476	0.00481708425470345	0.000203926033931476	5.48424785472014	8.43708565296938	1.53842165351951	-2.95283779824924	2.95283779824924	nonBasal2	nonBasal1
ENSG00000120438.11	TCP1	6950	Two-sided Wilcoxon	fdr	0.00616547657388488	0.0498534112198615	0.00616547657388488	80.5187603465472	61.1909978645358	1.31585957340979	19.3277624820115	19.3277624820115	nonBasal1	nonBasal2
ENSG00000120519.14	SLC10A7	84068	Two-sided Wilcoxon	fdr	4.4791477432231e-05	0.00176562405103176	4.4791477432231e-05	4.15302803064527	5.62503142125288	1.35444099576157	-1.47200339060761	1.47200339060761	nonBasal2	nonBasal1
ENSG00000120688.8	WBP4	11193	Two-sided Wilcoxon	fdr	0.00155648919441984	0.019555333364952	0.00155648919441984	5.756165329622	4.36706526566062	1.31808548291784	1.38910006396138	1.38910006396138	nonBasal1	nonBasal2
ENSG00000120725.12	SIL1	64374	Two-sided Wilcoxon	fdr	0.000156744792049524	0.00398624759458205	0.000156744792049524	15.5741374093828	30.6368361951885	1.96716103048706	-15.0626987858057	15.0626987858057	nonBasal2	nonBasal1
ENSG00000120742.10	SERP1	27230	Two-sided Wilcoxon	fdr	5.17759781145234e-05	0.00193990748892059	5.17759781145234e-05	59.2591491667607	80.7383576245248	1.36246231611122	-21.4792084577641	21.4792084577641	nonBasal2	nonBasal1
ENSG00000120833.13	SOCS2	8835	Two-sided Wilcoxon	fdr	1.68293120690522e-05	0.00101733997973974	1.68293120690522e-05	2.70469558621722	7.78306609310435	2.87761259816663	-5.07837050688713	5.07837050688713	nonBasal2	nonBasal1
ENSG00000120885.21	CLU	1191	Two-sided Wilcoxon	fdr	0.000462619753891709	0.00840041109729849	0.000462619753891709	105.572145170864	274.067823625814	2.59602400976362	-168.49567845495	168.49567845495	nonBasal2	nonBasal1
ENSG00000120925.15	RNF170	81790	Two-sided Wilcoxon	fdr	0.00325692798214207	0.0323827295586496	0.00325692798214207	6.62400153974324	8.24049618404563	1.24403597049361	-1.61649464430239	1.61649464430239	nonBasal2	nonBasal1
ENSG00000121270.15	ABCC11	85320	Two-sided Wilcoxon	fdr	1.90415688404958e-07	7.35276579655146e-05	1.90415688404958e-07	0.337564177653661	88.5027609035181	262.180547470062	-88.1651967258644	88.1651967258644	nonBasal2	nonBasal1
ENSG00000121289.17	CEP89	84902	Two-sided Wilcoxon	fdr	0.00418504463215834	0.0382352629092554	0.00418504463215834	5.32885322959961	3.84368999248137	1.38638996381689	1.48516323711824	1.48516323711824	nonBasal1	nonBasal2
ENSG00000121310.16	ECHDC2	55268	Two-sided Wilcoxon	fdr	0.000232138580827	0.00526023244051217	0.000232138580827	8.32093354696821	28.3865787636109	3.41146562502639	-20.0656452166427	20.0656452166427	nonBasal2	nonBasal1
ENSG00000121481.10	RNF2	6045	Two-sided Wilcoxon	fdr	0.00215012962177518	0.024360839864436	0.00215012962177518	9.36640803456237	7.15353179547975	1.30934037931877	2.21287623908262	2.21287623908262	nonBasal1	nonBasal2
ENSG00000121552.3	CSTA	1475	Two-sided Wilcoxon	fdr	0.00439674921032722	0.039464369928179	0.00439674921032722	12.4046592231901	26.854321071527	2.16485762231369	-14.4496618483368	14.4496618483368	nonBasal2	nonBasal1
ENSG00000121775.17	TMEM39B	55116	Two-sided Wilcoxon	fdr	0.000146642073662711	0.00382178329996164	0.000146642073662711	5.39809830106722	4.01182907638446	1.34554543533347	1.38626922468276	1.38626922468276	nonBasal1	nonBasal2
ENSG00000121797.9	CCRL2	9034	Two-sided Wilcoxon	fdr	0.00251760014810316	0.0271118454196129	0.00251760014810316	2.90398073052948	4.97940142884104	1.71468129126778	-2.07542069831157	2.07542069831157	nonBasal2	nonBasal1
ENSG00000121879.3	PIK3CA	5290	Two-sided Wilcoxon	fdr	0.00226686427521314	0.0252897045703466	0.00226686427521314	7.80530172141366	5.64000430751935	1.38391768797189	2.1652974138943	2.1652974138943	nonBasal1	nonBasal2
ENSG00000121964.14	GTDC1	79712	Two-sided Wilcoxon	fdr	0.00484899199585941	0.0423581613821126	0.00484899199585941	9.24222568275471	7.00146587602864	1.32004152364691	2.24075980672607	2.24075980672607	nonBasal1	nonBasal2
ENSG00000122482.20	ZNF644	84146	Two-sided Wilcoxon	fdr	0.00560503998718848	0.0467811917060402	0.00560503998718848	10.446813768422	7.83428703079084	1.33347345168275	2.6125267376312	2.6125267376312	nonBasal1	nonBasal2
ENSG00000122550.17	KLHL7	55975	Two-sided Wilcoxon	fdr	2.87406104223434e-05	0.00139079562608992	2.87406104223434e-05	15.1199496096094	7.21819158483297	2.09470051215872	7.90175802477639	7.90175802477639	nonBasal1	nonBasal2
ENSG00000122591.11	FAM126A	84668	Two-sided Wilcoxon	fdr	0.00398247870648674	0.0369556054955545	0.00398247870648674	4.52718030959944	2.91686077362098	1.55207281421918	1.61031953597846	1.61031953597846	nonBasal1	nonBasal2
ENSG00000122694.15	GLIPR2	152007	Two-sided Wilcoxon	fdr	6.8879069007929e-05	0.00228642256964741	6.8879069007929e-05	24.2738233538925	15.191632715391	1.59784164142542	9.08219063850144	9.08219063850144	nonBasal1	nonBasal2
ENSG00000122787.14	AKR1D1	6718	Two-sided Wilcoxon	fdr	3.84855724403476e-06	0.000390793812962983	3.84855724403476e-06	0.0154383317073358	4.78573576188235	309.990473880564	-4.77029743017502	4.77029743017502	nonBasal2	nonBasal1
ENSG00000122912.14	SLC25A16	8034	Two-sided Wilcoxon	fdr	0.00203883919648836	0.0234652533070293	0.00203883919648836	3.19762717084316	4.39067948246952	1.37310550851736	-1.19305231162636	1.19305231162636	nonBasal2	nonBasal1
ENSG00000122971.8	ACADS	35	Two-sided Wilcoxon	fdr	0.000247554495357744	0.00553008099960316	0.000247554495357744	3.68485874234079	1.93415332896956	1.90515337494155	1.75070541337123	1.75070541337123	nonBasal1	nonBasal2
ENSG00000123080.10	CDKN2C	1031	Two-sided Wilcoxon	fdr	0.00342625084162815	0.0335028900126337	0.00342625084162815	10.4454743178961	7.23253312642879	1.44423456281544	3.21294119146726	3.21294119146726	nonBasal1	nonBasal2
ENSG00000123240.16	OPTN	10133	Two-sided Wilcoxon	fdr	0.000263908065866225	0.0057727219817975	0.000263908065866225	29.8001478648778	16.4415748679567	1.81248743530986	13.3585729969211	13.3585729969211	nonBasal1	nonBasal2
ENSG00000123353.9	ORMDL2	29095	Two-sided Wilcoxon	fdr	3.86916549328056e-05	0.00166382909769004	3.86916549328056e-05	13.1868750739107	18.4272135925984	1.39739047267199	-5.24033851868777	5.24033851868777	nonBasal2	nonBasal1
ENSG00000123395.14	ATG101	60673	Two-sided Wilcoxon	fdr	0.002940588159293	0.0302220904736463	0.002940588159293	19.1516299687709	24.1911993116638	1.26314049253826	-5.0395693428929	5.0395693428929	nonBasal2	nonBasal1
ENSG00000123415.15	SMUG1	23583	Two-sided Wilcoxon	fdr	6.97305916380313e-06	0.000573640227992692	6.97305916380313e-06	6.38909485867301	9.59944793086859	1.50247384695465	-3.21035307219558	3.21035307219558	nonBasal2	nonBasal1
ENSG00000123572.16	NRK	203447	Two-sided Wilcoxon	fdr	0.00183170433058563	0.0220188549167794	0.00183170433058563	0.635835131693001	1.73973387987966	2.73613990980237	-1.10389874818666	1.10389874818666	nonBasal2	nonBasal1
ENSG00000123933.16	MXD4	10608	Two-sided Wilcoxon	fdr	0.00111525575213866	0.0154932115170453	0.00111525575213866	8.32213653407267	12.5422340705299	1.50709304265548	-4.22009753645723	4.22009753645723	nonBasal2	nonBasal1
ENSG00000123983.13	ACSL3	2181	Two-sided Wilcoxon	fdr	3.26275546298962e-06	0.000346823573681049	3.26275546298962e-06	43.3142609560516	148.431194567277	3.42684352199571	-105.116933611226	105.116933611226	nonBasal2	nonBasal1
ENSG00000123992.18	DNPEP	23549	Two-sided Wilcoxon	fdr	0.00139440520864021	0.017960204869082	0.00139440520864021	19.6257281275524	23.0143205064508	1.17266072152203	-3.38859237889839	3.38859237889839	nonBasal2	nonBasal1
ENSG00000124198.8	ARFGEF2	10564	Two-sided Wilcoxon	fdr	0.000790750754534686	0.0121443141449276	0.000790750754534686	12.1425176186703	17.3112910541061	1.42567559691973	-5.16877343543582	5.16877343543582	nonBasal2	nonBasal1
ENSG00000124357.12	NAGK	55577	Two-sided Wilcoxon	fdr	0.000663169886693574	0.0108451490286336	0.000663169886693574	49.8264996546185	61.1832636303321	1.22792618495048	-11.3567639757136	11.3567639757136	nonBasal2	nonBasal1
ENSG00000124370.10	MCEE	84693	Two-sided Wilcoxon	fdr	5.17759781145234e-05	0.00193990748892059	5.17759781145234e-05	9.71759093043478	16.0520001414096	1.65184974921469	-6.33440921097485	6.33440921097485	nonBasal2	nonBasal1
ENSG00000124429.17	POF1B	79983	Two-sided Wilcoxon	fdr	0.000450492534220238	0.00833213024436082	0.000450492534220238	1.69886103451296	7.71163554031207	4.53929743731092	-6.01277450579911	6.01277450579911	nonBasal2	nonBasal1
ENSG00000124613.8	ZNF391	346157	Two-sided Wilcoxon	fdr	0.000281250653885845	0.00601984572644126	0.000281250653885845	2.34616923028258	1.15416523974757	2.03278451774869	1.192003990535	1.192003990535	nonBasal1	nonBasal2
ENSG00000124664.10	SPDEF	25803	Two-sided Wilcoxon	fdr	1.96485216031798e-05	0.00112317123037391	1.96485216031798e-05	23.0935849423007	48.9898870516425	2.12136345110747	-25.8963021093418	25.8963021093418	nonBasal2	nonBasal1
ENSG00000124702.17	KLHDC3	116138	Two-sided Wilcoxon	fdr	0.00226686427521314	0.0252897045703466	0.00226686427521314	41.5577627106136	34.012392049926	1.22184181134958	7.5453706606876	7.5453706606876	nonBasal1	nonBasal2
ENSG00000124713.5	GNMT	27232	Two-sided Wilcoxon	fdr	1.04199738583764e-05	0.000731198448705884	1.04199738583764e-05	0.474495336320046	7.26907058960896	15.3195827929192	-6.79457525328891	6.79457525328891	nonBasal2	nonBasal1
ENSG00000124766.6	SOX4	6659	Two-sided Wilcoxon	fdr	0.000588876413498088	0.0099661275669028	0.000588876413498088	30.820657760352	20.3247164370339	1.51641268186125	10.4959413233181	10.4959413233181	nonBasal1	nonBasal2
ENSG00000124784.8	RIOK1	83732	Two-sided Wilcoxon	fdr	0.00265208865690395	0.0280806768199662	0.00265208865690395	9.79932869141742	7.07141055903207	1.38576718316844	2.72791813238535	2.72791813238535	nonBasal1	nonBasal2
ENSG00000124795.14	DEK	7913	Two-sided Wilcoxon	fdr	0.000281250653885845	0.00601984572644126	0.000281250653885845	66.7785224034144	30.627065452136	2.18037612868186	36.1514569512783	36.1514569512783	nonBasal1	nonBasal2
ENSG00000124839.12	RAB17	64284	Two-sided Wilcoxon	fdr	1.33003196783453e-05	0.000853068978420242	1.33003196783453e-05	4.23087600448378	6.93034257414984	1.63803963217197	-2.69946656966606	2.69946656966606	nonBasal2	nonBasal1
ENSG00000125037.12	EMC3	55831	Two-sided Wilcoxon	fdr	0.000178905281471606	0.00437912914712063	0.000178905281471606	21.6521037049945	31.2554726700794	1.44353052691456	-9.60336896508493	9.60336896508493	nonBasal2	nonBasal1
ENSG00000125398.5	SOX9	6662	Two-sided Wilcoxon	fdr	0.00124776598503932	0.0166377591282093	0.00124776598503932	20.3442727023594	9.2399155510754	2.20178123814039	11.104357151284	11.104357151284	nonBasal1	nonBasal2
ENSG00000125508.3	SRMS	6725	Two-sided Wilcoxon	fdr	9.13113310866815e-07	0.000169013726448424	9.13113310866815e-07	0.274785264472951	1.39441679363772	5.07456903233972	-1.11963152916477	1.11963152916477	nonBasal2	nonBasal1
[truncated: 1,135 more rows]

## Sheet: 4c KEGG_DEGs
category	subcategory	ID	Description	GeneRatio	BgRatio	pvalue	p.adjust	qvalue	geneID	Count
[truncated: 23 more rows]

## Sheet: 4c GO_MF_DEGs
ID	Description	GeneRatio	BgRatio	pvalue	p.adjust	qvalue	geneID	Count
[truncated: 12 more rows]

[truncated: 5 more sheets: 4c MSIGDBR_Hallmarks_DEGs, 4c Reactome_DEGs, 4d Cytoscape networks, 4e Network_MSigDB, 4f Sig CpG-gene TSS pairs]
