# Supplementary material for: The DNA methylation landscape of primary triple-negative breast cancer
Source: Nat Commun. 2025 Mar 28;16:3041. doi: 10.1038/s41467-025-58158-x (PMC11953470; doi:10.1038/s41467-025-58158-x)
Supplement: Supplementary file 7 — Supplementary Data 5 [file 41467_2025_58158_MOESM7_ESM.xlsx]

## Sheet: Legends
Supplementary Data 5. Raw and normalized proteogenomic data for 8 TNBC cell lines.
Gene ID	Gene symbol
Protein ID	Protein accession number in ensembl database
Description	Protein description form ensembl database
Amount Unique peptides	Peptides identified only in a given protein
Amount Peptides	All the peptides matched to a protein
Amount PSMs	Number of MS2 spectra matching to a protein
q-value	Protein FDR (<1%)
MS1 precursor area	Signal intensity of the precursor peptide
quanted_psm_count	Number of PSMs used for quantification of a protein

## Sheet: Sample Info
Cell line	CF ID	TMT16 Scheme
HCC1937_rep1	XCJSEA_1	126
HCC1937_rep2	XCJSEA_2	127N
MDA-MB-453_rep1	XCJSEA_3	127C
MDA-MB-453_rep2	XCJSEA_4	128N
SUM185PE_rep1	XCJSEA_5	128C
SUM185PE_rep2	XCJSEA_6	129N
MDA-MB-468_rep1	XCJSEA_7	129C
MDA-MB-468_rep2	XCJSEA_8	130N
BT549_rep1	XCJSEA_9	130C
BT549_rep2	XCJSEA_10	131N
HCC1599_rep1	XCJSEA_11	131C
HCC1599_rep2	XCJSEA_12	132N
HCC2157_rep1	XCJSEA_13	132C
HCC2157_rep2	XCJSEA_14	133N
MDA-MB-231_rep1	XCJSEA_15	133C
MDA-MB-231_rep2	XCJSEA_16	134N

## Sheet: All Data
Protein ID	Gene ID	Gene Name	Description	Coverage	Proteins in group	Amount Proteins	set1_Amount PSMs	set1_Amount Peptides	set1_Amount Unique peptides	set1_q-value	set1_MS1 precursor area	XCJSEA_1_set1_tmt16plex_126	XCJSEA_2_set1_tmt16plex_127N	XCJSEA_3_set1_tmt16plex_127C	XCJSEA_4_set1_tmt16plex_128N	XCJSEA_5_set1_tmt16plex_128C	XCJSEA_6_set1_tmt16plex_129N	XCJSEA_7_set1_tmt16plex_129C	XCJSEA_8_set1_tmt16plex_130N	XCJSEA_9_set1_tmt16plex_130C	XCJSEA_10_set1_tmt16plex_131N	XCJSEA_11_set1_tmt16plex_131C	XCJSEA_12_set1_tmt16plex_132N	XCJSEA_13_set1_tmt16plex_132C	XCJSEA_14_set1_tmt16plex_133N	XCJSEA_15_set1_tmt16plex_133C	XCJSEA_16_set1_tmt16plex_134N	set1_Amount fully quanted PSMs	set1_tmt16plex_126 - Amount quanted PSMs	set1_tmt16plex_127N - Amount quanted PSMs	set1_tmt16plex_127C - Amount quanted PSMs	set1_tmt16plex_128N - Amount quanted PSMs	set1_tmt16plex_128C - Amount quanted PSMs	set1_tmt16plex_129N - Amount quanted PSMs	set1_tmt16plex_129C - Amount quanted PSMs	set1_tmt16plex_130N - Amount quanted PSMs	set1_tmt16plex_130C - Amount quanted PSMs	set1_tmt16plex_131N - Amount quanted PSMs	set1_tmt16plex_131C - Amount quanted PSMs	set1_tmt16plex_132N - Amount quanted PSMs	set1_tmt16plex_132C - Amount quanted PSMs	set1_tmt16plex_133N - Amount quanted PSMs	set1_tmt16plex_133C - Amount quanted PSMs	set1_tmt16plex_134N - Amount quanted PSMs
ENSP00000167586.6	ENSG00000186847.6	KRT14	keratin 14 [Source:HGNC Symbol;Acc:HGNC:6416]	0.7097457627118644	ENSP00000167586.6,ENSP00000334798.4,ENSP00000467105.1	3	457	66	29	0.0	210413048555.96646	2.25685234702387	1.88816526260283	-0.208538929389447	-0.106458649743095	-0.000900936711249134	-0.126955570267469	0.128672898325743	-0.133341095877608	-0.246048124749308	-0.0428671282142092	0.239932018620095	0.33858412662306	-0.102498634386328	-0.191218808481533	-0.00153123724431481	-0.180943578227779	56	59	59	59	57	59	57	59	59	59	59	59	59	59	59	58	59
ENSP00000040738.5	ENSG00000038219.13	BOD1L1	biorientation of chromosomes in cell division 1 like 1 [Source:HGNC Symbol;Acc:HGNC:31792]	0.2068174369059325	ENSP00000040738.5,ENSP00000425492.1,ENSP00000420541.1	3	64	54	51	0.0	18074868638.432537	0.0124706039476044	-0.077243773541551	0.158806393309396	0.16247839266468	0.627438343727986	0.655780033735986	-0.153354592560165	0.0580307472296173	-0.784476127328003	-0.267159530546746	0.191943748419121	0.449192093532053	-0.81226365505374	-1.10822947201881	-0.175236624689548	0.465653931200213	57	58	58	58	58	58	58	58	58	58	58	58	58	58	57	58	58
ENSP00000367263.4	ENSG00000124942.14	AHNAK	AHNAK nucleoprotein [Source:HGNC Symbol;Acc:HGNC:347]	0.6049235993208828	ENSP00000367263.4,ENSP00000433789.1,ENSP00000257247.7,ENSP00000433635.1,ENSP00000433286.1,ENSP00000435357.1,ENSP00000436845.1	7	1485	432	429	0.0	253833897593.64453	0.642085673418835	0.416953661309168	-0.436748033800612	-0.305040153705415	0.685277446001753	0.627333679464289	-0.0552638068715936	-0.0143847002397166	-0.695326796737682	-0.61802497760726	-0.0610963862984164	0.0631474628680291	-0.759886496961042	-0.792827660027841	0.507161691834595	0.990288341060718	1424	1472	1454	1460	1435	1453	1451	1458	1451	1457	1433	1453	1443	1458	1444	1452	1473
ENSP00000298912.3	ENSG00000165959.12	CLMN	calmin [Source:HGNC Symbol;Acc:HGNC:19972]	0.3962075848303393	ENSP00000298912.3,ENSP00000451189.1,ENSP00000451705.1,ENSP00000452525.1	4	44	31	31	0.0	121327705950.15767	0.0991830852480131	0.418090848389854	0.230210731396606	0.12279928500099	0.326087724462929	0.510187635789469	0.0508225709607117	-0.0235482450758084	-0.652735357652925	-0.524719088242212	0.00852481457832255	-0.110915723528999	0.815716234175013	0.762949829262993	-0.379260804256374	-0.469547840363725	38	44	40	42	40	42	40	42	41	42	38	40	38	42	40	42	44
ENSP00000252483.4	ENSG00000130202.10	NECTIN2	nectin cell adhesion molecule 2 [Source:HGNC Symbol;Acc:HGNC:9707]	0.35315985130111527	ENSP00000252483.4,ENSP00000465587.1	2	21	15	6	0.0	1872489319.3623047	0.255423472524811	0.239500176362022	-0.0993401941537284	-0.0456724899633674	0.560349806318958	0.718075401669104	0.181668312792986	0.438476101460271	-0.306127990878622	-0.186085424101354	-0.441934262628269	-0.469241301191692	-0.900596700020695	-0.962546667423146	0.146227286113579	0.504425308332553	5	7	6	7	5	7	7	7	7	7	6	7	6	7	6	6	7
ENSP00000296755.7	ENSG00000131711.15	MAP1B	microtubule associated protein 1B [Source:HGNC Symbol;Acc:HGNC:6836]	0.43881685575364665	ENSP00000296755.7,ENSP00000423444.2,ENSP00000423416.1,ENSP00000426312.1,ENSP00000427194.2	5	173	109	108	0.0	25795185462.2841	-0.171303149997573	-0.124407362161043	-0.403725810851252	-0.625508251388375	2.39417674803932	3.48401770170976	-0.152320827516139	-0.334336999849528	0.0651489167417578	0.661148759564106	0.0203232202416732	-0.0612103963000461	-0.403538889627355	-0.434608755262766	1.62191972894015	1.79805642440079	110	167	163	165	122	164	165	135	162	166	164	166	163	166	162	164	167
ENSP00000305442.5	ENSG00000168434.13	COG7	component of oligomeric golgi complex 7 [Source:HGNC Symbol;Acc:HGNC:18622]	0.4909090909090909	ENSP00000305442.5,ENSP00000459872.1,ENSP00000460151.1	3	46	31	31	0.0	2930500429.977285	-0.444579172303815	-0.0208283506888396	0.131311548135677	-0.0683777750842172	0.454997325021993	0.797857051183258	0.00525598403848804	0.0164188421714968	-0.181195257378862	-0.260631797271698	0.157262703979196	-0.113600443911253	-0.0566204753872261	0.0741852989974436	0.248660119800368	-0.162803372779314	46	46	46	46	46	46	46	46	46	46	46	46	46	46	46	46	46
ENSP00000424328.1	ENSG00000112996.11	MRPS30	mitochondrial ribosomal protein S30 [Source:HGNC Symbol;Acc:HGNC:8769]	0.30068337129840544	ENSP00000424328.1	1	17	13	13	0.0	12467494229.536377	-0.425099126794491	-0.217300744887925	0.098846765533172	0.104695184936443	-0.247405839621424	-0.0026886348009505	-0.0583280704390496	-0.0592594845420571	0.0467421829793722	0.0165646207362657	0.195127484535361	0.0166097732832942	0.60874796888793	0.602716360513142	0.469206850934672	0.144192603643151	17	17	17	17	17	17	17	17	17	17	17	17	17	17	17	17	17
ENSP00000230895.7	ENSG00000112977.16	DAP	death associated protein [Source:HGNC Symbol;Acc:HGNC:2672]	0.6274509803921569	ENSP00000230895.7,ENSP00000394163.2	2	34	9	9	0.0	56643324969.02541	1.65949006024924	0.191103068483133	-0.2606786306081	0.0449538452465159	0.368648421066796	0.0181036606506169	0.516564205200463	0.402982273279767	-0.245574245495265	-0.0768992490405607	-0.700336237518958	-0.523631805372386	-0.138105729423907	-0.421055530151119	0.2312367545325	0.612474704016043	34	34	34	34	34	34	34	34	34	34	34	34	34	34	34	34	34
ENSP00000312411.2	ENSG00000175175.6	PPM1E	protein phosphatase, Mg2+/Mn2+ dependent 1E [Source:HGNC Symbol;Acc:HGNC:19322]	0.11655629139072848	ENSP00000312411.2	1	10	8	8	0.0	1300387904.026268	-0.52601787566822	-0.823809696139802	-1.09042827609214	-1.00909049183437	-0.614601614762658	-0.391226146429911	0.386559790825435	0.487237822150777	0.358321918822156	0.317889495744812	0.573087473759639	0.592987933318695	0.249851973585761	0.280542741963753	-0.843473154912236	-0.570340052535464	10	10	10	10	10	10	10	10	10	10	10	10	10	10	10	10	10
ENSP00000305653.2	ENSG00000168924.15	LETM1	leucine zipper and EF-hand containing transmembrane protein 1 [Source:HGNC Symbol;Acc:HGNC:6556]	0.5480378890392422	ENSP00000305653.2	1	205	51	51	0.0	106075163117.64827	0.345889285409367	-0.298834170508758	-0.527756218391624	-0.274085713348851	1.54789998130664	1.14603997537361	-0.172949993706917	-0.160913108419194	-0.103489289828702	0.139106584731841	-0.200944336094182	0.200336724338367	-0.0984774401607442	-0.266399807703234	-0.144643116831837	-0.0441260364525364	184	205	201	202	187	201	201	204	200	204	200	203	201	204	201	201	205
ENSP00000264645.6	ENSG00000108349.17	CASC3	CASC3 exon junction complex subunit [Source:HGNC Symbol;Acc:HGNC:17040]	0.17780938833570412	ENSP00000264645.6,ENSP00000467654.1,ENSP00000462713.1	3	12	11	11	0.0	3065488486.702067	1.65561309996937	0.443200237037198	-0.447261023746712	-0.419069100048597	0.368595475338786	-0.143496570282962	0.217524814830414	0.361847598663821	-0.49953310685722	-0.22627285415152	0.662543890542151	1.27312615811143	-0.582404784171068	-0.912011757417613	-0.287006098733848	0.48312921311562	12	12	12	12	12	12	12	12	12	12	12	12	12	12	12	12	12
ENSP00000357535.3	ENSG00000127884.5	ECHS1	enoyl-CoA hydratase, short chain 1 [Source:HGNC Symbol;Acc:HGNC:3151]	0.7103448275862069	ENSP00000357535.3	1	122	27	27	0.0	95086220380.18835	0.477976896029888	0.192153093312037	0.018721934594482	0.284580925339943	0.275689401101814	0.197856471624485	-0.199009993273069	-0.235702656035031	-0.621931459857947	-0.605340006106361	-0.136764962882655	-0.0199259520854493	-0.0152644333602074	0.00274231449250806	-0.164455393434556	-0.185092174078939	121	122	121	121	121	121	121	121	121	121	121	121	121	121	121	121	122
ENSP00000275820.3	ENSG00000146909.8	NOM1	nucleolar protein with MIF4G domain 1 [Source:HGNC Symbol;Acc:HGNC:13244]	0.2313953488372093	ENSP00000275820.3	1	21	19	19	0.0	5318135602.157552	-0.244622824770396	0.310688628541816	-0.0640718633438793	-0.152902338063354	-0.391197094209458	-0.293657603006945	-0.0474071153993698	-0.0283556444868296	-0.575895030108029	0.266083744136743	0.421986385243599	0.428274304617316	-0.133221087801842	-0.0330517564713411	0.446198856571655	0.596144826550726	21	21	21	21	21	21	21	21	21	21	21	21	21	21	21	21	21
ENSP00000357307.4	ENSG00000132718.9	SYT11	synaptotagmin 11 [Source:HGNC Symbol;Acc:HGNC:19239]	0.14385150812064965	ENSP00000357307.4	1	5	5	5	0.0	938251794.4007975	-0.317950294729563	-0.162736090409783	0.000419165208893624	-0.113136868895472	0.172893327255684	0.109582108116538	-0.245925531866487	-0.0822892544098703	3.11846829409124	3.08106586991756	-0.0228377589951023	-0.179107130488434	0.261050541742663	0.167798549239354	0.209695307076551	0.124900879879415	4	5	5	5	5	5	5	5	4	5	5	5	5	5	5	5	5
ENSP00000222968.4	ENSG00000106244.13	PDAP1	PDGFA associated protein 1 [Source:HGNC Symbol;Acc:HGNC:14634]	0.4696132596685083	ENSP00000222968.4,ENSP00000411287.1,ENSP00000486021.1	3	63	12	12	0.0	151797279751.05566	0.791374906937413	-0.224943305621575	-0.911945065911531	-0.547497522896698	0.452895845607932	0.347944899913585	-0.00986852979193031	0.0425847515946458	-0.271108095585902	-0.0651968548908579	-0.190244450549898	0.255725002987694	-0.0362811251236641	-0.335315617878226	0.0787701654605613	0.289937484047624	61	63	63	63	61	63	63	63	63	63	63	63	63	63	63	63	63
ENSP00000265351.7	ENSG00000124571.18	XPO5	exportin 5 [Source:HGNC Symbol;Acc:HGNC:17675]	0.4210963455149502	ENSP00000265351.7,ENSP00000424196.1,ENSP00000381779.2,ENSP00000387384.2,ENSP00000381816.3	5	90	50	50	0.0	203578936179.43323	-0.720991946636405	-0.0204759046091008	-0.22665882223196	-0.520549853489296	-0.998283455716936	-1.1189943525099	0.0424786967248174	0.0964712891524293	0.218702005882569	0.0550933022420397	0.752918733830139	0.554975507259805	0.539289583651279	0.675010329563758	0.0496678139675417	0.0877621073099775	88	90	88	89	89	89	88	89	88	89	88	88	88	89	88	89	90
ENSP00000253329.2	ENSG00000131013.4	PPIL4	peptidylprolyl isomerase like 4 [Source:HGNC Symbol;Acc:HGNC:15702]	0.36585365853658536	ENSP00000253329.2	1	28	18	18	0.0	11139094882.958902	-0.220355138404559	-0.120790500846661	0.192645719678175	0.252875515575578	-0.407387495841978	-0.129920104801885	-0.0381080968243488	0.02061047473393	-0.0729661313478394	0.221969284481309	0.188229499748834	0.0782896676747873	-0.146726122674492	-0.221471103046122	0.105666266960109	0.277734900994635	28	28	28	28	28	28	28	28	28	28	28	28	28	28	28	28	28
ENSP00000261313.2	ENSG00000089220.5	PEBP1	phosphatidylethanolamine binding protein 1 [Source:HGNC Symbol;Acc:HGNC:8630]	0.839572192513369	ENSP00000261313.2	1	151	16	16	0.0	103574731871.1092	0.575585062784508	-0.151416306448211	-0.104289955033962	0.271167652794665	0.211197200148886	-0.00360432413761913	-0.0038561716797112	0.00854402929661191	-0.379848514009311	-0.329429411644726	0.0670714241192236	0.319444857840846	0.984666808058212	0.712998041034147	-0.286913053603918	-0.0578240542066597	146	151	149	149	149	149	149	149	149	149	149	149	146	149	149	149	151
ENSP00000362888.1	ENSG00000181915.5	ADO	2-aminoethanethiol dioxygenase [Source:HGNC Symbol;Acc:HGNC:23506]	0.5111111111111111	ENSP00000362888.1	1	17	10	10	0.0	10060440384.419271	0.0853495843222412	-0.230267972695184	-0.206987931605867	-0.105819003142477	0.469205134713174	0.316035074633293	-0.152465571487854	-0.338011176050443	-0.133838732374445	-0.0791211607712343	0.153106337289955	0.164249613201322	-0.03939068955028	-0.225177229425038	-0.0330941498528023	0.201944114354673	15	17	15	16	15	16	16	16	15	16	16	16	16	16	16	16	17
ENSP00000355124.3	ENSG00000171345.13	KRT19	keratin 19 [Source:HGNC Symbol;Acc:HGNC:6436]	0.9175	ENSP00000355124.3,ENSP00000408759.1	2	1430	86	33	0.0	727426758323.9303	-0.780796235374315	-0.838805335379832	-0.346254334573285	-0.248370391849834	1.29024843287395	1.0399051849813	0.474642781892538	0.413478945065741	-0.954680313001676	-0.859699120787723	0.864762628747105	1.15933655949977	-0.175055996512019	-0.236230787226949	0.0664658248667287	-0.41158355899131	282	316	301	324	318	324	323	326	323	315	294	323	321	326	323	323	328
ENSP00000265990.6	ENSG00000095564.15	BTAF1	B-TFIID TATA-box binding protein associated factor 1 [Source:HGNC Symbol;Acc:HGNC:17307]	0.23688480259599784	ENSP00000265990.6	1	53	38	38	0.0	2649369221.462565	-1.00220168042324	-0.610933617423385	0.0184576648393895	-0.539894323514346	-0.104099742967707	0.499354417408298	-0.113488810972152	0.0324238836484554	0.284790965760156	0.0544579172143846	0.12870408076618	-0.0776785532730724	-0.135379115716487	0.0262482526205119	0.264172959093163	0.115100376839233	52	53	52	53	53	53	53	53	53	53	53	53	53	53	53	53	53
ENSP00000355511.1	ENSG00000203668.3	CHML	CHM like Rab escort protein [Source:HGNC Symbol;Acc:HGNC:1941]	0.18902439024390244	ENSP00000355511.1,ENSP00000490147.1	2	20	13	11	0.0	1594702653.1378582	-0.710953544216132	0.0224332873469377	0.13395531903953	-0.292426653437149	-0.691090536127652	-0.368910609739251	-0.241447729109716	-0.144980914204734	0.453141341201743	0.465590964456129	0.215607686519601	0.125440758967399	-0.000548279181477263	0.0626611355913109	-0.142169723528049	-0.165108285815742	14	15	14	15	15	15	15	15	15	15	14	15	14	15	15	15	15
ENSP00000335304.4	ENSG00000119689.15	DLST	dihydrolipoamide S-succinyltransferase [Source:HGNC Symbol;Acc:HGNC:2911]	0.5077262693156733	ENSP00000335304.4,ENSP00000451210.1,ENSP00000452422.1,ENSP00000487251.1,ENSP00000451957.1,ENSP00000451425.1	6	68	24	24	0.0	73301374375.13611	0.172153539481622	-0.243873598428105	-0.117384536018638	0.146129121978626	0.340542707096657	0.202728798472098	-0.405224792457512	-0.47770733869628	0.00331896965312417	0.079133609614769	-0.353008065621989	-0.110847599517463	0.0494668002148906	-0.0483671962345404	-0.0202214739842752	0.0265577414022742	63	68	63	66	64	67	65	66	65	66	64	66	64	66	64	65	68
ENSP00000329243.5	ENSG00000135480.17	KRT7	keratin 7 [Source:HGNC Symbol;Acc:HGNC:6445]	0.7270788912579957	ENSP00000329243.5,ENSP00000448207.1,ENSP00000366189.4,ENSP00000465629.1,ENSP00000466163.1	5	1112	64	53	0.0	1565350175761.7966	0.599589216862181	0.0332253045516362	-0.708050412735888	-0.488108331319276	0.825679233001134	0.535621055630045	0.254573851105955	0.196272426793968	-1.35514890354994	-1.35601969314857	-0.0733681660184367	0.122605080842857	-0.373239975548171	-0.403277171888023	0.0481966533640943	-0.713431466831228	769	824	814	818	805	817	817	818	817	803	784	817	812	817	817	819	824
ENSP00000283131.3	ENSG00000153147.6	SMARCA5	SWI/SNF related, matrix associated, actin dependent regulator of chromatin, subfamily a, member 5 [Source:HGNC Symbol;Acc:HGNC:11101]	0.42395437262357416	ENSP00000283131.3	1	111	52	40	0.0	30630983211.97996	-0.477740749729685	0.142131132135184	0.540107765309554	0.286975608957301	-0.0976788187961817	0.206885010153886	-0.167633571097774	-0.131764004956942	-0.0495575719524695	-0.194216095430201	0.134369685572143	-0.0943806834145331	0.54588669370876	0.637517191207962	-0.138835114623244	-0.37671821322806	73	80	76	79	78	79	79	79	79	79	75	79	73	79	79	79	80
ENSP00000420714.1	ENSG00000120333.4	MRPS14	mitochondrial ribosomal protein S14 [Source:HGNC Symbol;Acc:HGNC:14049]	0.2890625	ENSP00000420714.1	1	10	4	4	0.0	12452703569.746744	-0.0998668192361745	-0.265528469948618	-0.189584449912171	0.0988882996563962	0.0632632439524925	0.114787621089022	-0.00527514884457858	-0.0185451987936887	0.138275380245378	0.110107033247542	-0.105092267887578	0.266270396969569	0.314479099315052	0.214173777195754	-0.0952861192454257	-0.121567703280514	8	10	8	9	9	9	9	9	9	9	9	9	9	9	9	9	10
ENSP00000242784.3	ENSG00000123144.11	TRIR	telomerase RNA component interacting RNase [Source:HGNC Symbol;Acc:HGNC:28424]	0.44886363636363635	ENSP00000466801.1,ENSP00000242784.3,ENSP00000468415.1,ENSP00000466196.1	4	38	11	11	0.0	38294713491.98226	0.907147042394902	-0.193995132481057	0.144559214923963	0.541337595383352	-0.0545035050602434	-0.314117978815247	0.0660725582433939	0.0422512872965584	-0.217896282001264	-0.0389648610348283	0.107289540884635	0.561085121392074	0.163442260122456	-0.0561535228970049	-0.592460369010108	-0.22819710127649	36	38	37	38	37	38	38	38	38	38	37	37	37	38	38	38	38
ENSP00000253778.8	ENSG00000131459.13	GFPT2	glutamine-fructose-6-phosphate transaminase 2 [Source:HGNC Symbol;Acc:HGNC:4242]	0.40175953079178883	ENSP00000253778.8,ENSP00000431125.1	2	49	23	17	0.0	3272648066.1064453	0.244491063100662	1.04214604955838	-0.304516709324505	-0.208813958891449	-0.2706975628903	-0.331077740866252	-0.285791565795062	-0.33462709158538	2.71248326359522	2.41226881931531	-0.228858615058739	-0.197209310579654	-0.180195882362457	-0.146768355074059	0.325932514402332	0.613179983754104	23	27	27	27	27	27	27	27	23	27	27	27	27	27	27	27	27
ENSP00000360021.3	ENSG00000172380.6	GNG12	G protein subunit gamma 12 [Source:HGNC Symbol;Acc:HGNC:19663]	0.5138888888888888	ENSP00000360021.3	1	21	5	5	0.0	2227168179.199717	0.694450140447145	0.104650994596902	-0.393960811617063	-0.090677813643441	0.0291059042492479	-0.136750780151538	0.327567507174646	0.425244068684762	0.913701779146487	1.01634210850918	-0.595891110783317	-0.559403699594335	-0.522049273812638	-0.516617661813287	0.270880278965776	0.555591684058743	20	21	20	20	20	20	20	20	20	20	20	20	20	20	20	20	21
ENSP00000230050.3	ENSG00000112306.8	RPS12	ribosomal protein S12 [Source:HGNC Symbol;Acc:HGNC:10385]	0.6060606060606061	ENSP00000230050.3	1	104	10	10	0.0	469111879885.10596	0.627020515183855	-0.253258889972598	-0.443855103524425	-0.0694145091876868	0.0934304631362912	-0.189337458110426	0.161586333990309	0.269885379697437	-0.0545096249572872	0.0632720701959846	-0.13045725518805	0.256424681262455	0.0376865246722655	-0.179426711788263	-0.178264470750271	-0.00810806568326861	103	103	104	104	104	104	104	104	104	104	104	104	104	104	104	104	104
ENSP00000263635.6	ENSG00000115183.15	TANC1	tetratricopeptide repeat, ankyrin repeat and coiled-coil containing 1 [Source:HGNC Symbol;Acc:HGNC:29364]	0.2138635142396561	ENSP00000263635.6	1	42	31	31	0.0	45343913721.31429	-0.478799573806217	0.421030548728788	0.760016700420706	0.287957963641725	-0.660541368594667	-0.517100113633155	0.18806302655893	0.364436133141439	-0.617936526506627	-0.624599071485446	0.16331715925558	-0.117729982965749	-0.417193361150885	-0.449488805608345	0.239701155032099	0.00712645570714354	41	42	41	42	42	42	42	42	42	42	41	42	42	42	42	42	42
ENSP00000356481.3	ENSG00000135842.17	NIBAN1	niban apoptosis regulator 1 [Source:HGNC Symbol;Acc:HGNC:16784]	0.41379310344827586	ENSP00000356481.3,ENSP00000414039.1	2	53	31	31	0.0	7749567811.937663	-0.725428507254131	-0.612649785063129	-0.537604064045399	-0.557582796958545	0.240746205729232	0.211567320438899	0.316525295636147	0.246752941487128	1.39683707734263	1.21097201384711	-0.388113604922108	-0.497112492094615	-0.199735982253231	-0.248942258986908	1.19352360842154	1.47587055633046	50	52	51	52	53	53	53	53	52	53	53	53	53	53	53	53	53
ENSP00000356448.3	ENSG00000047410.14	TPR	translocated promoter region, nuclear basket protein [Source:HGNC Symbol;Acc:HGNC:12017]	0.5086754126110876	ENSP00000356448.3,ENSP00000483425.1,ENSP00000408103.1	3	242	136	136	0.0	43797895626.80469	1.12380984285687	0.392606999617828	0.0374031426153225	0.468662080619611	0.443974737368064	0.113287294748321	-0.163756781081533	-0.0621719297734167	-1.16133448978334	-0.192471745887492	-0.0330075198975113	0.568680408444608	-1.22814874943775	-1.2989009626094	-0.385805442702129	0.215379101224893	233	242	238	241	237	239	239	241	238	241	237	238	237	242	238	239	242
ENSP00000276893.5	ENSG00000147854.17	UHRF2	ubiquitin like with PHD and ring finger domains 2 [Source:HGNC Symbol;Acc:HGNC:12557]	0.2518703241895262	ENSP00000434182.1,ENSP00000276893.5,ENSP00000399217.1,ENSP00000370778.3	4	21	16	16	0.0	13647587849.2382	0.0745281139888476	0.490098381710099	-0.148784733923057	-0.34134030885401	-0.302740282631687	-0.324382252792862	-0.335560426301868	-0.415468682861814	0.457749697571597	0.442256344915783	0.149899058492636	-0.0444198001872333	1.18110834645115	1.23704571624705	-0.245244592533375	-0.184415997765396	21	21	21	21	21	21	21	21	21	21	21	21	21	21	21	21	21
ENSP00000054950.4	ENSG00000049449.10	RCN1	reticulocalbin 1 [Source:HGNC Symbol;Acc:HGNC:9934]	0.7613293051359517	ENSP00000054950.4,ENSP00000436482.1	2	243	31	3	0.0	3789841829.1563315	0.832567002054144	0.0793512274774857	-0.589285880161412	-0.54698848309873	0.289791497671201	-0.0581835247524687	0.859207953374689	0.676178975359786	0.0378920101427269	0.151917870569718	-0.457074422044546	-0.229198281653121	-0.398484424045345	-0.551691874155582	0.305380242138181	0.687572197140683	27	28	27	27	27	27	27	27	27	27	27	27	27	27	27	27	28
ENSP00000263035.4	ENSG00000181192.12	DHTKD1	dehydrogenase E1 and transketolase domain containing 1 [Source:HGNC Symbol;Acc:HGNC:23537]	0.4058759521218716	ENSP00000263035.4,ENSP00000388163.1,ENSP00000400625.1,ENSP00000398482.1	4	67	35	35	0.0	15201547431.24595	-0.345558883297459	-0.069090435692905	0.449869374467224	0.346471660473029	0.235678690607249	0.606442794603252	0.000742035423010989	0.0137070689890511	-0.0881807736440052	-0.123112313020431	0.048324764525713	-0.14033381249282	1.1199003764775	1.31604490385774	-0.371872246036462	-0.340900010082923	64	67	66	67	66	67	67	67	66	67	65	67	64	67	67	67	67
ENSP00000480476.1	ENSG00000178814.17	OPLAH	5-oxoprolinase, ATP-hydrolysing [Source:HGNC Symbol;Acc:HGNC:8149]	0.3245341614906832	ENSP00000480476.1,ENSP00000481640.2	2	34	28	28	0.0	9666180487.080423	-0.161074477268336	0.277509814525165	0.59007740863085	0.330122999593349	-0.0996604034477886	0.010082825802705	-0.772374742438331	-0.932062385386292	-0.332320593846963	-0.378311979022035	0.0825877866960871	-0.0837954701955876	0.783290751972359	0.847931641406543	-0.154890039958184	-0.442691039651929	31	34	32	34	32	34	33	34	32	34	32	34	31	34	34	34	34
ENSP00000327054.3	ENSG00000176619.13	LMNB2	lamin B2 [Source:HGNC Symbol;Acc:HGNC:6638]	0.7064516129032258	ENSP00000327054.3	1	227	79	76	0.0	53363650394.645836	0.341943621487868	0.0564440223608829	0.0484315247327034	0.256833737429418	0.161745549099723	0.00909366251259947	-0.156868715730873	-0.155620035889044	-0.102938611739601	0.0198921906367113	0.0701270797925178	0.441153147207531	-0.244270768303458	-0.388734351631681	0.238976857731759	0.638184285580912	183	189	185	187	186	188	186	189	187	188	184	188	186	189	186	188	189
ENSP00000352264.5	ENSG00000198087.7	CD2AP	CD2 associated protein [Source:HGNC Symbol;Acc:HGNC:14258]	0.6525821596244131	ENSP00000352264.5	1	109	44	44	0.0	46917234769.71383	0.0982210431935862	-0.293224265233163	-0.0493438195546601	0.214747402500029	-0.0844722359861483	-0.164783044098147	0.134538910903192	0.0560236346426315	-0.558269605173258	-0.477476351917316	1.01410480221738	1.15804013939323	-0.0192234340789836	-0.0349765202384376	0.648502087709121	0.828427822944085	101	109	107	107	107	107	107	107	107	107	102	107	106	107	105	107	109
ENSP00000254260.2	ENSG00000131941.8	RHPN2	rhophilin Rho GTPase binding protein 2 [Source:HGNC Symbol;Acc:HGNC:19974]	0.5830903790087464	ENSP00000254260.2,ENSP00000465898.1	2	56	35	35	0.0	22946909205.295086	-0.224858171960995	0.0876846566799649	-0.188925358332261	-0.211130362530662	-0.117138087300054	0.00338211707794045	0.197359282146184	0.320616381439963	-0.479488005010406	-0.359255372279457	2.53337051490058	2.19405828208166	0.569933559822732	0.753699965869815	-0.301910470456464	-0.243572694037391	48	56	56	56	55	56	56	56	56	56	48	56	56	56	56	56	56
ENSP00000305230.7	ENSG00000143742.14	SRP9	signal recognition particle 9 [Source:HGNC Symbol;Acc:HGNC:11304]	0.5813953488372093	ENSP00000305230.7,ENSP00000485002.1,ENSP00000485985.1,ENSP00000498987.1,ENSP00000355804.4,ENSP00000498359.1,ENSP00000498520.1,ENSP00000355803.1	8	51	8	8	0.0	29633697133.11792	0.105986919761548	-0.358199154464855	-0.00452168583872403	0.363288994497232	0.202306627961997	0.166982296921397	-0.159005052956605	-0.173979494896187	-0.258194813742593	-0.123587433152978	0.0623833435594214	0.316780536145552	0.147322678022695	-0.0364273138091491	-0.196284834781796	-0.154702649311941	49	51	49	49	49	49	49	50	49	50	49	49	49	50	49	49	51
ENSP00000369465.5	ENSG00000086712.13	TXLNG	taxilin gamma [Source:HGNC Symbol;Acc:HGNC:18578]	0.5625	ENSP00000369465.5,ENSP00000381222.4	2	59	36	36	0.0	12256520221.2134	0.406689654595571	-0.321152837307829	-0.227368952096571	0.251837558944269	0.093796306107405	-0.11010272851688	0.375415072279282	0.592344756487301	-0.541324333114433	0.133113023888867	-0.15216775894931	0.437934066074584	-0.470276415034357	-0.712285045868973	0.118904876997963	0.590822263909398	57	59	58	58	57	58	58	58	58	58	58	58	57	58	58	58	59
ENSP00000305790.5	ENSG00000189091.13	SF3B3	splicing factor 3b subunit 3 [Source:HGNC Symbol;Acc:HGNC:10770]	0.4396055875102712	ENSP00000305790.5,ENSP00000463359.1,ENSP00000464126.1,ENSP00000461236.1,ENSP00000463253.1	5	108	50	50	0.0	88415042491.74763	-0.765233443216998	0.142116007161062	0.386917915484919	-0.275588118765953	-0.537784151388556	0.00802075656228496	-0.248453720213366	-0.0228280145853645	-0.228732704881285	-0.244544601902375	0.230926973077887	0.0855778664287961	0.25198221127805	0.481275402229251	0.184628327577666	-0.20192048539642	105	108	106	107	107	107	107	108	107	107	106	107	106	108	107	107	108
ENSP00000342385.4	ENSG00000148344.11	PTGES	prostaglandin E synthase [Source:HGNC Symbol;Acc:HGNC:9599]	0.1118421052631579	ENSP00000342385.4	1	3	2	2	0.0	701633285.0628777	1.21806962641593	2.17037307123578	-0.421385791518179	-0.471183085966254	-0.298155223975435	-0.418735765674136	1.74004074590509	1.74043326614352	-0.263160825864816	-0.434062006065187	-0.016238884113573	-0.0805474573134877	-0.433292877792794	-0.442463716942921	0.906617329120117	1.01483531858727	2	3	3	3	3	2	2	3	3	3	3	3	3	3	2	3	3
ENSP00000360412.3	ENSG00000173145.11	NOC3L	NOC3 like DNA replication regulator [Source:HGNC Symbol;Acc:HGNC:24034]	0.34625	ENSP00000360412.3	1	47	28	28	0.0	19040172142.83913	-0.593696537175255	-0.28790266117938	-0.236924821464565	-0.311399176565605	-0.273420303915144	-0.0398671342036607	-0.116123236653884	-0.0547603485100616	0.398743556162596	0.51879428883075	0.458592980726642	0.357973723917981	-0.0966313916563921	-0.0839914573035294	0.392962845173088	0.362785017113015	46	47	47	47	46	47	47	47	47	47	47	47	47	47	47	47	47
ENSP00000246662.4	ENSG00000171403.10	KRT9	keratin 9 [Source:HGNC Symbol;Acc:HGNC:6447]	0.5762439807383628	ENSP00000246662.4,ENSP00000467932.1	2	154	48	47	0.0	135910892311.03523	0.837639687357369	0.121105131421985	0.0243547371674149	0.228034159467962	-0.207751085332438	-0.481028643819599	-0.179752583317857	-0.259782774897321	-0.251110818211558	0.427329349846779	0.157563594682809	-0.124842784610859	0.394259542275909	0.206560856731723	0.384239255906888	-0.231619703643974	120	132	124	127	127	127	126	127	126	128	123	127	120	128	125	127	132
ENSP00000266079.4	ENSG00000101161.8	PRPF6	pre-mRNA processing factor 6 [Source:HGNC Symbol;Acc:HGNC:15860]	0.4718384697130712	ENSP00000266079.4	1	102	50	50	0.0	30064536798.108612	-0.0919542449356605	0.0784573900007119	0.175169841216143	0.189040009187503	-0.255095765142509	-0.0821750835031718	-0.176653765295078	-0.149319170307055	-0.0536405146401657	-0.106209314096099	0.630151084632615	0.59075739045541	0.349799984296392	0.417444391894527	0.0449107890312384	-0.149178571134039	99	102	99	99	99	99	99	100	100	100	99	99	99	100	99	99	102
ENSP00000336775.7	ENSG00000182253.15	SYNM	synemin [Source:HGNC Symbol;Acc:HGNC:24466]	0.4619808306709265	ENSP00000453040.1,ENSP00000336775.7,ENSP00000472953.1,ENSP00000330469.8	4	95	72	72	0.0	70904542783.76189	-0.0943576157502708	-0.0398674701781259	-0.0981570643351395	-0.0711928476726822	-0.0996570893481548	-0.196077886831843	-0.0889145220356262	-0.141593852387926	0.662413540532039	0.693657446630136	-0.0472533465731821	-0.128520669618077	2.78292965293483	2.87360137002135	0.139214372093743	0.47403897364073	73	92	89	91	89	93	92	93	88	93	92	93	80	93	92	91	95
ENSP00000348010.6	ENSG00000185246.18	PRPF39	pre-mRNA processing factor 39 [Source:HGNC Symbol;Acc:HGNC:20314]	0.40657698056801195	ENSP00000348010.6,ENSP00000452516.1,ENSP00000390867.1,ENSP00000451334.1,ENSP00000451331.1	5	35	25	25	0.0	6104638289.186523	-0.389805569199963	-0.0869120909252272	0.15302013829825	0.121397177052986	-0.0798351486954254	0.0706072610138868	-0.0201538383207343	0.0201828508778004	0.106202114239711	0.0308219289621778	0.189600659514596	-0.0122026991296327	0.209393980965353	0.344765529912378	0.0815243643241814	-0.293267911053857	30	35	31	33	32	33	32	33	32	33	30	33	31	33	32	33	35
ENSP00000372199.3	ENSG00000142207.7	URB1	URB1 ribosome biogenesis homolog [Source:HGNC Symbol;Acc:HGNC:17344]	0.23954205195948922	ENSP00000372199.3	1	56	39	39	0.0	7497774280.429769	-0.730044569405464	0.0677495128352232	-0.139829185594772	-0.65457875025983	-0.442590161324944	-0.0579616884434824	-0.0276222712859298	0.195169366889751	0.0317328834501627	0.0179458934860124	0.597502481304412	0.479722697739023	0.462152796042051	0.668101035696725	0.170307122482804	-0.162569488634881	53	55	55	56	54	56	56	56	55	56	55	56	55	56	56	56	56
ENSP00000300648.6	ENSG00000089154.11	GCN1	GCN1 activator of EIF2AK4 [Source:HGNC Symbol;Acc:HGNC:4199]	0.5039311119430925	ENSP00000300648.6	1	279	138	138	0.0	125661346946.05534	-0.932437945230891	-0.195588847232327	0.535414571784226	-0.159553594531348	-0.291302857363351	0.342768814097404	-0.237412632552889	-0.0397699663787314	-0.231021675645646	-0.378619567824447	0.1958788901185	-0.0405373528260764	0.0177154916607476	0.225335477399106	0.541417235638711	0.176315437071401	270	277	275	276	273	276	275	277	276	276	275	277	275	277	277	276	278
ENSP00000295797.4	ENSG00000163558.13	PRKCI	protein kinase C iota [Source:HGNC Symbol;Acc:HGNC:9404]	0.19966442953020133	ENSP00000295797.4	1	19	14	10	0.0	7501187435.032471	-0.235048121619259	0.68163788490319	0.282640610021905	-0.0316889424751938	-0.227616462634929	-0.0040924866930041	0.101548275480877	0.231198398247747	-0.29381532949523	-0.344179027922068	-0.0568468332160066	-0.26707993212815	-0.0919363434350009	0.0574635077686985	0.240127122237141	-0.0437523882628197	13	14	13	13	13	13	13	13	13	13	13	13	13	13	13	13	14
ENSP00000230640.5	ENSG00000039123.16	MTREX	Mtr4 exosome RNA helicase [Source:HGNC Symbol;Acc:HGNC:18734]	0.4692898272552783	ENSP00000230640.5,ENSP00000422125.1,ENSP00000426641.1	3	77	49	49	0.0	20796994927.16865	-0.752762612885332	-0.1788921842733	0.321688921599489	0.013309066444867	-0.290177510006352	-0.0126109327011745	-0.0474641219709806	0.0573277100609069	0.232868682422762	0.0753022399594654	0.0977411396751684	-0.100398226681783	0.183322240716429	0.345303200619373	0.198230119120103	-0.233869010892712	72	77	72	75	73	76	74	76	73	76	72	76	72	76	74	76	77
ENSP00000237642.6	ENSG00000118804.9	STBD1	starch binding domain 1 [Source:HGNC Symbol;Acc:HGNC:24854]	0.34916201117318435	ENSP00000237642.6	1	14	10	10	0.0	3463964443.144409	-0.29754938084646	0.048558274400663	-0.640996509540964	-0.740418562604747	0.134451985118615	0.0590633720645464	0.226401963998697	0.220494110630701	0.38897380662361	0.284889630863447	-0.11321874233983	-0.161393895416971	-0.327593176166505	-0.246650134254658	0.147960018363291	0.537666044931846	12	14	12	12	12	12	12	12	12	12	12	12	12	12	12	12	14
ENSP00000347444.4	ENSG00000196116.8	TDRD7	tudor domain containing 7 [Source:HGNC Symbol;Acc:HGNC:30831]	0.18214936247723132	ENSP00000347444.4	1	21	17	17	0.0	7388681538.290527	-0.116203034210734	1.11249172169383	-0.0981275628984717	-0.372185136544672	0.14006021634449	0.683194482195466	0.613178106242433	0.800083851261103	0.0263511366792297	-0.0605818988429396	-0.467992996875488	-0.492068325085308	-0.179806040227667	-0.0789387984875738	0.557602312653714	0.543330480704678	20	21	21	21	20	21	21	21	21	21	21	21	21	21	21	21	21
ENSP00000296137.2	ENSG00000163820.16	FYCO1	FYVE and coiled-coil domain autophagy adaptor 1 [Source:HGNC Symbol;Acc:HGNC:14673]	0.3721244925575101	ENSP00000296137.2,ENSP00000388136.1,ENSP00000398517.1	3	59	49	49	0.0	15532291972.036947	-0.164422307648415	0.0134769173800917	0.528643552313903	0.412039295947752	0.942949241009818	1.16837065857153	-0.589029770268137	-0.644714038409727	-0.573974639214951	-0.248542005583694	-0.0557834616542294	0.00442616714754607	-0.712487405101613	-0.734845914335569	0.129699671294338	0.220484658598301	55	59	55	59	57	59	59	59	59	59	56	58	56	59	59	58	59
ENSP00000302961.2	ENSG00000170606.16	HSPA4	heat shock protein family A (Hsp70) member 4 [Source:HGNC Symbol;Acc:HGNC:5237]	0.7916666666666666	ENSP00000302961.2	1	352	86	82	0.0	194485502702.6179	-0.116241812527427	0.309275776024063	-0.364330082092419	-0.445869598330401	-0.0795574968054225	0.100354875257625	-0.0612412420564361	-0.00741743197304601	0.343497639329383	0.263857353784064	-0.278701127093887	-0.476167117202591	0.303504146210735	0.40875580762707	0.286580989948815	-0.00709742163029503	320	330	323	326	324	324	324	326	323	326	323	326	321	326	324	326	330
ENSP00000307940.5	ENSG00000167658.16	EEF2	eukaryotic translation elongation factor 2 [Source:HGNC Symbol;Acc:HGNC:3214]	0.7074592074592074	ENSP00000307940.5,ENSP00000471265.1	2	603	82	82	0.0	544422545846.81586	-0.684055174674375	-0.18136258526454	0.116071733351808	-0.136350106848818	-0.0244445146084655	0.338702950455692	-0.172103838003682	-0.0899388998839488	0.318183055648817	0.191334749385736	-0.034833702885761	-0.180910917551858	0.457377325852669	0.575654513842785	0.0653724781589622	-0.0485586638341653	584	602	589	594	591	593	590	597	592	594	591	594	590	595	593	596	601
ENSP00000287957.3	ENSG00000157259.8	GATAD1	GATA zinc finger domain containing 1 [Source:HGNC Symbol;Acc:HGNC:29941]	0.23048327137546468	ENSP00000287957.3	1	4	4	4	0.0	287622148.5205078	0.0888678861086625	-0.124142662918534	0.280357301746055	0.350084726032534	0.0109122151000967	-0.0652571114226355	-0.24223643374039	-0.423787885524831	-0.418243499608556	-0.290346756113181	0.0305826935900662	-0.0459981755461563	-0.146411770461044	-0.182298449037072	0.121517381540283	0.000746930760715081	4	4	4	4	4	4	4	4	4	4	4	4	4	4	4	4	4
ENSP00000284320.5	ENSG00000154174.8	TOMM70	translocase of outer mitochondrial membrane 70 [Source:HGNC Symbol;Acc:HGNC:11985]	0.6611842105263158	ENSP00000284320.5	1	125	51	51	0.0	43115166107.33313	0.135102361309869	0.0707710283457006	0.0315883708032709	0.16162228305612	0.173669575758095	0.0754037178629403	-0.102715850936026	-0.131299193542148	0.0156348913034066	0.0263767971187923	-0.225855281452283	-0.149867440411477	0.765176136824036	0.78715524819572	0.214212259970656	0.138805852135209	116	125	123	123	123	123	123	124	123	123	123	123	116	123	123	124	125
ENSP00000252244.3	ENSG00000167768.4	KRT1	keratin 1 [Source:HGNC Symbol;Acc:HGNC:6412]	0.5295031055900621	ENSP00000252244.3	1	444	59	51	0.0	251998971481.04044	0.399106514442312	0.0580433377467413	-0.209864882834669	0.131120575262271	-0.0336519044292554	-0.527027580700981	0.134537550002868	-0.327608036545033	-0.268881070541003	0.458220003692951	0.442421082633228	-0.230150401911822	0.341586118224709	0.0959230596511862	1.15394037516778	-0.0993488387801671	310	324	321	322	321	322	319	321	319	321	320	322	314	322	320	319	325
ENSP00000359990.3	ENSG00000066557.6	LRRC40	leucine rich repeat containing 40 [Source:HGNC Symbol;Acc:HGNC:26004]	0.6146179401993356	ENSP00000359990.3	1	58	36	36	0.0	23523774381.66805	-0.489153519162471	-0.47899783780695	-0.0814807481221669	-0.0156439909381572	-0.166256339083648	-0.0949168178646644	0.136165833035953	0.126938230670049	0.263126912688726	0.281948500744117	0.214017070111495	0.220402816366457	0.177031047088936	0.25119613338121	-0.234482997673368	-0.125065844809643	55	58	55	55	55	55	55	55	55	55	55	55	55	55	55	55	58
ENSP00000342026.5	ENSG00000117592.9	PRDX6	peroxiredoxin 6 [Source:HGNC Symbol;Acc:HGNC:16753]	0.8258928571428571	ENSP00000342026.5	1	339	26	26	0.0	261481370412.58737	1.29604064209772	0.493535134499898	-0.520529981081725	-0.254064949750804	0.161310004227294	0.00550517425227515	0.056250200671947	0.0286281384678038	-0.397508755065953	-0.304118959561422	-0.107775731317634	0.137849007671749	-0.126579424024501	-0.220055997802174	-0.196361129983014	0.131316782609388	336	339	337	337	337	337	336	337	337	337	337	337	337	337	337	337	339
ENSP00000265295.4	ENSG00000040275.17	SPDL1	spindle apparatus coiled-coil protein 1 [Source:HGNC Symbol;Acc:HGNC:26010]	0.37355371900826445	ENSP00000265295.4,ENSP00000429470.1,ENSP00000422352.1,ENSP00000425922.1,ENSP00000427510.1,ENSP00000421598.1,ENSP00000423687.1,ENSP00000425357.1,ENSP00000427197.1,ENSP00000426965.1,ENSP00000486653.1	11	35	25	25	0.0	15147130175.29476	0.322491250417411	-0.193044834867886	-0.449182390130399	-0.268565648155827	-0.778291867447422	-0.91447081426907	0.202501326418915	0.19002599916049	0.269286220570786	0.531387806854808	-0.350281345942198	-0.0681624385489421	0.00441356654987946	-0.145685535594115	-0.153240661455687	0.492230858268658	34	35	35	35	34	35	35	35	35	35	35	35	34	35	35	35	35
ENSP00000378394.3	ENSG00000197746.15	PSAP	prosaposin [Source:HGNC Symbol;Acc:HGNC:9498]	0.5286259541984732	ENSP00000378394.3,ENSP00000488331.1	2	206	36	36	0.0	197490194283.52628	0.491629847516618	-0.279997888363659	-0.63605900355719	-0.403944174802181	0.880981031701301	0.656620882495759	-0.305107169441955	-0.217643813648341	-0.459121468748399	-0.51726264997706	-0.191888995934733	0.00316738463414445	1.9296560656234	1.63513183942002	0.122326074405159	-0.108898336431611	185	205	199	201	196	201	202	202	201	196	199	201	196	202	202	203	205
ENSP00000252999.3	ENSG00000130702.15	LAMA5	laminin subunit alpha 5 [Source:HGNC Symbol;Acc:HGNC:6485]	0.14235453315290933	ENSP00000252999.3	1	46	39	39	0.0	29613588309.69336	-0.0433858791258164	0.772118702008862	0.0277600919962682	-0.270877402567876	0.490806269575857	1.28168298329992	-0.217859672344618	-0.168725612576896	0.332928079829696	0.120711595611961	-0.161569867203555	-0.316010041510561	0.36070218620537	0.414480658176235	-0.270081822598664	-0.307916688910207	45	46	45	45	45	45	45	46	45	45	45	45	45	45	45	46	46
ENSP00000300086.4	ENSG00000166848.7	TERF2IP	TERF2 interacting protein [Source:HGNC Symbol;Acc:HGNC:19246]	0.518796992481203	ENSP00000300086.4,ENSP00000499565.1,ENSP00000454399.1	3	42	26	26	0.0	15520673814.35913	1.03434571805382	0.339915502613013	-0.154932444593791	0.298750588309502	0.212314661390902	0.0886817625097054	0.0538457920506366	-0.00359729229651329	-0.289392635169014	-0.121469388599817	-0.0108507793627961	0.40856337931187	0.0589430668886335	-0.177625023549812	-0.346074650338622	-0.228662620250309	41	42	42	42	42	42	42	42	42	42	41	42	41	42	42	42	42
ENSP00000300030.3	ENSG00000166797.11	CIAO2A	cytosolic iron-sulfur assembly component 2A [Source:HGNC Symbol;Acc:HGNC:26235]	0.28125	ENSP00000300030.3,ENSP00000369644.3,ENSP00000454079.1,ENSP00000452953.1	4	8	4	4	0.0	1504960018.8477376	0.635205850924088	0.0966968861127944	-0.0500538384443905	0.35722382839732	0.109284597676165	-0.0228619722254209	0.048242251862181	-0.102520021860387	-0.512537839607164	-0.468775928775828	0.0612528668072745	0.369492686683607	-0.0444335482708587	-0.0613804108454481	-0.311538632389436	-0.200583456395097	8	8	8	8	8	8	8	8	8	8	8	8	8	8	8	8	8
ENSP00000355467.3	ENSG00000143653.10	SCCPDH	saccharopine dehydrogenase (putative) [Source:HGNC Symbol;Acc:HGNC:24275]	0.5128205128205128	ENSP00000355467.3	1	20	15	15	0.0	11646605935.791574	-1.13834620932143	-0.647606898133358	0.687225475945039	0.386623917297394	0.632689078883766	0.904288957648514	-0.460606100817022	-0.361343575263398	-0.598907828450405	-0.72559993270638	0.247278942088272	-0.0449113973648618	-0.242785119431618	-0.250277732532563	0.324679109182222	0.2617606252925	18	20	18	19	19	19	19	20	19	20	18	19	19	20	19	19	20
ENSP00000356110.4	ENSG00000069275.13	NUCKS1	nuclear casein kinase and cyclin dependent kinase substrate 1 [Source:HGNC Symbol;Acc:HGNC:29923]	0.37448559670781895	ENSP00000356110.4	1	35	12	12	0.0	10190057837.002975	1.31848031123587	0.109036769715808	0.643944558421979	1.44563883109854	0.147111716421571	0.00971993068763766	-0.572024495198759	-0.0473612744563496	-0.670833604399489	-0.0119050411104551	-0.0156380576359254	1.16741560433237	-0.546090180029284	-0.70652954012427	-0.729719950884871	-0.0408704194142233	32	35	33	35	35	34	33	34	34	35	35	35	35	35	35	35	34
ENSP00000358159.2	ENSG00000112249.14	ASCC3	activating signal cointegrator 1 complex subunit 3 [Source:HGNC Symbol;Acc:HGNC:18697]	0.3455949137148047	ENSP00000358159.2,ENSP00000430769.1,ENSP00000320777.6,ENSP00000358139.2,ENSP00000320252.4	5	93	72	72	0.0	32558103438.210907	-0.751372396207529	0.176946994988428	0.521419513855681	-0.269675987223835	-0.593695227954834	-0.0149140586792367	0.10094472961352	0.37783458716439	0.0927840901363268	-0.0427428802343943	0.0216687064001313	-0.151449285121588	-0.0384554080801278	0.133843651351199	0.0434439329789598	-0.317344841183814	87	91	89	91	90	91	90	92	90	92	90	91	89	92	90	91	93
ENSP00000260356.5	ENSG00000137801.11	THBS1	thrombospondin 1 [Source:HGNC Symbol;Acc:HGNC:11785]	0.4008547008547009	ENSP00000260356.5,ENSP00000380720.2	2	59	43	41	0.0	28853222011.50354	-1.05113367955302	-0.771645968675586	-0.26182309501733	-0.472139198988209	-0.826416302449484	-0.911144029647096	-0.818806165116083	-0.602092987853735	0.675297834322627	0.71168032945154	0.427187965948278	0.391587101380724	0.497514137100856	0.581143362647916	0.598251150856242	1.03731084905621	54	55	54	54	54	54	54	54	54	54	54	54	54	54	54	54	55
ENSP00000427900.1	ENSG00000197892.13	KIF13B	kinesin family member 13B [Source:HGNC Symbol;Acc:HGNC:14405]	0.3187294633077766	ENSP00000427900.1,ENSP00000429201.1,ENSP00000429027.1	3	71	52	40	0.0	14619382044.015808	-0.385586011090731	0.103104512543994	-0.39817641146715	-0.715463977155499	1.4673737398647	2.05501371488911	0.200283314279283	0.315546079713108	0.317609531682661	0.0742190093238717	-0.0139597922039201	-0.252379732990224	-0.769911333501489	-0.644036045767283	0.0766843284468699	-0.253650706792613	55	56	55	56	55	55	55	56	55	56	55	55	55	55	55	55	56
ENSP00000374212.2	ENSG00000183495.14	EP400	E1A binding protein p400 [Source:HGNC Symbol;Acc:HGNC:11958]	0.15497918667947486	ENSP00000374212.2,ENSP00000333602.5,ENSP00000331737.5,ENSP00000330620.7	4	35	32	32	0.0	2675923870.30485	-0.695220903961719	-0.0834290958651556	0.464358568582553	-0.156998925791409	-0.408446760388032	-0.00569706612445398	-0.18390146701195	-0.000782882663013851	0.21230576652591	-0.00771935802744661	0.503016096902086	0.211878687794789	0.272760266493862	0.261498201225421	0.120775770268422	-0.229440062790156	34	35	34	34	34	34	34	34	34	34	34	34	34	34	34	34	35
ENSP00000314067.3	ENSG00000180370.10	PAK2	p21 (RAC1) activated kinase 2 [Source:HGNC Symbol;Acc:HGNC:8591]	0.7022900763358778	ENSP00000500730.1,ENSP00000500353.1,ENSP00000314067.3,ENSP00000402927.1,ENSP00000405642.1	5	134	39	31	0.0	28069461016.808086	0.457440952634201	0.174395531438566	0.432450269325428	0.687566773234845	-0.201557812120881	-0.247960873951637	-0.652490403692645	-0.59298763263047	0.048728070358047	0.100476984268506	-0.395627523545474	-0.330747550302519	-0.151135839143939	-0.198254935591626	-0.0111342810341384	0.296593166536907	104	109	106	108	106	107	107	108	106	108	106	108	104	108	106	107	109
ENSP00000338607.3	ENSG00000130193.8	THEM6	thioesterase superfamily member 6 [Source:HGNC Symbol;Acc:HGNC:29656]	0.5096153846153846	ENSP00000338607.3,ENSP00000427970.1	2	38	15	15	0.0	44480951407.875084	-0.129686634737632	0.102871602672086	0.157266613176479	0.173022864876122	0.765336640094412	0.9133107806156	-0.399551443365375	-0.407351419125458	-0.295519232456613	-0.271638617398998	0.230642816730775	0.166343550424477	0.540858810628799	0.598076010409628	-0.23287180231241	-0.464975395514833	37	38	37	37	37	37	37	37	37	37	37	37	37	37	37	37	38
ENSP00000245934.7	ENSG00000125755.19	SYMPK	symplekin [Source:HGNC Symbol;Acc:HGNC:22935]	0.47095761381475665	ENSP00000245934.7,ENSP00000479480.1,ENSP00000478599.1,ENSP00000470957.1,ENSP00000473136.1,ENSP00000469296.1,ENSP00000471694.1,ENSP00000471770.1,ENSP00000470977.1	9	82	56	56	0.0	15647168766.50065	-0.485383355095174	0.175026849197995	0.291611815392682	0.184560074882147	-0.512948525668593	-0.215302336200891	-0.163232424700876	-0.0272809072797946	-0.1214783263617	-0.237307094884529	0.36934335861696	0.109281625706902	0.00778396220432942	0.156821937001894	0.186964565677392	-0.103275618018495	77	82	79	80	80	80	81	81	80	81	77	80	78	81	80	80	82
ENSP00000312506.5	ENSG00000173546.7	CSPG4	chondroitin sulfate proteoglycan 4 [Source:HGNC Symbol;Acc:HGNC:2466]	0.06761412575366063	ENSP00000312506.5	1	11	10	10	0.0	1879640680.5394287	2.14282975440464	2.04772038731228	-0.0919117674723866	-0.0968295183149319	-0.0421761202694939	-0.170570993811113	-0.307344334815795	-0.287441104992752	0.521133636913596	0.386400868780448	-0.125818749228589	-0.237511006929383	-0.160527138596648	-0.186620864977561	0.0424740633440344	0.280547096998659	11	11	11	11	11	11	11	11	11	11	11	11	11	11	11	11	11
ENSP00000391490.2	ENSG00000106541.12	AGR2	anterior gradient 2, protein disulphide isomerase family member [Source:HGNC Symbol;Acc:HGNC:328]	0.7314285714285714	ENSP00000391490.2,ENSP00000414806.1,ENSP00000386025.1,ENSP00000411969.1	4	295	18	16	0.0	338973091503.6016	0.187520197168526	-0.0827165494299402	0.807844219377741	0.956122614260264	3.92543492056766	3.56554232454622	-0.259473706689139	-0.273086315327182	-0.275598332976685	-0.143366153347787	-0.256004913316737	-0.354003572604649	-0.263728131603673	-0.237118520017486	0.47586099299281	-0.193101483396124	159	256	230	258	208	260	255	241	238	233	234	243	230	253	241	258	243
ENSP00000360782.3	ENSG00000165688.12	PMPCA	peptidase, mitochondrial processing subunit alpha [Source:HGNC Symbol;Acc:HGNC:18667]	0.5047619047619047	ENSP00000360782.3,ENSP00000416702.2,ENSP00000408393.1	3	60	27	27	0.0	23446682225.510742	-0.661736097790666	-0.637215502475963	-0.180949516164488	-0.105317740182132	0.276192788280957	0.306197811314167	-0.165407773079622	-0.159817924286266	0.266985601702141	0.211722510523349	0.0756887501990047	-0.0753267227882102	0.75103315316347	0.79046955060485	-0.0874014704693789	-0.0875565183439235	54	58	57	57	56	57	57	58	56	58	56	58	55	59	56	58	60
ENSP00000394071.2	ENSG00000203879.12	GDI1	GDP dissociation inhibitor 1 [Source:HGNC Symbol;Acc:HGNC:4226]	0.7248322147651006	ENSP00000394071.2,ENSP00000486715.1,ENSP00000416195.1	3	201	46	32	0.0	51187580099.92716	-0.757941842929	-0.586751812942807	0.915239441209661	0.934540856877847	0.501278614054236	0.711237411809687	-0.0804760459073321	-0.0444995925508618	0.341869222281514	0.23812410065612	-0.191075513451818	-0.437665500849585	-0.966368513968565	-0.870390408399553	0.0250971640906865	0.188367689236537	84	95	84	92	90	92	91	92	88	92	88	92	87	92	90	92	95
ENSP00000360821.3	ENSG00000130560.9	UBAC1	UBA domain containing 1 [Source:HGNC Symbol;Acc:HGNC:30221]	0.5012345679012346	ENSP00000360821.3	1	32	23	23	0.0	5291282916.301433	0.93668706060032	0.170919304389051	-0.571017979688382	-0.211284912330301	0.582769343103509	0.341884352510936	0.1188085779898	0.0280846036328253	-0.137934460128035	-0.01255854254154	-0.323561289239935	-0.116858647178388	-0.287057401527684	-0.366588379747064	-0.147919919874695	0.0557248388401304	31	32	32	32	31	32	32	32	32	32	32	32	32	32	32	32	32
ENSP00000340989.4	ENSG00000175793.12	SFN	stratifin [Source:HGNC Symbol;Acc:HGNC:10773]	0.7056451612903226	ENSP00000340989.4	1	355	29	24	0.0	743965980384.6403	1.72645049652878	0.746445650422243	-0.172781652210552	0.243109756922697	0.141400798709506	-0.0873661379501129	0.408618452564478	0.517533896804728	-0.921781369464066	-0.870477495422983	0.175537742087929	0.464864773954742	-0.187741504608783	-0.30823714420718	-0.328214142398188	-0.259294255305499	215	233	231	232	231	231	228	232	231	229	217	231	227	232	231	231	233
ENSP00000342778.4	ENSG00000115241.11	PPM1G	protein phosphatase, Mg2+/Mn2+ dependent 1G [Source:HGNC Symbol;Acc:HGNC:9278]	0.5183150183150184	ENSP00000342778.4	1	125	32	32	0.0	59669532855.667076	-6.12876302081844e-05	-0.236717319598232	-0.338845141803805	-0.205461425783728	0.478528259297714	0.369784647032857	0.177420513426432	0.16377954286874	-0.461198758535787	-0.320592503016432	-0.167155691886226	-0.0150539761129824	0.232256911722589	0.065128642847764	-0.290985560953729	-0.0745032463946886	107	122	114	122	110	121	114	124	116	121	112	122	112	124	117	122	123
ENSP00000315397.6	ENSG00000102738.8	MRPS31	mitochondrial ribosomal protein S31 [Source:HGNC Symbol;Acc:HGNC:16632]	0.5139240506329114	ENSP00000315397.6	1	41	18	18	0.0	13969089231.84794	0.208758773894338	-0.138066837841982	-0.148164325359052	0.122271192689571	0.0629848172282546	-0.209759218529557	-0.027988368383415	0.00604994017747451	-0.120733651685391	-0.0469680057384574	0.0386727183415196	0.238653485372362	0.283929735310424	0.146286005700215	-0.137945799606722	-0.0149289416746834	37	41	39	39	38	39	39	39	38	39	37	39	38	39	39	39	41
ENSP00000055077.3	ENSG00000049541.11	RFC2	replication factor C subunit 2 [Source:HGNC Symbol;Acc:HGNC:9970]	0.6440677966101694	ENSP00000275627.3,ENSP00000055077.3,ENSP00000479768.1,ENSP00000420404.1,ENSP00000420513.1,ENSP00000419341.1,ENSP00000418899.1,ENSP00000420392.2,ENSP00000420731.1,ENSP00000419827.1,ENSP00000419320.1	11	52	30	30	0.0	24518964211.37541	0.5118371106525	0.0870773113184127	-0.0193138937842052	0.176035426826174	-0.453317163568108	-0.561633809803354	-0.183781238843336	-0.210920860151322	0.099626306720543	0.0628514306942778	-0.0871502735803187	0.0106106342919965	-0.0383198735193941	-0.0489004108142641	0.00489703992644586	0.15129142155915	51	52	52	52	52	52	52	52	51	52	52	52	52	52	52	52	52
ENSP00000354201.5	ENSG00000159202.18	UBE2Z	ubiquitin conjugating enzyme E2 Z [Source:HGNC Symbol;Acc:HGNC:25847]	0.2937853107344633	ENSP00000354201.5,ENSP00000425398.1,ENSP00000461147.1,ENSP00000460759.1,ENSP00000424543.1,ENSP00000459473.1	6	30	19	19	0.0	6896403832.499797	0.615515880533263	0.0380265659582841	0.211767682428287	0.440889971527919	-0.0616068224808939	-0.235428300780368	-0.256975062222129	-0.307457848918923	-0.0481213147016124	0.0379302403479018	-0.0989449622036052	0.0141621562598129	-0.20213767998125	-0.230871277392557	0.329954126642685	0.545051734896412	30	30	30	30	30	30	30	30	30	30	30	30	30	30	30	30	30
ENSP00000261601.6	ENSG00000101557.15	USP14	ubiquitin specific peptidase 14 [Source:HGNC Symbol;Acc:HGNC:12612]	0.6275303643724697	ENSP00000464447.1,ENSP00000261601.6,ENSP00000383125.3,ENSP00000373083.2	4	144	47	46	0.0	97989936310.2303	0.105812283649438	0.226483846164924	-0.805510766389335	-0.815342865691132	-0.296084924938646	-0.219748428563008	0.469233809234492	0.561384849001165	-0.105334991205122	-0.0660426596756105	0.426003782012596	0.283875380498573	-0.278879453433244	-0.231412621524621	-0.225659313834905	0.0263409235052441	129	142	139	141	136	139	136	141	139	141	131	140	138	141	140	140	142
ENSP00000355777.5	ENSG00000182827.9	ACBD3	acyl-CoA binding domain containing 3 [Source:HGNC Symbol;Acc:HGNC:15453]	0.4696969696969697	ENSP00000355777.5	1	54	22	22	0.0	15116836936.81836	0.516222831328687	0.0460002998241444	0.25159743238225	0.403732321800875	0.0708824040213272	-0.00139230639523458	-0.106736638650192	-0.153643615983395	-0.377073627498854	-0.168541034735662	-0.0967580718022454	0.103509874873344	-0.1720002569818	-0.226294671150331	-0.192914305342835	-0.0281819195977926	53	54	53	54	53	54	54	54	54	54	54	54	53	54	54	54	54
ENSP00000448220.1	ENSG00000170477.13	KRT4	keratin 4 [Source:HGNC Symbol;Acc:HGNC:6441]	0.6173076923076923	ENSP00000448220.1,ENSP00000448207.1,ENSP00000449755.1,ENSP00000447320.1	4	222	37	25	0.0	34869146611.269554	1.73567738249789	1.14212818271956	-0.46097291157851	-0.502577150141539	1.95261463896418	1.91521154603558	1.1319884579453	1.23403457450569	-0.426960619299011	-0.248273625603042	-0.385605187830087	-0.529035038357726	-0.430031523830769	-0.339713277183801	1.26704506466895	-0.390494725431344	42	52	51	51	45	51	51	51	51	51	51	50	50	51	47	51	52
ENSP00000362268.2	ENSG00000155008.16	APOOL	apolipoprotein O like [Source:HGNC Symbol;Acc:HGNC:24009]	0.4291044776119403	ENSP00000362268.2	1	18	13	13	0.0	8432367439.843445	-0.438519650084695	-0.0517623090737844	0.0756423910059834	-0.063949386819683	-0.0526985947709702	0.0203251456478615	0.0696684044836058	-0.119033290888058	-0.0642834074312688	-0.143680706556506	0.475600577011196	0.268546240579385	0.310438710927753	0.329860957103898	0.401194791861419	0.253475927965072	18	18	18	18	18	18	18	18	18	18	18	18	18	18	18	18	18
ENSP00000216129.6	ENSG00000100304.13	TTLL12	tubulin tyrosine ligase like 12 [Source:HGNC Symbol;Acc:HGNC:28974]	0.6211180124223602	ENSP00000216129.6,ENSP00000476297.1	2	108	42	42	0.0	26940045628.645386	-0.369139784625531	-0.289954113982696	0.575969634687699	0.563133455417749	0.296481468460003	0.34255794452816	-0.00128706014311675	0.0181391162934084	-0.361668148774765	-0.405769606980144	-0.0995507638562039	-0.190079702134672	0.968962906217709	0.910819933662475	-0.047160848723653	-0.199790692230797	99	108	100	104	104	105	104	106	104	105	102	105	100	104	104	104	108
ENSP00000354742.4	ENSG00000198700.10	IPO9	importin 9 [Source:HGNC Symbol;Acc:HGNC:19425]	0.3448607108549472	ENSP00000354742.4	1	63	32	32	0.0	17487047041.854656	-0.681284939604669	0.134058805582641	0.695339330009188	0.290708569460573	-0.446043968841718	0.0150625350023041	-0.289599510001583	-0.209888181406798	0.166628311891522	0.0644186840660703	0.189453707085267	0.0106517205686067	-0.121991736296414	0.0302084439286219	-0.212914318526913	-0.312374964195596	59	63	61	63	62	63	62	63	60	63	62	63	62	63	62	63	63
ENSP00000363642.4	ENSG00000165733.8	BMS1	BMS1 ribosome biogenesis factor [Source:HGNC Symbol;Acc:HGNC:23505]	0.18252730109204368	ENSP00000363642.4	1	28	21	21	0.0	14468590025.912577	-0.762949970822648	0.123510739847828	0.0900283762968472	-0.339304084327999	-0.308855062403625	0.137200098195613	0.050679047892741	0.421938354483331	-0.759702309878652	-0.168708633957963	0.230499751611255	0.39149666679692	-0.0117611029352558	0.103317905598018	-0.271365959864351	-0.060209692673566	25	28	27	27	26	27	27	27	27	27	25	27	26	27	27	27	28
ENSP00000465759.2	ENSG00000099821.14	POLRMT	RNA polymerase mitochondrial [Source:HGNC Symbol;Acc:HGNC:9200]	0.27967479674796747	ENSP00000465759.2,ENSP00000466504.4,ENSP00000468658.2	3	37	28	28	0.0	3550801261.791178	-0.457713533970432	0.148929872750588	0.124964616649187	-0.268913910640121	-0.318308032660698	-0.212449884858552	-0.0100936004129899	0.0275581951143149	0.0745220472832351	-0.0462969381026834	0.711817740343416	0.393446337816996	1.06875600699024	1.22963189573666	0.697813571958596	-0.202083452100724	35	37	36	36	35	35	36	36	36	36	36	36	36	36	36	36	37
ENSP00000477507.1	ENSG00000170468.8	RIOX1	ribosomal oxygenase 1 [Source:HGNC Symbol;Acc:HGNC:20968]	0.3712948517940718	ENSP00000477507.1	1	24	19	19	0.0	4429709216.779541	-0.035844312639945	0.0630691386620965	0.463775108151052	0.505799342077995	-0.135242371752201	-0.160648460514135	-0.0553580027253346	-0.0944141553239586	0.173333890887911	0.169214364124363	-0.405972090709909	-0.539760942326247	0.51215671122291	0.499027290785305	0.171403920102	0.24989334615994	21	24	21	23	22	23	23	23	22	23	22	23	21	23	23	23	24
ENSP00000262430.4	ENSG00000103150.7	MLYCD	malonyl-CoA decarboxylase [Source:HGNC Symbol;Acc:HGNC:7150]	0.33874239350912777	ENSP00000262430.4,ENSP00000484042.1,ENSP00000477143.1,ENSP00000476300.1	4	18	13	13	0.0	3757607809.645508	0.0126652027070975	0.536082908609998	-0.208218419344805	-0.321762906286048	0.411023071961496	0.657659754099402	0.575298235815171	0.620137656839341	-0.37661213501312	-0.394969096219589	-0.267634286875111	-0.438834927368022	-0.0634470910538818	0.0858404544488032	0.205620356447391	-0.462007477048571	18	18	18	18	18	18	18	18	18	18	18	18	18	18	18	18	18
ENSP00000299529.6	ENSG00000166426.8	CRABP1	cellular retinoic acid binding protein 1 [Source:HGNC Symbol;Acc:HGNC:2338]	0.7883211678832117	ENSP00000299529.6,ENSP00000385978.1	2	59	13	12	0.0	67463996837.26322	0.111160120112894	0.13736350689856	-0.0647443170004189	-0.0998344688930208	-0.145196844752751	-0.105902222878193	0.0210133281509286	-0.0803039589938752	-0.0878125041242726	-0.0229644545819925	0.868169874085785	0.854531874083206	3.24748056348018	3.25112278426934	-0.256273951287299	-0.109517265022729	37	56	53	55	50	54	54	56	53	55	47	54	49	56	54	46	56
ENSP00000354720.5	ENSG00000108055.11	SMC3	structural maintenance of chromosomes 3 [Source:HGNC Symbol;Acc:HGNC:2468]	0.5414954806902219	ENSP00000354720.5	1	123	72	72	0.0	19659693462.632366	-0.545074325982123	0.0400719304694421	0.387758835166093	0.319499401296609	0.159135326176352	0.303741439189736	-0.13035006485656	0.0374714949395916	-1.0826864502623	-0.0300015808970047	0.176591318645555	0.505472145918375	-0.971012492998891	-0.989524298431518	-0.100079333912706	0.322329810141468	115	121	120	123	121	123	121	122	123	123	120	123	120	123	118	123	123
ENSP00000309968.3	ENSG00000151694.14	ADAM17	ADAM metallopeptidase domain 17 [Source:HGNC Symbol;Acc:HGNC:195]	0.33737864077669905	ENSP00000309968.3,ENSP00000480552.1,ENSP00000497407.1	3	32	24	24	0.0	6861110110.995442	-0.229526052205448	-0.118963663998252	-0.18296232095335	-0.124938794613517	0.105221799010903	0.0702238534034301	0.227847562890657	0.156051650123644	-0.367343823554156	-0.363539322877588	0.0410455900945514	0.0123548982940367	0.180020256571997	0.169220188819097	0.0449991735862127	-0.136418982678632	30	32	30	31	31	32	31	32	31	32	31	31	31	32	31	31	32
ENSP00000366902.4	ENSG00000204859.13	ZBTB48	zinc finger and BTB domain containing 48 [Source:HGNC Symbol;Acc:HGNC:4930]	0.030523255813953487	ENSP00000366902.4,ENSP00000466390.1	2	2	2	2	0.0	189699295.12963867	-0.0565286973988606	-0.22010068693089	0.0445906907012441	0.284496590759383	0.0425661978104279	0.0753792823359358	0.0180541123456806	0.0177890232085876	0.107265531815022	0.195832058753687	-0.19167584523348	-0.111530577500522	0.284517487986428	0.224971378184145	0.0454126819441143	0.23668819559555	2	2	2	2	2	2	2	2	2	2	2	2	2	2	2	2	2
ENSP00000369682.3	ENSG00000125901.6	MRPS26	mitochondrial ribosomal protein S26 [Source:HGNC Symbol;Acc:HGNC:14045]	0.44390243902439025	ENSP00000369682.3	1	36	19	19	0.0	34150341005.83968	0.588342744531284	-0.110072986354729	-0.338565084944054	0.0546831581521676	0.19878633610544	-0.104718291882705	0.0324112683242834	0.0188475593352138	-0.155058864629943	-0.0310057688820438	-0.10212002833676	0.191568115183381	0.426294079550066	0.236034955670238	-0.220516105746817	-0.0907553911838486	35	36	35	35	35	36	35	36	35	36	35	36	35	36	36	36	36
ENSP00000362153.3	ENSG00000134697.13	GNL2	G protein nucleolar 2 [Source:HGNC Symbol;Acc:HGNC:29925]	0.34199726402188785	ENSP00000362153.3,ENSP00000441288.2	2	49	34	34	0.0	15292792668.230753	-0.266831511682287	-0.192657893477658	-0.0488433326678672	-0.120842010803324	-0.797003902827287	-0.213207023359995	0.313004895285459	0.389313727338887	-0.267672955760787	-0.0393210645982096	0.0987531942210396	-0.0880775363751578	0.258608035142214	0.0745308412075651	0.074366199832685	0.140704371858869	47	49	49	49	49	49	49	49	49	49	49	49	47	49	49	49	49
ENSP00000472469.1	ENSG00000233927.5	RPS28	ribosomal protein S28 [Source:HGNC Symbol;Acc:HGNC:10418]	0.5797101449275363	ENSP00000472469.1	1	116	10	10	0.0	223068354187.1075	0.561626125340238	-0.0632361263489623	-0.412437261104059	-0.00494252858470823	0.190966322946992	-0.223530238528127	0.165854611082687	0.185436581066508	0.0707025817078684	0.148329352951577	-0.155256466814761	0.159791303335302	-0.0449227990764518	-0.188323787326102	-0.279515551177687	0.0240053790572192	113	116	114	114	114	114	114	114	114	114	114	114	113	114	114	114	116
ENSP00000268933.3	ENSG00000049283.19	EPN3	epsin 3 [Source:HGNC Symbol;Acc:HGNC:18235]	0.3924050632911392	ENSP00000268933.3,ENSP00000460911.1,ENSP00000421933.1,ENSP00000426762.1,ENSP00000422682.1,ENSP00000421936.1,ENSP00000422201.1,ENSP00000422601.1,ENSP00000421515.1	9	31	19	15	0.0	3529132278.6009116	0.87215373824275	0.0619002644769671	0.361576697353876	0.67312081079382	0.520303837498903	0.257549399775823	-0.130942724526073	-0.303001871374494	-0.736759204297091	-0.637491280830196	0.234454065020978	0.422329234974265	-0.196195064593037	-0.224745475705104	-0.713043225584299	-0.809037689597019	21	23	22	22	22	22	22	22	22	22	21	22	22	22	22	22	23
ENSP00000295770.2	ENSG00000163527.10	STT3B	STT3 oligosaccharyltransferase complex catalytic subunit B [Source:HGNC Symbol;Acc:HGNC:30611]	0.20702179176755447	ENSP00000295770.2	1	52	27	26	0.0	21989859657.12195	-0.904650938857886	-0.168915751092082	0.647460538871575	-0.195932690092187	-0.028360968290619	0.988388373298454	-0.255512636278898	0.0684882023541959	0.148334788067997	0.0759613553706471	-0.141356139770313	-0.112713503852001	-0.172036897702013	-0.0803705167581743	0.594565532538763	0.26602768211984	48	48	49	49	49	49	49	49	49	49	49	49	49	49	49	49	49
ENSP00000263733.4	ENSG00000116199.12	FAM20B	FAM20B glycosaminoglycan xylosylkinase [Source:HGNC Symbol;Acc:HGNC:23017]	0.42053789731051344	ENSP00000404005.1,ENSP00000263733.4	2	19	14	14	0.0	7944987126.961568	-0.0393141888560073	0.00418598561740513	-0.109063129373562	0.0217045094984858	-0.240633592539469	-0.102682684462005	0.161457960463274	0.175312414561883	0.0732548330304859	0.123507588447736	0.222213203867085	0.0995377948796783	0.0520296912049192	0.0675979390565971	-0.0900562060151557	-0.243275968910035	19	19	19	19	19	19	19	19	19	19	19	19	19	19	19	19	19
ENSP00000358147.2	ENSG00000151893.15	CACUL1	CDK2 associated cullin domain 1 [Source:HGNC Symbol;Acc:HGNC:23727]	0.37398373983739835	ENSP00000358147.2,ENSP00000431329.1	2	21	11	11	0.0	4102818347.540039	-0.0523548860422594	-0.407562910744157	-0.319981765190788	-0.109869019577046	0.617431431859708	0.369500255513046	0.0418920625640347	0.0637200674445086	-0.446932833917213	-0.349077980362623	-0.0782904076251505	-0.0360106318602949	0.00603425217149312	-0.0740970886174068	-0.168159875758775	0.0423519654202869	21	21	21	21	21	21	21	21	21	21	21	21	21	21	21	21	21
ENSP00000029410.5	ENSG00000027847.14	B4GALT7	beta-1,4-galactosyltransferase 7 [Source:HGNC Symbol;Acc:HGNC:930]	0.14984709480122324	ENSP00000029410.5,ENSP00000425591.1,ENSP00000423868.1	3	8	6	6	0.0	1690978448.0974324	0.187026955068091	0.404743832563939	0.00718117607163915	-0.038227938988082	-0.0699361458214338	0.0323098936322292	0.151029890019247	-0.0322536941757647	0.121993275447213	-0.135485945902899	-0.197249420838466	-0.438541419362465	0.233808921126504	0.0481335813374919	0.357147826622122	0.0264458290456258	8	8	8	8	8	8	8	8	8	8	8	8	8	8	8	8	8
ENSP00000309714.5	ENSG00000174705.13	SH3PXD2B	SH3 and PX domains 2B [Source:HGNC Symbol;Acc:HGNC:29242]	0.4950603732162459	ENSP00000309714.5,ENSP00000490082.1,ENSP00000430890.1,ENSP00000508599.1	4	62	44	42	0.0	143990405483.51645	-0.506082664933295	-0.389630314973061	-0.553033860904352	-0.561750468221602	-0.541471183514304	-0.685203958433322	0.212462778595672	0.215305645356651	0.278063389674283	0.0767453425761522	1.77185420875477	1.61077447036722	0.619246356661399	0.70689442658195	-0.100249178578849	-0.465678522819386	55	59	58	58	58	58	58	58	58	58	55	58	58	58	58	58	59
ENSP00000301522.2	ENSG00000167815.12	PRDX2	peroxiredoxin 2 [Source:HGNC Symbol;Acc:HGNC:9353]	0.702020202020202	ENSP00000334063.5,ENSP00000301522.2	2	256	19	17	0.0	872105520358.5355	0.121730115810082	-0.128554353798463	0.470416417480629	0.762318304593455	-0.192718994208234	-0.22183587991502	-0.0612325072585609	-0.033704033666754	-0.342469062450874	-0.362784429474927	0.41206695083511	0.485730912268474	0.507676533176763	0.459273377384857	-0.284244138747241	-0.233702287708966	226	230	226	229	227	230	229	230	226	229	226	228	227	230	228	229	230
ENSP00000261708.4	ENSG00000108651.10	UTP6	UTP6 small subunit processome component [Source:HGNC Symbol;Acc:HGNC:18279]	0.4438860971524288	ENSP00000261708.4	1	45	29	29	0.0	10008774718.829062	-0.604416026224094	0.00377856336782134	-0.0217342623753316	-0.259286149608117	-0.337302012064717	-0.000551642879401015	-0.0144598031797347	0.0610999489267527	0.0622399219053342	-0.105411869458842	0.776093667176021	0.464734053855567	0.552926449697225	0.805004549032866	0.34933205835781	-0.0183381427414924	43	45	43	43	43	43	43	43	43	43	43	43	43	43	43	43	45
ENSP00000329040.5	ENSG00000185442.13	FAM174B	family with sequence similarity 174 member B [Source:HGNC Symbol;Acc:HGNC:34339]	0.06289308176100629	ENSP00000329040.5	1	1	1	1	0.0	1538560583.352539	1.03823755885499	0.161595644732576	0.160862488713666	0.389875481578335	-0.437278062533439	-0.842571331845228	0.976562701755945	0.834857879349563	-0.617970435812936	-0.7147243380321	-0.299637508661597	-0.0952574727912019	-0.188038232777873	-0.176530974668996	-0.591359281093517	-0.576899144706982	1	1	1	1	1	1	1	1	1	1	1	1	1	1	1	1	1
ENSP00000265395.2	ENSG00000106049.9	HIBADH	3-hydroxyisobutyrate dehydrogenase [Source:HGNC Symbol;Acc:HGNC:4907]	0.4226190476190476	ENSP00000265395.2,ENSP00000390205.1	2	42	20	20	0.0	16548001824.254028	0.638291082579705	-0.046242285598102	-0.776735569010405	-0.58636639792452	0.209869408333154	0.0797537963112731	0.193025775549208	0.15534764653377	-0.794568379908679	-0.809855987772289	-0.351438491866819	-0.100617856210425	-0.00269049054821746	-0.0772323014241945	0.218599455577678	0.327527357031881	42	42	42	42	42	42	42	42	42	42	42	42	42	42	42	42	42
ENSP00000299138.7	ENSG00000069329.18	VPS35	VPS35 retromer complex component [Source:HGNC Symbol;Acc:HGNC:13487]	0.4937185929648241	ENSP00000299138.7,ENSP00000497702.1,ENSP00000461469.1,ENSP00000491212.1	4	125	40	40	0.0	40755576573.93856	-0.701382755906554	-0.297913895916447	0.184963752426085	0.134015592596377	0.346734572343036	0.644754902250392	-0.0302406074455419	0.00696895501353278	-0.101482866313663	-0.187754159023932	0.00510277793883684	-0.189432305437157	0.112178302940986	0.239004482245576	0.118434067304243	-0.0673101322270719	115	125	116	124	116	124	120	125	120	124	116	124	115	124	119	123	125
ENSP00000259253.6	ENSG00000136731.13	UGGT1	UDP-glucose glycoprotein glucosyltransferase 1 [Source:HGNC Symbol;Acc:HGNC:15663]	0.5543408360128618	ENSP00000259253.6,ENSP00000400426.1,ENSP00000392701.1,ENSP00000389441.1	4	126	74	72	0.0	26337258263.65039	-0.288335263605706	0.805576025523437	0.453990405029663	0.188824694172807	-0.523263117379266	-0.309405367816672	-0.0537090923169039	0.0253681303369468	-0.0813455867542281	-0.248477250663691	0.170220702360748	-0.102359577028691	0.00217896892973979	0.196445504322508	0.173892383943222	-0.150317801166048	119	123	121	122	121	121	122	122	121	121	119	121	121	122	121	121	123
ENSP00000227471.3	ENSG00000110057.8	UNC93B1	unc-93 homolog B1, TLR signaling regulator [Source:HGNC Symbol;Acc:HGNC:13481]	0.09882747068676717	ENSP00000227471.3,ENSP00000437195.1,ENSP00000434294.1	3	10	5	5	0.0	2246803510.1347656	-0.617615908581594	0.134488209765029	0.0306218324755383	-0.541465413460228	-0.00914161550885639	0.691965308300027	0.0533169224288628	0.373865716080442	-0.513687009983322	-0.49709845087899	0.39469654482863	0.316585357482941	1.54192163356224	1.69449915981766	0.0113846050738307	-0.537279329069649	9	10	9	9	9	9	9	9	9	9	9	9	9	9	9	9	10
ENSP00000346762.3	ENSG00000197157.11	SND1	staphylococcal nuclease and tudor domain containing 1 [Source:HGNC Symbol;Acc:HGNC:30646]	0.6307692307692307	ENSP00000346762.3,ENSP00000419327.1	2	219	67	67	0.0	186677402268.75632	-0.466823429958334	0.0121554776752157	0.120402776112363	-0.0803108403469732	-0.167389109226749	0.053861747308769	0.0348227258896152	0.0947736981655645	0.0672583872012922	-0.0266062794423982	-0.00571731554873267	-0.163855504210165	0.251419387609492	0.355697550575723	0.383494462430706	0.0845637745547867	211	218	217	216	216	217	216	216	217	217	217	217	214	217	217	217	219
ENSP00000265069.8	ENSG00000056097.16	ZFR	zinc finger RNA binding protein [Source:HGNC Symbol;Acc:HGNC:17277]	0.4180633147113594	ENSP00000265069.8,ENSP00000422300.1	2	66	44	44	0.0	13361597767.416288	-0.316930268898874	0.0409683410805473	0.0746699675494851	-0.0123423263649549	-0.00284331712324581	0.136165517693964	-0.15224741224068	-0.0949872137529608	0.0257072872612909	-0.0116640911157067	0.343729976586547	0.324411000215118	0.29391314830285	0.25998581007878	0.0744554868387084	-0.0802854462616409	61	66	61	62	62	62	62	63	62	63	62	62	62	63	62	63	66
ENSP00000259467.4	ENSG00000136940.14	PDCL	phosducin like [Source:HGNC Symbol;Acc:HGNC:8770]	0.2558139534883721	ENSP00000397984.1,ENSP00000259467.4,ENSP00000377826.3	3	15	7	7	0.0	7748912787.3445635	0.395904686751674	-0.0676642146568076	-0.296694652079705	-0.0740418431520586	0.363259726554416	0.0501694527495289	-0.185281371473057	-0.373318266898378	0.17750157320334	0.271557210217606	-0.0246354578565153	0.135130637692231	-0.149053793896109	-0.306378306951105	0.110844283723758	0.210336468186362	14	15	14	15	14	15	14	15	14	15	14	15	14	15	14	15	15
ENSP00000203001.2	ENSG00000089195.15	TRMT6	tRNA methyltransferase 6 non-catalytic subunit [Source:HGNC Symbol;Acc:HGNC:20900]	0.5311871227364185	ENSP00000203001.2,ENSP00000392070.2	2	45	29	29	0.0	9483163152.629969	0.148772916153245	0.459026938293875	0.169441578461283	0.225036602306364	-0.262573396422817	-0.228090330822607	0.0489639626455496	0.0974305253319407	0.00216392958119016	-0.0524564025400034	-0.0880703800180882	-0.223672664425603	0.245938984109221	0.235760630174536	-0.228897349693678	-0.143440910179016	43	45	44	44	44	44	44	43	44	44	44	44	44	44	44	44	45
ENSP00000305995.3	ENSG00000170950.6	PGK2	phosphoglycerate kinase 2 [Source:HGNC Symbol;Acc:HGNC:8898]	0.2158273381294964	ENSP00000305995.3	1	127	9	4	0.0	2364240098.6578774	-0.234383592364726	-0.294208399393383	0.268275036827956	0.298707385004876	0.144938197448938	-0.00476162139374914	-0.0135699926451096	0.0458771883383271	0.0710929278780643	-0.0291987491241246	-0.119411567525773	-0.324424058099096	0.286993338092478	0.407412544001506	0.180267692435311	0.363899349665521	5	5	5	5	5	5	5	5	5	5	5	5	5	5	5	5	5
ENSP00000258654.8	ENSG00000136152.15	COG3	component of oligomeric golgi complex 3 [Source:HGNC Symbol;Acc:HGNC:18619]	0.4915458937198068	ENSP00000258654.8,ENSP00000481332.1,ENSP00000482221.1,ENSP00000477882.1	4	51	39	39	0.0	9291445653.955404	-0.0927726903283599	0.0676124529416029	0.880865156840785	0.889392083590741	0.518036419691137	0.730485521801121	0.0208821632841492	0.00209425082229586	-0.289625718664158	-0.348344843187654	-0.0152462626975769	-0.193333327154006	-0.369519219560831	-0.261865296434319	0.0477107610986085	-0.190748437536304	50	51	50	51	51	51	51	51	51	51	50	51	51	51	51	51	51
ENSP00000364150.3	ENSG00000119514.7	GALNT12	polypeptide N-acetylgalactosaminyltransferase 12 [Source:HGNC Symbol;Acc:HGNC:19877]	0.11187607573149742	ENSP00000364150.3	1	7	7	7	0.0	4202080821.481771	0.429220469567149	1.4208170664948	-0.187738357040156	-0.123088595047529	0.933441265342056	0.945269871902454	0.122559522960664	0.0291940957023584	-0.258491348016605	-0.335205059801504	-0.139299018821188	-0.150735744912931	-0.203924752319542	-0.185674422012397	0.659628497725684	-0.170851106710015	7	7	7	7	7	7	7	7	7	7	7	7	7	7	7	7	7
ENSP00000357727.3	ENSG00000163220.11	S100A9	S100 calcium binding protein A9 [Source:HGNC Symbol;Acc:HGNC:10499]	0.8070175438596491	ENSP00000357727.3	1	100	12	12	0.0	91392187757.46141	0.796212230638173	0.17796781455145	-0.282064250963523	-0.259559729865942	0.358229541697866	0.228762176311308	3.13413652718987	3.05615683840898	-0.330986903481724	-0.182020932050265	-0.325670388972387	-0.330806096096146	-0.244284669123775	-0.227096880101779	0.000672274240461235	-0.254489141244416	90	100	99	99	98	99	94	99	99	97	98	99	98	99	99	99	100
ENSP00000300107.3	ENSG00000166855.9	CLPX	caseinolytic mitochondrial matrix peptidase chaperone subunit X [Source:HGNC Symbol;Acc:HGNC:2088]	0.5497630331753555	ENSP00000300107.3,ENSP00000453461.1,ENSP00000452611.1	3	54	30	30	0.0	10417111243.409784	0.0742418257108781	-0.0347293232783157	0.155566945753431	0.275970038126124	-0.130065480620201	-0.161812807579473	0.0573209178813396	0.0397871770493783	-0.221497774190938	-0.21326355301632	0.281459655938715	0.264440982360448	0.253031934969326	0.328346897249746	-0.110440692706268	-0.213760522247139	54	54	54	54	54	54	54	54	54	54	54	54	54	54	54	54	54
ENSP00000297268.6	ENSG00000164692.19	COL1A2	collagen type I alpha 2 chain [Source:HGNC Symbol;Acc:HGNC:2198]	0.23792093704245973	ENSP00000297268.6	1	21	18	18	0.0	14044409432.976759	0.0704966298355103	-0.093399655276019	-0.0338504433664637	0.0676409119780264	0.0159337746107897	-0.0109959159358795	-0.220673283777904	-0.437462911115379	3.27711287582446	3.54364336809657	-0.145097083767155	-0.0723459666498325	-0.184229617274265	-0.150533599386755	-0.0578148722682457	0.117409700931177	16	21	21	21	21	21	21	21	16	21	21	17	21	21	21	21	21
ENSP00000203407.5	ENSG00000010256.11	UQCRC1	ubiquinol-cytochrome c reductase core protein 1 [Source:HGNC Symbol;Acc:HGNC:12585]	0.5916666666666667	ENSP00000203407.5	1	104	33	32	0.0	74974113950.60896	-0.0615419590388084	0.0500421935604125	0.364063905655724	0.372495478241401	-0.135574271387266	-0.175504919912113	-0.348310657082228	-0.388004524351435	-0.184933525703564	-0.212621353616351	0.174614651276546	-0.0423525232184492	0.251194735443739	0.362998038808358	-0.0347198636257842	-0.141930512063472	100	102	101	102	102	102	102	102	102	102	100	102	101	102	102	102	102
ENSP00000261597.4	ENSG00000080986.13	NDC80	NDC80 kinetochore complex component [Source:HGNC Symbol;Acc:HGNC:16909]	0.5607476635514018	ENSP00000261597.4,ENSP00000476919.1,ENSP00000461227.1	3	59	41	41	0.0	20074626067.884197	0.836020538435573	0.321362545670324	-0.76114565153227	-0.725681225257222	-0.85653491018474	-1.06212681511162	0.133270097405529	0.133943237703313	0.0777198166025244	0.39615357502177	-0.0201680272411942	0.271338562962685	-0.733301842403345	-0.70654824813526	-0.151117134814793	0.484205955119985	56	59	58	59	58	59	58	59	59	59	57	59	57	59	58	58	59
ENSP00000478061.1	ENSG00000277443.3	MARCKS	myristoylated alanine rich protein kinase C substrate [Source:HGNC Symbol;Acc:HGNC:6759]	0.4939759036144578	ENSP00000478061.1	1	132	16	15	0.0	119765648940.38979	0.641401914136392	-0.329528926232368	-1.02888195426538	-0.434576572148131	0.779385877435311	0.489425988938285	0.772357061168703	0.703439259249846	0.44794437260445	0.542755638489051	-0.878691579561979	-0.467903815566009	-0.798955308574604	-1.0380730648941	-0.331315045304902	-0.0584656835181816	116	124	117	119	116	119	118	119	118	119	117	121	116	119	118	118	124
ENSP00000260818.6	ENSG00000138246.17	DNAJC13	DnaJ heat shock protein family (Hsp40) member C13 [Source:HGNC Symbol;Acc:HGNC:30343]	0.31475702184574234	ENSP00000260818.6,ENSP00000496825.1,ENSP00000421735.1,ENSP00000426240.1	4	91	67	67	0.0	13973908098.149048	-0.944124015276664	0.0729652503382345	0.30423599291622	-0.383580518745857	-0.15446841822989	0.639379751305711	-0.123419131242546	0.00559876575666785	0.239009468331872	0.00378107606997258	-0.131491864954924	-0.213851586731574	0.0951078746216618	0.326247013347675	0.474568401968799	-0.130381939967173	88	91	90	91	90	91	91	91	90	91	90	91	88	91	91	91	91
ENSP00000231572.3	ENSG00000113643.9	RARS1	arginyl-tRNA synthetase 1 [Source:HGNC Symbol;Acc:HGNC:9870]	0.6196969696969697	ENSP00000231572.3,ENSP00000430035.1,ENSP00000429030.1	3	174	46	46	0.0	63122552160.1499	-0.327780111582709	0.236486382678634	-0.218442036497527	-0.376319338637709	-0.247579021655674	-0.0176975578534311	0.158310818894695	0.181696682258536	0.0654963474138199	-0.0320709574636604	0.15878690497745	-0.119113525166513	-0.186524287396354	-0.0483391519305272	0.330874926803752	0.0817189075443556	171	174	171	173	171	172	171	172	171	173	171	172	171	172	171	172	174
ENSP00000332325.4	ENSG00000183779.7	ZNF703	zinc finger protein 703 [Source:HGNC Symbol;Acc:HGNC:25883]	0.1694915254237288	ENSP00000332325.4	1	9	7	6	0.0	3085003312.931417	-0.396599755337462	-1.01579591011817	0.418270433808196	0.854632105222973	1.35232643591271	1.14444631297468	0.0283624743923641	0.161537877719827	-0.981678360731051	-0.72014419359576	0.37525041679192	0.644247255556367	-1.48625545783321	-1.46311870841105	-0.427040424087241	-0.0535580892002665	8	8	8	8	8	8	8	8	8	8	8	8	8	8	8	8	8
ENSP00000362041.4	ENSG00000213551.7	DNAJC9	DnaJ heat shock protein family (Hsp40) member C9 [Source:HGNC Symbol;Acc:HGNC:19123]	0.7153846153846154	ENSP00000362041.4	1	89	25	25	0.0	43427582494.021324	-0.0224020223264567	-0.44971998295507	-0.361249245666833	-0.0376575568935928	0.146080711495729	-0.116067856250725	0.118817257691072	0.0597024289263928	0.089188467984318	0.213306496573476	-0.0844509254487633	0.221141633325248	0.940729850754288	0.702934754102497	-0.167662901830785	0.173015487773012	79	89	80	83	80	83	80	84	80	85	81	85	79	84	81	84	88
ENSP00000358081.4	ENSG00000151929.10	BAG3	BAG cochaperone 3 [Source:HGNC Symbol;Acc:HGNC:939]	0.6226086956521739	ENSP00000358081.4,ENSP00000410036.1	2	74	35	35	0.0	16444243566.578074	1.43166245037679	0.45130563612348	-0.446040163223994	-0.071063580726193	0.0838878702840939	-0.13125102332107	0.142829054971432	0.068013377345352	0.625797704348005	0.739649139027541	-0.478933084276232	-0.222707718757427	-0.445834630892378	-0.517967767250871	0.523542699949861	0.797209440764589	74	74	74	74	74	74	74	74	74	74	74	74	74	74	74	74	74
ENSP00000258648.2	ENSG00000136146.15	MED4	mediator complex subunit 4 [Source:HGNC Symbol;Acc:HGNC:17903]	0.4888888888888889	ENSP00000258648.2,ENSP00000367849.1,ENSP00000413595.1,ENSP00000483651.1	4	23	14	14	0.0	5631964404.337239	0.794740768924338	0.0373114992302943	-0.153954882238899	0.396764821322986	0.270840146431813	-0.077770395451962	-0.0437109171567656	-0.0936036168492116	-0.0125934023605598	0.449222282232365	-0.016731590973305	0.498792198891339	-0.23239317403617	-0.488546455912165	-0.256486213056291	0.100014342621416	22	23	22	22	22	22	22	22	22	22	22	22	22	22	22	22	23
ENSP00000216268.4	ENSG00000100426.7	ZBED4	zinc finger BED-type containing 4 [Source:HGNC Symbol;Acc:HGNC:20721]	0.0623398804440649	ENSP00000216268.4	1	9	7	7	0.0	396455565.2225952	-0.32172698500027	-0.301072915866834	0.247180278955999	0.0841430362651696	0.197614498715127	0.289477370144198	0.0293497447622464	-0.057250729031793	-0.0866785979733677	-0.167680962990489	0.516640901097805	0.267864731944798	0.196785522442945	0.178283448957028	-0.166162900233637	-0.188275542045734	8	9	8	9	9	9	9	9	9	9	9	9	9	9	9	9	9
ENSP00000341368.4	ENSG00000188112.9	C6orf132	chromosome 6 open reading frame 132 [Source:HGNC Symbol;Acc:HGNC:21288]	0.3164983164983165	ENSP00000341368.4,ENSP00000348941.5	2	37	27	27	0.0	5545372739.171224	1.15545956007571	0.449515986673434	-0.18488395642625	0.107855300093524	-0.0397095335159414	-0.29151846738473	0.689551721635924	0.70553380911343	-0.819462640565384	-0.706255294373658	0.234963397270565	0.391339385172801	-0.199341949641874	-0.327470382039415	-0.076030571511474	-0.253767483822309	37	37	37	37	37	37	37	37	37	37	37	37	37	37	37	37	37
ENSP00000296370.3	ENSG00000163993.7	S100P	S100 calcium binding protein P [Source:HGNC Symbol;Acc:HGNC:10504]	0.7157894736842105	ENSP00000296370.3	1	70	10	10	0.0	139138129279.592	2.0500173923762	0.836750915828257	-0.623966111787712	-1.21868336164405	3.00310245418125	2.68112850843658	0.203280596152428	0.319633352035314	-0.512848122142017	-0.494139393122787	-0.141562683308532	-0.128975390129492	-0.443795211437318	-0.46267464137248	0.123000641715855	-0.549276339862069	41	70	69	65	42	69	69	69	69	65	67	68	69	68	67	69	68
ENSP00000364119.2	ENSG00000125977.7	EIF2S2	eukaryotic translation initiation factor 2 subunit beta [Source:HGNC Symbol;Acc:HGNC:3266]	0.7297297297297297	ENSP00000364119.2	1	181	34	34	0.0	239441111764.67044	0.373058814788553	-0.0204401014710021	-0.125273573091546	0.0678248771503771	0.304896084791686	0.090818304426282	0.0707346605395873	0.00980480313242893	0.0641744248521405	0.134093994110374	-0.183202033616418	-0.109433732004177	-0.141571484534279	-0.217900339422318	0.21419731102472	0.442821144057976	174	181	178	180	178	180	178	181	179	181	177	180	177	180	179	180	181
ENSP00000362744.4	ENSG00000198034.11	RPS4X	ribosomal protein S4 X-linked [Source:HGNC Symbol;Acc:HGNC:10424]	0.6273764258555133	ENSP00000362744.4,ENSP00000250784.7,ENSP00000415317.1,ENSP00000486252.1	4	234	24	24	0.0	167372296185.26297	0.0839631806071512	-0.152103585591278	-0.237708981550878	-0.0884032785697197	0.0259969109063101	-0.1040177813871	0.098935880996061	0.0579088442733395	0.0199049912871097	0.0789254409110596	-0.0789302162721981	0.012704181690891	0.212476259192068	0.131942339316693	-0.124631941784701	0.0236040730822706	230	234	232	234	232	234	233	234	232	234	233	234	232	234	234	234	234
ENSP00000330349.8	ENSG00000183258.12	DDX41	DEAD-box helicase 41 [Source:HGNC Symbol;Acc:HGNC:18674]	0.43086816720257237	ENSP00000422753.2,ENSP00000330349.8,ENSP00000425739.1,ENSP00000426330.1,ENSP00000486367.1,ENSP00000421460.1	6	36	28	28	0.0	19040723066.10262	-0.521832395909527	-0.301730477690026	0.0457843190985843	0.0301261917316111	-0.188485478002454	-0.129583111722482	0.161445679905119	0.212444886107694	0.154651066912496	0.152523414313118	-0.0116449489912558	-0.157287555862263	-0.0079434481447711	0.0938785474097035	0.162388620986015	-0.050624475509772	35	36	36	36	36	36	36	36	36	36	35	36	35	36	36	36	36
ENSP00000285379.4	ENSG00000104267.10	CA2	carbonic anhydrase 2 [Source:HGNC Symbol;Acc:HGNC:1373]	0.5846153846153846	ENSP00000285379.4,ENSP00000428443.1,ENSP00000428947.1	3	70	13	13	0.0	64075048245.951744	2.99250987608428	2.07634091172464	0.0661838632234444	0.33978682167915	-0.142936624973834	-0.24804939319354	-0.264855240343618	-0.290027124332886	-0.340890260725697	-0.433446168494283	1.0685203006848	1.40638249867113	1.9009397370117	1.82444427638909	-0.411808868214791	-0.272286173081869	53	70	70	70	69	68	69	67	66	67	62	70	67	70	70	67	68
ENSP00000358695.3	ENSG00000065615.14	CYB5R4	cytochrome b5 reductase 4 [Source:HGNC Symbol;Acc:HGNC:20147]	0.29750479846449135	ENSP00000358695.3,ENSP00000358693.4	2	15	12	12	0.0	1866940619.3247883	-0.546646538099401	-0.278446165089167	-0.239699423244622	-0.431367990787896	-0.2228075783938	0.0729733856378871	0.403289310249324	0.450993951601721	0.36909121713887	0.323381875317287	0.0243734527968478	-0.205518306272493	-0.174646700761721	-0.149672832521626	-0.0838184093660601	-0.118039104467003	15	15	15	15	15	15	15	15	15	15	15	15	15	15	15	15	15
ENSP00000263736.4	ENSG00000068784.13	SRBD1	S1 RNA binding domain 1 [Source:HGNC Symbol;Acc:HGNC:25521]	0.27537688442211056	ENSP00000263736.4,ENSP00000408490.1,ENSP00000390856.1,ENSP00000487104.1	4	26	23	22	0.0	3706349594.919271	-0.937154518188287	-0.249082158424385	0.62954993900155	0.255461637267556	-0.317385138840985	-0.0393278712427048	0.0379339514520929	0.116314902469698	-0.30131794894498	-0.396194302018235	0.391244531582677	0.248375306600336	-0.178001941532972	-0.0623318304914289	0.0603296921596677	-0.0316316763910125	24	25	24	24	24	25	24	25	24	25	24	24	24	25	24	25	25
ENSP00000345133.5	ENSG00000171219.9	CDC42BPG	CDC42 binding protein kinase gamma [Source:HGNC Symbol;Acc:HGNC:29829]	0.27401676337846553	ENSP00000345133.5,ENSP00000468837.1,ENSP00000469741.1	3	45	36	32	0.0	16211753553.886557	-0.786111660829892	-0.229142182181055	0.526255526348423	0.0797441320587726	-0.0221270940252531	0.45307630095202	0.363622455764567	0.582940927241395	-0.933403784703147	-0.964353269951567	0.164505927798075	-0.0884162857790756	0.464711424400124	0.481539951830371	-0.334030983235255	-1.06142211158753	40	41	41	41	41	41	41	41	41	41	40	41	41	41	41	41	41
ENSP00000357292.3	ENSG00000160803.8	UBQLN4	ubiquilin 4 [Source:HGNC Symbol;Acc:HGNC:1237]	0.3261231281198003	ENSP00000357292.3,ENSP00000347997.2,ENSP00000412561.1	3	81	25	18	0.0	17536621174.34619	0.822383500907776	-0.0831867622229039	-0.0955105901655928	0.320157702720236	0.187731661919139	-0.0621404045384839	0.0826032065322213	0.0522526212133663	-0.102476801260703	-0.00299817374973621	0.24246366655424	0.558912633063672	0.368353415735798	0.170461062080591	-0.447815820224802	-0.286292661030772	52	53	53	53	53	53	53	53	53	53	52	53	52	53	53	53	53
ENSP00000303147.3	ENSG00000168906.13	MAT2A	methionine adenosyltransferase 2A [Source:HGNC Symbol;Acc:HGNC:6904]	0.6151898734177215	ENSP00000303147.3,ENSP00000386353.1	2	76	25	23	0.0	65648934189.25863	-0.213091808453989	0.0222933819609983	-0.250041987616347	-0.189066338342661	-0.487227289908502	-0.381759528793058	0.0626279750347791	0.0793509358146922	0.330127010664594	0.309738972513997	-0.0734729941832626	-0.167847484561062	0.112863307321406	0.126639398054376	0.107139350592863	0.116661792505847	70	71	70	70	70	71	70	71	70	71	70	71	70	71	70	70	71
ENSP00000411532.1	ENSG00000131747.15	TOP2A	DNA topoisomerase II alpha [Source:HGNC Symbol;Acc:HGNC:11989]	0.4676681907250163	ENSP00000411532.1,ENSP00000462908.1	2	144	84	64	0.0	17665892541.7937	0.0114902884307551	0.993215021993676	0.0857172417075622	-0.168375984270324	-0.635859336561176	-0.6783648675957	-0.0894304358337639	0.125436407422507	-0.427154502516199	0.0449895484089913	1.02428861358351	1.34676590958621	-0.21732940733909	-0.208626743938185	0.529066929919903	0.896250702562065	93	96	96	96	96	96	96	96	96	96	93	96	96	96	96	96	96
ENSP00000359727.4	ENSG00000112208.11	BAG2	BAG cochaperone 2 [Source:HGNC Symbol;Acc:HGNC:938]	0.7535545023696683	ENSP00000359727.4	1	63	24	24	0.0	427881994746.1004	0.820470322562311	0.15772067632652	-0.855441340796895	-0.905709701342643	-0.81724152588264	-0.935873759440877	-0.208102799858423	-0.201081990294478	0.423198396152273	0.575144108844269	-0.336983132138794	-0.1548493599407	0.989864189376989	0.73682988846271	0.417755122756262	0.912589168325115	61	63	63	63	61	63	63	63	63	63	63	63	63	63	63	63	63
ENSP00000285930.3	ENSG00000085662.14	AKR1B1	aldo-keto reductase family 1 member B [Source:HGNC Symbol;Acc:HGNC:381]	0.6487341772151899	ENSP00000285930.3,ENSP00000414399.1,ENSP00000413205.1	3	72	25	25	0.0	25762649018.744183	0.922560479898729	1.45642716658849	-0.785236043124203	-0.648898645415887	-0.673677746476522	-0.682317140448889	1.63873464616094	1.35218164209211	0.189794268081751	0.028807624136812	-0.121978268949339	-0.16485992736979	-0.702497956243264	-0.787389464832437	0.898851230280564	0.992545205559582	65	72	72	71	72	72	67	72	72	72	72	72	72	72	71	72	72
ENSP00000370074.4	ENSG00000170542.6	SERPINB9	serpin family B member 9 [Source:HGNC Symbol;Acc:HGNC:8955]	0.5478723404255319	ENSP00000370074.4,ENSP00000264677.4,ENSP00000420621.1,ENSP00000417692.1,ENSP00000419407.1,ENSP00000417752.1	6	33	23	22	0.0	11288282412.859375	0.478747049435398	0.795700127729213	-0.162333896313043	-0.0683421306127716	0.0601419070317148	-0.0127518118584966	0.0627545333791453	-0.00147712792222165	0.0480396067481159	0.0693443725839318	-0.117902766256265	-0.0878237048242259	-0.248465011129613	-0.141783174722384	2.6750579563753	3.00553426318687	27	31	31	31	31	31	31	31	31	31	31	31	31	31	27	31	31
ENSP00000356989.3	ENSG00000143256.5	PFDN2	prefoldin subunit 2 [Source:HGNC Symbol;Acc:HGNC:8867]	0.5909090909090909	ENSP00000356989.3	1	63	12	12	0.0	65608162274.828636	0.725326035363683	-0.216128542877148	-0.541554339441787	-0.0751816094601221	0.0316112358991965	-0.229788684093006	0.0298187427482723	0.0253295011023553	-0.0522369739980846	0.161578060181443	0.0885679120818743	0.660263843491672	-0.0929754434964023	-0.232907459447694	-0.108988959562696	0.3151497450458	61	63	62	63	63	63	62	63	62	63	62	63	61	63	62	63	63
ENSP00000324944.7	ENSG00000172197.11	MBOAT1	membrane bound O-acyltransferase domain containing 1 [Source:HGNC Symbol;Acc:HGNC:21579]	0.06262626262626263	ENSP00000324944.7	1	3	3	3	0.0	959822887.8653971	-0.397076095648885	0.219862411268244	-0.0340847489273548	-0.254667472217012	-0.32088248787346	0.0123548011635908	0.190028837657877	0.12375451469824	-0.214573253813189	-0.116792203194971	0.0589971672290943	0.137807410572188	-0.0599110648128649	0.114381001129413	0.467303007074873	-0.272546098747058	3	3	3	3	3	3	3	3	3	3	3	3	3	3	3	3	3
ENSP00000421592.2	ENSG00000183684.8	ALYREF	Aly/REF export factor [Source:HGNC Symbol;Acc:HGNC:19071]	0.49242424242424243	ENSP00000421592.2	1	163	18	18	0.0	235812683764.30338	0.544913121831524	-0.0772247327518185	-0.253205124412072	0.165769125634318	0.112080909963406	-0.0957390300410879	-0.0339128491598384	-0.0185456652742726	-0.19430839791355	-0.0864694904758574	0.378929534553602	0.726252990427152	0.450662250831752	0.201413037422963	-0.182403120946283	-0.0293914390379379	158	163	159	160	159	160	159	160	159	160	158	160	158	160	160	160	163
ENSP00000388658.2	ENSG00000115840.14	SLC25A12	solute carrier family 25 member 12 [Source:HGNC Symbol;Acc:HGNC:10982]	0.5501474926253688	ENSP00000388658.2,ENSP00000263812.4,ENSP00000413968.1,ENSP00000437845.1	4	57	36	28	0.0	5356056156.790364	-0.158329628548567	0.290018703873512	0.302307219337611	0.270626219432954	-0.0610892047119962	0.121080870220332	-0.121002055284482	-0.142796853413151	-0.0840849279523841	-0.175717797928311	0.317849015948324	0.112777374695685	0.507578696605085	0.546608798564749	-0.320281548652368	-0.319598775339135	44	44	44	44	44	44	44	44	44	44	44	44	44	44	44	44	44
ENSP00000359424.6	ENSG00000213341.11	CHUK	component of inhibitor of nuclear factor kappa B kinase complex [Source:HGNC Symbol;Acc:HGNC:1974]	0.2523489932885906	ENSP00000359424.6	1	23	19	18	0.0	2656803868.297526	-0.759958247190649	-0.296482005357196	0.162401376466545	-0.0512760910309833	0.145527838129483	0.470545731108047	-0.0881025331274898	-0.0637762800927888	0.431324801097507	0.277245070030598	-0.0896945713352419	-0.326453793198029	-0.195325755836971	-0.0772849960302366	0.464254221563362	0.37118678863171	20	21	20	21	21	21	21	21	21	21	21	21	21	21	21	21	21
ENSP00000251047.4	ENSG00000074695.6	LMAN1	lectin, mannose binding 1 [Source:HGNC Symbol;Acc:HGNC:6631]	0.6176470588235294	ENSP00000251047.4	1	104	31	31	0.0	103127378028.34595	-0.404116433678185	-0.329938073905725	0.011359935004692	-0.117536046110308	1.25686540379848	1.42005862071848	-0.30930797214604	-0.300735457171585	0.0858399560098739	0.0336140344818077	-0.0585621426400742	-0.176653159489868	0.460137559986157	0.549736076935165	0.0499456258162354	0.0931372937338457	96	104	101	101	97	101	101	104	101	102	102	101	97	101	101	101	104
ENSP00000254770.2	ENSG00000132434.10	LANCL2	LanC like 2 [Source:HGNC Symbol;Acc:HGNC:6509]	0.4955555555555556	ENSP00000254770.2	1	44	21	21	0.0	196992961617.31607	-0.153090332764309	0.00669770023399252	-0.18895580537287	-0.183356861970408	-0.102036734475198	-0.277696769856435	2.71515270145593	2.92135112472337	-0.0407038544629561	-0.00186953422471081	-0.153591937596275	-0.179231472102591	0.0870145434107643	0.0466612200871452	0.0990283995274464	0.137239566920123	29	44	42	43	41	43	30	43	43	44	43	43	41	43	43	43	44
ENSP00000202017.4	ENSG00000088356.6	PDRG1	p53 and DNA damage regulated 1 [Source:HGNC Symbol;Acc:HGNC:16119]	0.47368421052631576	ENSP00000202017.4	1	23	8	8	0.0	4426190468.200684	0.753650483627379	-0.398931645598128	-0.757839382320515	-0.240218633986553	0.134563745626518	-0.185529263421878	0.254304741041343	0.356414395792967	-0.0170628706211247	0.249155583040046	1.13756400728256	1.77812083903694	-0.150148867637674	-0.301351438679827	-0.383014081052909	-0.0519294811166491	22	23	22	22	22	22	22	22	22	22	22	22	22	22	22	22	23
ENSP00000380982.2	ENSG00000080608.10	PUM3	pumilio RNA binding family member 3 [Source:HGNC Symbol;Acc:HGNC:29676]	0.5432098765432098	ENSP00000380982.2,ENSP00000474467.1	2	64	33	33	0.0	12307116558.840292	-0.292200667273312	-0.0595387127109097	-0.391957128095517	-0.302631377016022	-0.326267869892318	-0.293959257137104	-0.036311127355896	0.0184708400792175	0.150926641179968	0.119618233446839	0.654966427394157	0.567036430482428	1.30865191073919	1.40304593216521	0.132005698468085	0.216561310060011	63	64	63	64	63	63	63	63	63	63	63	63	63	64	63	64	64
ENSP00000264451.6	ENSG00000014824.14	SLC30A9	solute carrier family 30 member 9 [Source:HGNC Symbol;Acc:HGNC:1329]	0.23767605633802816	ENSP00000264451.6	1	18	15	15	0.0	3859890218.193522	-0.610517738166795	-0.215773746797757	0.0898086941562495	-0.382552492833582	-0.124168910346585	0.440741347275061	-0.359206682743363	-0.344910601316458	0.00541769587926044	0.0190333230812003	0.204065263798386	0.131676827171873	0.330166649794147	0.51603932421652	0.366025188528726	0.0678745486366941	18	18	18	18	18	18	18	18	18	18	18	18	18	18	18	18	18
ENSP00000254803.2	ENSG00000132467.4	UTP3	UTP3 small subunit processome component [Source:HGNC Symbol;Acc:HGNC:24477]	0.3048016701461378	ENSP00000254803.2	1	23	14	14	0.0	13876137303.424316	-0.0905287674100173	-0.130217117776319	-0.366470324695343	-0.202527693472144	-0.160184161055855	-0.107067135934141	0.138484392672813	0.150094878559765	-0.133046258184883	-0.0529680760351674	0.624781728598455	0.898841052178133	0.325655795931124	0.116848784278902	-0.0384291614694749	-0.130873822627984	18	23	18	20	19	20	19	20	20	20	18	20	19	20	20	20	23
ENSP00000260129.5	ENSG00000137574.11	TGS1	trimethylguanosine synthase 1 [Source:HGNC Symbol;Acc:HGNC:17843]	0.15005861664712777	ENSP00000260129.5	1	16	11	11	0.0	6336844742.722778	-0.307243035263991	-0.0632971415074826	-0.12758959527284	-0.268948185821069	-0.0505710666898822	-0.0325124970189989	-0.252777756003514	-0.321271415744317	0.435460382669898	0.466223072008431	0.513619344240517	0.559423305617267	0.232860692976218	0.16987066852381	-0.244743487743566	-0.167521130529383	15	16	15	15	15	15	15	15	15	15	15	15	15	15	15	15	16
ENSP00000355759.5	ENSG00000143799.14	PARP1	poly(ADP-ribose) polymerase 1 [Source:HGNC Symbol;Acc:HGNC:270]	0.6370808678500987	ENSP00000355759.5,ENSP00000503396.1,ENSP00000504745.1,ENSP00000503293.1,ENSP00000504430.1	5	292	86	86	0.0	165410481172.0917	-0.46472500556787	0.0795998238455979	0.837685327348638	0.609028203588442	-0.641831550271256	-0.509772615058008	-0.27158422220355	-0.191032947528688	0.0956747828623028	-0.0115600192069705	0.761080304961878	0.504017944454931	0.747583353603758	0.833003449411764	-0.251874837751737	-0.324914582981205	283	290	286	288	288	287	287	287	288	288	286	288	287	288	288	288	292
ENSP00000306983.5	ENSG00000163872.16	YEATS2	YEATS domain containing 2 [Source:HGNC Symbol;Acc:HGNC:25489]	0.19198312236286919	ENSP00000306983.5	1	24	19	19	0.0	2981309396.9707236	-0.289499304563895	-0.0200584942138109	0.0765500615162553	-0.0412964418455442	-0.422404625412077	-0.276587209804592	0.0104037622199407	-0.0204638799009391	0.244218453969544	0.0616119505598407	0.378825835995309	0.186091536867901	0.227811864554222	0.266727016696978	-0.108262527672645	-0.142074168106977	24	24	24	24	24	24	24	24	24	24	24	24	24	24	24	24	24
ENSP00000298510.2	ENSG00000165672.7	PRDX3	peroxiredoxin 3 [Source:HGNC Symbol;Acc:HGNC:9354]	0.4453125	ENSP00000298510.2	1	131	11	11	0.0	65189456086.65916	0.217935770308788	-0.238502424513402	-0.403707806232311	-0.150746680639728	0.369381773746988	0.31670459815188	-0.281922786263333	-0.30606534779249	-0.138282821115373	-0.112764028358723	-0.133874689325843	-0.0265178155210375	0.265233873030419	0.237311974861028	0.408011936715852	0.656829135349368	131	131	131	131	131	131	131	131	131	131	131	131	131	131	131	131	131
ENSP00000263918.4	ENSG00000115808.12	STRN	striatin [Source:HGNC Symbol;Acc:HGNC:11424]	0.5269230769230769	ENSP00000263918.4,ENSP00000368513.2	2	44	31	31	0.0	22368799467.097973	-0.287700688652526	0.02872458200632	-0.00444881351482085	-0.0389262957412093	0.274867786399664	0.358462303947668	0.217826309846417	0.240704214464161	-0.311046714644666	-0.296454656610389	0.235885662279356	0.0874028569462117	-0.17634812575879	-0.165972839262867	-0.136217510713321	-0.192919208396943	44	44	44	44	44	44	44	44	44	44	44	44	44	44	44	44	44
ENSP00000355493.3	ENSG00000035687.10	ADSS2	adenylosuccinate synthase 2 [Source:HGNC Symbol;Acc:HGNC:292]	0.543859649122807	ENSP00000355493.3	1	78	23	22	0.0	38764872121.8667	-0.192988373774931	-0.18911567596198	0.158316013452613	0.209810170206126	-0.172160299144777	-0.131708571556064	0.116516146833154	0.0897606698921418	-0.620388345199167	-0.651418600482811	0.347737476938821	0.255783579283097	0.206239648328768	0.227799902583929	-0.138204356179674	0.094399423257431	74	76	74	74	74	75	74	75	74	75	74	75	74	75	74	75	76
ENSP00000294258.3	ENSG00000162300.13	ZFPL1	zinc finger protein like 1 [Source:HGNC Symbol;Acc:HGNC:12868]	0.15806451612903225	ENSP00000294258.3,ENSP00000433673.1,ENSP00000435677.1,ENSP00000415088.2,ENSP00000434454.1,ENSP00000432833.1,ENSP00000432529.1,ENSP00000437090.1	8	13	6	6	0.0	9342946923.404663	1.07590041988768	-0.0208583795540305	-0.109582744133244	0.241067962761788	0.142917897983453	-0.222880896054491	0.204666026309731	0.284739681948377	-0.217346087418932	-0.257940582261797	0.231275772854811	0.181944500138226	-0.225527446383768	-0.371141168560577	0.0552556666123269	-0.118543400407627	13	13	13	13	13	13	13	13	13	13	13	13	13	13	13	13	13
ENSP00000349748.5	ENSG00000116560.11	SFPQ	splicing factor proline and glutamine rich [Source:HGNC Symbol;Acc:HGNC:10774]	0.4738330975954738	ENSP00000424440.1,ENSP00000349748.5,ENSP00000425071.1	3	386	66	64	0.0	222441320068.30652	0.240871183494866	-0.180111118209365	-0.0401232954978896	0.219672372484636	0.30777351543705	0.0148298286860733	0.10559544499246	0.0687617933196289	-0.129590754083406	-0.0340728159066037	0.152714808038716	0.328249261526249	-0.0764049742990478	-0.193681257706061	-0.297890583041841	-0.164748971867145	346	359	352	354	353	355	355	355	354	355	352	355	351	355	355	355	359
ENSP00000361927.2	ENSG00000126945.9	HNRNPH2	heterogeneous nuclear ribonucleoprotein H2 [Source:HGNC Symbol;Acc:HGNC:5042]	0.5011135857461024	ENSP00000361927.2	1	203	24	16	0.0	143628154300.88382	-0.171785678239853	-0.117979695879042	0.151596140339609	0.221172586455149	0.0430027746558692	-0.045207897566101	-0.0504001556308591	-0.151722831766281	0.00603356714414716	-0.00839062632077958	0.078318572639656	-0.0252971090226222	0.0958582863164219	0.148750950366928	0.0906094385280589	0.0250831603953783	85	97	89	93	89	93	91	94	90	93	88	93	87	93	91	93	97
ENSP00000001008.4	ENSG00000004478.8	FKBP4	FKBP prolyl isomerase 4 [Source:HGNC Symbol;Acc:HGNC:3720]	0.7864923747276689	ENSP00000001008.4,ENSP00000446368.1,ENSP00000438491.1,ENSP00000439703.1,ENSP00000486800.1	5	268	50	50	0.0	90208184003.2723	0.389624898745994	0.65070097184104	0.322089590996941	0.4604606572781	0.588819730604536	0.654893054562818	-0.576730005981524	-0.650530193252344	-0.0826068461068061	-0.0879287364349084	-0.0993285826503811	-0.147626990496146	-0.187972681154903	-0.166719023010232	-0.41915549925158	-0.494129038785174	257	268	262	264	260	264	264	265	261	263	259	262	260	263	264	263	268
ENSP00000289228.5	ENSG00000115073.8	ACTR1B	actin related protein 1B [Source:HGNC Symbol;Acc:HGNC:168]	0.5079787234042553	ENSP00000289228.5	1	40	19	10	0.0	24149084076.935963	-0.301070819454548	-0.0924871165564189	0.168624415247289	0.120799092428408	0.338935534312717	0.353970340142979	-0.10755362990764	-0.0749008524711456	-0.396597189499212	-0.253803653672798	0.146144351421529	0.0128468903481274	-0.0858492564339572	0.0571949665210383	0.19947127609705	0.283162648993739	17	18	17	18	17	18	18	18	18	18	17	18	17	18	18	18	18
ENSP00000238789.5	ENSG00000119778.15	ATAD2B	ATPase family AAA domain containing 2B [Source:HGNC Symbol;Acc:HGNC:29230]	0.247599451303155	ENSP00000238789.5,ENSP00000370412.4,ENSP00000403177.1,ENSP00000392764.1	4	38	31	26	0.0	12847548125.244751	-0.565714563238306	-0.351182085034174	0.39198342933402	0.191105966001823	0.33852962029063	0.488809488800074	0.0959364430879646	0.126841368499994	-0.52613482174521	-0.417298465350581	0.276536887536778	0.244957642222305	0.0892034421731092	0.039061948437233	-0.631281667929446	-0.529999200617742	31	31	31	31	31	31	31	31	31	31	31	31	31	31	31	31	31
ENSP00000339495.6	ENSG00000188986.9	NELFB	negative elongation factor complex member B [Source:HGNC Symbol;Acc:HGNC:24324]	0.5047770700636943	ENSP00000339495.6	1	59	32	32	0.0	29461530036.63318	0.152298462743264	-0.308627841071767	0.104689765628032	0.303527545526324	-0.0149425058223476	-0.101891666748518	-0.42248661432261	-0.342259405647621	-0.10424432058273	-0.0734390732736054	0.44873800541756	0.667321775811546	-0.0801309041883256	-0.0440989564369616	-0.0686941843063433	-0.0585855236779524	53	59	57	59	57	59	59	59	59	59	54	59	58	59	59	59	59
ENSP00000322439.3	ENSG00000178952.11	TUFM	Tu translation elongation factor, mitochondrial [Source:HGNC Symbol;Acc:HGNC:12420]	0.6197802197802198	ENSP00000322439.3,ENSP00000455007.1	2	243	34	34	0.0	164104489160.5665	-0.203144296028	-0.0680191136208768	0.280237708623726	0.353667864997419	-0.00828734394409691	0.0160825458732337	-0.295662907722568	-0.306289632557956	-0.0860366085800841	-0.0898688216738188	0.157837465271661	0.0157279763247136	0.40729154317551	0.474048517504759	-0.0863475438373493	-0.168811176613006	234	243	236	240	237	240	238	240	238	240	235	240	235	240	238	240	243
ENSP00000387176.1	ENSG00000222038.4	POTEJ	POTE ankyrin domain family member J [Source:HGNC Symbol;Acc:HGNC:37094]	0.13680154142581888	ENSP00000387176.1,ENSP00000502193.1,ENSP00000506720.1,ENSP00000492265.1,ENSP00000492193.1,ENSP00000485729.1,ENSP00000486649.1,ENSP00000484709.1,ENSP00000479796.1,ENSP00000500648.1,ENSP00000500048.1,ENSP00000499836.1,ENSP00000500274.1,ENSP00000500869.1,ENSP00000499926.1,ENSP00000448062.2,ENSP00000483980.1,ENSP00000454944.1,ENSP00000450853.2,ENSP00000482662.1,ENSP00000421410.1,ENSP00000481213.1,ENS…	31	268	14	2	0.0	960695312.8481445	0.210046546453296	-0.477593981752736	-0.488878230642787	-0.251351575744781	-0.126633513826655	-0.259318505774687	0.115699305413092	0.246825636558562	0.0243354404534459	-0.0218107693860174	0.0529971855767544	-0.0762647388064961	0.0936300520006208	0.0345728102072318	0.206707632187389	0.0970760518008058	8	8	8	8	8	8	8	8	8	8	8	8	8	8	8	8	8
ENSP00000302886.6	ENSG00000170515.14	PA2G4	proliferation-associated 2G4 [Source:HGNC Symbol;Acc:HGNC:8550]	0.6421319796954315	ENSP00000448557.1,ENSP00000302886.6,ENSP00000449770.3,ENSP00000447615.1,ENSP00000447389.1	5	201	29	29	0.0	225709097549.29446	-0.154627953691822	0.043767164368572	0.0862628235821132	0.141599836141387	0.405025211322761	0.429567823729425	-0.122694238309045	-0.150160667139334	-0.145572675106466	-0.0965999551260515	-0.0678857187885278	-0.117217343257716	-0.0261542771531067	0.0213893291864178	0.137990039612117	0.113844412831777	189	201	193	196	192	194	195	197	194	195	191	195	189	196	194	194	201
ENSP00000429787.1	ENSG00000156467.10	UQCRB	ubiquinol-cytochrome c reductase binding protein [Source:HGNC Symbol;Acc:HGNC:12582]	0.39473684210526316	ENSP00000429787.1	1	31	6	2	0.0	550084350.6806641	0.856551154154154	-0.0346023971598219	-0.11437294795384	0.286755991910082	0.164592616604759	-0.301811933368469	-0.541187902292055	-0.68090503864331	-0.202754131281836	-0.0126346224490872	0.0305899393824731	0.528781320566457	0.260114495683376	0.214481895086315	-0.135798963995894	-0.0391736670421254	2	3	2	2	2	3	2	3	2	2	2	3	2	3	2	2	3
ENSP00000474487.3	ENSG00000271601.4	LIX1L	limb and CNS expressed 1 like [Source:HGNC Symbol;Acc:HGNC:28715]	0.18991097922848665	ENSP00000474487.3	1	10	6	6	0.0	3794375269.5817056	-0.330693071653997	-0.52858602098511	-0.131028485327795	0.195785233405411	-0.283338353344321	-0.503116683346089	-0.0251025270006657	-0.212633573278634	2.11146176971799	2.2044699460876	-0.15737443536672	0.00341482213176203	1.80571016557727	1.76440154654949	0.942502887412983	1.7324167676688	10	10	10	10	10	10	10	10	10	10	10	10	10	10	10	10	10
ENSP00000353114.4	ENSG00000185567.7	AHNAK2	AHNAK nucleoprotein 2 [Source:HGNC Symbol;Acc:HGNC:20125]	0.22122519413287317	ENSP00000353114.4,ENSP00000450998.1	2	136	113	111	0.0	38420625929.50928	-0.0966864010720325	0.301167010162829	-0.738118888919703	-0.746170702342154	1.00392749967652	1.27675843608759	0.0503434591540319	0.018619150073782	0.688990436085394	0.684629469409045	-0.479034016503565	-0.580772751618719	-0.576298258418293	-0.523762491798996	0.598754651386551	0.627122522843087	113	133	129	130	114	130	129	131	129	131	130	131	128	131	128	130	133
ENSP00000350102.2	ENSG00000198113.3	TOR4A	torsin family 4 member A [Source:HGNC Symbol;Acc:HGNC:25981]	0.17494089834515367	ENSP00000350102.2	1	6	5	5	0.0	12481256959.137735	0.021219243565116	0.135572375638274	0.0770270148961387	0.0799030504975544	0.0184530594047021	0.0115265743731117	-0.234030528608749	-0.215430073866658	-0.00272392980183866	-0.0533888850528896	0.025278113442881	-0.039220668032562	-0.130707032586287	0.0732497653280628	1.89277820885895	2.12201252629766	5	6	6	6	5	6	6	6	6	6	6	6	6	6	6	6	6
ENSP00000357998.4	ENSG00000025796.14	SEC63	SEC63 homolog, protein translocation regulator [Source:HGNC Symbol;Acc:HGNC:21082]	0.45263157894736844	ENSP00000357998.4,ENSP00000403144.1	2	57	38	38	0.0	6279991621.438985	-0.666852618721691	0.217327421208364	0.0665765128403786	-0.492549391475086	-0.393411163688518	0.225891365865024	-0.0758578248241442	0.334777157905998	-0.23428457855211	0.339969273514341	-0.0432341893516188	0.0519939443150186	-0.259280152396047	-0.166047741829141	-0.120073057563184	-0.165659104425605	53	57	56	57	54	57	57	57	56	57	55	57	54	57	57	57	57
ENSP00000355922.3	ENSG00000117724.14	CENPF	centromere protein F [Source:HGNC Symbol;Acc:HGNC:1857]	0.44572896596017986	ENSP00000355922.3,ENSP00000359137.3,ENSP00000304611.2,ENSP00000294728.2,ENSP00000359133.1	5	169	132	132	0.0	157385923688.26767	0.679223847916823	0.425458092577402	0.193339406860802	0.374123444333462	-0.622412990849851	-0.683833163012736	-0.192609577976929	-0.099946089816207	-0.858707821006899	-0.0775934754078031	0.444192001515535	0.927786091182741	-0.759198057335023	-0.800927126217079	-0.0438062099118355	0.511767137559278	159	169	163	164	163	165	164	164	164	166	160	164	163	167	163	164	169
ENSP00000274311.2	ENSG00000152684.11	PELO	pelota mRNA surveillance and ribosome rescue factor [Source:HGNC Symbol;Acc:HGNC:8829]	0.3116883116883117	ENSP00000274311.2	1	19	12	12	0.0	12714659672.300354	-0.327797912640477	0.426852356699581	0.0711623405592237	-0.179710750463713	-0.497915428694121	-0.332045458533063	0.0216710658821491	0.00591360946394559	0.507157753171885	0.476781467604069	-0.0766961653348659	-0.158763011835829	-0.151425793705907	0.012219680478875	0.257513747976432	0.162535844222549	15	19	16	19	16	18	15	19	16	18	15	19	15	19	17	17	19
ENSP00000222345.4	ENSG00000105738.11	SIPA1L3	signal induced proliferation associated 1 like 3 [Source:HGNC Symbol;Acc:HGNC:23801]	0.3284671532846715	ENSP00000222345.4,ENSP00000472734.2	2	52	40	40	0.0	3205270364.7513223	-0.576491792623001	-0.287506801395254	0.32576918074279	-0.0821428722368385	0.174542042850648	0.652732380326359	0.100414920974909	0.15200458481339	-0.180166765840799	-0.0711236267131854	0.427033511479085	0.548313926445621	-0.306227427640706	-0.278733007604128	0.0181245100753991	0.0659186673066747	50	51	50	51	51	51	51	51	51	51	51	51	51	51	51	51	52
ENSP00000324560.3	ENSG00000177169.10	ULK1	unc-51 like autophagy activating kinase 1 [Source:HGNC Symbol;Acc:HGNC:12558]	0.03619047619047619	ENSP00000324560.3	1	3	3	3	0.0	925804178.7605795	-0.409379190691302	-0.161125449591537	0.276639913379996	0.421642416972819	0.791429142726309	1.09048815004643	-0.200809393124109	-0.22669258164288	-0.0307683026514525	0.0242905719797859	-0.0482804729498199	-0.011124787581652	-0.327786680356728	-0.273948373447093	0.107004968539375	-0.330140735986956	3	3	3	3	3	3	3	3	3	3	3	3	3	3	3	3	3
ENSP00000369689.3	ENSG00000178372.8	CALML5	calmodulin like 5 [Source:HGNC Symbol;Acc:HGNC:18180]	0.8424657534246576	ENSP00000369689.3	1	99	29	29	0.0	75931841060.90019	-0.0160727122679596	-0.38525832313502	0.0606347216967	0.385804871667309	1.66830365987514	1.31119053583419	-0.11342962021701	-0.0643321645378219	-0.522451412151487	-0.477134298760427	0.47448235210018	0.679386362062836	0.365904910983152	0.168931195881019	-0.580874516586546	-0.461961290056199	82	99	88	96	89	96	96	98	96	96	86	96	94	96	97	96	98
ENSP00000215793.7	ENSG00000099995.19	SF3A1	splicing factor 3a subunit 1 [Source:HGNC Symbol;Acc:HGNC:10765]	0.5006305170239597	ENSP00000215793.7,ENSP00000400862.1,ENSP00000397267.1	3	171	47	47	0.0	78801007529.57326	0.274028567315705	-0.0315865797483665	0.0743392673275141	0.240086524614656	-0.0369494612373527	-0.194455751667606	0.134214387851451	0.0602350937764129	-0.0450738719436625	-0.0275553182157724	0.0609903938525331	0.140407939093352	-0.122936318542432	-0.1484122158645	-0.196207934731789	-0.0836648864488199	166	171	167	169	168	169	168	169	169	169	167	168	167	170	169	168	170
ENSP00000356520.3	ENSG00000135829.17	DHX9	DExH-box helicase 9 [Source:HGNC Symbol;Acc:HGNC:2750]	0.568503937007874	ENSP00000356520.3	1	288	73	73	0.0	94209201845.0509	-0.72996525444595	-0.0325894845326546	0.281590576290927	-0.159314254947292	-0.419413903712068	-0.0513348839683019	-0.10551421243678	0.0278602979639579	0.144373223841113	-0.0309149863756053	0.41786760345687	0.247392611174809	0.525392506154973	0.706227667343221	0.151695450717451	-0.188456832968877	268	282	274	280	275	279	275	279	276	281	275	280	276	281	281	281	287
ENSP00000258341.3	ENSG00000135862.6	LAMC1	laminin subunit gamma 1 [Source:HGNC Symbol;Acc:HGNC:6492]	0.28402734617775016	ENSP00000258341.3	1	71	49	49	0.0	12600912027.817545	0.209687561860882	0.414168709970311	-0.805423606098272	-0.898931958676142	-0.581733557556989	-0.740385362250381	-0.73915819428125	-0.736062005553876	1.79738871210268	1.59345021567435	-0.236566150879842	-0.274782910340884	-0.00832969310753828	0.0536170247443977	0.0166752813732991	0.337416614524272	57	71	70	70	69	70	69	70	57	70	69	70	69	70	70	70	71
ENSP00000263102.6	ENSG00000108091.11	CCDC6	coiled-coil domain containing 6 [Source:HGNC Symbol;Acc:HGNC:18782]	0.5358649789029536	ENSP00000263102.6	1	108	37	37	0.0	60558970761.879395	0.502771369281461	-0.116368736075947	0.0362882011884667	0.369689318050403	1.26445436731412	0.889732720219961	0.180469683016387	0.130458755570951	-0.337344667334781	-0.138372354534146	-0.121521359784904	0.209776298321417	-0.341775284974933	-0.43401687836756	-0.409442307064266	-0.19088424020845	102	108	107	108	103	108	108	108	108	108	108	108	107	108	108	107	108
ENSP00000362638.4	ENSG00000175130.7	MARCKSL1	MARCKS like 1 [Source:HGNC Symbol;Acc:HGNC:7142]	0.6358974358974359	ENSP00000362638.4	1	38	8	7	0.0	31100287236.491455	-0.438771637174082	-0.921766723373878	-0.230736494249804	0.287449880463015	1.18034670980389	0.906996658218837	0.0558042418022175	-0.00424079973225666	0.409080925428595	0.421594400477322	-0.257175849734576	-0.0353236570179263	0.772227047578528	0.23638681877956	-0.994144709052663	-1.10195416723054	28	30	28	30	29	30	30	29	30	30	29	30	29	30	30	30	29
ENSP00000266732.4	ENSG00000120802.14	TMPO	thymopoietin [Source:HGNC Symbol;Acc:HGNC:11875]	0.6671469740634006	ENSP00000266732.4	1	155	44	30	0.0	75838233337.54028	-0.0261393073451801	0.0963976822669617	0.590535910518661	0.675491013935673	0.0140721377006456	-0.00251358305590443	-0.578697719081452	-0.492517519555658	-0.11686005163164	-0.158964708597797	0.0346601869069172	-0.102511190111178	-0.226469593815168	-0.168590646298128	0.455817888833078	0.543442537728406	64	66	66	67	67	67	67	66	66	67	66	67	67	67	67	67	67
ENSP00000216962.3	ENSG00000100994.12	PYGB	glycogen phosphorylase B [Source:HGNC Symbol;Acc:HGNC:9723]	0.6109134045077106	ENSP00000216962.3,ENSP00000395451.1	2	192	59	44	0.0	83966298839.5705	-0.388365942114516	0.299820982028765	-0.0689326829487298	-0.309153285949946	0.777908677610576	1.25823354273365	-0.419215361435	-0.269006763973767	0.283303538013879	-0.00737522414513325	0.0110017379474563	-0.232393095121067	-0.274509603509573	-0.146438604064034	0.210902085128033	0.230122250505917	143	149	146	147	144	146	146	148	147	147	145	147	146	148	147	147	149
ENSP00000377833.4	ENSG00000196975.16	ANXA4	annexin A4 [Source:HGNC Symbol;Acc:HGNC:542]	0.7538940809968847	ENSP00000386756.1,ENSP00000377833.4,ENSP00000489316.1	3	140	38	38	0.0	77586287580.42885	0.053746105937261	0.0603548698799523	-0.181961145261044	-0.116209124555281	-0.192490843675899	-0.188242134764941	0.128617027702223	0.0212135819471122	-0.260565939639918	-0.256436088776685	0.331869402670707	0.236745446643633	0.283545006832978	0.368213198362564	0.263817325685888	0.18867949183083	133	140	137	139	135	138	136	139	136	139	135	138	135	139	137	139	140
ENSP00000331901.4	ENSG00000254772.10	EEF1G	eukaryotic translation elongation factor 1 gamma [Source:HGNC Symbol;Acc:HGNC:3213]	0.6086956521739131	ENSP00000331901.4	1	236	31	31	0.0	303014278336.64716	-0.122934993676264	0.215107071787762	-0.0770230384883996	-0.113533005460138	-0.109523409189122	0.031463957823318	0.0345061237229629	0.095148975014995	-0.0799500706220524	-0.138458715196001	0.0131677050593559	-0.154701475957053	0.263682554352862	0.326919550755861	0.126296963908924	0.204331962670949	231	236	234	234	234	235	234	235	234	235	233	235	232	235	234	235	236
ENSP00000303754.3	ENSG00000171497.5	PPID	peptidylprolyl isomerase D [Source:HGNC Symbol;Acc:HGNC:9257]	0.5405405405405406	ENSP00000303754.3,ENSP00000421221.1	2	65	23	22	0.0	50904850122.23462	0.768328786733548	0.498725094360322	-0.312974597540545	-0.00485105250754891	-0.0391614520705965	-0.149068990683254	-0.0568178148981433	-0.0379779983541777	-0.964925966840646	-0.914525732125996	-0.106862605951264	0.0824237991330303	0.599094380830565	0.651692945566737	-0.190988068445801	0.0508819230495012	59	61	61	61	61	61	61	60	61	61	60	61	60	61	61	61	61
ENSP00000294168.3	ENSG00000162227.8	TAF6L	TATA-box binding protein associated factor 6 like [Source:HGNC Symbol;Acc:HGNC:17305]	0.23633440514469453	ENSP00000294168.3,ENSP00000434662.1	2	17	14	14	0.0	4446403325.321167	-0.333252015400777	-0.289846727461943	0.16595394639429	0.123120551366481	-0.101420927288693	0.00464344646186277	-0.0546977325996689	0.00889707896046765	0.0607713239296803	0.0158356224903278	0.105585770637699	0.155984165958317	0.436442412872684	0.427671976157496	-0.204585353397581	-0.0849003362722067	17	17	17	17	17	17	17	17	17	17	17	17	17	17	17	17	17
ENSP00000225719.4	ENSG00000108582.12	CPD	carboxypeptidase D [Source:HGNC Symbol;Acc:HGNC:2301]	0.3333333333333333	ENSP00000225719.4,ENSP00000444443.2,ENSP00000463763.2,ENSP00000464255.1	4	50	39	39	0.0	21731320542.871033	-0.43260106106661	0.0251760588536678	0.102803821759609	-0.284388856944359	0.659135900520761	1.26225140959389	-0.118194063120555	-0.00417420834448023	-0.175755056084551	-0.104477463058658	-0.147295712960105	-0.208461428063893	0.321095514444296	0.464489261308547	1.17666047646218	0.827566847185808	49	50	49	49	49	49	49	49	49	49	49	49	49	49	49	49	50
ENSP00000261942.6	ENSG00000113194.13	FAF2	Fas associated factor family member 2 [Source:HGNC Symbol;Acc:HGNC:24666]	0.6741573033707865	ENSP00000261942.6,ENSP00000424146.1	2	56	24	24	0.0	29022196494.505146	-0.0756661621653318	0.063541108847974	-0.247152291961331	-0.21642683982318	0.317964366678165	0.309903239426343	-0.287595308564748	-0.326576125233213	0.229579918662791	0.137891888978076	0.0402216818406362	-0.0737843662659792	-0.117488235569321	-0.0650553852655333	0.265176870424533	-0.121355375902711	51	56	54	54	54	54	54	55	54	54	53	55	52	55	54	54	56
ENSP00000281828.6	ENSG00000116120.11	FARSB	phenylalanyl-tRNA synthetase subunit beta [Source:HGNC Symbol;Acc:HGNC:17800]	0.6095076400679117	ENSP00000281828.6	1	130	38	38	0.0	32897999472.39046	-0.326617675559875	-0.123973342082915	0.368830210490373	0.346334844586915	-0.106966238554049	-0.0459497914284235	-0.177382721290847	-0.172406959145977	-0.355957355256971	-0.394707468575556	0.532065732571503	0.361375607541509	0.0293044274186158	0.0901244264733307	0.055281902557863	-0.074508012231278	126	130	127	128	127	128	127	128	127	128	126	128	127	128	128	128	130
ENSP00000338788.6	ENSG00000065548.18	ZC3H15	zinc finger CCCH-type containing 15 [Source:HGNC Symbol;Acc:HGNC:29528]	0.5023474178403756	ENSP00000338788.6,ENSP00000410981.1,ENSP00000415788.1	3	61	26	26	0.0	47313848272.66158	0.838247850572785	0.218975434819263	-0.417093180715962	-0.0834494359743658	0.252766750303155	0.107838733993717	0.371418569402785	0.433740476710916	-0.339124040839322	-0.150372763448844	-0.343148469372951	0.0214569131169657	-0.299662546439033	-0.489706969906043	-0.206950620839366	0.0303555332338403	58	61	60	61	58	60	59	61	60	60	59	60	59	60	60	60	61
ENSP00000354739.5	ENSG00000197958.13	RPL12	ribosomal protein L12 [Source:HGNC Symbol;Acc:HGNC:10302]	0.6787878787878788	ENSP00000354739.5,ENSP00000441179.1	2	131	11	11	0.0	244323738989.71744	0.337616465684306	-0.134853279764502	-0.374820279515268	-0.108743001344502	0.0892558924169058	-0.0468791295083584	0.075772956382572	0.019775258892885	-0.0246344752856196	0.0981615643308684	-0.0641545198073459	0.190364861741608	-0.00632352517825741	-0.101839369261835	-0.150255352582064	0.0547216285453542	130	131	130	131	131	131	131	131	131	131	131	131	131	131	131	131	131
ENSP00000163416.2	ENSG00000066455.13	GOLGA5	golgin A5 [Source:HGNC Symbol;Acc:HGNC:4428]	0.560875512995896	ENSP00000163416.2,ENSP00000452601.1	2	54	37	37	0.0	7793487710.866862	0.494102352968838	0.122887647820552	0.147104726679154	0.324520507038022	0.686358024897947	0.442840578141171	-0.357338769204084	-0.399427446891085	-0.162240649200417	-0.014783946474906	-0.450365541489798	-0.328389758676373	-0.127764896578385	-0.228855782932197	-0.0107697171111596	-0.173757052467745	51	54	53	54	53	53	54	54	52	53	52	54	52	54	53	53	54
ENSP00000356991.3	ENSG00000143217.9	NECTIN4	nectin cell adhesion molecule 4 [Source:HGNC Symbol;Acc:HGNC:19688]	0.38235294117647056	ENSP00000356991.3	1	26	19	19	0.0	9349189643.312988	0.059137253820789	-0.489863828078629	-0.265889853068894	-0.00817705217647902	0.965732452735011	0.79181093061019	0.171802733001282	0.204687940252343	-1.11949716605106	-0.825811457876079	0.750503481444657	0.847260291611514	-0.116052232115718	-0.139707775977735	-0.519577206442367	-0.777370305127879	23	26	26	26	26	26	26	26	26	26	23	26	26	26	26	26	25
ENSP00000361658.2	ENSG00000095319.14	NUP188	nucleoporin 188 [Source:HGNC Symbol;Acc:HGNC:17859]	0.1955403087478559	ENSP00000361658.2	1	38	30	30	0.0	2146907622.7854004	-0.663863417992914	-0.18927234630323	0.216025204801757	-0.421835033511229	-0.460666463094243	-0.138857987781849	-0.279902620659712	-0.0133439005964675	0.0653278728978171	0.106320042689958	0.193035145059863	0.0442334469866648	0.0899378921734577	0.313310952313941	0.224704540815262	0.0586775427647073	36	38	37	38	36	38	37	38	37	38	37	38	37	38	37	38	38
ENSP00000291386.3	ENSG00000160075.12	SSU72	SSU72 homolog, RNA polymerase II CTD phosphatase [Source:HGNC Symbol;Acc:HGNC:25016]	0.3917525773195876	ENSP00000291386.3,ENSP00000351955.3	2	21	10	10	0.0	3791079210.55839	0.483659364968453	0.0136544785530512	-0.221425724593575	-0.0727764563910238	-0.08532925507884	-0.230093921847129	-0.013125703772463	-0.100495631483682	0.0793018709215794	0.159385161036506	0.0701366313280936	0.0395436939127034	-0.106028984728648	-0.0795643488657589	-0.0634357675456094	0.0997422356983035	21	21	21	21	21	21	21	21	21	21	21	21	21	21	21	21	21
ENSP00000225388.3	ENSG00000108256.9	NUFIP2	nuclear FMR1 interacting protein 2 [Source:HGNC Symbol;Acc:HGNC:17634]	0.48776978417266187	ENSP00000225388.3,ENSP00000463450.1	2	56	29	29	0.0	26705369763.80866	0.209264862222316	0.227392922254897	-0.0200059920442408	0.0373841120760492	-0.204314374068496	-0.221941428484687	-0.175725213567098	-0.0179235121799204	-0.105846994421722	-0.0280290861764803	0.18694717210778	0.28223232666668	-0.154663240322489	-0.204442078063026	0.354745745177744	0.543645755479742	51	56	54	54	54	54	53	54	54	54	52	54	51	54	54	54	56
ENSP00000412772.2	ENSG00000006607.14	FARP2	FERM, ARH/RhoGEF and pleckstrin domain protein 2 [Source:HGNC Symbol;Acc:HGNC:16460]	0.1016597510373444	ENSP00000412772.2	1	5	4	3	0.0	146661277.33333334	-0.374859758620462	-0.38711968937799	0.41820958393513	0.188925173439484	0.326703085989654	0.2995913083468	0.106930589013603	0.174296956040811	0.118278161568639	0.255485941922546	0.192966936338019	0.227725410721938	-0.227349834765882	-0.202515959652999	-0.45087658799373	-0.421224185943754	4	4	4	4	4	4	4	4	4	4	4	4	4	4	4	4	4
ENSP00000380251.2	ENSG00000213965.4	NUDT19	nudix hydrolase 19 [Source:HGNC Symbol;Acc:HGNC:32036]	0.368	ENSP00000380251.2	1	20	10	10	0.0	20180149590.422535	0.0340229987295491	0.013257269596747	-0.46346411410478	-0.298369366489394	0.688491676991022	0.564848375922512	-0.2516411825695	-0.377227244705701	-0.547286440051082	-0.643913913073701	1.44064052064838	1.42242398103239	-0.143044406466729	-0.113771962193223	-0.126114928926539	0.0241296290069579	19	20	19	19	19	19	19	20	19	20	19	20	19	20	20	20	20
ENSP00000356807.2	ENSG00000143155.13	TIPRL	TOR signaling pathway regulator [Source:HGNC Symbol;Acc:HGNC:30231]	0.6948529411764706	ENSP00000356807.2,ENSP00000356804.3	2	49	20	20	0.0	25967305459.34131	-0.117054613231904	0.0276921233737584	-0.0168832750232424	0.0730268315812879	-0.0608802308586669	0.00264138116431667	0.190839564312697	0.240834020202058	0.175911058671772	0.16496193798895	0.0320495481255669	-0.0832554937172123	-0.226872905331397	-0.152455539059293	-0.186155185049074	-0.0693590597681188	49	49	49	49	49	49	49	49	49	49	49	49	49	49	49	49	49
ENSP00000261396.3	ENSG00000069248.12	NUP133	nucleoporin 133 [Source:HGNC Symbol;Acc:HGNC:18016]	0.38494809688581316	ENSP00000261396.3	1	60	39	39	0.0	11643540560.46647	-0.647551114878659	-0.0840607533904238	0.121555065280608	-0.336680878156043	-0.348694806262039	-0.00629871181481079	-0.116220070877626	-0.0632418742134213	0.191053681677841	0.0160004434075089	0.0833830954511576	0.0212584583867894	0.202664429854327	0.309302303960713	0.202699864136461	0.0964707726739968	55	59	59	60	58	60	59	60	59	60	58	60	57	60	59	60	60
ENSP00000310448.5	ENSG00000175467.15	SART1	spliceosome associated factor 1, recruiter of U4/U6.U5 tri-snRNP [Source:HGNC Symbol;Acc:HGNC:10538]	0.535	ENSP00000310448.5,ENSP00000436218.1	2	79	52	52	0.0	16440294997.397787	0.282981352766484	-0.0468717053378134	0.132302186515584	-0.0778396251183171	-0.31575506052457	-0.0491858866384529	0.185052389205486	0.442100243891417	-0.156325595523672	0.045945537847083	-0.0370299153043909	0.115785729854839	0.15524220145378	-0.279828152523045	-0.13342961826213	-0.394777844859132	74	79	74	78	77	78	76	78	77	79	74	78	74	78	77	78	79
ENSP00000361084.3	ENSG00000180992.7	MRPL14	mitochondrial ribosomal protein L14 [Source:HGNC Symbol;Acc:HGNC:14279]	0.3586206896551724	ENSP00000361084.3	1	24	4	4	0.0	2345247687.2693686	0.0797876890415559	-0.368081380373865	-0.240291902126089	0.0672612962170778	0.0119556414638882	-0.331984992160089	0.207207125125839	0.215998812896826	-0.0932223260287977	-0.0121375534740897	-0.193850602902765	-0.0293606057535483	0.188815973540025	0.00265158885443562	-0.0477483198243736	0.0808627891786262	24	24	24	24	24	24	24	24	24	24	24	24	24	24	24	24	24
ENSP00000327116.5	ENSG00000013016.16	EHD3	EH domain containing 3 [Source:HGNC Symbol;Acc:HGNC:3244]	0.7570093457943925	ENSP00000327116.5	1	95	38	17	0.0	7069210908.427281	0.0855226178889481	-0.0711804478824432	0.00568604437447551	0.190252435358202	0.554312084356329	0.366248346188648	-0.226607366843872	-0.256502045118523	-0.0514504426092071	-0.0592564523112094	0.192217919833411	-0.0104869346354732	0.582823189133134	0.22825748303663	-0.220784055815742	-0.145405719549154	17	23	19	21	19	22	21	22	21	22	18	22	17	22	20	22	23
ENSP00000418287.1	ENSG00000144021.3	CIAO1	cytosolic iron-sulfur assembly component 1 [Source:HGNC Symbol;Acc:HGNC:14280]	0.3274336283185841	ENSP00000418287.1	1	11	8	8	0.0	28572601345.77368	-0.427119159938293	-0.253856165669496	0.147065898260043	-0.0876656080848992	-0.223036893621158	0.00787047686178255	-0.180249583827862	0.0270214461287637	-0.150695195441685	-0.1638842257819	0.138361602803251	0.161499086956018	0.328846316528677	0.406560398529862	0.409184974188889	0.404653833281936	11	11	11	11	11	11	11	11	11	11	11	11	11	11	11	11	11
ENSP00000384211.1	ENSG00000068878.15	PSME4	proteasome activator subunit 4 [Source:HGNC Symbol;Acc:HGNC:20635]	0.31524688008681495	ENSP00000384211.1,ENSP00000374643.3	2	68	49	49	0.0	7310880467.421712	-0.862348546587587	-0.16336834063093	-0.430667217256096	-0.797382011791409	-0.107493099988002	0.627885487008924	0.0141713140928434	0.208937609252163	-0.140421365352214	-0.233602867168613	0.941484030628088	0.786311754520499	0.227050928825911	0.371579527902991	0.0292965583858553	-0.0980818464819864	67	68	68	68	68	68	68	68	68	68	67	68	68	68	68	68	68
ENSP00000258729.3	ENSG00000136231.14	IGF2BP3	insulin like growth factor 2 mRNA binding protein 3 [Source:HGNC Symbol;Acc:HGNC:28868]	0.39896373056994816	ENSP00000258729.3,ENSP00000395936.1,ENSP00000480267.1,ENSP00000290341.3,ENSP00000389135.2	5	45	27	24	0.0	8122030260.599446	0.290092890470991	0.476298561018166	-0.942483703340254	-1.0783955460093	-0.877628775075598	-0.941723893564035	-0.119247410967855	-0.154943883477305	0.739979800899601	0.692650285543436	1.81047914273888	1.56913080172302	-1.19906999005554	-1.05462738411154	0.64567723178418	0.623440139694771	35	39	38	39	39	39	37	39	38	39	35	39	38	39	38	39	39
ENSP00000271332.3	ENSG00000143126.8	CELSR2	cadherin EGF LAG seven-pass G-type receptor 2 [Source:HGNC Symbol;Acc:HGNC:3231]	0.03284296955183031	ENSP00000271332.3	1	7	6	6	0.0	585780340.4918619	-0.0628858860342518	0.0550783739612273	0.406135516666173	0.327757528980287	-0.0126395080628172	-0.0123680188593376	0.131816576198688	0.11280342240282	-0.132736766863237	-0.247888417439568	0.54140945706499	0.301828344684617	0.039761350687475	0.00232369267295596	-0.282851114638362	-0.302063234502417	7	7	7	7	7	7	7	7	7	7	7	7	7	7	7	7	7
ENSP00000355237.2	ENSG00000198752.11	CDC42BPB	CDC42 binding protein kinase beta [Source:HGNC Symbol;Acc:HGNC:1738]	0.25248392752776155	ENSP00000355237.2,ENSP00000453384.1,ENSP00000489452.1	3	54	44	37	0.0	6339844399.955403	-0.422335138595244	0.481454986630582	0.231480594879005	-0.143858016587443	0.268776272185995	0.775241299119902	-0.039986054234717	0.0858402119727657	-0.402959805369775	0.00535451099823003	-0.0948290902337483	-0.118923956687178	-0.593358978658428	-0.521614830628746	0.584635939801339	0.399535346784755	44	47	45	46	44	46	45	46	46	46	45	46	45	46	45	46	47
ENSP00000369592.4	ENSG00000205476.9	CCDC85C	coiled-coil domain containing 85C [Source:HGNC Symbol;Acc:HGNC:35459]	0.36992840095465396	ENSP00000369592.4,ENSP00000450850.1,ENSP00000452496.1,ENSP00000450602.1,ENSP00000451294.1,ENSP00000452300.1,ENSP00000451718.1	7	20	12	12	0.0	8467234633.043701	1.24218740045749	0.244784756784902	-0.363609801511037	-0.0275724118741305	0.445214966521858	0.192421887980476	-0.233380054888262	-0.127577832071548	-0.427265779625888	-0.389132297817153	-0.0254968409788567	0.332291638075544	-0.194509701956554	-0.330767795098188	-0.016804657965082	0.402584483249842	20	20	20	20	20	20	20	20	20	20	20	20	20	20	20	20	20
ENSP00000336741.4	ENSG00000109606.13	DHX15	DEAH-box helicase 15 [Source:HGNC Symbol;Acc:HGNC:2738]	0.5459119496855346	ENSP00000336741.4	1	164	58	54	0.0	76490080675.37813	-0.793511359206821	-0.362830636824575	0.283287500854478	0.059560657985271	-0.231246075870006	-0.0205619012077065	-0.0610984901450742	0.0189557566110139	0.118310817096727	-0.0784767593929816	0.473243753697057	0.250168446185102	0.0343916643492879	0.162067208534541	0.0443846202258662	-0.0659931383226722	153	157	153	153	153	153	153	153	153	153	153	153	153	154	153	153	157
ENSP00000060969.6	ENSG00000052723.12	SIKE1	suppressor of IKBKE 1 [Source:HGNC Symbol;Acc:HGNC:26119]	0.5748792270531401	ENSP00000060969.6	1	16	12	2	0.0	177975611.3984375	1.52559617120952	0.335211115574269	-0.664698691286008	0.100252663358532	0.207851785542454	-0.364909387266033	0.346966345987706	0.294559449212494	-0.182067990321306	-0.0908737474019743	-0.049993473436281	0.412378586482937	-0.641798649950489	-0.914296267079564	-0.036990809763644	0.273014425022647	2	2	2	2	2	2	2	2	2	2	2	2	2	2	2	2	2
ENSP00000264954.4	ENSG00000109519.13	GRPEL1	GrpE like 1, mitochondrial [Source:HGNC Symbol;Acc:HGNC:19696]	0.6036866359447005	ENSP00000264954.4	1	89	18	18	0.0	53481514440.83362	0.664470163919567	-0.0975908094292519	-0.907033974092504	-0.571404414954584	0.221799606601333	-0.111710398401641	-0.184492303729542	-0.147367719767988	0.0955893915350359	0.212813173650267	0.211538307139289	0.717307651464582	0.721366169021675	0.518987177514099	-0.234059501559912	-0.0530244483497606	88	89	89	89	88	89	89	89	89	89	89	89	89	89	89	89	89
ENSP00000362329.2	ENSG00000180817.12	PPA1	inorganic pyrophosphatase 1 [Source:HGNC Symbol;Acc:HGNC:9226]	0.8096885813148789	ENSP00000362329.2,ENSP00000362327.4,ENSP00000486162.1	3	249	26	26	0.0	285088275889.6322	-0.279169680889714	-0.627181966888636	-0.440840642763621	-0.315625043458027	0.509951717442101	0.441619776438156	0.223377379812508	0.178230413066462	-0.467261397734832	-0.419122305744468	0.00361618657231944	0.0808012183990652	1.14200832538018	1.12552374454875	-0.25589587530866	-0.249342217636412	234	248	239	243	240	243	241	245	241	244	238	243	236	244	242	245	248
ENSP00000301015.9	ENSG00000103335.22	PIEZO1	piezo type mechanosensitive ion channel component 1 [Source:HGNC Symbol;Acc:HGNC:28993]	0.09837366124553748	ENSP00000301015.9,ENSP00000333704.7,ENSP00000406358.1,ENSP00000456373.1	4	17	16	16	0.0	2076978322.2036133	-0.477467403522795	0.204473497514029	0.256946621096698	-0.179413480879871	-0.0580741293523617	0.431177978831142	0.190554682570291	0.449610767143712	-0.0841568373304753	-0.139534935841747	-0.114835766785294	-0.0696987974282237	-0.749195391019799	-0.689995200280469	0.0834222439414383	-0.0747373546466585	15	15	17	17	17	15	15	17	17	17	16	16	17	16	15	17	17
ENSP00000301458.4	ENSG00000167775.11	CD320	CD320 molecule [Source:HGNC Symbol;Acc:HGNC:16692]	0.14893617021276595	ENSP00000437697.1,ENSP00000301458.4	2	4	3	3	0.0	3125690673.931315	0.450281535538634	-0.261575409918319	-0.0903127882814472	0.298943157065235	-0.013687009292259	-0.139576427610447	-0.215663511670564	-0.0856083612191298	1.35347040670033	1.3699674420013	-0.409971747087996	-0.129112794752384	0.598114531565952	0.310919805788028	-0.146120899743703	0.0128367405344347	4	4	4	4	4	4	4	4	4	4	4	4	4	4	4	4	4
ENSP00000363041.4	ENSG00000122873.12	CISD1	CDGSH iron sulfur domain 1 [Source:HGNC Symbol;Acc:HGNC:30880]	0.4444444444444444	ENSP00000363041.4	1	18	6	6	0.0	41204000965.07186	-0.720336023320753	-0.498215765840473	-0.661010748487759	-0.607367609108485	0.431487949335359	0.422730322927508	0.209619757348266	-0.00360440055517941	-0.0160820838167268	0.0551664991100003	-0.36671689617029	-0.204529514511389	0.505021214213007	0.577550155448112	0.126104580837278	0.294917702501986	17	18	17	18	18	18	18	18	18	18	18	18	18	18	18	18	18
ENSP00000300976.3	ENSG00000167487.12	KLHL26	kelch like family member 26 [Source:HGNC Symbol;Acc:HGNC:25623]	0.17235772357723578	ENSP00000300976.3,ENSP00000472001.1,ENSP00000469099.1,ENSP00000472032.1	4	12	9	9	0.0	2797513160.121877	-0.426921002994732	0.114428470488305	0.0596871816228735	-0.257322327965818	-0.211405609681285	0.253888782228836	-0.0824062065684732	0.0127077077809776	-0.0569652097768376	-0.284033196271633	-0.00641507782407658	-0.0823645093706471	-0.0765098313520962	-0.0219248982806501	0.0682662941512788	0.00926742199039232	12	12	12	12	12	12	12	12	12	12	12	12	12	12	12	12	12
ENSP00000355428.5	ENSG00000175137.11	SH3BP5L	SH3 binding domain protein 5 like [Source:HGNC Symbol;Acc:HGNC:29360]	0.3282442748091603	ENSP00000355428.5	1	16	12	12	0.0	5107186743.330241	0.372088351568014	-0.232026911015104	-0.337285749907346	-0.0204242922398148	0.268410260466323	-0.0557776587215599	0.00550257497907047	-0.00670016452776245	-0.0120087198802299	-0.0129903662982978	-0.0124287018995446	0.274027222011854	0.124442787787086	0.0324917893942676	-0.26712677904302	0.108260441821261	15	15	15	16	15	16	15	16	15	16	15	16	15	16	15	16	16
ENSP00000252245.5	ENSG00000170454.6	KRT75	keratin 75 [Source:HGNC Symbol;Acc:HGNC:24431]	0.5117967332123412	ENSP00000252245.5,ENSP00000448207.1,ENSP00000366189.4,ENSP00000465629.1,ENSP00000466163.1	5	336	37	19	0.0	7222709965.629395	0.112697440730333	0.0337849200474283	-0.175208670489494	-0.262152020558414	-0.101043007841414	-0.0874940097230619	0.991771051798686	0.733035351732733	-0.481959769963439	-0.431544107207274	3.07017446430853	3.05182177431907	-0.286764195423172	-0.21286287943226	-0.117531741556357	-0.18424350016866	28	37	35	36	35	35	34	36	36	36	29	37	35	34	36	36	37
ENSP00000305675.4	ENSG00000168497.5	CAVIN2	caveolae associated protein 2 [Source:HGNC Symbol;Acc:HGNC:10690]	0.2564705882352941	ENSP00000305675.4	1	16	11	11	0.0	3893833007.5236	1.76490309278451	1.5412611874085	-0.108922557345883	-0.0233642690484182	-0.0536627051907428	-0.243377979768936	-0.0336089504174071	-0.15959385751525	0.378583596109214	0.445122322172001	-0.0222293625284768	-0.139942657926099	-0.199135066677377	-0.547795145205843	2.64445094228749	3.25850465837207	15	16	16	16	16	16	16	16	16	16	16	16	16	16	15	16	16
ENSP00000264639.4	ENSG00000108344.15	PSMD3	proteasome 26S subunit, non-ATPase 3 [Source:HGNC Symbol;Acc:HGNC:9560]	0.5599250936329588	ENSP00000264639.4,ENSP00000444980.2,ENSP00000407410.3	3	94	37	37	0.0	50296359544.37434	-0.587331266070954	0.11263246243992	0.194647475522779	-0.0507743321340097	-0.38337266562858	-0.0358839764523964	-0.165543351647324	-0.0831756148785319	0.119197393366598	-0.0157524090383196	0.141415678964785	-0.127323578614899	-0.0238628683750752	0.11444451059214	0.353391519143553	0.223966670348251	88	93	89	90	89	89	89	90	90	91	90	90	90	91	89	90	94
ENSP00000346827.4	ENSG00000143149.13	ALDH9A1	aldehyde dehydrogenase 9 family member A1 [Source:HGNC Symbol;Acc:HGNC:412]	0.47876447876447875	ENSP00000346827.4	1	80	32	32	0.0	47100139939.989624	-0.287009962899156	0.0307470599720583	0.366455154202737	0.32249700437651	-0.384857957914229	-0.212639041456912	-0.324069249854126	-0.289188845747278	-0.584465619301943	-0.594881406869062	0.597095440540897	0.247648909945999	0.027698382435962	0.16310734965003	0.0418457783917496	-0.00960479063406883	76	80	79	79	79	79	79	79	79	79	76	79	79	79	79	79	80
ENSP00000330074.4	ENSG00000184357.5	H1-5	H1.5 linker histone, cluster member [Source:HGNC Symbol;Acc:HGNC:4719]	0.46017699115044247	ENSP00000330074.4	1	86	16	12	0.0	53022676492.59554	-1.19026273284796	-0.0377632572093942	0.865959318711533	-0.647481864973713	-1.20434700504177	1.07699235374708	0.476575070018646	0.539617836979549	0.428036748418464	0.0727269536531834	0.493309402014325	0.998391328394851	-0.414563965772778	-0.83995455744669	-0.570096276360378	-1.32901534627958	69	71	69	71	70	70	70	71	70	71	69	70	69	71	71	69	71
ENSP00000417175.1	ENSG00000124164.16	VAPB	VAMP associated protein B and C [Source:HGNC Symbol;Acc:HGNC:12649]	0.6131687242798354	ENSP00000417175.1,ENSP00000379147.3,ENSP00000430426.1	3	71	22	21	0.0	208739374422.12186	0.870223232381283	0.202459102691436	-0.273728461932566	0.0577277815943962	0.679270360010084	0.4630687527867	-0.422824606676997	-0.397455114172441	-0.413006910894453	-0.336825175578253	-0.102790329376603	0.297473344343635	0.306942064170049	0.163416515834854	-0.416017075852238	-0.223413742052938	53	58	57	57	53	57	57	57	57	57	55	57	55	57	57	57	58
ENSP00000200135.3	ENSG00000086827.9	ZW10	zw10 kinetochore protein [Source:HGNC Symbol;Acc:HGNC:13194]	0.5019255455712451	ENSP00000200135.3,ENSP00000440879.1,ENSP00000439197.1	3	47	30	30	0.0	11005848852.100418	-0.563186151628628	0.0238018078492397	0.16720403527101	-0.0311295542818506	-0.272932045737674	0.0208843869635889	-0.258190668375367	-0.170356938799104	0.163477212488541	0.00934085283047725	0.0992921096211212	-0.098528910385415	0.0353600725750463	0.200270562527292	0.335815248373663	0.272363472410876	46	47	46	47	46	47	46	47	46	47	46	47	46	47	46	47	47
ENSP00000264230.4	ENSG00000084092.7	NOA1	nitric oxide associated 1 [Source:HGNC Symbol;Acc:HGNC:28473]	0.3624641833810888	ENSP00000264230.4	1	24	20	20	0.0	21969650503.877087	0.0205442374972762	0.270388036923312	0.147537337143452	0.0756344024407891	-0.403838613483698	-0.324117794007567	-0.0273237151480021	-0.0435602112404236	-0.181520090825593	-0.135217149660668	0.444610068551812	0.47189206197994	0.46162926288256	0.513679051746212	0.0257677238761378	-0.124119032581592	22	24	22	24	22	24	22	24	22	24	22	24	22	24	22	24	24
ENSP00000362751.4	ENSG00000011454.18	RABGAP1	RAB GTPase activating protein 1 [Source:HGNC Symbol;Acc:HGNC:17155]	0.3161833489242282	ENSP00000362751.4,ENSP00000414386.1,ENSP00000384119.1,ENSP00000416327.2	4	41	29	25	0.0	5441452921.5182295	-0.227136337687288	0.651641664514421	0.12130651976369	-0.245249106538234	-0.276391126694409	0.130495382024177	-0.124397825266019	0.016684583907665	0.176724040991949	0.113253206382038	-0.142833759286843	-0.200697104362066	-0.0721679707292333	0.00747701853896743	0.0728853631248256	-0.00128145183504191	32	34	32	32	32	32	32	32	32	32	32	32	32	32	32	32	34
ENSP00000228825.7	ENSG00000111229.16	ARPC3	actin related protein 2/3 complex subunit 3 [Source:HGNC Symbol;Acc:HGNC:706]	0.4157303370786517	ENSP00000228825.7,ENSP00000413221.1,ENSP00000446598.1	3	72	11	11	0.0	117192491509.97975	0.669699526709062	-0.0861904710086447	-0.235396458378665	0.172690783775403	0.379362766503165	0.276558958102404	0.094097817060657	0.0134869194836575	-0.00701463167812655	0.00660760325492316	-0.213953790315934	0.00912953246329984	-0.230486503542433	-0.333866662550815	0.101256064388709	0.250028540795222	70	72	71	72	71	71	71	71	72	71	71	71	71	71	71	72	72
ENSP00000176763.5	ENSG00000072786.13	STK10	serine/threonine kinase 10 [Source:HGNC Symbol;Acc:HGNC:11388]	0.36260330578512395	ENSP00000176763.5,ENSP00000428806.1	2	44	34	32	0.0	9144980167.648987	0.499302881633691	0.348304060900547	-0.598081672398581	-0.565791096174861	-0.647785427686153	-0.751085693572282	0.241139153587138	0.308801888509684	-0.306436732325469	0.208428010049441	-0.189223356613713	0.0980376960474647	-0.827517049291351	-0.964593951893331	0.540044321092385	1.26153959934609	39	42	41	41	41	41	39	41	41	41	41	41	41	41	40	42	42
ENSP00000368565.3	ENSG00000105821.15	DNAJC2	DnaJ heat shock protein family (Hsp40) member C2 [Source:HGNC Symbol;Acc:HGNC:13192]	0.43156199677938806	ENSP00000368565.3,ENSP00000249270.7,ENSP00000412611.2,ENSP00000399058.1,ENSP00000368559.3,ENSP00000406275.1	6	45	28	28	0.0	43587700397.892845	0.53702150922334	0.0932083120848093	-0.725637498362548	-0.535195796170152	0.382341543686608	0.0827926191779511	0.150079441247113	0.202441163807155	-0.482530728251819	0.182255347497125	0.313750354297337	0.886890988877736	-0.318023347916594	-0.541854246284259	-0.544347429782487	-0.266638314780722	43	45	45	45	43	45	45	45	45	45	45	45	45	45	45	45	45
ENSP00000307004.4	ENSG00000169621.10	APLF	aprataxin and PNKP like factor [Source:HGNC Symbol;Acc:HGNC:28724]	0.07240704500978473	ENSP00000307004.4,ENSP00000393403.1	2	4	4	4	0.00029348464097045585	565627387.6001791	-0.282877065004449	-0.584693824874377	-0.669771246339699	-0.701166722545315	0.352425263573925	0.0846151711697081	0.176511897887625	0.0909983784774102	-0.0628067961159253	0.00681931310798145	-0.0936473458054277	-0.11093136016528	-0.0527572159630028	-0.179369906401337	0.281395908929275	0.774869672005132	4	4	4	4	4	4	4	4	4	4	4	4	4	4	4	4	4
ENSP00000438349.2	ENSG00000173113.7	TRMT112	tRNA methyltransferase activator subunit 11-2 [Source:HGNC Symbol;Acc:HGNC:26940]	0.568	ENSP00000438349.2,ENSP00000309433.2	2	13	5	5	0.0	48291720857.24906	0.65401694177773	-0.0126740144921831	-0.423771528505442	0.114672348376841	0.0858350226191731	-0.209896689706941	0.0547043646452554	0.139882403398438	-0.129518188650259	0.0763532772148308	-0.0509082391536104	0.114540558493394	-0.0957512741748898	-0.24379544761868	-0.169918447723674	0.0576514869534135	13	13	13	13	13	13	13	13	13	13	13	13	13	13	13	13	13
ENSP00000282003.6	ENSG00000152193.8	OBI1	ORC ubiquitin ligase 1 [Source:HGNC Symbol;Acc:HGNC:20308]	0.15564738292011018	ENSP00000282003.6	1	13	12	12	0.0	26283497151.584595	1.04902272871805	1.05452858367801	-0.244019975989702	-0.146307871825792	-0.446798912336649	-0.287817976031814	0.429032747629709	0.463426626000093	0.0949871939644318	0.16785669489033	-0.117321566382508	-0.128266420236182	-0.444740291246867	-0.512303669276477	0.0158768613047187	0.174314673793099	13	13	13	13	13	13	13	13	13	13	13	13	13	13	13	13	13
ENSP00000356954.3	ENSG00000118523.6	CCN2	cellular communication network factor 2 [Source:HGNC Symbol;Acc:HGNC:2500]	0.10028653295128939	ENSP00000356954.3	1	5	4	4	0.0	797218590.0188802	-0.0451945220895116	-0.272722688334357	-0.234671564500363	-0.197284600635294	0.14703564341033	-0.0432392755422537	0.154434338162933	-0.0880505964450675	1.57185583379333	1.67359836217582	1.20242129299916	1.17541522297268	-0.401010421509961	-0.146485401273527	0.542356438631689	1.44284165734557	4	5	5	5	5	5	5	5	4	5	5	5	5	5	5	5	5
ENSP00000234454.5	ENSG00000116096.6	SPR	sepiapterin reductase [Source:HGNC Symbol;Acc:HGNC:11257]	0.5517241379310345	ENSP00000234454.5	1	73	17	17	0.0	20389493098.76465	0.362522912269299	-0.141790450029151	0.00615800248495102	0.290265827279388	0.508736989739453	0.306397096512087	-0.0188448588922689	-0.0365389722590956	-0.670394244208289	-0.757582407853483	-0.161540773801079	-0.0597385223575149	0.38244669159084	0.30894203842079	-0.285528865172784	-0.166040191986078	71	73	72	73	72	72	72	73	72	73	72	73	71	73	73	73	73
ENSP00000306330.3	ENSG00000170027.7	YWHAG	tyrosine 3-monooxygenase/tryptophan 5-monooxygenase activation protein gamma [Source:HGNC Symbol;Acc:HGNC:12852]	0.757085020242915	ENSP00000306330.3	1	362	27	13	0.0	18851875422.45418	-0.0322224852432438	-0.228743183732168	-0.519690790979064	-0.374222630385615	0.768690741720622	0.689405670710068	-0.390218660925075	-0.490996784148134	0.0927169068726421	0.164686860594052	-0.165340016020483	-0.00924447742197998	-0.0323678174942161	-0.0590582196444718	0.0488154830791405	-0.0990025867804949	99	102	102	102	99	102	102	102	101	102	101	102	100	102	102	102	102
ENSP00000310861.3	ENSG00000172867.4	KRT2	keratin 2 [Source:HGNC Symbol;Acc:HGNC:6439]	0.5884194053208138	ENSP00000310861.3,ENSP00000448207.1,ENSP00000449159.1	3	287	46	30	0.0	60633937315.64127	-0.277340545656504	0.0221255686628874	-0.411195806506893	0.243185511177208	0.603542260080624	-0.566599041685247	-0.231370770118058	-0.356526024531457	0.0091006041740318	1.89154344046962	0.750732318142892	-0.228678602295525	0.632210189158154	0.0684808850050445	0.609408386122444	0.276644352518626	68	73	71	72	69	72	71	72	72	72	71	72	70	72	72	72	73
ENSP00000302327.6	ENSG00000171016.13	PYGO1	pygopus family PHD finger 1 [Source:HGNC Symbol;Acc:HGNC:30256]	0.09307875894988067	ENSP00000302327.6,ENSP00000496139.1,ENSP00000457777.1	3	2	2	2	0.0	68940569.2578125	0.0189789576046406	-0.222450399944866	0.019284576071982	0.00217982352883883	0.583738313510588	0.237904397748575	-0.319360399238211	-0.523744302476191	0.807013252100392	0.803905860525417	0.0637279414342453	0.302681932353801	0.177829046088939	0.0802631334796873	0.585377821740068	0.959058535109969	2	2	2	2	2	2	2	2	2	2	2	2	2	2	2	2	2
ENSP00000358867.4	ENSG00000065135.12	GNAI3	G protein subunit alpha i3 [Source:HGNC Symbol;Acc:HGNC:4387]	0.4548022598870056	ENSP00000358867.4,ENSP00000345971.7,ENSP00000381339.3,ENSP00000232461.3,ENSP00000387555.1,ENSP00000505083.1,ENSP00000251337.3,ENSP00000482596.1,ENSP00000497785.1,ENSP00000498111.1,ENSP00000497058.1,ENSP00000496836.1,ENSP00000498098.1,ENSP00000394321.1	14	46	16	10	0.0	10313031841.360678	-0.651702287483065	0.0391184480183666	-0.165748773202416	-0.423384837826655	-0.515212010107027	-0.169207571286357	0.335271188401013	0.480364499142382	0.25108116296202	0.233955435604773	-0.00117592202753158	-0.185227314609543	0.254522257519572	0.448911052260243	-0.0976504499824351	-0.429286273951918	22	24	22	23	22	23	22	23	23	23	22	23	22	23	23	23	24
ENSP00000450648.1	ENSG00000126214.22	KLC1	kinesin light chain 1 [Source:HGNC Symbol;Acc:HGNC:6387]	0.7659574468085106	ENSP00000341154.6,ENSP00000374394.3,ENSP00000450617.1,ENSP00000452487.1,ENSP00000334523.6,ENSP00000450616.1,ENSP00000450648.1,ENSP00000414982.2,ENSP00000452095.1,ENSP00000450786.1,ENSP00000442554.2	11	122	49	1	0.0	5001723456.062988	0.629985898136349	0.117179086330983	-0.460421686086455	-0.0911921069174628	0.347779015159016	0.0526580449803316	0.0881550140926262	0.148758662549955	0.372887803369643	0.485480666955227	-0.306696098076273	-0.401278847539331	-0.523493927352534	-0.699181364431704	-0.142546929005508	0.278604981689939	3	3	3	3	3	3	3	3	3	3	3	3	3	3	3	3	3
ENSP00000362314.4	ENSG00000148730.7	EIF4EBP2	eukaryotic translation initiation factor 4E binding protein 2 [Source:HGNC Symbol;Acc:HGNC:3289]	0.7333333333333333	ENSP00000362314.4	1	18	6	6	0.0	14677366634.744059	0.060470448110169	-0.632874795865429	0.347670810498916	1.04124278480131	1.03407523062509	0.518223278174307	-0.415678839346105	-0.464139735271976	0.110368610631038	0.0415391264556417	-0.289592268350809	-0.278017348456691	0.211273501136145	-0.151710894840154	-0.367162219178628	-0.233071932448681	17	18	17	17	17	17	17	17	17	17	17	17	17	17	17	17	18
ENSP00000247001.3	ENSG00000105705.16	SUGP1	SURP and G-patch domain containing 1 [Source:HGNC Symbol;Acc:HGNC:18643]	0.5162790697674419	ENSP00000247001.3,ENSP00000466402.3,ENSP00000477290.1,ENSP00000465413.2,ENSP00000439172.1,ENSP00000466188.1,ENSP00000468771.1	7	42	28	28	0.0	9134409219.978842	0.331303117755967	-0.0704540721512386	-0.0870580120207327	0.135089074720968	0.137189005176299	-0.0277996777944232	0.0998729991333915	0.0223234696019787	-0.127818500239542	-0.0708540109368672	0.0905888981026761	0.353919769470606	-0.0326461941796756	-0.100977655035599	-0.149705008029201	-0.0910131717519089	39	42	41	42	41	42	41	42	41	42	39	42	39	42	41	41	42
ENSP00000476119.1	ENSG00000272325.2	NUDT3	nudix hydrolase 3 [Source:HGNC Symbol;Acc:HGNC:8050]	0.4418604651162791	ENSP00000476119.1	1	16	8	2	0.0	21297291382.766357	-0.199369041004321	-0.195218769369588	-0.0278247849053548	0.0366748137448827	0.62333096754144	0.351248497166221	0.0814997297339666	-0.0334338242481351	0.0245383717158099	0.14542670753288	-0.0505390490575301	-0.107154875409366	1.20066959608438	1.1553628901568	-0.192882730834153	-0.0320474564074056	7	7	7	7	7	7	7	7	7	7	7	7	7	7	7	7	7
ENSP00000271638.2	ENSG00000163191.6	S100A11	S100 calcium binding protein A11 [Source:HGNC Symbol;Acc:HGNC:10488]	0.8380952380952381	ENSP00000271638.2	1	376	12	12	0.0	3052115460426.761	0.321880742752652	-0.633819616798795	-0.912087277638626	-0.526764694032916	0.902244328402258	0.556906694586448	-0.0706201626902576	-0.0368756078844399	-0.130733080192591	-0.0606560846604509	-0.0567415966803857	0.306869237127765	0.133805350956202	-0.138403324042821	-0.307146086186711	-0.152381696566683	355	376	362	367	361	368	367	367	367	367	364	368	365	367	368	368	375
ENSP00000264254.6	ENSG00000115539.14	PDCL3	phosducin like 3 [Source:HGNC Symbol;Acc:HGNC:28860]	0.6569037656903766	ENSP00000264254.6,ENSP00000413936.1,ENSP00000390585.1	3	32	16	16	0.0	14516329124.086508	0.139122937667899	-0.410836796643017	-0.380490508124313	-0.0699667204170336	-0.156983075613106	-0.586669827795859	0.546846893362709	0.625852732149133	0.089492336178628	0.259980766243317	0.0116286569699362	0.333057619543622	-0.170017965691147	-0.3046638841834	-0.250084093583001	0.101038895954512	32	32	32	32	32	32	32	32	32	32	32	32	32	32	32	32	32
ENSP00000359991.4	ENSG00000171314.9	PGAM1	phosphoglycerate mutase 1 [Source:HGNC Symbol;Acc:HGNC:8888]	0.8110236220472441	ENSP00000359991.4,ENSP00000297283.3	2	247	26	18	0.0	99224925598.85747	-0.0297439590572282	-0.297398711740155	-0.156180012262332	0.0667498033195084	0.44668286790374	0.274014317759722	-0.333593043550147	-0.356365544964729	0.339855433051113	0.331704115126422	-0.0136195105861425	0.0473735184302679	-0.259290896446251	-0.321988333086804	0.0363308087715488	0.232526034220299	125	130	128	130	127	131	129	130	126	131	126	131	127	131	129	131	131
ENSP00000372221.4	ENSG00000206075.14	SERPINB5	serpin family B member 5 [Source:HGNC Symbol;Acc:HGNC:8949]	0.648	ENSP00000372221.4,ENSP00000467158.1,ENSP00000408821.1	3	50	19	19	0.0	47396461219.73795	2.23453512651727	2.20047423147143	-0.576720567394735	-0.578486542478096	-0.227150061461721	-0.14319103877611	0.17652422453237	0.0779567196516755	-0.679376572799889	-0.596748648729077	0.416297590778266	0.255703634999184	0.716892830087122	0.675644520740342	-0.29818123459188	-0.593029040653724	45	50	49	47	46	48	48	48	48	48	47	48	48	48	48	48	50
ENSP00000301180.5	ENSG00000066084.13	DIP2B	disco interacting protein 2 homolog B [Source:HGNC Symbol;Acc:HGNC:29284]	0.2620558375634518	ENSP00000301180.5,ENSP00000450181.1	2	37	30	29	0.0	2959837558.0546875	-0.730876046959522	-0.117252947163257	0.582554406187822	-0.226033603345959	0.146674882493963	1.09631992203154	-0.393880349232084	-0.123527979019538	0.0228098377152079	-0.0368514219232274	0.310511693990456	0.217874880287566	-0.0353284899046846	0.08290133866522	0.0145775977595726	-0.176014702028119	34	36	34	35	35	35	35	35	35	35	34	35	35	35	35	35	36
ENSP00000357206.3	ENSG00000132688.11	NES	nestin [Source:HGNC Symbol;Acc:HGNC:7756]	0.5842072794571253	ENSP00000357206.3	1	142	82	82	0.0	38421200344.404945	0.202787356729904	0.124243924654482	0.15302013829825	0.276869887228553	-0.0681712686721636	-0.218880833696382	-0.0712422759297748	-0.151969514738742	-0.14511421646402	-0.0878324970929603	-0.117902766256265	-0.111074544717765	3.27156865699069	2.85199582561064	-0.123667436073653	0.209468008365652	103	140	140	139	140	137	137	138	137	138	136	141	111	141	138	135	142
ENSP00000250113.7	ENSG00000129245.12	FXR2	FMR1 autosomal homolog 2 [Source:HGNC Symbol;Acc:HGNC:4024]	0.48439821693907875	ENSP00000250113.7,ENSP00000459230.1,ENSP00000480513.1,ENSP00000510026.1,ENSP00000484324.1,ENSP00000509221.1,ENSP00000480450.2,ENSP00000419047.1	8	68	42	36	0.0	9763867723.876871	-0.15639605346306	-0.01073594123008	-0.27772184630905	-0.243638377594795	0.139788472627179	0.0921683726699065	-0.0958733204364641	-0.0965487786060031	0.49328564366252	0.395610513581167	0.0940273464656087	-0.033333101592758	-0.145941528620436	-0.210672134819935	0.214970016114711	0.44953533875507	51	52	52	52	52	52	52	52	52	52	52	52	51	52	52	52	52
ENSP00000314030.5	ENSG00000069345.12	DNAJA2	DnaJ heat shock protein family (Hsp40) member A2 [Source:HGNC Symbol;Acc:HGNC:14884]	0.558252427184466	ENSP00000314030.5,ENSP00000460104.1,ENSP00000477579.1	3	99	28	28	0.0	77614253689.72249	0.654332248483584	0.517699988622002	0.127402242735607	0.303413936459906	0.669899434503141	0.611897866253585	0.335559451929516	0.267179224489647	-0.396929949829413	-0.335455948345932	-0.279365476859597	-0.315340742116829	-0.340590355817404	-0.294897285340031	-0.393933777407494	-0.20166380535843	97	99	98	99	97	98	99	99	98	99	97	98	97	99	99	99	99
ENSP00000396673.2	ENSG00000108592.17	FTSJ3	FtsJ RNA 2'-O-methyltransferase 3 [Source:HGNC Symbol;Acc:HGNC:17136]	0.36717827626918537	ENSP00000396673.2,ENSP00000462290.1,ENSP00000464648.1	3	45	29	29	0.0	10023801640.592447	-0.656968266462854	-0.0288738903732648	0.648184776912685	0.212493438881513	-0.587543253837459	0.346856004614532	-0.0970948668986971	0.0674607873793072	-0.636022832857513	-0.0911357196725442	-0.062088984139546	-0.0804602967626646	0.0224624910664675	-0.187943543130878	-0.0143185549958957	-0.0896256628202439	43	45	43	44	44	44	44	44	43	44	43	44	43	44	44	44	45
ENSP00000265174.4	ENSG00000138801.9	PAPSS1	3'-phosphoadenosine 5'-phosphosulfate synthase 1 [Source:HGNC Symbol;Acc:HGNC:8603]	0.5352564102564102	ENSP00000265174.4	1	68	38	38	0.0	19348301213.16211	-0.38428914795799	-0.224897139832776	0.378682760531359	0.243258332269422	-0.0941737941364118	0.113339216975625	-0.051172562750569	-0.0547586956974015	-0.21190681306712	-0.24559719973701	0.273290167059191	0.0434827577476957	0.850095731982806	0.951146222718915	-0.102401527725387	-0.097105356828016	65	68	67	67	66	67	67	67	67	67	67	67	66	67	67	67	68
ENSP00000376349.2	ENSG00000183828.15	NUDT14	nudix hydrolase 14 [Source:HGNC Symbol;Acc:HGNC:20141]	0.3738738738738739	ENSP00000376349.2,ENSP00000447933.1	2	9	6	6	0.0	1466142588.4189453	0.178769280574919	0.0671654220990776	0.101497140550655	0.175845863625051	1.16097247448753	1.15270951231008	-0.288377674088416	-0.332289088498126	-0.459675583918678	-0.385825503364921	-0.371781824369972	-0.291253967960191	0.0713459362010633	-0.0610224548437266	-0.00667709745142986	-0.00807057295006519	7	9	7	8	7	8	8	9	7	9	7	9	7	9	7	7	9
ENSP00000325017.5	ENSG00000010292.13	NCAPD2	non-SMC condensin I complex subunit D2 [Source:HGNC Symbol;Acc:HGNC:24305]	0.377587437544611	ENSP00000325017.5,ENSP00000371895.4,ENSP00000444377.1,ENSP00000438495.1	4	79	50	50	0.0	23947054758.717163	-0.394337435794256	0.374006738249355	-0.277645078643295	-0.519811529738169	-0.571110870567557	-0.265820053412808	-0.141293284090956	0.00391190514390516	0.270027214713968	0.176671846068728	0.244054741211869	0.0825806520874313	-0.172151307255674	-0.0968293065131789	0.185102732153418	0.245043058660614	77	79	78	79	79	79	78	79	77	79	78	79	78	79	78	79	79
ENSP00000437968.2	ENSG00000129493.15	HEATR5A	HEAT repeat containing 5A [Source:HGNC Symbol;Acc:HGNC:20276]	0.13049853372434017	ENSP00000437968.2,ENSP00000371903.2,ENSP00000450262.1,ENSP00000439979.2,ENSP00000450296.1,ENSP00000446884.1,ENSP00000447708.1	7	27	21	20	0.0	1934529883.46875	-0.521228229741871	0.135629935281565	0.502971769207703	-0.196624896435095	-0.333927543374529	0.13533656777709	0.0746172530351288	0.151813885010082	0.174703142886177	0.0460467351517435	-0.124964930154755	-0.285328429655744	-0.209722241122662	-0.0809139039462217	0.16546541651538	-0.103387419859559	24	26	24	25	25	25	25	26	25	25	25	25	25	26	25	25	26
ENSP00000316029.9	ENSG00000137076.21	TLN1	talin 1 [Source:HGNC Symbol;Acc:HGNC:11845]	0.7131050767414404	ENSP00000316029.9	1	544	176	160	0.0	340327233455.1142	-0.890642724958994	-0.572503631403154	-0.0971314868551998	-0.302678355301508	-0.491171773132023	-0.161894498660159	0.45395725484825	0.690847245187484	0.363712093461273	0.189923881400833	-0.178615067976324	-0.43581497952213	-0.00375074418337729	0.130246903592493	0.513073609441889	0.39676081842009	487	500	501	503	501	502	504	504	505	504	503	505	499	505	503	505	511
ENSP00000497326.1	ENSG00000080819.9	CPOX	coproporphyrinogen oxidase [Source:HGNC Symbol;Acc:HGNC:2321]	0.5462555066079295	ENSP00000497326.1,ENSP00000424924.1,ENSP00000425880.1	3	43	22	22	0.0	25625007717.437073	0.358947403641086	0.0928111812584183	-0.0245393762035944	0.0218167217420735	0.0586155851204437	-0.0932794816869809	0.738089801830146	0.715063058203089	-0.143423166118044	-0.160007302570425	-0.0898182102561371	-0.0520510402163428	-0.391300158630517	-0.43967233997075	1.75948686309975	2.19517005874155	42	43	43	43	43	43	43	43	43	43	43	43	43	43	42	43	43
ENSP00000359539.5	ENSG00000120053.12	GOT1	glutamic-oxaloacetic transaminase 1 [Source:HGNC Symbol;Acc:HGNC:4432]	0.7046004842615012	ENSP00000359539.5	1	99	26	26	0.0	62702247052.81301	-0.379444619793323	-0.403700425472688	0.17416582349371	0.188581830026719	0.443497390229554	0.513449826206858	-0.0251048257160384	-0.0139109368709045	-0.155990859967712	-0.131939994772766	0.637897285363715	0.48058572632417	-0.272867897956117	-0.22793322949842	0.173952658437354	0.285351993172008	96	98	98	98	98	98	98	99	98	99	97	98	97	99	98	98	99
ENSP00000343054.3	ENSG00000003756.17	RBM5	RNA binding motif protein 5 [Source:HGNC Symbol;Acc:HGNC:9902]	0.26993865030674846	ENSP00000343054.3,ENSP00000419534.1,ENSP00000390711.1,ENSP00000384872.2,ENSP00000414218.1,ENSP00000394622.1,ENSP00000406119.1	7	29	21	19	0.0	10590828815.815104	-0.296675595672248	-0.0751327147111516	0.208753634796421	0.225496257587492	0.27198317726083	0.214703880372731	-0.276084046960165	-0.191748640430539	0.170129006339138	0.113137256770254	-0.306083264191813	-0.308820099743796	0.25358586088202	0.234025000885524	0.117400270124513	0.314664015094521	25	25	25	25	25	25	25	25	25	25	25	25	25	25	25	25	25
ENSP00000322396.2	ENSG00000179041.4	RRS1	ribosome biogenesis regulator 1 homolog [Source:HGNC Symbol;Acc:HGNC:17083]	0.5068493150684932	ENSP00000322396.2	1	48	20	20	0.0	33248700798.895527	0.603129335808978	0.0882756961364839	-0.466358821472362	-0.32933431796101	-0.363319750043889	-0.272402395456838	-0.0717553310439634	-0.0124396244245002	0.288939488516675	0.500978390522401	0.399012072588182	0.603368904251001	0.253049880528228	-0.0221120371077674	-0.341521200775299	-0.223866710778411	43	48	46	46	45	46	46	47	46	46	46	45	44	47	46	46	48
ENSP00000367265.4	ENSG00000136026.14	CKAP4	cytoskeleton associated protein 4 [Source:HGNC Symbol;Acc:HGNC:16991]	0.7541528239202658	ENSP00000367265.4	1	229	58	57	0.0	73523071448.1404	-0.0732070871183144	-0.265052029560789	-0.0258535049770137	-0.0167550642828136	1.94184647310039	2.05324737769147	-0.0990978338418458	-0.180590902223846	0.514162279229893	0.58519853176885	-0.139962289941188	0.000328477640631597	-0.575588259102076	-0.589197164484112	0.766598343161682	1.1420927029666	211	228	224	225	215	225	225	227	225	223	226	225	226	225	225	225	227
ENSP00000350386.2	ENSG00000188419.14	CHM	CHM Rab escort protein [Source:HGNC Symbol;Acc:HGNC:1940]	0.22970903522205208	ENSP00000350386.2	1	17	12	10	0.0	704504945.1481119	-0.55920523724115	0.105025361330319	0.283309888168016	-0.204485403169702	-0.47432422517934	-0.0268662688897692	-0.122982337496119	-0.082235207181653	0.534910206273661	0.350362676345074	-0.26721465452499	-0.392314911412464	-0.0127892970478252	0.032829686366842	0.842953990172306	0.533857224393844	12	12	12	12	12	12	12	12	12	12	12	12	12	12	12	12	12
ENSP00000261167.2	ENSG00000084463.8	WBP11	WW domain binding protein 11 [Source:HGNC Symbol;Acc:HGNC:16461]	0.3837753510140406	ENSP00000261167.2,ENSP00000443420.1,ENSP00000440988.1	3	51	33	33	0.0	39062890836.22933	1.03379964257149	0.17909279166694	-0.132871911537602	0.280748777428718	0.490831312814814	0.071281639241775	0.0208324271423272	0.133483689860004	-0.689620246548159	0.165508913155256	-0.386254778853246	0.00085567771692574	-0.806961991905058	-1.07223859565717	-0.462427633436523	0.00330558929598279	51	51	51	51	51	51	51	51	51	51	51	51	51	51	51	51	51
ENSP00000264156.2	ENSG00000076003.5	MCM6	minichromosome maintenance complex component 6 [Source:HGNC Symbol;Acc:HGNC:6949]	0.4543239951278928	ENSP00000264156.2	1	108	47	47	0.0	98985399425.25029	-0.255846531313671	0.568292474922173	0.240975288687611	0.131038527784874	-0.636010957172527	-0.686019748754553	-0.0885087588958875	0.0152013258419146	0.00954130817814303	-0.0638721325145868	0.375502634414369	0.139120868563078	0.641616972138544	0.751257129277946	0.0433107659979779	-0.264018267510761	104	108	104	106	105	107	105	106	104	107	105	106	105	106	105	106	107
ENSP00000262030.3	ENSG00000110955.9	ATP5F1B	ATP synthase F1 subunit beta [Source:HGNC Symbol;Acc:HGNC:830]	0.7296786389413988	ENSP00000262030.3,ENSP00000446489.1,ENSP00000447571.2,ENSP00000446677.1,ENSP00000448428.1	5	546	45	45	0.0	205460420759.62515	-0.495987924731841	-0.471166233143797	0.33255890125051	0.481221115662342	0.0600666305074404	0.00298642850144404	-0.202251296816696	-0.199495837889124	-0.0713895956486867	-0.114280213434454	0.233750085213616	0.100093140847966	0.30097948088092	0.357587978182449	-0.215660782911243	-0.127726812817446	527	545	531	537	534	538	535	538	535	538	534	538	532	539	537	538	546
ENSP00000299563.4	ENSG00000166439.6	RNF169	ring finger protein 169 [Source:HGNC Symbol;Acc:HGNC:26961]	0.3149717514124294	ENSP00000299563.4,ENSP00000436339.1	2	20	15	15	0.0	3523191604.0772705	0.0197575977268656	-0.188505768508704	0.320047087897664	0.482816919648242	-0.373793351702651	-0.545328452086327	0.0969616275142897	0.0447012298369636	-0.220186653026822	-0.190603808735241	0.454035119226628	0.549183353441817	-0.217565859435513	-0.189919785855118	-0.167301737781393	0.0291984503425251	19	20	19	19	19	19	19	19	19	19	19	19	19	19	19	19	20
ENSP00000393417.2	ENSG00000105141.6	CASP14	caspase 14 [Source:HGNC Symbol;Acc:HGNC:1502]	0.7851239669421488	ENSP00000393417.2	1	109	30	30	0.0	108918280649.97852	0.796787767775939	0.275004012325787	-0.236585699327919	-0.105256762823815	-0.116803611044379	-0.441679923506612	3.31937070262204	3.25294630902473	-0.150847336591163	-0.126681713267462	-0.117902766256265	-0.174494536781135	-0.198930248136349	-0.237091886034801	0.0100526018261844	-0.18424350016866	76	109	105	105	101	105	81	107	106	105	106	106	106	107	103	106	108
ENSP00000273968.4	ENSG00000145337.5	PYURF	PIGY upstream open reading frame [Source:HGNC Symbol;Acc:HGNC:44317]	0.2719298245614035	ENSP00000273968.4	1	5	3	3	0.0	884005725.5580851	1.22811057617294	-0.0241656615861627	0.0234291624603431	1.01020711628548	0.147545731823393	-0.0330816856276339	-0.0393602752293631	0.112775858510417	-0.30234657929277	-0.277650523252176	-0.141027916647033	0.397436431257296	0.514555481460047	0.239614803010678	-0.261098067171048	-0.0286734146461827	5	5	5	5	5	5	5	5	5	5	5	5	5	5	5	5	5
ENSP00000225525.3	ENSG00000213977.8	TAX1BP3	Tax1 binding protein 3 [Source:HGNC Symbol;Acc:HGNC:30684]	0.5806451612903226	ENSP00000225525.3,ENSP00000484776.1	2	19	11	11	0.0	3727545553.116862	0.453838810357038	0.171009327250901	-0.197966856499163	-0.119011207887977	-0.0700972700181191	-0.0691229147948889	0.000477065453775793	-0.149933433003827	0.349384544093946	0.462433325506399	-0.268668091461404	-0.291168986541367	-0.0351803681576195	0.021742551643948	-0.093993696543853	0.170944417111518	17	19	17	18	17	17	17	18	17	18	17	18	17	18	18	18	19
ENSP00000262428.4	ENSG00000103187.8	COTL1	coactosin like F-actin binding protein 1 [Source:HGNC Symbol;Acc:HGNC:18304]	0.6830985915492958	ENSP00000262428.4,ENSP00000457033.1	2	88	13	13	0.0	62633799695.30978	1.47112311345502	1.42839812665736	-0.803582894464955	-0.635949495936968	-0.519637947268473	-0.635992079012436	0.424801578091074	0.259928020786244	0.219943991720331	0.332169507510826	-0.417358988476977	-0.332201408075067	-0.264953670967155	-0.264049319056415	0.189098821596009	0.316428520680267	85	88	86	87	86	87	86	87	86	87	86	87	85	87	86	87	88
ENSP00000215730.6	ENSG00000099940.12	SNAP29	synaptosome associated protein 29 [Source:HGNC Symbol;Acc:HGNC:11133]	0.6550387596899225	ENSP00000215730.6,ENSP00000411095.1	2	41	19	19	0.0	38945755427.72217	0.757235080804865	-0.00336719033630839	0.10455421288732	0.614718850603714	-0.172040529498782	-0.318430900387835	0.393366290126352	0.582353338375171	0.222980790326456	0.314762931598412	-0.27953937994555	0.0182191561713569	-0.217796492023468	-0.423709155161188	-0.406900573535591	-0.158346321932179	41	41	41	41	41	41	41	41	41	41	41	41	41	41	41	41	41
ENSP00000217426.2	ENSG00000101444.13	AHCY	adenosylhomocysteinase [Source:HGNC Symbol;Acc:HGNC:343]	0.5648148148148148	ENSP00000217426.2,ENSP00000442820.1	2	231	35	35	0.0	88957977691.08528	-0.478971481392005	0.0601605487572643	0.28676802781352	0.137356710778093	0.246869442201926	0.518725563160855	-0.469803635098305	-0.446383104656359	-0.140836227584575	-0.180036626996352	0.192178214962823	-0.0416404984609802	0.830408452639619	0.983948953583713	-0.0695516464101367	-0.192267044462175	217	231	221	225	221	226	224	229	223	228	218	225	217	229	225	229	231
ENSP00000274605.4	ENSG00000145911.6	N4BP3	NEDD4 binding protein 3 [Source:HGNC Symbol;Acc:HGNC:29852]	0.18382352941176472	ENSP00000274605.4	1	12	10	10	0.0	83873962582.21117	0.843907864828466	0.0936341879128273	-0.109937171623446	0.154497010377851	0.330311162833291	0.0331868994112874	0.780302997587548	0.784311671922456	-0.534464165202078	-0.554617784659439	0.626724525279567	0.909895122822464	-0.186457564131596	-0.297180323852544	-1.1221425237948	-1.00949172638243	11	12	11	11	11	11	11	11	11	11	11	11	11	11	11	11	12
ENSP00000297540.4	ENSG00000164902.14	PHAX	phosphorylated adaptor for RNA export [Source:HGNC Symbol;Acc:HGNC:10241]	0.6649746192893401	ENSP00000297540.4	1	45	25	25	0.0	22762902904.04541	0.680381748294778	-0.0858390443591786	-0.469319309714751	-0.0783238150261845	0.0678651283023028	-0.274685173890969	0.167212263873147	0.187108626685784	0.360273443957134	0.551540644226967	-0.463637101883103	-0.108665615215477	0.0217802384685877	-0.245345858432849	-0.193569115525804	0.0791547481104251	45	45	45	45	45	45	45	45	45	45	45	45	45	45	45	45	45
ENSP00000348442.3	ENSG00000197170.10	PSMD12	proteasome 26S subunit, non-ATPase 12 [Source:HGNC Symbol;Acc:HGNC:9557]	0.5394736842105263	ENSP00000348442.3,ENSP00000349667.4,ENSP00000462525.1,ENSP00000463017.1	4	113	36	36	0.0	47118315325.437904	-0.4457541620776	0.0740242214832074	0.149790997186774	0.111846464440886	-0.273369354955597	-0.084645792196067	-0.0893116689400237	0.00199467064314618	0.0637654370759773	-0.0118146265248251	0.0642649655937255	-0.0822121529266813	-0.00645516522548828	0.173729789684129	0.290696776397503	0.256887182394926	104	113	104	107	106	107	106	107	107	107	105	107	105	107	106	107	113
ENSP00000375881.2	ENSG00000163283.7	ALPP	alkaline phosphatase, placental [Source:HGNC Symbol;Acc:HGNC:439]	0.5570093457943925	ENSP00000375881.2,ENSP00000295463.3	2	46	26	12	0.0	8573186455.567383	2.96717408836549	3.09916083995033	-0.0802688195646128	-0.00756617297134632	0.0374501921978223	-0.379473291771276	0.9236035679965	0.88855061763028	-0.022458422427218	-0.0162773694476792	-0.153440340845151	-0.295625060538251	-0.345295007359613	-0.273041810387784	-0.0329391766110776	-0.185894954409711	21	22	21	22	21	22	21	22	21	22	21	21	21	22	22	22	22
ENSP00000497029.1	ENSG00000144711.16	IQSEC1	IQ motif and Sec7 domain ArfGEF 1 [Source:HGNC Symbol;Acc:HGNC:29112]	0.18985270049099837	ENSP00000273221.4,ENSP00000496366.1,ENSP00000497029.1,ENSP00000480301.1,ENSP00000498148.1,ENSP00000495163.1,ENSP00000492252.1,ENSP00000491293.1	8	23	21	3	0.008194431511313903	10772181362.10026	-0.448329169570147	-0.359695778221528	0.137467924410953	-0.0694156713125498	0.0702122349669856	0.10593846920148	-0.278062966074375	-0.297974912066678	-0.0607763322223427	-0.00741224069469926	-0.0514024370819506	0.0578238116953056	0.2126353250084	0.166144546934813	-0.106551261345096	-0.180491702397664	3	3	3	3	3	3	3	3	3	3	3	3	3	3	3	3	3
ENSP00000373772.3	ENSG00000155827.12	RNF20	ring finger protein 20 [Source:HGNC Symbol;Acc:HGNC:10062]	0.4	ENSP00000373772.3,ENSP00000363952.2,ENSP00000419201.1,ENSP00000418924.1	4	54	44	38	0.0	19849360084.03084	0.429408207588082	0.592540617301125	0.249451966094937	0.387218286844748	0.504297745472472	0.440576862029499	-0.646738615490771	-0.397126422617718	-1.1640566287515	-0.234355911098544	-0.117933377510626	0.303168978783832	-0.593683905050297	-0.581675125020519	-0.65390679076328	-0.0807426179595669	47	48	48	48	47	48	48	48	48	48	47	48	47	48	48	48	48
ENSP00000223023.4	ENSG00000106299.8	WASL	WASP like actin nucleation promoting factor [Source:HGNC Symbol;Acc:HGNC:12735]	0.3940594059405941	ENSP00000223023.4	1	23	14	14	0.0	11935237420.159079	0.396693503199465	-0.0825023652263104	-0.569061109925866	-0.240504892269405	0.195338715730374	-2.54807247870303e-05	0.083924673870218	0.149099948154333	-0.378937319147305	-0.336292968857326	-0.0555706517029524	0.0713102038324305	-0.170028870243647	-0.185917819341572	0.246102908567543	0.344049075131138	23	23	23	23	23	23	23	23	23	23	23	23	23	23	23	23	23
ENSP00000364289.3	ENSG00000136937.13	NCBP1	nuclear cap binding protein subunit 1 [Source:HGNC Symbol;Acc:HGNC:7658]	0.40253164556962023	ENSP00000364289.3,ENSP00000364272.2,ENSP00000433007.1,ENSP00000487569.1	4	55	30	30	0.0	38766079503.3512	-0.284895328210201	0.239565131013507	-0.182783046363178	-0.364584424602787	0.00797128045641449	0.249508857873689	-0.0343023295582299	0.0491161623673015	0.261126815204754	0.175257072677836	-0.166846441032654	-0.218930582146493	0.282238477703175	0.339825844808766	-0.0558649605315331	-0.107587226300748	53	55	55	55	54	55	55	55	55	55	54	55	53	55	55	55	55
ENSP00000223127.3	ENSG00000106397.12	PLOD3	procollagen-lysine,2-oxoglutarate 5-dioxygenase 3 [Source:HGNC Symbol;Acc:HGNC:9083]	0.4173441734417344	ENSP00000407555.1,ENSP00000223127.3,ENSP00000394045.1,ENSP00000407908.1,ENSP00000416070.1,ENSP00000404799.1,ENSP00000407551.1	7	71	29	29	0.0	67186420833.58575	0.0351330542825359	0.3573263245531	-0.397223899270684	-0.383127843111355	-0.138698288203602	-0.0299687402583011	-0.250693421421667	-0.316595893447939	1.26681917595969	0.965803418904085	-0.428387914418886	-0.553493778045627	0.785460616604742	0.855066602785083	0.234910853729028	0.336799103498083	69	71	69	69	69	69	69	69	69	69	69	69	69	69	69	69	71
ENSP00000504990.1	ENSG00000165280.18	VCP	valosin containing protein [Source:HGNC Symbol;Acc:HGNC:12666]	0.7894736842105263	ENSP00000504990.1,ENSP00000506387.1,ENSP00000505497.1,ENSP00000505509.1,ENSP00000505893.1,ENSP00000505308.1,ENSP00000505142.1	7	690	100	2	0.0	1984157409.904419	-0.21550853984773	-0.172822629315928	0.158014329112574	0.362090191060886	-0.17402829215995	-0.187179683014726	0.370509949774917	0.192976059621468	0.224650243340301	0.0449022925095717	-0.214925867921645	-0.239727175526367	0.173677931896157	0.0229407583571746	-0.2504119866373	-0.222968518661452	6	8	6	6	6	6	6	6	6	6	6	6	6	6	6	6	8
ENSP00000264108.4	ENSG00000128708.13	HAT1	histone acetyltransferase 1 [Source:HGNC Symbol;Acc:HGNC:4821]	0.4439140811455847	ENSP00000264108.4,ENSP00000403466.2,ENSP00000407921.1	3	30	14	14	0.0	12118977598.732748	-0.557113643241804	-0.131922834715609	0.520353141932607	0.559873965958175	-0.391755246803033	-0.344896484469249	0.192693047444397	0.223188431569788	0.154033970222935	-0.0716649296818117	-0.11733247765917	-0.240439425747871	-0.0943780961092271	-0.0874620601833165	-0.094507110241997	-0.119720435885717	29	30	29	29	30	30	29	30	29	30	29	30	29	30	29	30	30
ENSP00000229812.7	ENSG00000112079.9	STK38	serine/threonine kinase 38 [Source:HGNC Symbol;Acc:HGNC:17847]	0.5161290322580645	ENSP00000229812.7	1	34	24	19	0.0	27586926647.34953	-0.363820204778822	0.0611837421154631	-0.279455178482833	-0.420281999294884	-0.511632566275058	-0.582759711310819	0.172134677749387	0.218036691595167	-0.0441394548406304	-0.077866982854399	0.112387707769775	-0.10513450288404	0.604426421764512	0.824337219561627	0.653280227739689	0.961314975755946	27	28	27	28	27	28	28	28	27	28	28	28	28	28	28	28	28
ENSP00000360532.3	ENSG00000096401.8	CDC5L	cell division cycle 5 like [Source:HGNC Symbol;Acc:HGNC:1743]	0.6209476309226932	ENSP00000360532.3	1	124	53	53	0.0	33348895256.407085	-0.0723418104862574	0.103391250878268	0.0385298807833729	0.129402749312616	-0.239796527063307	-0.22795706120742	0.0	0.0123206439043191	0.005934938952322	-0.00985803962969545	0.190614464070634	0.0634811090540914	0.101382134028751	0.139619205747309	-0.0324284915019213	0.0360622481973829	120	123	122	123	121	123	122	123	122	123	122	123	122	123	123	123	124
ENSP00000366275.2	ENSG00000158158.12	CNNM4	cyclin and CBS domain divalent metal cation transport mediator 4 [Source:HGNC Symbol;Acc:HGNC:105]	0.20387096774193547	ENSP00000366275.2	1	21	18	14	0.0	2968360672.443685	-0.615497297986826	0.439059125128014	0.165510303744574	-0.496995260414487	0.0567293124865347	0.852903673619695	-0.0983230598512481	0.0929511945108459	-0.626965691362017	-0.672680158963657	0.455575594534963	0.237036411487155	0.303883908727067	0.444472100020183	-0.259983155544869	-1.10932239541796	15	16	16	16	16	16	16	16	16	16	15	16	15	16	16	16	16
ENSP00000283195.6	ENSG00000153201.16	RANBP2	RAN binding protein 2 [Source:HGNC Symbol;Acc:HGNC:9848]	0.4500620347394541	ENSP00000283195.6,ENSP00000429923.1,ENSP00000409406.1,ENSP00000418549.1,ENSP00000398970.2,ENSP00000485979.1	6	201	125	82	0.0	34750126715.67157	-0.807983924889091	0.0190825093625024	0.151908003374115	-0.296510603688962	-0.410735814661055	0.079253579061664	-0.144346689504014	0.0578361752562842	-0.0437093876157046	-0.245167778184253	0.242526148483638	0.0174436503442505	0.189473475325802	0.311076053406963	0.301908942051423	-0.10982169478774	115	118	118	118	117	118	118	118	117	118	116	118	116	118	118	118	118
ENSP00000363054.4	ENSG00000117758.14	STX12	syntaxin 12 [Source:HGNC Symbol;Acc:HGNC:11430]	0.6340579710144928	ENSP00000363054.4,ENSP00000392577.2	2	28	15	15	0.0	29914744742.948566	0.50156315568576	-0.191876242535581	-0.191004306936519	0.0878385836390123	0.127506815265716	-0.178216031095147	-0.123004968337834	-0.117769108908171	0.720544514198771	0.836683146118323	-0.411647746183406	-0.0432406976677671	0.0576552530544143	-0.0492166794626083	0.142099349944708	0.368084847872217	26	28	26	26	26	26	26	26	26	26	26	26	26	27	26	26	28
ENSP00000328729.6	ENSG00000183291.18	SELENOF	selenoprotein F [Source:HGNC Symbol;Acc:HGNC:17705]	0.21818181818181817	ENSP00000328729.6,ENSP00000488294.1	2	9	3	3	0.0	2843604996.1618857	1.21480089958434	0.183975424416713	-0.50410885136004	-0.264106196775463	0.148675446894417	-0.104003233973376	0.349577232533505	0.186315259446427	-0.130533409537779	-0.152229538964616	0.0251401538220222	0.273673200012441	0.0537273871472523	-0.0821179294551264	-0.703644594587718	-0.662145172278572	9	9	9	9	9	9	9	9	9	9	9	9	9	9	9	9	9
ENSP00000319664.5	ENSG00000090273.14	NUDC	nuclear distribution C, dynein complex regulator [Source:HGNC Symbol;Acc:HGNC:8045]	0.770392749244713	ENSP00000404020.2,ENSP00000319664.5,ENSP00000400981.1	3	211	39	39	0.0	230366411797.88852	0.326758106346919	0.0784714292960045	-0.120552436650269	0.108607747823273	-0.218860825494142	-0.310326340820771	0.0431307256011983	-0.0367784923815133	0.43301359535392	0.587295517729284	-0.133120586698658	0.0211662914575008	-0.203411014333109	-0.240324296322775	0.0560489401761988	0.307581523863887	201	211	208	209	206	209	206	209	207	208	206	209	204	209	208	208	211
ENSP00000233143.4	ENSG00000034510.6	TMSB10	thymosin beta 10 [Source:HGNC Symbol;Acc:HGNC:11879]	0.6590909090909091	ENSP00000233143.4,ENSP00000284856.3	2	45	9	7	0.0	1941785989.1240234	0.498366357870045	-0.16545608527479	-0.54857330196016	-0.251036382555812	0.137595986159366	-0.299093532622912	-0.18605412078108	-0.0162702109970958	0.723525507683407	0.916093169367374	-0.279447613483399	-0.161975344654005	0.663590681966403	0.0541550655437248	0.0133370215845652	0.0990782427774493	6	8	7	7	7	7	7	8	7	8	7	7	6	8	7	8	8
ENSP00000351075.3	ENSG00000099994.11	SUSD2	sushi domain containing 2 [Source:HGNC Symbol;Acc:HGNC:30667]	0.3284671532846715	ENSP00000351075.3	1	27	18	18	0.0	10121935952.10205	0.13756936577532	0.088886808722024	1.30030800444061	1.33439392383887	0.521269570987916	0.55946999265737	1.14271309743193	1.11885467595451	-0.215361877790453	-0.290629413918549	-0.224294484372201	-0.387886915244602	-0.359678622070279	-0.450862110103564	-0.341988829469466	-0.39883398240165	25	27	25	27	27	27	27	27	27	27	27	27	27	27	27	27	27
ENSP00000294383.5	ENSG00000162402.14	USP24	ubiquitin specific peptidase 24 [Source:HGNC Symbol;Acc:HGNC:12623]	0.26145038167938933	ENSP00000294383.5,ENSP00000489026.1	2	74	54	54	0.0	2838678423.3792725	-0.946422389264061	-0.218204237974695	-0.0706244518908496	-0.511729300152824	-0.548956661218961	-0.0644070603933358	0.356875243450482	0.619672245334595	0.194814665102824	0.0942707797861528	-0.0834317715527817	-0.147115427088318	-0.0278356861016809	0.161280882842135	0.217740492564143	-0.00881127710572738	73	74	73	73	73	73	73	74	73	74	73	73	73	74	73	73	74
ENSP00000266735.5	ENSG00000139343.11	SNRPF	small nuclear ribonucleoprotein polypeptide F [Source:HGNC Symbol;Acc:HGNC:11162]	0.813953488372093	ENSP00000266735.5,ENSP00000447751.1,ENSP00000447127.1	3	56	8	8	0.0	39237928359.331024	0.706496568655809	0.0524377117258359	-0.167330309647897	0.342495502486214	-0.00954996388384233	-0.167667134482501	-0.0622324502628224	-0.119817842384599	0.124986371965882	0.198976417497106	0.0817799441154463	0.482307365765214	-0.159233767036151	-0.332769964503433	-0.0918224415552515	0.0958783111607682	55	56	55	55	55	55	55	55	55	55	55	55	55	55	55	55	56
ENSP00000254190.3	ENSG00000131873.7	CHSY1	chondroitin sulfate synthase 1 [Source:HGNC Symbol;Acc:HGNC:17198]	0.13341645885286782	ENSP00000302629.4,ENSP00000254190.3	2	8	8	8	0.0	596448956.0794271	-0.409576439423807	-0.383766930279177	-0.0717055516656879	-0.216043457134321	-0.115679924229022	-0.0263968540846227	-0.132612804894803	-0.0760790349888971	0.4668976715433	0.262945164109645	0.182994375690713	0.0194511761862675	0.530362206975927	0.621347777482184	0.054962067246823	-0.108719147185711	8	8	8	8	8	8	8	8	8	8	8	8	8	8	8	8	8
ENSP00000264012.4	ENSG00000062038.15	CDH3	cadherin 3 [Source:HGNC Symbol;Acc:HGNC:1762]	0.36429433051869725	ENSP00000398485.2,ENSP00000264012.4,ENSP00000463364.1,ENSP00000464058.1,ENSP00000463415.1,ENSP00000462111.1	6	33	26	25	0.0	22040159825.962646	1.14034617667871	0.829122398811648	-0.557011206728354	-0.39859442354672	0.0823983686907179	-0.0414967721135504	0.105062948380111	0.0275621367456491	0.160763004318422	0.167364482152972	-0.0410568477454358	-0.00631137511294533	0.399767044270029	0.223907366440681	-0.405198847391326	-0.728336679589401	29	31	30	30	30	30	30	30	30	30	29	30	29	30	30	30	31
ENSP00000363899.4	ENSG00000136783.10	NIPSNAP3A	nipsnap homolog 3A [Source:HGNC Symbol;Acc:HGNC:23619]	0.6923076923076923	ENSP00000363899.4,ENSP00000363894.3,ENSP00000435209.1	3	33	15	15	0.0	10140316568.141409	-0.234026712065766	-0.139257497134067	-0.67357126357848	-0.717285774690847	0.546373216380589	0.456586341909055	-0.0433171063145004	-0.0200750010375828	-0.0353615863080101	-0.0828096120753807	-0.0218505959462103	-0.138690978397241	0.813970241055903	0.796817412974985	-0.0497625646484749	0.0637713966517035	33	33	33	33	33	33	33	33	33	33	33	33	33	33	33	33	33
ENSP00000296161.4	ENSG00000163840.10	DTX3L	deltex E3 ubiquitin ligase 3L [Source:HGNC Symbol;Acc:HGNC:30323]	0.4391891891891892	ENSP00000296161.4,ENSP00000373157.3	2	41	29	29	0.0	2542151025.0486655	0.183572392230378	0.6258829853508	-0.00647665089956728	-0.208439628950684	-0.211368336551838	-0.0221617077369345	0.463847033902645	0.491462925202502	0.507760247398288	0.397158834172266	-0.459205969649343	-0.587640124762632	-0.36544491428072	-0.310774863437103	0.591703875296623	-0.211305310659866	40	41	41	41	41	41	41	41	41	41	41	41	40	41	40	41	41
ENSP00000369042.3	ENSG00000205339.10	IPO7	importin 7 [Source:HGNC Symbol;Acc:HGNC:9852]	0.4113680154142582	ENSP00000369042.3,ENSP00000435235.1	2	92	40	39	0.0	63525085203.2261	-0.644533411102631	-0.416315912880576	-0.324788216428147	-0.485814247230747	0.270522197753551	0.521539639904152	-0.0463242141820466	0.0177655554141367	0.189344370979553	0.0403316683399826	-0.0610964455529048	-0.227503297963272	0.497631509822406	0.609388700065029	0.650403531948855	0.542496977954536	90	90	90	90	90	90	90	90	90	90	90	90	90	90	90	90	90
ENSP00000360195.4	ENSG00000132854.19	KANK4	KN motif and ankyrin repeat domains 4 [Source:HGNC Symbol;Acc:HGNC:27263]	0.3155778894472362	ENSP00000360195.4,ENSP00000321161.4,ENSP00000360192.1,ENSP00000346352.3	4	31	23	22	0.0	12279002340.437338	0.0677262761929072	0.120240308271573	0.0951752677221878	-0.102891704925682	-0.0917480893849274	-0.157897694232727	-0.0807424096282077	-0.195239974077035	-0.1983510568066	-0.0291833183340833	1.92050965813754	2.02935406510249	1.3808762505024	1.49917795366837	-0.236929828784627	-0.0831306266386127	24	29	28	29	29	29	29	29	28	28	24	29	28	29	29	28	29
ENSP00000393887.2	ENSG00000145192.13	AHSG	alpha 2-HS glycoprotein [Source:HGNC Symbol;Acc:HGNC:349]	0.08174386920980926	ENSP00000393887.2,ENSP00000273784.5	2	28	4	4	0.0	255162240540.4661	-0.0368443992411303	-0.550034393540274	-0.842388889963431	-0.420122233980269	-0.501052343646379	-0.69949144852725	-0.231540925934999	0.287463141359162	0.300141222030224	-0.0430692284672354	0.0376257735449013	0.513302087552846	0.959412344623821	0.938002047636785	1.6298804213081	1.28717479811671	25	28	26	28	28	28	28	28	28	28	28	28	27	28	28	28	28
ENSP00000413479.2	ENSG00000186442.7	KRT3	keratin 3 [Source:HGNC Symbol;Acc:HGNC:6440]	0.2197452229299363	ENSP00000448207.1,ENSP00000413479.2,ENSP00000366189.4,ENSP00000465629.1,ENSP00000466163.1,ENSP00000449159.1	6	169	21	5	0.0	9506512319.866007	0.445972116614207	0.120554946310851	-0.269633385681522	-0.231992287565888	0.416414689941886	0.39999012564866	0.449586568103715	0.305157629159662	-0.683533402624676	-0.324692952295972	0.3061677956027	0.866312970939397	-0.215347316954511	-0.299191300354007	-0.103367989570355	-0.483605379096613	9	15	15	15	13	15	13	15	15	15	10	15	14	12	15	15	15
ENSP00000263239.2	ENSG00000088205.13	DDX18	DEAD-box helicase 18 [Source:HGNC Symbol;Acc:HGNC:2741]	0.5611940298507463	ENSP00000263239.2,ENSP00000415604.1	2	103	45	45	0.0	35065976309.421875	-0.328761707428519	0.136265010536464	-0.001527122307869	-0.150552469589413	-0.526689522749513	-0.294083029067373	-0.000561745952854409	0.102389870259325	-0.124451790440052	-0.0979025549537029	0.976344675001016	0.76943101461085	0.64579833423327	0.728365219533845	0.155822423373241	-0.0785219552734295	98	103	100	101	100	101	100	101	100	101	98	101	99	101	100	101	103
ENSP00000444408.1	ENSG00000105281.12	SLC1A5	solute carrier family 1 member 5 [Source:HGNC Symbol;Acc:HGNC:10943]	0.21256931608133087	ENSP00000444408.1,ENSP00000406532.1,ENSP00000469265.1,ENSP00000397924.1,ENSP00000468890.1,ENSP00000471626.1	6	41	11	11	0.0	12811932431.889486	-0.75867614976651	-0.440238078977877	0.432655209047302	-0.0336165145914968	0.146828322423216	0.725119395358108	0.185874514639494	0.382722940358209	0.350046208609857	0.332569050588986	-0.485205797324618	-0.528043305960751	-0.35379475810561	-0.253932118886009	0.641154939936808	0.255803415996117	37	41	37	39	38	39	38	40	38	39	38	39	38	39	37	39	41
ENSP00000386239.3	ENSG00000160949.18	TONSL	tonsoku like, DNA repair protein [Source:HGNC Symbol;Acc:HGNC:7801]	0.16981132075471697	ENSP00000386239.3	1	22	19	19	0.0	2243689490.795405	-0.594550213764629	0.0120292351022062	0.763863351645365	0.597356885919433	-0.64580698586768	-0.611351453203924	-0.350686232899285	-0.201320024875178	-0.0917450091252343	-0.0775292274544643	0.355838905844735	0.25845883535705	-0.126688377739585	-0.125425311306714	-0.12808909367338	0.0274610828985988	22	22	22	22	22	22	22	22	22	22	22	22	22	22	22	22	22
ENSP00000285968.6	ENSG00000155561.15	NUP205	nucleoporin 205 [Source:HGNC Symbol;Acc:HGNC:18658]	0.3742544731610338	ENSP00000285968.6,ENSP00000475318.1,ENSP00000475665.1,ENSP00000475539.1	4	109	65	65	0.0	32861887078.045612	-0.976685442918827	-0.145406480674642	0.195606892647241	-0.509802944353188	-0.647516788191279	-0.0543942823206578	-0.204828476332295	0.00839043293966757	0.250461154215277	-0.0112940479146788	0.25239615756357	-0.0392495432289355	0.356670737915477	0.553476872109698	0.371551767639538	-0.0711685436708249	98	109	101	106	101	104	104	106	104	106	103	105	101	107	104	105	109
ENSP00000369127.3	ENSG00000086061.16	DNAJA1	DnaJ heat shock protein family (Hsp40) member A1 [Source:HGNC Symbol;Acc:HGNC:5229]	0.5818639798488665	ENSP00000369127.3	1	118	27	27	0.0	103830765011.05913	0.525458588206545	0.190042535325735	0.000138940299835077	0.266841624275415	-0.474586711137603	-0.607155515688337	-0.108674894669146	-0.0519610440676779	0.27523074486913	0.374896059964879	-0.148315346827733	-0.0827616238434672	0.218298434525029	0.21324058457925	-0.393884761687259	-0.123618004906098	112	118	113	115	114	115	113	115	115	115	114	115	113	115	114	115	118
ENSP00000241052.4	ENSG00000121691.7	CAT	catalase [Source:HGNC Symbol;Acc:HGNC:1516]	0.6110056925996205	ENSP00000241052.4	1	81	34	34	0.0	50986060021.90177	0.0840447731911702	-0.0454095879671934	-0.278631258950452	-0.21294477384485	-0.329451860802733	-0.440374539267847	1.1806635686408	1.14031883024388	-0.226631759581631	-0.179923640799754	-0.0188296531551018	-0.0921008059462114	0.038120520373683	-0.00405134257377426	0.00233517740249667	-0.070256237460506	79	81	80	80	80	80	79	80	80	80	79	80	79	80	80	80	81
ENSP00000225174.3	ENSG00000108179.14	PPIF	peptidylprolyl isomerase F [Source:HGNC Symbol;Acc:HGNC:9259]	0.6231884057971014	ENSP00000473548.1,ENSP00000225174.3,ENSP00000396388.1	3	88	14	12	0.0	40786469129.62838	-0.387169875032072	-0.402858392462426	-0.261211277204226	-0.14137042322232	0.905986581662388	0.600675801110913	-0.175889090085047	-0.211922603672842	-0.0742617105172361	-0.027380470158703	-0.0989836636033452	0.000574248565671454	1.86108150436553	1.70043275852827	-0.0498854056310485	0.182158781359308	66	71	71	71	71	71	71	71	70	71	71	71	67	71	71	71	71
ENSP00000455308.2	ENSG00000167962.15	ZNF598	zinc finger protein 598, E3 ubiquitin ligase [Source:HGNC Symbol;Acc:HGNC:28079]	0.3064159292035398	ENSP00000455308.2,ENSP00000456128.1	2	33	23	23	0.0	6053118357.653728	-0.203005769217325	-0.261871059199474	0.397036746030524	0.362070341931242	-0.00962114272290338	0.0614066736832335	-0.0705517423502755	-0.000211999294513987	0.0776385162182862	0.0260693915905881	-0.0519773607770837	-0.138086856799315	0.381069724614689	0.432127637072263	-0.051619143028244	-0.251538682386841	32	33	33	33	33	33	33	33	33	33	33	33	32	33	33	33	33
ENSP00000005260.8	ENSG00000006453.14	BAIAP2L1	BAR/IMD domain containing adaptor protein 2 like 1 [Source:HGNC Symbol;Acc:HGNC:21649]	0.5596868884540117	ENSP00000005260.8	1	41	26	26	0.0	8349503009.62386	0.329819202778246	0.408411910302924	-1.26099213781423	-1.16993472585174	-0.53201086031783	-0.439888326545034	0.200832345434272	0.180462364647374	-0.77601956159355	-0.730697927725918	-0.0592922437634549	-0.0287584540375416	0.0814362496035708	0.101957325247232	0.147069742133644	-0.325090288643204	39	41	40	41	39	40	40	40	40	41	40	40	39	41	40	40	41
ENSP00000318821.2	ENSG00000179562.3	GCC1	GRIP and coiled-coil domain containing 1 [Source:HGNC Symbol;Acc:HGNC:19095]	0.4038709677419355	ENSP00000318821.2	1	49	34	34	0.0	9168755624.139486	0.83647809046737	-0.024028828555867	0.000532772734424647	0.353523790774421	0.765409274124719	0.435559871595585	0.0399417912985882	0.100640125391285	-0.810854574573433	-0.0986065258338202	-0.1975374284997	0.242708172156801	-0.891744309465447	-0.852478528493865	-0.243145751042196	0.0869734709373935	48	49	48	49	48	49	48	49	48	49	48	49	48	49	49	49	49
ENSP00000366396.3	ENSG00000088930.8	XRN2	5'-3' exoribonuclease 2 [Source:HGNC Symbol;Acc:HGNC:12836]	0.52	ENSP00000366396.3	1	118	60	60	0.0	71020212591.0614	0.303866529908188	-0.0122745478139548	0.00676734162594261	0.110474518274403	0.294156068272746	0.291463173062784	-0.0663064981174344	-0.0444589508130173	0.03235176901795	0.0709333010484441	-0.314542000689765	-0.165238604782683	0.0396633121280106	0.0486503129443765	-0.0934646969353121	0.0644521092831907	115	118	115	116	115	116	115	117	116	116	115	116	115	117	116	116	118
ENSP00000263579.4	ENSG00000110063.10	DCPS	decapping enzyme, scavenger [Source:HGNC Symbol;Acc:HGNC:29812]	0.5548961424332344	ENSP00000263579.4,ENSP00000497684.1	2	45	18	18	0.0	53325874780.94787	0.598620299182054	0.00708099512023974	-0.420687631359395	-0.176202429380303	0.0730231343930519	-0.0454243585112533	0.220948424481515	0.130012106094233	-0.200380918871754	-0.101172632121592	-0.115353768187415	0.000927644089202317	0.438499844393029	0.450248855324443	0.203985638815738	-0.243784727433984	44	45	44	44	44	44	44	44	44	44	44	44	44	44	44	44	45
ENSP00000461945.2	ENSG00000168461.13	RAB31	RAB31, member RAS oncogene family [Source:HGNC Symbol;Acc:HGNC:9771]	0.676923076923077	ENSP00000461945.2,ENSP00000464046.2	2	21	11	10	0.0	4894279150.099772	0.245040816803371	-0.153805832016871	-0.552956137305579	-0.493570334892633	-0.317124481207122	-0.555365210061385	0.887453264418339	1.01640616863443	1.32305883430456	1.30969097456162	-0.211280463145396	-0.126024538240316	-0.336309743044496	-0.351794521391245	0.369925237763695	0.772428308581836	19	19	19	19	19	19	19	19	19	19	19	19	19	19	19	19	19
ENSP00000312311.4	ENSG00000259494.2	MRPL46	mitochondrial ribosomal protein L46 [Source:HGNC Symbol;Acc:HGNC:1192]	0.45878136200716846	ENSP00000312311.4,ENSP00000477676.1,ENSP00000477583.1	3	30	15	15	0.0	18616994808.492767	0.288024811883014	-0.309393677386246	-0.0735583096827277	0.286625293989681	0.189195269177515	-0.0543484821834763	-0.198891951548967	-0.254078420563395	-0.419566280340677	-0.280996672877134	0.124424398432515	0.55021974222592	0.184340253606423	0.112712221357759	-0.0909257762343092	0.0452868180490347	27	30	28	28	28	28	28	28	28	28	27	28	27	28	28	28	30
ENSP00000268695.5	ENSG00000141012.13	GALNS	galactosamine (N-acetyl)-6-sulfatase [Source:HGNC Symbol;Acc:HGNC:4122]	0.20114942528735633	ENSP00000268695.5,ENSP00000455174.1	2	16	10	10	0.0	13378816233.944519	0.596927276620585	0.226223059410507	-0.417302024297569	-0.547370480442503	0.605780702952971	0.563787315387994	0.0724344798618901	0.0649017961648397	-0.295106376254045	-0.362738715964446	-0.18018707304261	-0.105299706586074	0.507715906414171	0.491641868044539	-0.418453201876154	-0.357753978672863	14	16	14	15	14	15	15	15	15	15	15	15	14	15	15	15	16
ENSP00000225972.7	ENSG00000108829.10	LRRC59	leucine rich repeat containing 59 [Source:HGNC Symbol;Acc:HGNC:28817]	0.5374592833876222	ENSP00000225972.7,ENSP00000459305.1	2	110	16	16	0.0	102702317875.43242	0.954142385739788	0.0195584942900568	-0.144172013800702	0.22031692519603	-0.03389061614789	-0.167167175657047	-0.0891681038745329	-0.0543902721365379	-0.0955484774352353	0.0467194558084278	-0.0966029448251531	0.276871031585513	-0.0736233952537901	-0.238599392454238	-0.00640688947216539	0.177318209747294	109	110	109	110	109	110	110	110	110	110	109	110	109	110	110	110	110
ENSP00000215909.5	ENSG00000100097.12	LGALS1	galectin 1 [Source:HGNC Symbol;Acc:HGNC:6561]	0.8074074074074075	ENSP00000215909.5,ENSP00000388296.1	2	334	12	12	0.0	367823067247.61865	1.36612154486397	0.399022616934789	-0.443482930687428	-0.178075253099818	-0.896875672081093	-1.00840942728687	-0.783803878469202	-0.820841738643056	0.917096870995377	1.10771477264351	-0.644086023912495	-0.538102571612686	0.332927441982577	0.214593156802696	0.177762573370201	0.756930993872333	302	334	331	334	331	333	329	332	307	334	332	334	322	334	333	334	334
ENSP00000273398.3	ENSG00000114573.10	ATP6V1A	ATPase H+ transporting V1 subunit A [Source:HGNC Symbol;Acc:HGNC:851]	0.640194489465154	ENSP00000273398.3,ENSP00000417545.1,ENSP00000419294.1	3	77	37	37	0.0	24415208143.21159	-0.218432840748269	0.172919826997815	0.0432304954143499	-0.10266469986986	0.361918732000974	0.509451274845789	0.152053576248917	0.104127167575424	0.0669070907952509	-0.0231422299853365	-0.292245995987571	-0.43202061705817	0.247530383046656	0.360237742744353	-0.10998697727841	-0.103238213501755	73	76	76	77	74	77	77	77	77	77	77	77	74	77	77	77	77
ENSP00000223324.2	ENSG00000106591.4	MRPL32	mitochondrial ribosomal protein L32 [Source:HGNC Symbol;Acc:HGNC:14035]	0.22340425531914893	ENSP00000223324.2	1	4	3	3	0.0	425459386.8105469	0.509503817589735	-0.374445827859103	-0.477761435776898	0.14102934689629	0.115196770356016	-0.226844004509864	0.143507320573653	0.155365618428204	-0.141269949638239	-0.0625531890184776	-0.193006445470159	0.296597231140728	0.15427341975749	0.0219543251955994	-0.0874376103393839	0.0302125162362001	3	4	3	4	4	4	3	4	4	4	3	4	3	4	4	4	4
ENSP00000384823.4	ENSG00000138081.22	FBXO11	F-box protein 11 [Source:HGNC Symbol;Acc:HGNC:13590]	0.12944983818770225	ENSP00000385398.1,ENSP00000384823.4,ENSP00000507789.1,ENSP00000392272.1,ENSP00000428118.1	5	11	10	10	0.0	1389124002.1933594	-0.179415283795112	0.359835369571571	0.15302013829825	-0.216665302347721	-0.290273462700702	-0.0737874702136772	0.0603011239202296	0.239027858506676	-0.19485961053973	-0.176146672089737	0.196907074779382	0.0982332310701413	-0.282065986550605	-0.13890298776019	0.129666002097819	0.0449704378518829	10	11	11	11	11	10	11	11	11	11	11	11	11	11	11	11	11
ENSP00000265087.4	ENSG00000113739.11	STC2	stanniocalcin 2 [Source:HGNC Symbol;Acc:HGNC:11374]	0.28807947019867547	ENSP00000265087.4,ENSP00000428470.1	2	8	5	5	0.0	1880397846.6171672	0.142726608699297	-0.199431903348638	-0.682050694961005	-0.682453412560503	0.524422912723651	0.301105557337674	-0.303113539602249	-0.527483928360296	1.48977935076866	1.45721378571507	-0.130672801045431	0.205839140708558	0.269601354810995	0.141751677631088	-0.386779874908049	-0.807235310214137	8	8	8	8	8	8	8	8	8	8	8	8	8	8	8	8	8
ENSP00000340691.4	ENSG00000187840.5	EIF4EBP1	eukaryotic translation initiation factor 4E binding protein 1 [Source:HGNC Symbol;Acc:HGNC:3288]	0.635593220338983	ENSP00000340691.4	1	31	7	7	0.0	75586790514.01524	0.0881950761969499	-0.133402862266723	-0.172921408068181	-0.00694700003498561	0.28289711110802	0.161651900221663	-0.313790855624354	-0.391292557528042	0.831423169752451	0.968094981709704	-0.0411789330146073	0.0771576708896458	-0.267769629928547	-0.391566150767968	-0.191979005247239	-0.0539510519064992	26	31	27	30	27	30	29	31	26	30	27	30	27	30	30	30	31
ENSP00000286298.4	ENSG00000155850.9	SLC26A2	solute carrier family 26 member 2 [Source:HGNC Symbol;Acc:HGNC:10994]	0.16373477672530445	ENSP00000286298.4	1	9	8	8	0.0	1035152880.0517578	0.182855557554022	0.103643196224884	-0.267098426067071	-0.302451505701235	-0.12223334514663	-0.234790025731133	-0.0897235889692958	0.0814458839095877	0.0683675419752259	-0.0351434771321424	1.96978564265175	2.0678117916524	-0.190449100974031	-0.0644648829303343	0.126615816776493	0.00697330281255315	8	9	9	9	9	9	9	9	9	9	8	9	9	9	9	9	9
ENSP00000232888.6	ENSG00000114767.7	RRP9	ribosomal RNA processing 9, U3 small nucleolar RNA binding protein [Source:HGNC Symbol;Acc:HGNC:16829]	0.2505263157894737	ENSP00000232888.6	1	18	10	10	0.0	13226221999.878424	-0.530225417607257	0.0795526620548364	-0.0963291644502347	-0.298343416193804	-0.274481455976448	-0.266656433233713	-0.0263566528215158	0.042118936538337	0.172108043824363	0.0743077542401975	0.04375107535758	0.08144502184747	0.340441308584389	0.471145209245485	0.0975070710504582	0.048089496959995	15	18	16	17	16	17	16	17	17	17	17	17	16	17	17	17	18
ENSP00000215565.1	ENSG00000099795.7	NDUFB7	NADH:ubiquinone oxidoreductase subunit B7 [Source:HGNC Symbol;Acc:HGNC:7702]	0.635036496350365	ENSP00000215565.1,ENSP00000473120.1	2	38	20	20	0.0	4197635499.7001953	0.57259332208706	-0.289814705940104	-0.016276373568755	0.452264800533662	0.25744386466815	-0.204353002453743	0.163982851804752	0.172088540440608	-0.191452122166186	-0.104343364412727	-0.119539389788374	0.210182016485629	0.0796100198637708	-0.089753357119708	-0.385285325615653	-0.191403303118762	36	38	36	36	36	36	36	36	36	36	36	36	36	36	36	36	38
ENSP00000443988.1	ENSG00000111707.12	SUDS3	SDS3 homolog, SIN3A corepressor complex component [Source:HGNC Symbol;Acc:HGNC:29545]	0.3384146341463415	ENSP00000443988.1	1	16	11	11	0.0	256163910939.03055	0.273277882333447	0.107273710748347	-0.0808425073168744	0.00850607033772555	0.211869576547478	0.0417422560357554	0.0392049386700446	0.00870553756557513	-0.205352761038245	-0.0441084387605146	0.176340467163609	0.49498777776885	-0.115140835573778	-0.256222958005784	-0.350233224867178	-0.0120835334699221	15	16	16	16	15	16	16	16	16	16	15	16	15	16	16	16	16
ENSP00000361982.4	ENSG00000167112.10	TRUB2	TruB pseudouridine synthase family member 2 [Source:HGNC Symbol;Acc:HGNC:17170]	0.4743202416918429	ENSP00000361982.4	1	15	13	13	0.0	2525315237.4213867	-0.234992008858431	-0.15333009423973	-0.0593860570424356	-0.0539796459902124	0.0729682657973547	0.031973339247422	0.108550151177869	0.118420011368972	-0.162785795024103	-0.173136591041758	0.244710787055116	0.142569829843312	0.819234862580132	0.966470042833919	0.170825788649562	0.00224403291969022	15	15	15	15	15	15	15	15	15	15	15	15	15	15	15	15	15
ENSP00000355330.2	ENSG00000198959.12	TGM2	transglutaminase 2 [Source:HGNC Symbol;Acc:HGNC:11778]	0.50509461426492	ENSP00000355330.2,ENSP00000362502.3,ENSP00000387642.1,ENSP00000487307.1,ENSP00000296125.4	5	105	36	36	0.0	37081850524.64945	0.750786522533389	1.65307490201069	-0.148921109252732	-0.182075203872001	-0.144431940579195	-0.0855901039368732	-0.198051794137291	-0.254078697427655	0.53544928609983	0.476690356735479	-0.156293059414509	-0.176900605162233	-0.275388676177547	-0.229111521115568	2.78782674808022	3.0981408863207	87	105	105	102	105	102	103	105	103	105	105	103	104	102	90	105	105
ENSP00000244571.4	ENSG00000124608.5	AARS2	alanyl-tRNA synthetase 2, mitochondrial [Source:HGNC Symbol;Acc:HGNC:21022]	0.3116751269035533	ENSP00000244571.4	1	37	27	27	0.0	29028802838.218037	-0.233437429128502	-0.0465794849269985	0.117137225415314	0.122984000548874	-0.06533131519573	0.0248869969470533	-0.157758235850519	-0.0530771588995744	-0.0927688634734682	-0.0924878516470935	0.6614414861961	0.416307174880865	0.61594735624118	0.690687960768194	0.246051053660207	-0.11675287888161	36	37	36	37	37	37	37	37	36	37	36	37	36	37	37	37	37
ENSP00000262644.4	ENSG00000104331.9	BPNT2	3'(2'), 5'-bisphosphate nucleotidase 2 [Source:HGNC Symbol;Acc:HGNC:26019]	0.5877437325905293	ENSP00000262644.4,ENSP00000430185.1,ENSP00000428617.1	3	38	16	16	0.0	19368207194.81853	-0.0851404668695697	-0.0269517155591137	-0.00618555206324967	0.143640139068735	0.026581366055328	0.0900982003077395	-0.326075792324964	-0.308681114190129	0.423689724582555	0.448027341429612	0.0635289610066962	0.0514837929396723	0.396107686226057	0.555407384970767	-0.237921528599703	-0.25109580831078	35	38	36	37	36	37	37	37	35	37	36	37	36	37	37	37	38
ENSP00000253861.4	ENSG00000131558.15	EXOC4	exocyst complex component 4 [Source:HGNC Symbol;Acc:HGNC:30389]	0.5677618069815195	ENSP00000253861.4,ENSP00000376868.2	2	70	46	46	0.0	16137309702.22347	-0.746702329110455	0.182211771831799	-0.0696008238715882	-0.33996849702563	-0.27445294207132	0.3075719747102	0.130934088631697	0.199135674468412	0.0177480151292357	-0.147127460601518	0.300350983938777	0.0713498881736054	-0.36236240776321	-0.194605598383037	0.523503112242475	0.0806584476045886	66	69	68	70	68	70	69	70	68	70	67	69	67	70	68	69	70
ENSP00000285873.6	ENSG00000082516.9	GEMIN5	gem nuclear organelle associated protein 5 [Source:HGNC Symbol;Acc:HGNC:20043]	0.3003978779840849	ENSP00000285873.6	1	57	39	39	0.0	17636145524.500813	-0.932601848587018	-0.0274835257135129	-0.0594501651251589	-0.584446415994092	-0.745572594385717	-0.286643343088848	-0.211450474837626	-0.010863214400441	0.409080189443904	0.295730181705987	-0.0117294799709295	-0.0354252169313014	0.491137307793539	0.651116918062947	0.24123717701284	-0.0926452433319875	51	57	55	56	55	56	54	56	55	56	55	56	52	56	55	56	57
ENSP00000276914.2	ENSG00000147872.10	PLIN2	perilipin 2 [Source:HGNC Symbol;Acc:HGNC:248]	0.6247139588100686	ENSP00000276914.2,ENSP00000403421.1,ENSP00000369832.3,ENSP00000369831.3	4	46	29	29	0.0	54928966282.98136	-0.32881829769898	-0.436893979092051	-0.641130158549575	-0.663361878375316	-0.608036967853216	-0.594801323699236	-0.564512676772981	-0.346281101056693	1.52421226662011	1.41249240096326	2.09823418692627	2.0289890648421	1.851950362895	1.907841780922	-0.0440973103217033	0.200218700579628	42	46	44	45	44	46	44	46	42	45	43	45	43	46	44	46	46
ENSP00000417748.1	ENSG00000197312.12	DDI2	DNA damage inducible 1 homolog 2 [Source:HGNC Symbol;Acc:HGNC:24578]	0.45864661654135336	ENSP00000417748.1,ENSP00000449475.1,ENSP00000448878.1,ENSP00000302805.3	4	29	17	17	0.0	26618665001.07015	-0.296891100402636	-0.273698717562534	0.38217229756721	0.351474526825911	1.04475045550453	1.15641066472799	-0.124242776059482	-0.166096449327833	0.226962040836742	0.164035561267684	-0.222990309990198	-0.432871054744346	-0.0178914620413009	-0.0271036025008655	-0.144537803720473	-0.308963217438586	24	29	25	25	24	25	26	27	26	27	25	27	24	27	26	26	29
ENSP00000264914.4	ENSG00000113273.17	ARSB	arylsulfatase B [Source:HGNC Symbol;Acc:HGNC:714]	0.20825515947467166	ENSP00000264914.4,ENSP00000379455.3,ENSP00000456339.2	3	12	9	9	0.0	2854131407.1593223	-0.288088695355796	-0.312266868457955	0.0596837637331129	-0.0430746728117697	1.41180277856346	1.26603051650903	-0.0236972150993093	-0.234340327273067	0.107510920041493	-0.0115936502826424	0.0154760247223553	-0.0981641161693005	-0.0569259703290355	-0.0878915680519139	0.0951730362495313	0.137730068250489	11	12	11	12	12	12	12	12	12	12	12	12	12	12	12	12	12
ENSP00000362110.4	ENSG00000183431.12	SF3A3	splicing factor 3a subunit 3 [Source:HGNC Symbol;Acc:HGNC:10767]	0.6367265469061876	ENSP00000362110.4	1	90	39	39	0.0	43334024092.159996	0.560955642920685	0.0436882806350125	-0.0787560388994164	0.155150862128616	-0.0352614249375489	-0.166292089081535	0.0847800834421122	0.0771165424302342	-0.0715235006392083	-0.0369920578121166	-0.0432696953719827	0.29230729401505	-0.0662670494331694	-0.183465955814551	-0.218469540149755	-0.0403611721180539	90	90	90	90	90	90	90	90	90	90	90	90	90	90	90	90	90
ENSP00000298492.5	ENSG00000165660.8	ABRAXAS2	abraxas 2, BRISC complex subunit [Source:HGNC Symbol;Acc:HGNC:28975]	0.43132530120481927	ENSP00000298492.5	1	20	13	13	0.0	3148152648.2548013	0.0988645750534882	0.407596960819365	0.115112384882548	0.0493811290643285	0.0808524203331609	0.140541113046836	-0.363442031093697	-0.448266138612069	-0.327131458282257	-0.373826001241912	0.374309861353415	0.203239339291462	-0.178447671702146	-0.160924835089143	0.0326649802690611	-0.103214106451635	19	20	20	20	20	20	20	20	20	20	19	20	19	20	20	20	20
ENSP00000414066.2	ENSG00000196636.8	SDHAF3	succinate dehydrogenase complex assembly factor 3 [Source:HGNC Symbol;Acc:HGNC:21752]	0.552	ENSP00000414066.2,ENSP00000353548.4	2	9	6	6	0.0	2559477078.5185547	0.849231307813053	0.153827588111569	-0.552800761263868	-0.260676681803538	0.198455701580963	-0.0813022775259853	-0.552291923008219	-0.624160532924968	-0.0361626012186473	0.0802702143828453	0.369428338643331	0.499189532226106	1.06146683566019	0.758082615913043	-0.132125287821289	-0.447406148440547	9	9	9	9	9	9	9	9	9	9	9	9	9	9	9	9	9
ENSP00000228506.3	ENSG00000110917.8	MLEC	malectin [Source:HGNC Symbol;Acc:HGNC:28973]	0.5342465753424658	ENSP00000228506.3,ENSP00000438950.1,ENSP00000441247.1,ENSP00000440746.1	4	63	21	21	0.0	46411350082.301575	-0.320047245116573	0.027658938831995	0.281782810207956	0.221852118208227	0.767923382925866	0.978767392878758	-0.0794299705539494	-0.0753758675303366	-0.0961649674190141	-0.15090086559603	-0.385613377543578	-0.429843793568311	0.367741805610064	0.486028870440819	0.422030543133939	0.361490246433937	61	63	61	61	61	61	61	61	61	61	61	61	61	61	61	61	63
ENSP00000318177.9	ENSG00000107164.16	FUBP3	far upstream element binding protein 3 [Source:HGNC Symbol;Acc:HGNC:4005]	0.5734265734265734	ENSP00000318177.9,ENSP00000499109.1	2	86	35	32	0.0	23949268977.387127	0.0823883183977365	-0.0412553243238003	-0.0437164598145268	0.0644018290220796	0.070860025332752	0.0636366302314926	-0.0358957114522376	-0.0494838802246029	-0.0606021510966421	-0.0198902692191227	0.460864501349028	0.472300353135219	0.0237081551407661	0.0609375748539698	-0.0715177231002304	-0.0838401783763176	73	77	76	76	75	76	76	77	76	76	73	76	75	77	77	77	77
ENSP00000320184.8	ENSG00000181610.13	MRPS23	mitochondrial ribosomal protein S23 [Source:HGNC Symbol;Acc:HGNC:14509]	0.5789473684210527	ENSP00000320184.8,ENSP00000463677.1	2	33	11	11	0.0	60789328707.41744	0.327208449208936	-0.135443956056396	-0.175040584076384	0.0687719896056995	0.193748048581163	-0.021383880155426	-0.0183023685317174	-0.0868839893841571	-0.186391417325037	-0.12718213614047	0.0614775123851459	0.271630763985145	0.60524740233905	0.569640761531911	-0.104524767850512	-0.0529793608083624	31	33	31	33	32	33	32	33	32	33	31	33	31	33	33	33	33
ENSP00000263181.6	ENSG00000121621.7	KIF18A	kinesin family member 18A [Source:HGNC Symbol;Acc:HGNC:29441]	0.18930957683741648	ENSP00000263181.6	1	20	15	14	0.0	2017364940.4506836	-0.742755739081566	-0.333475325868494	0.286372604357891	0.191253719995558	-0.683515744206594	-0.870394114331939	0.403087595026719	0.409272490293787	0.547710646123678	0.411252332975804	-0.076354617344812	-0.203201899122179	-0.604008997904468	-0.518139117092366	0.244177419063075	0.237894462266278	19	19	19	19	19	19	19	19	19	19	19	19	19	19	19	19	19
ENSP00000363349.3	ENSG00000148158.17	SNX30	sorting nexin family member 30 [Source:HGNC Symbol;Acc:HGNC:23685]	0.4416475972540046	ENSP00000363349.3,ENSP00000390454.1	2	27	22	22	0.0	3876444974.8344727	0.145799267456862	0.0391674564037574	-0.549702022514633	-0.436155261433614	0.240671157788346	0.13708209934294	-0.102726701166727	-0.126439861881444	0.156732275109047	0.134835877605176	-0.0878991746583324	-0.0847689016571156	0.113286170872098	0.136682395292745	-0.0229138424981166	-0.169895079668295	27	27	27	27	27	27	27	27	27	27	27	27	27	27	27	27	27
ENSP00000310596.4	ENSG00000175324.10	LSM1	LSM1 homolog, mRNA degradation associated [Source:HGNC Symbol;Acc:HGNC:20472]	0.46616541353383456	ENSP00000310596.4	1	10	5	5	0.0	10319951413.347757	0.663495011287045	0.0436422156878402	-0.135119612537589	-0.0878378261674975	0.248781327662761	-0.0150669472559848	-0.210618837499728	-0.138924350339657	0.738401609771254	0.854891263530624	0.194096829034662	0.445394038279917	-0.175762785180999	-0.391120778803053	-0.29916158600141	-0.0976404039652428	8	10	10	10	10	10	10	10	9	10	10	10	10	9	10	10	10
ENSP00000275730.4	ENSG00000146828.18	SLC12A9	solute carrier family 12 member 9 [Source:HGNC Symbol;Acc:HGNC:17435]	0.1422319474835886	ENSP00000275730.4,ENSP00000443702.1,ENSP00000413796.1,ENSP00000410692.1,ENSP00000408571.1,ENSP00000406560.1	6	13	8	8	0.0	926200425.4847006	-0.795910141021743	-0.579978451110859	-0.308640556614784	-0.662403411029921	-0.424958688256637	0.150105407498909	0.200528194913565	0.349944349542509	0.471879612811232	0.449929918797508	-0.209346846330781	-0.1698240931944	0.455184538679307	0.565430177140085	0.142354140548678	-0.243758461407272	12	13	12	12	12	12	12	12	12	12	12	12	12	12	12	12	13
ENSP00000305161.6	ENSG00000169871.13	TRIM56	tripartite motif containing 56 [Source:HGNC Symbol;Acc:HGNC:19028]	0.2993377483443709	ENSP00000305161.6,ENSP00000404186.1,ENSP00000486217.1	3	30	19	18	0.0	19408958063.340412	-0.559812621637882	0.0586476984619084	-0.486824750176196	-0.583012131093374	-0.227544132353091	-0.0510167172181211	0.129515076520612	0.227129081685106	0.281242700610782	0.11617683336739	-0.0805319520567087	-0.151529982983328	-0.137982128361197	-0.00690462636265288	0.426420283131931	0.470864429080275	27	28	27	28	28	28	28	28	28	28	28	28	28	28	28	28	28
ENSP00000248975.5	ENSG00000128245.15	YWHAH	tyrosine 3-monooxygenase/tryptophan 5-monooxygenase activation protein eta [Source:HGNC Symbol;Acc:HGNC:12853]	0.6300813008130082	ENSP00000248975.5,ENSP00000406747.1,ENSP00000408468.1,ENSP00000380629.1	4	295	27	21	0.0	176798834102.2772	0.324394151117858	-0.0342466835358639	-0.380825067863102	-0.236329813003957	0.0588397980425532	-0.0187928876903154	0.32389473438818	0.192211985101025	-0.163250760174421	-0.0222738197323666	-0.0448885578657858	0.189637533956311	0.176392616090868	0.0768451438564774	-0.389576308122059	-0.19906292257224	157	159	158	159	158	158	158	159	158	159	157	158	158	159	158	159	159
ENSP00000219271.3	ENSG00000102996.5	MMP15	matrix metallopeptidase 15 [Source:HGNC Symbol;Acc:HGNC:7161]	0.13901345291479822	ENSP00000219271.3,ENSP00000457084.1,ENSP00000246186.6	3	8	7	6	0.0	737940844.7402344	0.344823389273131	0.143184042412952	-0.05632626498479	-0.090235947867602	0.816608721146693	0.773311657495603	-0.0644321622087158	-0.180455020938789	-0.469333618928357	-0.505449961200382	0.43368337913159	0.0417682662977619	0.470579746538045	0.438629142166953	-0.523359926004883	-0.43803298447292	6	7	6	6	6	6	6	6	6	6	6	6	6	6	6	6	7
ENSP00000081029.3	ENSG00000061794.13	MRPS35	mitochondrial ribosomal protein S35 [Source:HGNC Symbol;Acc:HGNC:16635]	0.4458204334365325	ENSP00000081029.3,ENSP00000445390.1,ENSP00000442137.1	3	37	16	16	0.0	10309718200.114298	0.343403732440748	-0.116115890326852	-0.149131849819528	0.164188045196028	0.095378363805128	-0.0944976273028155	-0.0343677401019749	-0.0300244894139281	-0.13982388029936	-0.039502215793954	-0.0168868101133821	0.188517857624088	0.347880717471154	0.274166084578717	-0.0435323396679337	-0.0252694543013741	36	37	36	36	36	36	36	36	36	36	36	36	36	36	36	36	37
ENSP00000369055.4	ENSG00000086062.13	B4GALT1	beta-1,4-galactosyltransferase 1 [Source:HGNC Symbol;Acc:HGNC:924]	0.3844221105527638	ENSP00000369055.4,ENSP00000440341.1	2	22	12	12	0.0	7528110467.230774	0.275595283881553	0.0787853602182169	-0.106672006435473	0.161728106221153	-0.151360869010377	-0.237352452257984	-0.241990308594933	-0.161678682516389	0.848074570714321	0.975313790174918	-0.375903035326218	-0.390365837705598	0.251342209149422	0.39631953236302	0.129246048479871	0.0240748210739641	19	22	21	22	21	22	21	22	19	22	21	22	20	22	21	22	22
ENSP00000264059.3	ENSG00000115468.13	EFHD1	EF-hand domain family member D1 [Source:HGNC Symbol;Acc:HGNC:29556]	0.7405857740585774	ENSP00000264059.3,ENSP00000395119.1,ENSP00000386556.1,ENSP00000386243.1,ENSP00000401073.1,ENSP00000386685.1	6	177	34	31	0.0	141599034412.76596	-0.300724954102709	-0.302939647498358	-0.164301980386002	-0.000170207479385454	0.285831989368247	0.00576013117590435	0.399783827692383	0.392917264350373	-0.373706313316122	-0.319036266709838	1.02410535486085	1.2853314413947	2.52743302076902	2.23884973659517	-0.320052407558141	-0.220710680855723	103	137	127	136	132	134	133	138	134	138	113	136	125	138	134	124	139
ENSP00000247003.3	ENSG00000105671.12	DDX49	DEAD-box helicase 49 [Source:HGNC Symbol;Acc:HGNC:18684]	0.474120082815735	ENSP00000247003.3,ENSP00000487048.1,ENSP00000470440.1,ENSP00000471292.1,ENSP00000472084.1	5	31	21	21	0.0	4157221685.3063965	-0.406940787348052	-0.326348563754963	-0.0840567458959915	0.0616252330524691	-0.245506783855005	-0.17742027547586	0.278199145571072	0.417689323537715	-0.192561037818503	-0.291936364196538	0.60759934494266	0.455810541074506	0.515535684348291	0.707537052743966	0.314066974855624	-0.0512460954231448	31	31	31	31	31	31	31	31	31	31	31	31	31	31	31	31	31
ENSP00000234170.5	ENSG00000115816.15	CEBPZ	CCAAT enhancer binding protein zeta [Source:HGNC Symbol;Acc:HGNC:24218]	0.4089184060721063	ENSP00000234170.5,ENSP00000391881.1	2	75	43	43	0.0	28491604719.220474	-0.718883329714853	0.039380593786853	-0.102350564676377	-0.392535133056919	-0.493164932950587	-0.209473027618706	0.403017546276892	0.611343179223503	-0.075391190720314	-0.0952965943594615	0.497791037282539	0.420968624146715	0.129880577851755	0.126869262300026	0.110664361042378	-0.15466034131978	71	75	73	73	73	73	72	73	73	73	71	73	72	73	73	73	75
ENSP00000308548.4	ENSG00000174276.7	ZNHIT2	zinc finger HIT-type containing 2 [Source:HGNC Symbol;Acc:HGNC:1177]	0.2878411910669975	ENSP00000308548.4,ENSP00000436896.1	2	12	8	8	0.0	4294898513.8856177	0.554165564602785	-0.047512521987195	-0.243287583930514	-0.0610426697485895	-0.074906997684272	-0.379778921559847	0.0859983184925408	0.020518007202412	0.029074588705738	0.223681341001636	0.0459834875413154	0.453813215866303	-0.0329260049949109	-0.139126949942943	0.124603101241036	0.184107188053066	11	12	12	12	12	12	12	12	12	12	12	12	12	12	12	11	12
ENSP00000361900.3	ENSG00000025772.8	TOMM34	translocase of outer mitochondrial membrane 34 [Source:HGNC Symbol;Acc:HGNC:15746]	0.6828478964401294	ENSP00000361900.3	1	60	24	24	0.0	48384147949.77401	0.646179364486941	0.080232140681666	-0.442925383979154	-0.288502884653722	-0.0496111673291186	-0.22001626511619	-0.412760557552886	-0.387115451247571	0.0286679071531717	0.0397974694958281	-0.0718863988119924	0.163260520928896	0.833290092407346	0.602605028979497	0.00615336201201977	0.498332650688226	58	60	60	60	59	60	60	60	60	60	60	60	58	60	60	60	60
ENSP00000346196.2	ENSG00000160194.18	NDUFV3	NADH:ubiquinone oxidoreductase subunit V3 [Source:HGNC Symbol;Acc:HGNC:7719]	0.4608879492600423	ENSP00000346196.2	1	42	19	19	0.0	17866848617.801594	0.402418878133879	-0.36952925708374	-0.337024214648863	-0.0514487773219248	0.581729893743114	0.36481271726863	0.121217193207334	0.169391222152139	-0.885864731652062	-0.673809320404559	-0.163318471373465	0.0926892445881524	0.0840399156708775	-0.165657776161757	-0.284274458845573	-0.037336586222815	39	42	41	42	41	41	42	42	41	42	39	42	41	42	42	42	42
ENSP00000284274.4	ENSG00000154124.5	OTULIN	OTU deubiquitinase with linear linkage specificity [Source:HGNC Symbol;Acc:HGNC:25118]	0.5085227272727273	ENSP00000284274.4,ENSP00000424966.1,ENSP00000421928.1	3	28	18	18	0.0	7869908040.084754	0.306315201023821	0.254406075997005	-0.357324812899775	-0.248037996588182	-0.071274610669867	-0.174220524312306	0.159329736870779	0.141338531619793	0.247023704146299	0.176389009779416	-0.205759347771364	-0.379106155676034	-0.171630355178866	-0.0924484717946932	0.0598966849634888	0.113044310193425	28	28	28	28	28	28	28	28	28	28	28	28	28	28	28	28	28
ENSP00000263168.3	ENSG00000116489.13	CAPZA1	capping actin protein of muscle Z-line subunit alpha 1 [Source:HGNC Symbol;Acc:HGNC:1488]	0.7202797202797203	ENSP00000263168.3	1	107	16	14	0.0	194715928542.39218	0.343964276691423	0.1836215908195	0.0146223985529526	0.132061661636509	0.139332062572718	0.0387960225886523	0.0140442214520871	-0.0776130473465564	0.0838114182193657	0.165340152224334	-0.134695303021507	-0.135938515952159	-0.134916454633081	-0.209966633798729	0.0209834549289543	0.201370384389437	80	84	81	84	82	84	83	84	82	84	82	84	80	84	82	84	85
ENSP00000261191.7	ENSG00000064102.15	INTS13	integrator complex subunit 13 [Source:HGNC Symbol;Acc:HGNC:20174]	0.3286118980169972	ENSP00000445645.1,ENSP00000261191.7,ENSP00000446183.1,ENSP00000443066.1,ENSP00000448985.1,ENSP00000448467.1	6	42	28	28	0.0	3861798037.0548096	-0.26363668317261	0.600276593875869	0.200958301449393	0.0342941366019982	-0.196761102531436	-0.0410204406790093	-0.173240989873538	-0.139796883404994	0.0789635506162938	0.042769024964211	-0.0982190145663804	-0.136408222502659	0.0708860171527226	0.156477297876323	-0.104194576720795	-0.0597405114209746	40	42	41	42	41	42	41	42	40	42	41	42	41	42	42	42	42
ENSP00000361087.3	ENSG00000173267.14	SNCG	synuclein gamma [Source:HGNC Symbol;Acc:HGNC:11141]	0.84251968503937	ENSP00000361087.3,ENSP00000344658.4	2	103	11	10	0.0	124259627378.81181	-0.0368158593473975	-0.0610586037671252	-0.0692043031336604	-0.330928838730837	3.5801157017901	3.15584533991705	-0.0822364788140906	-0.132432853157667	-0.0997367134353428	0.00495160000251804	-0.0917954322919954	-0.142717604716033	-0.161746869102962	-0.0978058418808043	-0.0749678041152491	0.0189354509631832	63	88	88	88	64	89	89	82	87	88	88	88	88	89	86	88	87
ENSP00000326411.6	ENSG00000095485.18	CWF19L1	CWF19 like cell cycle control factor 1 [Source:HGNC Symbol;Acc:HGNC:25613]	0.4628252788104089	ENSP00000326411.6,ENSP00000492991.1,ENSP00000492899.1,ENSP00000493150.1	4	28	20	20	0.0	5784666580.201823	-0.585508932922203	-0.397160396013397	0.281132293132674	0.202434978258303	-0.0499746898362035	0.223770038626386	-0.187605781902798	-0.112135328305006	0.167631218787081	0.0107377283990315	0.321205472856191	0.0525322499264442	0.0511165319906661	0.155269171448097	-0.14270178741869	-0.158025445237651	27	28	27	28	28	28	28	28	28	28	27	28	28	28	28	28	28
ENSP00000317955.8	ENSG00000102189.17	EEA1	early endosome antigen 1 [Source:HGNC Symbol;Acc:HGNC:3185]	0.5407512402551382	ENSP00000317955.8	1	144	80	80	0.0	141557767851.22202	1.18391384882936	0.160520972874942	0.0259908803261668	0.487940953427744	1.31351323848326	1.05950819798087	-0.288895447975456	-0.293146022233516	-0.974063344990266	0.0791944511255815	-0.64784012318926	-0.191265866112868	-1.16918066787543	-1.09950573746256	0.148803299769652	0.84595555868775	143	144	144	144	143	144	144	144	144	144	144	144	144	144	144	144	144
ENSP00000355261.5	ENSG00000198952.8	SMG5	SMG5 nonsense mediated mRNA decay factor [Source:HGNC Symbol;Acc:HGNC:24644]	0.08070866141732283	ENSP00000355261.5	1	6	6	6	0.0	910136723.6416016	-0.357677463182858	0.177896253211355	0.131838386204848	-0.189616236025048	-0.522939812282083	-0.337173055274294	-0.0533267306917304	0.296286227385634	-0.0602063415772758	0.204638873396078	0.386152177693242	0.515128015630211	0.830995879348998	0.934371698722419	-0.293059949908642	-0.158349453947813	6	6	6	6	6	6	6	6	6	6	6	6	6	6	6	6	6
ENSP00000300146.9	ENSG00000166889.14	PATL1	PAT1 homolog 1, processing body mRNA decay factor [Source:HGNC Symbol;Acc:HGNC:26721]	0.35454545454545455	ENSP00000300146.9	1	45	35	35	0.0	15360945656.84082	0.538605007659001	0.2476795189307	-0.38352880653004	-0.155824797434613	-0.211018356982054	-0.408921464414245	0.195675699647655	0.140543999550001	0.0945324216473615	0.163929108292531	-0.245747867161807	-0.193346494736952	-0.201200227790141	-0.201088364458322	0.026919296337077	0.14184550811818	39	45	39	39	39	39	39	39	39	39	39	39	39	39	39	39	45
ENSP00000349541.4	ENSG00000177469.13	CAVIN1	caveolae associated protein 1 [Source:HGNC Symbol;Acc:HGNC:9688]	0.38461538461538464	ENSP00000349541.4	1	128	26	26	0.0	29181893407.992615	1.65124001566766	1.36756834430252	-0.438268584317633	-0.368777924788042	-0.285428314310536	-0.392244402242637	0.192493521127176	0.0285234015012996	1.71657168516252	1.91389209978444	-0.369141141437963	-0.396617445247092	-0.473073334116969	-0.435248363523442	0.98426509322536	1.52907899203213	107	128	124	124	122	122	117	125	119	124	125	122	122	123	119	124	128
ENSP00000358904.1	ENSG00000196700.9	ZNF512B	zinc finger protein 512B [Source:HGNC Symbol;Acc:HGNC:29212]	0.33408071748878926	ENSP00000358904.1	1	33	27	27	0.0	7393103722.825093	0.407417148208637	0.0540757009921258	0.0692738947319382	0.296072453074366	0.353314034997813	0.317907406344764	-0.762423135261461	-0.663481398067401	-0.462892571440078	-0.35315771777917	0.0093243599785513	0.0963382583027226	0.634455583097549	0.640592141172878	-0.351339963412522	-0.452950499120631	32	33	32	32	32	32	32	32	32	32	32	32	32	32	32	32	33
ENSP00000297440.6	ENSG00000164818.16	DNAAF5	dynein axonemal assembly factor 5 [Source:HGNC Symbol;Acc:HGNC:26013]	0.3684210526315789	ENSP00000297440.6,ENSP00000403165.1,ENSP00000384884.3,ENSP00000410788.1	4	48	29	29	0.0	13101889645.9375	-0.592183641048714	0.0775538909228404	-0.0441218516472315	-0.178933507867056	-0.631693611727134	-0.431668054030853	0.0182461475312214	0.0990796802585479	0.173522010558688	0.0492586360205571	0.250764085888175	-0.0532606493380712	-0.00862622011699177	0.212803957258654	0.535386529323164	0.119266412230812	47	48	47	48	47	48	48	48	48	48	48	48	48	48	48	48	48
ENSP00000308275.4	ENSG00000204316.13	MRPL38	mitochondrial ribosomal protein L38 [Source:HGNC Symbol;Acc:HGNC:14033]	0.4710526315789474	ENSP00000308275.4	1	31	17	17	0.0	16829801461.370964	0.121034351056899	-0.528071918095251	-0.118811123612963	0.205722148135974	-0.00460458931420016	-0.104811088647624	-0.036566084709694	-0.0720207229297323	-0.205184623104714	-0.104664175577709	0.09414666282699	0.188924479274423	0.380236593056922	0.290135823044402	0.168736168900146	0.0665011908469877	30	31	30	31	31	31	31	31	31	31	30	31	30	31	31	31	31
ENSP00000353408.5	ENSG00000147065.17	MSN	moesin [Source:HGNC Symbol;Acc:HGNC:7373]	0.7227036395147314	ENSP00000353408.5,ENSP00000477441.1,ENSP00000432829.1,ENSP00000380453.2,ENSP00000410646.2	5	278	70	52	0.0	75758320216.77046	0.185540517613084	0.34221051177308	-0.717564107398874	-0.731772509702191	-0.653521610002109	-0.799725539309922	0.210159164408224	0.214860627822659	0.425949492962673	1.20515001040457	-0.378068546270786	-0.326021437101538	-0.175625373460381	-0.505688518991401	1.30554133748086	1.85604231940556	158	173	170	169	167	170	164	172	170	171	170	172	170	172	170	171	173
ENSP00000321449.6	ENSG00000189306.11	RRP7A	ribosomal RNA processing 7 homolog A [Source:HGNC Symbol;Acc:HGNC:24286]	0.5714285714285714	ENSP00000321449.6	1	30	17	17	0.0	8178726441.491008	0.152355089010511	-0.248604451728156	-0.354507305366131	-0.0372999241740448	-0.0822324686351679	-0.229324554647448	-0.00901561978803311	0.00809552996202356	-0.0259484672573453	0.0117798623742251	0.0486451690753533	0.298520304643594	0.649152184278491	0.395789683026965	-0.0106691277665574	-0.0656321478482278	29	30	30	30	29	30	29	30	29	30	29	30	29	30	30	30	30
ENSP00000314709.4	ENSG00000178764.8	ZHX2	zinc fingers and homeoboxes 2 [Source:HGNC Symbol;Acc:HGNC:18513]	0.45997610513739545	ENSP00000314709.4,ENSP00000452720.1	2	38	30	30	0.0	16590940772.228516	0.145467641578877	0.104760936322876	0.209900964201137	0.341635662220807	-0.0864571304934576	-0.117997407659649	0.00196518169500592	-0.0492430657835961	-0.624444682387399	-0.571406931103541	0.534338011657482	0.560629850377129	0.94075685798961	0.876688781574147	-0.28422321756182	-0.309757850170967	36	38	36	37	36	37	36	37	36	37	36	37	36	37	36	37	38
ENSP00000272418.2	ENSG00000144029.12	MRPS5	mitochondrial ribosomal protein S5 [Source:HGNC Symbol;Acc:HGNC:14498]	0.3325581395348837	ENSP00000272418.2,ENSP00000341660.5	2	33	19	19	0.0	6953867936.53418	-0.474265577589065	-0.232554714677639	0.0478816114696627	-0.0141278481819569	-0.217321366702013	-0.0211111465962439	0.0627573702531068	-0.00298726324718324	-0.138494928090889	-0.0288506396194625	0.326329825212836	0.340252022515054	0.734579841488828	0.862080517424349	0.216157887562519	0.00660960181476522	32	33	32	32	32	32	32	32	32	32	32	32	32	32	32	32	33
ENSP00000220509.5	ENSG00000104142.11	VPS18	VPS18 core subunit of CORVET and HOPS complexes [Source:HGNC Symbol;Acc:HGNC:15972]	0.2774922918807811	ENSP00000220509.5,ENSP00000453265.1,ENSP00000453555.1	3	25	21	21	0.0	12849646722.528809	-0.648417234519723	0.0951919900970468	0.606718381861213	-0.0433904978524691	-0.300781287943222	0.189365131895503	-0.179052669271414	-0.178025675410254	0.0765300999110252	-0.0557759982670634	0.0752381177933721	-0.209507737223992	-0.0613616175177922	0.089689235122929	0.430804512542059	-0.0614418565675168	25	25	25	25	25	25	25	25	25	25	25	25	25	25	25	25	25
ENSP00000368523.2	ENSG00000120675.6	DNAJC15	DnaJ heat shock protein family (Hsp40) member C15 [Source:HGNC Symbol;Acc:HGNC:20325]	0.19333333333333333	ENSP00000368523.2	1	4	3	3	0.0	734663136.7415365	0.510641125460781	0.010879622343384	-0.38474797840898	-0.0805356117998635	-0.615214734075187	-0.683386664542192	0.36397344115637	0.485499845188219	0.548064503586343	0.586365307329198	-0.337361090914282	-0.0649988022398862	-0.573220730749461	-0.623737111325648	0.439849756476297	0.683000158616296	4	4	4	4	4	4	4	4	4	4	4	4	4	4	4	4	4
ENSP00000455282.1	ENSG00000089280.19	FUS	FUS RNA binding protein [Source:HGNC Symbol;Acc:HGNC:4010]	0.24478178368121442	ENSP00000455282.1	1	193	19	1	0.0	307928288.2109375	0.336015135880242	0.0890333279942093	0.182033343389464	0.400395571515665	0.340445505049514	-0.0509231448753269	-0.121684038786846	-0.0861217547454451	-0.014576696524724	0.0663648113744193	0.280630607294412	0.39660865656303	-0.199655918961013	-0.206874296946001	-0.435475497064878	-0.266741287796948	1	1	1	1	1	1	1	1	1	1	1	1	1	1	1	1	1
ENSP00000303158.3	ENSG00000169515.8	CCDC8	coiled-coil domain containing 8 [Source:HGNC Symbol;Acc:HGNC:25367]	0.13382899628252787	ENSP00000303158.3	1	3	3	3	0.0	395514331.60233563	0.377382232855489	NA	-0.0449336148151449	0.0279497102754949	0.452847308310332	0.206666257312008	-0.546653578448723	-0.507600011133219	0.139191396789382	-0.0229644545819925	-0.554312711193753	-0.213255553533306	-1.60349329182706	-0.552602887378111	2.6358959528938	3.4608681597668	0	2	0	2	1	3	3	3	3	2	1	2	1	3	1	3	3
ENSP00000336866.4	ENSG00000089050.16	RBBP9	RB binding protein 9, serine hydrolase [Source:HGNC Symbol;Acc:HGNC:9892]	0.6451612903225806	ENSP00000336866.4	1	14	8	8	0.0	14195987458.641684	-0.543359262158641	-0.287067340259434	0.523602783420418	0.587441962247741	0.231233827836076	0.171947567711531	0.134355081395253	0.0801162176952346	-0.587172497775731	-0.515238850324697	-0.512718459048961	-0.491111904040608	0.441488489659158	0.549390865180705	-0.216240697040428	0.115918640621286	13	14	13	14	14	14	14	14	14	14	13	14	13	14	14	14	14
ENSP00000478600.1	ENSG00000110811.20	P3H3	prolyl 3-hydroxylase 3 [Source:HGNC Symbol;Acc:HGNC:19318]	0.20108695652173914	ENSP00000478600.1	1	14	10	10	0.0	1450873159.9529622	-0.384040744470685	-0.416403991560251	-0.0816669948293827	-0.0173210303597653	1.22485857458476	1.20112813397058	-0.531780579314752	-0.36760309410583	0.932103618271147	0.760878947208107	-0.0124702453934855	-0.0100601953955266	0.737591915181297	0.742516524106493	-0.74370175415678	-0.47068525776409	13	13	13	13	13	13	14	13	13	14	13	13	13	13	14	14	13
ENSP00000257181.8	ENSG00000134748.13	PRPF38A	pre-mRNA processing factor 38A [Source:HGNC Symbol;Acc:HGNC:25930]	0.09294871794871795	ENSP00000257181.8	1	2	2	2	0.0	798246901.4371338	0.567145514981005	0.0545674521702182	0.105074964200866	0.345538672668686	0.210135021773287	0.162059944676988	-0.523875299318584	-0.122502565194639	-0.295400631156793	-0.365734704567725	0.514100931728898	0.54849578198654	1.25077703089466	1.52338506747653	-0.426095166672459	-0.353064007986643	2	2	2	2	2	2	2	2	2	2	2	2	2	2	2	2	2
ENSP00000424628.3	ENSG00000134987.13	WDR36	WD repeat domain 36 [Source:HGNC Symbol;Acc:HGNC:30696]	0.35083798882681566	ENSP00000424628.3	1	39	26	26	0.0	17586891377.527912	-0.780524646390189	-0.217355636436601	0.0181682886087389	-0.534666042983046	-0.517832531955678	-0.0150742800833967	0.0506419558971132	0.274295167486542	-0.0940916609378464	-0.130499746954915	0.358314313415777	0.174480162214438	0.800135655693528	0.980819915464055	0.336201810294881	0.0356942525248227	34	37	38	39	37	39	39	38	37	38	37	38	37	39	39	39	39
ENSP00000269848.6	ENSG00000141959.17	PFKL	phosphofructokinase, liver type [Source:HGNC Symbol;Acc:HGNC:8876]	0.45256410256410257	ENSP00000269848.6,ENSP00000503212.1	2	83	38	31	0.0	11515071654.398031	-0.808378642615082	-0.413042347730904	0.61252001202075	0.0189047944166312	0.0567643552088852	0.805073690759343	-0.0225291284977107	0.0696439648008571	-0.455726537347331	-0.475916714398459	0.00220254165339639	-0.10572832281431	0.440783300018558	0.543619006820148	0.185834050539622	-0.0938683120618036	63	64	63	63	63	63	63	63	63	63	63	63	63	63	63	63	64
ENSP00000310219.4	ENSG00000173110.8	HSPA6	heat shock protein family A (Hsp70) member 6 [Source:HGNC Symbol;Acc:HGNC:5239]	0.24261275272161742	ENSP00000310219.4	1	219	15	4	0.0	1193643291607.868	0.0251489099998814	0.115226516249586	0.0547387636834786	0.042747144693962	0.0414374543849685	-0.0153831109292746	0.0295629505283745	-0.0640134371526973	0.172471794140366	0.172467658488041	-0.0583227618952336	-0.131912417314181	0.0311223379495891	0.164855153567036	-0.0137581732227829	0.0847837463038461	31	32	31	32	32	32	31	32	32	32	31	32	31	32	32	32	32
ENSP00000345719.4	ENSG00000136827.12	TOR1A	torsin family 1 member A [Source:HGNC Symbol;Acc:HGNC:3098]	0.29819277108433734	ENSP00000345719.4,ENSP00000498222.1	2	18	9	9	0.0	33816453178.026043	-0.0816147057145162	-0.0378011259138011	-0.256611364398558	-0.126025136256031	0.128229117375392	0.172566595491105	-0.0106594359579812	-0.0949090837751569	0.713410614400203	0.712332600489595	-0.0787697555241316	-0.106663640229277	-0.194031609293721	-0.2313275040128	-0.0927979450679413	0.144398126637749	17	18	17	18	17	18	17	18	17	18	17	18	17	18	17	18	18
ENSP00000156471.5	ENSG00000021776.11	AQR	aquarius intron-binding spliceosomal factor [Source:HGNC Symbol;Acc:HGNC:29513]	0.36094276094276095	ENSP00000156471.5,ENSP00000445700.2,ENSP00000453278.1	3	68	49	48	0.0	33698386898.39667	-0.776058589710104	0.0210139027158833	0.79437299077425	0.24383393171243	-0.599157657972454	-0.157211681676056	-0.200744096997099	0.0120227299452882	0.00214257457275124	-0.21842683454849	0.833054216951453	0.518915717390049	0.236940402649204	0.420320588384879	0.158925232385151	-0.225959433179263	62	65	65	65	65	65	65	65	65	65	64	65	64	65	65	65	66
ENSP00000335321.6	ENSG00000115524.17	SF3B1	splicing factor 3b subunit 1 [Source:HGNC Symbol;Acc:HGNC:10768]	0.5636503067484663	ENSP00000335321.6,ENSP00000499119.1,ENSP00000498652.1,ENSP00000428820.1,ENSP00000402997.2,ENSP00000419896.1,ENSP00000392117.1,ENSP00000409435.1	8	209	98	98	0.0	63686300752.62876	-0.501001024657018	0.224088788655501	0.391042863791031	0.156544606236755	-0.35882505412074	-0.0691625350971208	-0.0826413208159211	-0.0178855700275502	-0.0995312982318737	-0.198855475446812	0.331621247524193	0.0753547462653925	0.041820455017608	0.109827279689597	0.0646275121457878	-0.194098003837937	201	208	201	206	203	206	202	208	202	204	202	205	202	206	203	204	209
ENSP00000332790.4	ENSG00000184270.6	H2AC21	H2A clustered histone 21 [Source:HGNC Symbol;Acc:HGNC:20508]	0.7	ENSP00000332790.4,ENSP00000370516.5	2	114	8	3	0.0	159199978731.8976	-0.293233071754621	-0.939860485043989	0.475941121885378	1.19650997250266	0.45034038246343	0.436034894270918	-0.399575706578652	-0.359197681758285	-0.500918031271381	-0.236775441109041	0.402200670344175	0.964179723430862	0.167531198242087	-0.061478391432626	-0.67841304653582	-0.274471151238161	39	39	39	39	39	39	39	39	39	39	39	39	39	39	39	39	39
ENSP00000355890.3	ENSG00000136628.18	EPRS1	glutamyl-prolyl-tRNA synthetase 1 [Source:HGNC Symbol;Acc:HGNC:3418]	0.6223544973544973	ENSP00000355890.3,ENSP00000477245.1,ENSP00000477493.1	3	307	115	114	0.0	69559485013.13603	-0.592927275491483	-0.0518572443132195	0.184008559907991	-0.0152276563729021	-0.269543351415836	-0.00387659304429988	0.0573855728144395	0.134347576833388	-0.0932915337951314	-0.172440828083523	0.38246569823561	0.19546754435255	0.196508149087475	0.311159536112733	-0.00101449921527674	-0.173687264377667	295	301	299	299	299	299	299	299	299	299	299	299	296	299	299	299	302
ENSP00000254480.5	ENSG00000173473.11	SMARCC1	SWI/SNF related, matrix associated, actin dependent regulator of chromatin subfamily c member 1 [Source:HGNC Symbol;Acc:HGNC:11104]	0.579185520361991	ENSP00000254480.5,ENSP00000414266.1	2	133	71	54	0.0	33928701233.098186	-0.493710210771679	-0.511853830637417	0.170348938485215	0.314622638243725	0.337601968392428	0.238293242344628	-0.238483060539487	-0.161045899679312	0.272590201930694	0.282334506861008	0.00997938148583621	0.0902205766994779	0.0838373546415143	-0.0365370599622832	-0.549486018064304	-0.448428864925194	86	90	86	88	88	89	89	89	87	89	88	89	87	89	88	89	90
ENSP00000369129.3	ENSG00000096696.15	DSP	desmoplakin [Source:HGNC Symbol;Acc:HGNC:3052]	0.5614768373389063	ENSP00000396591.2,ENSP00000369129.3,ENSP00000508162.1	3	298	185	185	0.0	62780320329.50586	-0.0138588489015596	0.674980604271785	-0.480686272782815	-0.443159959400452	-0.665371300396041	-0.635224276119079	0.741735313152962	1.094550565533	-0.973359159247345	-0.765016355590077	1.33665073376988	1.5223483456441	-0.202378215615982	-0.19194491683982	0.0836054161005393	-0.141406320041626	261	298	292	295	292	294	287	295	293	293	262	294	291	295	292	293	298
ENSP00000331845.6	ENSG00000183530.14	PRR14L	proline rich 14 like [Source:HGNC Symbol;Acc:HGNC:28738]	0.16132031613203163	ENSP00000331845.6,ENSP00000399381.1,ENSP00000411129.1,ENSP00000389527.1,ENSP00000332169.4	5	29	26	25	0.0	27415743788.406414	-0.454859909742257	-0.177109542321555	0.691128062420071	0.46095606631876	0.283255075175292	0.421975912076256	-0.216982143793938	-0.131454746206447	-0.0588248556377025	-0.107397489795994	0.400684985690269	0.186260406452513	0.170162647150776	0.279928089059887	-0.27408245349919	-0.350519040270265	27	28	27	27	27	27	27	27	27	27	27	27	27	27	27	27	28
ENSP00000350032.2	ENSG00000151474.23	FRMD4A	FERM domain containing 4A [Source:HGNC Symbol;Acc:HGNC:25491]	0.14051973051010588	ENSP00000350032.2,ENSP00000488764.1,ENSP00000264546.6,ENSP00000492091.1,ENSP00000418373.1,ENSP00000418023.1,ENSP00000417550.1,ENSP00000417765.1	8	20	15	13	0.0	7666801519.123372	-0.700799062518902	-0.712400919070693	-0.309347994582626	-0.458497945133876	0.118863214265443	0.0101980400454842	0.00649164268584812	-0.161503091506891	0.323372686654132	0.274380145628142	0.720016825236858	0.78226097826599	-0.0483515060207553	-0.135067623272901	-0.208522822414688	0.0910988823141734	17	18	18	18	17	18	18	18	18	18	17	18	18	18	18	18	18
ENSP00000377696.3	ENSG00000114021.12	NIT2	nitrilase family member 2 [Source:HGNC Symbol;Acc:HGNC:29878]	0.6666666666666666	ENSP00000377696.3,ENSP00000419189.1,ENSP00000419157.1	3	57	18	18	0.0	44480665797.530426	0.201653210489606	0.0123096193995655	-0.203179323631846	0.032845899277449	-0.0473654462010047	-0.169391582624016	-0.0425617269367145	-0.0967355043756086	0.00927915866063245	0.0108390101632949	0.0184923207493739	0.0970622149386315	0.675192077016775	0.668726845684999	0.0169530277638543	0.102613706555736	56	57	57	57	57	57	57	57	57	57	56	57	56	57	57	57	57
ENSP00000317159.4	ENSG00000179091.5	CYC1	cytochrome c1 [Source:HGNC Symbol;Acc:HGNC:2579]	0.38153846153846155	ENSP00000317159.4	1	102	16	16	0.0	30861212536.62972	0.353410983039304	-0.0279659275063695	-0.0665059683519287	0.157441886523046	-0.231862333452562	-0.383550381260125	-0.46546258883752	-0.566942234509321	0.227199301128692	0.261490333665361	0.25099233041589	0.431968752536878	0.332544520013282	0.312316677545279	-0.188282169566548	-0.116943619323137	97	102	98	99	98	99	99	99	97	99	98	99	97	100	99	99	102
ENSP00000370589.3	ENSG00000101361.17	NOP56	NOP56 ribonucleoprotein [Source:HGNC Symbol;Acc:HGNC:15911]	0.7037037037037037	ENSP00000370589.3,ENSP00000498831.1,ENSP00000434317.1,ENSP00000403199.1,ENSP00000388497.1	5	113	45	45	0.0	46932380512.67611	-0.313808179259002	0.042144534993878	0.140674062591301	0.125817618926747	-0.220543716641203	-0.0323713367620497	-0.149743003172533	-0.0526722077262836	-0.108667055951436	0.0160769153922073	0.343112282135482	0.113804911711668	0.482097994966492	0.513828118918603	0.0121216706943965	-0.159873501428593	105	112	108	112	110	112	110	112	110	112	107	112	108	112	111	112	113
ENSP00000428589.2	ENSG00000155506.19	LARP1	La ribonucleoprotein 1, translational regulator [Source:HGNC Symbol;Acc:HGNC:29531]	0.6058394160583942	ENSP00000428589.2,ENSP00000429852.1,ENSP00000429624.1,ENSP00000336721.4,ENSP00000428251.1,ENSP00000508958.1,ENSP00000508743.1,ENSP00000509794.1,ENSP00000429904.1,ENSP00000427731.1,ENSP00000429710.1,ENSP00000430815.1,ENSP00000431072.1,ENSP00000430169.1	14	144	61	41	0.0	166358226735.86264	-0.222885792078106	-0.152629990508545	-0.327482833653344	-0.28476996940546	-0.147685720663546	-0.13593784685947	0.0175910349696178	0.0475371916932765	0.315648601016001	0.31781578480673	0.181343504262696	0.18045335157832	0.0507070618495229	0.0175629291234181	0.0221975669901013	-0.122601243575954	98	105	100	100	99	100	99	100	99	101	100	101	100	101	99	101	104
ENSP00000323074.4	ENSG00000108557.20	RAI1	retinoic acid induced 1 [Source:HGNC Symbol;Acc:HGNC:9834]	0.19464847848898217	ENSP00000323074.4,ENSP00000379120.1,ENSP00000463607.1	3	29	26	25	0.0	5844521853.451701	-0.091913170779895	0.0814826187656328	0.40158284586258	0.433951332039294	0.106209320020132	0.128736617993574	0.0132505587241365	0.0240151951100813	-0.1294193322339	-0.171651152413507	-0.0894025316963862	-0.0893225221785894	-0.168073538965791	-0.186675144962013	-0.0359814975021884	-0.196841292003698	26	28	26	27	27	27	27	28	27	28	27	27	27	28	27	28	27
ENSP00000233242.1	ENSG00000084674.15	APOB	apolipoprotein B [Source:HGNC Symbol;Acc:HGNC:603]	0.030243261012491782	ENSP00000233242.1,ENSP00000382200.4	2	23	14	14	0.0	37685898498.889305	-0.190217444338714	-0.270715341817179	-0.088790478696354	-0.315765435408903	-0.205659108877788	-0.305218437326902	-0.203326977305883	-0.260102553344122	2.80206366014635	3.11697257234511	0.193343708129339	0.139312880408523	-0.0817440224709349	0.000103186792866694	0.0763447085399722	0.149267126974332	19	23	21	22	21	22	21	22	19	22	21	22	21	22	21	22	23
ENSP00000363603.3	ENSG00000179163.12	FUCA1	alpha-L-fucosidase 1 [Source:HGNC Symbol;Acc:HGNC:4006]	0.259656652360515	ENSP00000363603.3	1	18	13	13	0.0	6450122089.44397	-0.376908156877744	0.00392333639597364	0.108243325423975	-0.28975668136297	1.08469168409502	1.37617461676061	0.217317795765914	0.244854456053507	-1.14531321975133	-0.948379711584429	-0.0860569281881203	-0.336469427128149	-0.17980575750341	-0.175140183156809	1.48222078151094	0.963904261052964	18	18	18	18	18	18	18	18	18	18	18	18	18	18	18	18	18
ENSP00000333298.4	ENSG00000185896.11	LAMP1	lysosomal associated membrane protein 1 [Source:HGNC Symbol;Acc:HGNC:6499]	0.21103117505995203	ENSP00000333298.4	1	35	11	11	0.0	7882420410.636128	-0.00720654985601676	0.253101581469886	-0.455151154540471	-0.588463395618827	0.181252664877382	0.453066223235371	0.120606697067558	0.0044465139150045	1.58271271825541	1.31382136172948	-0.488122320551282	-0.429823811020961	-0.143497165555446	-0.114095310309958	0.0217350227732656	-0.272774913984716	31	34	32	33	32	33	33	33	32	34	34	34	33	34	34	34	33
ENSP00000354522.2	ENSG00000198900.7	TOP1	DNA topoisomerase I [Source:HGNC Symbol;Acc:HGNC:11986]	0.4222222222222222	ENSP00000354522.2,ENSP00000504935.1,ENSP00000427925.1,ENSP00000505788.1,ENSP00000428727.1,ENSP00000430139.1,ENSP00000430679.1,ENSP00000430209.1,ENSP00000428723.1,ENSP00000430635.1,ENSP00000428931.1	11	70	44	38	0.0	13937474749.204468	-0.551462610207876	0.288623216924464	0.97114319594795	0.201999523471146	-0.687790858759227	0.980378450351829	-0.310135991262985	0.0474549406919138	-0.97913826167272	-0.303017867837256	-0.403448963785991	0.182508041437845	-0.0156864272623087	-0.195932244341492	-0.017204477929937	-0.0310022543255419	55	58	56	57	57	57	57	57	57	57	57	57	56	57	57	57	58
ENSP00000291568.6	ENSG00000160213.9	CSTB	cystatin B [Source:HGNC Symbol;Acc:HGNC:2482]	0.7959183673469388	ENSP00000492123.1,ENSP00000291568.6,ENSP00000492672.1	3	135	9	9	0.0	291438663749.1729	0.939199625714259	0.0285831858380918	-0.572855014608366	-0.348618077322959	0.229884693738634	-0.0188273238553585	0.195003664311397	0.0945965657346406	0.670907204549067	0.763604813172868	-0.33494535570679	-0.179495007515229	-0.238831306555496	-0.441663493381898	-0.174036654515277	-0.0673912437123247	133	135	134	135	135	135	135	135	135	135	135	135	135	135	134	135	135
ENSP00000261745.4	ENSG00000111300.10	NAA25	N-alpha-acetyltransferase 25, NatB auxiliary subunit [Source:HGNC Symbol;Acc:HGNC:25783]	0.4351851851851852	ENSP00000261745.4,ENSP00000447676.1,ENSP00000448200.1	3	62	41	41	0.0	21476625305.108643	-0.91404178655036	-0.207294255409816	-0.0621755921844906	-0.288530171981515	-0.276095552761138	0.264381208401042	-0.332966959602345	-0.18903318341996	0.19556970184582	0.0746441636101709	0.407026658706021	0.157722075706355	0.0704068567410632	0.201925955254177	0.264511244304124	0.202694657267265	60	62	61	61	60	60	60	61	60	60	60	60	60	61	60	61	62
ENSP00000432845.1	ENSG00000254726.3	MEX3A	mex-3 RNA binding family member A [Source:HGNC Symbol;Acc:HGNC:33482]	0.36153846153846153	ENSP00000432845.1	1	19	14	13	0.0	5579491228.750732	-0.365165009172826	-0.400324086458442	-0.437583728308381	-0.327566927983405	0.32921767907815	0.190702927240814	0.09206608505432	0.00422242485772983	0.307186014326218	0.254278709925223	1.51184710127168	1.48784353669957	1.05123208307744	1.12407282258325	-0.338996956883945	-0.35108161637825	18	18	18	18	18	18	18	18	18	18	18	18	18	18	18	18	18
ENSP00000420176.1	ENSG00000115350.12	POLE4	DNA polymerase epsilon 4, accessory subunit [Source:HGNC Symbol;Acc:HGNC:18755]	0.5384615384615384	ENSP00000420176.1	1	8	4	4	0.0	5837098993.389363	0.761902822670367	-0.142564829226735	-0.409392015921942	0.217495208448145	-0.599310292335936	-1.01797099495103	0.0336825594769206	0.0562130932657272	0.14507963670138	0.259623298892532	-0.0608873437812409	0.585273545019122	0.90024934093912	0.510239605772369	-0.282899714945133	0.21487509103014	7	8	8	8	8	8	8	8	8	8	8	8	7	8	8	8	8
ENSP00000364595.4	ENSG00000131669.10	NINJ1	ninjurin 1 [Source:HGNC Symbol;Acc:HGNC:7824]	0.13157894736842105	ENSP00000364595.4	1	2	1	1	0.0	22355798.923828125	-0.143458354655938	0.103662662518997	-0.0521723459596739	-0.422693166618799	0.744417455014872	1.23595028157501	0.0323211966024326	0.253095827294542	-0.330403975074122	-0.324222703464711	0.0719615828517801	0.037501477977365	0.127330851881394	0.309305460414846	-0.341400243084468	-0.377347330641629	2	2	2	2	2	2	2	2	2	2	2	2	2	2	2	2	2
ENSP00000352678.4	ENSG00000156502.14	SUPV3L1	Suv3 like RNA helicase [Source:HGNC Symbol;Acc:HGNC:11471]	0.4223918575063613	ENSP00000352678.4,ENSP00000409072.1	2	67	35	35	0.0	15969869076.168762	-0.499383113017409	-0.439608211527164	-0.181151386519892	-0.266214779853996	0.251608893155471	0.398628321777748	-0.100244858374012	-0.0938526117950831	0.267890200854413	0.143192521858231	0.35920480016167	0.0618068680715194	1.49843157728904	1.63561516047734	-0.154665041751169	-0.18424350016866	63	67	66	66	65	66	66	67	66	66	65	66	63	67	66	67	67
ENSP00000306003.4	ENSG00000169020.10	ATP5ME	ATP synthase membrane subunit e [Source:HGNC Symbol;Acc:HGNC:846]	0.6231884057971014	ENSP00000306003.4	1	27	6	6	0.0	32735211210.500935	0.206503946151987	-0.439286555025912	-0.0381971701080017	0.385162215107767	0.222590332599731	-0.0438827168418676	-0.0591227670971843	-0.00412019660142704	-0.0591920219624988	-0.0322717032364475	0.00129830526681829	0.392321977967269	0.0672892224975188	-0.0843110719304931	-0.285667427037072	-0.0727499181228284	27	27	27	27	27	27	27	27	27	27	27	27	27	27	27	27	27
ENSP00000374152.4	ENSG00000135632.12	SMYD5	SMYD family member 5 [Source:HGNC Symbol;Acc:HGNC:16258]	0.20813397129186603	ENSP00000374152.4,ENSP00000388195.1,ENSP00000258100.4,ENSP00000412587.1,ENSP00000485790.1	5	7	6	6	0.0	3809858168.931315	-0.492057950651567	-0.242235986409798	0.0848194415133436	0.0679199032754418	0.279685447356287	0.260403296557435	-0.46805192236825	-0.337238575991911	-0.0894458986990081	-0.227530818444202	0.503933220421597	0.269966601384263	0.505133815300522	0.316930641080404	0.451408944183786	0.580136765174973	7	7	7	7	7	7	7	7	7	7	7	7	7	7	7	7	7
ENSP00000225927.1	ENSG00000108784.10	NAGLU	N-acetyl-alpha-glucosaminidase [Source:HGNC Symbol;Acc:HGNC:7632]	0.3122476446837147	ENSP00000225927.1,ENSP00000467135.1	2	20	15	15	0.0	2367822952.77181	-0.205795654049312	0.165498820523292	0.309027773938241	0.0435465320101773	0.412848191718193	0.675528911513144	-0.275419644321174	-0.345016297438349	-0.600209711890461	-0.687145342675634	0.656024167319645	0.303013294470713	-0.236367398682286	-0.0869679499867395	0.439081635295738	-0.370709570283799	20	20	20	20	20	20	20	20	20	20	20	20	20	20	20	20	20
ENSP00000280551.6	ENSG00000150961.15	SEC24D	SEC24 homolog D, COPII coat complex component [Source:HGNC Symbol;Acc:HGNC:10706]	0.22868217054263565	ENSP00000280551.6,ENSP00000425491.1,ENSP00000388324.2	3	33	22	22	0.0	20386969914.381134	-0.43644625222732	0.00737403965433359	0.448915917290672	0.124267195866379	1.06430366643761	1.25768766351702	-0.396713617207944	-0.431343909419901	0.344741796072329	0.119343808879807	-0.762683102300478	-0.796110721514042	-0.214878731683759	-0.203648764207162	0.564727759153528	0.269038158498012	32	33	32	32	32	32	32	32	32	32	32	32	32	32	32	32	33
ENSP00000262187.5	ENSG00000106615.10	RHEB	Ras homolog, mTORC1 binding [Source:HGNC Symbol;Acc:HGNC:10011]	0.5543478260869565	ENSP00000262187.5,ENSP00000420726.1,ENSP00000418161.1,ENSP00000417802.1,ENSP00000417212.1	5	22	12	12	0.0	22630172831.419758	-0.688605537992302	0.0718332363637311	-0.252721595712665	-0.57526502871349	-0.508145097084049	-0.130015608760043	0.0724629938180001	0.144878443688814	0.524207557188692	0.341837971081811	-0.24559482138778	-0.300681698282196	0.408572600816645	0.520810959428214	0.762485180103457	0.814307845231109	21	22	21	21	21	21	21	21	21	21	21	21	21	21	21	21	22
ENSP00000362179.5	ENSG00000163874.11	ZC3H12A	zinc finger CCCH-type containing 12A [Source:HGNC Symbol;Acc:HGNC:26259]	0.21702838063439064	ENSP00000362179.5,ENSP00000492053.1,ENSP00000340839.4,ENSP00000473447.1,ENSP00000386616.3,ENSP00000395209.1	6	12	10	5	0.0	441852376.47265625	0.0969654507293782	0.0516648524016157	0.179613720158451	0.150204612777433	0.0479687441842152	-0.0746934946804849	0.456694959428653	0.555563515720817	-0.424489575685909	-0.31134943330935	-0.108941402159498	-0.172769722297037	0.0156520447317527	0.0844669106576958	-0.369202399957114	-0.517296497691883	7	7	7	7	7	7	7	7	7	7	7	7	7	7	7	7	7
ENSP00000397843.2	ENSG00000232112.3	TMA7	translation machinery associated 7 homolog [Source:HGNC Symbol;Acc:HGNC:26932]	0.109375	ENSP00000397843.2	1	13	2	2	0.0021763815291445873	55338563387.24771	0.965838790723046	-0.30891281186863	-0.0440071948644869	0.553975835438731	0.443035959839793	0.0501484734813751	-0.373929778696168	-0.343500439058834	-0.0405513765197263	-0.0111544783897068	0.175043551881036	0.670731084933191	-0.239512668245779	-0.602630013769549	-0.283113821458134	0.212584580035494	13	13	13	13	13	13	13	13	13	13	13	13	13	13	13	13	13
ENSP00000215582.4	ENSG00000099812.9	MISP	mitotic spindle positioning [Source:HGNC Symbol;Acc:HGNC:27000]	0.44477172312223856	ENSP00000215582.4	1	44	28	28	0.0	8772782803.708822	2.04496477425738	1.46699193183642	-0.582883642533761	-0.424215286504209	0.878508450043014	0.829337421838797	-0.48526673209834	-0.557636092050505	-0.146570663870393	-0.0642992001933917	0.294696635857628	0.350263184598438	-0.553758911818149	-0.439281355529802	0.383858271358223	-0.315479877924219	42	44	44	44	42	44	44	43	43	44	43	44	44	43	42	44	43
ENSP00000294244.3	ENSG00000168005.9	SPINDOC	spindlin interactor and repressor of chromatin binding [Source:HGNC Symbol;Acc:HGNC:25115]	0.48293963254593175	ENSP00000294244.3,ENSP00000445256.1,ENSP00000443715.1	3	20	14	14	0.0	4272433099.92807	0.408858352726748	-0.138487087004173	-0.544201665120447	-0.448494917118721	0.207538916002235	-0.046815941127063	0.0344037162688853	-0.0216567197434383	-0.0159605194419221	0.128020704836611	0.0443167666551894	0.346144349580431	-0.0608931825023449	-0.169997479354706	-0.238749553635003	0.240887345554561	17	20	18	20	17	19	18	19	18	19	17	19	18	19	18	19	20
ENSP00000478767.1	ENSG00000108819.11	PPP1R9B	protein phosphatase 1 regulatory subunit 9B [Source:HGNC Symbol;Acc:HGNC:9298]	0.4222766217870257	ENSP00000478767.1	1	38	27	26	0.0	9709002056.169943	0.151896080180123	-0.0282190576264432	0.906535158633703	1.14796288611177	-0.131056267798345	-0.165651161293557	0.00634377315773449	-0.0850967690900788	-0.223609201286125	-0.23480283534776	0.0191453307147595	0.105198301216179	-0.195544693454953	-0.229685605706855	0.0487558390993588	0.151096205031215	34	37	34	36	36	37	36	36	36	36	34	36	35	36	36	36	37
ENSP00000265562.4	ENSG00000076201.16	PTPN23	protein tyrosine phosphatase non-receptor type 23 [Source:HGNC Symbol;Acc:HGNC:14406]	0.328239608801956	ENSP00000265562.4,ENSP00000396328.1,ENSP00000473266.1	3	65	43	43	0.0	18654999550.07422	-0.690589389151885	-0.0593837557537045	0.569071280567143	0.168308328496012	-0.401359864955615	0.163300361077817	-0.421640234344681	-0.304912377154505	0.36561247197919	0.168201148318201	-0.118897980352179	-0.317222548722786	0.023430791670946	0.154181437096223	0.247498150988299	-0.13494926235711	63	65	64	64	63	64	64	64	64	64	64	64	64	64	64	64	65
ENSP00000222567.5	ENSG00000105849.6	POLR1F	RNA polymerase I subunit F [Source:HGNC Symbol;Acc:HGNC:18027]	0.3816568047337278	ENSP00000222567.5	1	16	10	10	0.0	3931176460.738932	0.0959479071743825	-0.038557531036985	-0.537976979985184	-0.427475826739125	-0.245246628763477	-0.252991621297757	0.250147879719998	0.345658242664671	0.131705125288434	0.267260375554683	0.0828360286445236	-0.0173123335921126	-0.144485162549198	-0.219353755702333	-0.0479696355071102	0.273739228968584	16	16	16	16	16	16	16	16	16	16	16	16	16	16	16	16	16
ENSP00000356515.3	ENSG00000152818.19	UTRN	utrophin [Source:HGNC Symbol;Acc:HGNC:12635]	0.32537139528109527	ENSP00000356515.3,ENSP00000356496.4,ENSP00000487153.1,ENSP00000390879.1,ENSP00000356494.3,ENSP00000396276.2,ENSP00000356495.3,ENSP00000385038.1,ENSP00000378635.3,ENSP00000441051.1,ENSP00000444752.1	11	127	100	98	0.0	28033572492.84245	-0.140562595281079	0.708322860261238	0.707965811731332	0.348343759177057	-0.617024071912013	-0.634493020273698	-0.227662133147511	-0.136270521940629	0.761143822395891	1.2551554842601	-0.108762175679477	-0.146023912012984	-0.788602573407355	-0.733237282573228	0.776460868046153	0.71751064621485	119	125	121	123	121	123	121	123	120	123	121	123	120	123	120	124	125
ENSP00000330361.6	ENSG00000182307.14	C8orf33	chromosome 8 open reading frame 33 [Source:HGNC Symbol;Acc:HGNC:26104]	0.3231441048034934	ENSP00000330361.6,ENSP00000497694.1,ENSP00000497608.1,ENSP00000496962.1,ENSP00000497427.1	5	26	11	11	0.0	7437028859.8393955	1.60919803504587	0.463858652256497	-0.524484625433887	-0.0979181063619432	-0.54008714979516	-0.727587249651707	0.362273470151976	0.353380222598505	0.351124311929812	0.438614112760534	-0.202252713372397	0.199174207728641	-0.322045017451463	-0.439870118295634	-0.401612280465631	-0.0081724911133314	26	26	26	26	26	26	26	26	26	26	26	26	26	26	26	26	26
ENSP00000260641.5	ENSG00000138071.15	ACTR2	actin related protein 2 [Source:HGNC Symbol;Acc:HGNC:169]	0.5431472081218274	ENSP00000260641.5,ENSP00000367220.4,ENSP00000490877.1,ENSP00000490923.1	4	98	23	23	0.0	49081655906.45269	-0.254468185458743	-0.00915228484757424	0.155051680627458	0.139285405816791	0.187137208380034	0.33814604363377	-0.0519108736022709	-0.0503906850837827	0.0198540104708798	-0.0182628366927355	0.0469750656397885	-0.109918119723103	-0.1420619568871	-0.0255210511203927	0.227765425865556	0.2447690299244	95	98	96	97	97	97	97	97	96	97	97	97	96	97	96	97	98
ENSP00000346335.3	ENSG00000119720.18	NRDE2	NRDE-2, necessary for RNA interference, domain containing [Source:HGNC Symbol;Acc:HGNC:20186]	0.03608247422680412	ENSP00000346335.3	1	5	4	4	0.0	84001993788.08125	-0.794974800395316	-0.0335629370921948	0.465875101980184	0.160230194829412	0.0840659675496673	0.219138754249622	0.0802105614759476	0.00465986728822365	-0.265086944361306	0.179640732030333	-0.101671844285519	-0.0499424314131716	0.0852453691313899	0.01908603321003	0.053028244821693	0.0776354224795979	4	5	4	4	4	5	4	5	4	4	4	4	4	5	4	4	5
ENSP00000233336.5	ENSG00000114999.8	TTL	tubulin tyrosine ligase [Source:HGNC Symbol;Acc:HGNC:21586]	0.1989389920424403	ENSP00000233336.5	1	7	6	6	0.0	5512353363.306641	-0.271569116552634	-0.223413976230602	-0.322622258031937	-0.0868616744253856	-0.392486049166072	-0.255873110479961	0.261899466908542	0.179540395744834	0.303720416934784	0.0798101647616454	-0.0358586887040708	-0.211019467681686	0.280418054254057	0.17175569938853	0.232495814289155	0.394210897325293	7	7	7	7	7	7	7	7	7	7	7	7	7	7	7	7	7
ENSP00000342510.3	ENSG00000182504.11	CEP97	centrosomal protein 97 [Source:HGNC Symbol;Acc:HGNC:26244]	0.3248554913294798	ENSP00000342510.3,ENSP00000418185.1,ENSP00000418547.1,ENSP00000419009.1	4	33	21	21	0.0	7923078380.280925	-0.201583846498453	-0.0519945270754674	-0.0245175174451768	0.0119417654918035	0.350605918167078	0.379711731421942	-0.0376536668711367	-0.0247946704371937	0.611445352194014	0.578454834517024	-0.167415895393614	-0.299755205452549	-0.192275039244648	-0.113427347667972	0.227102281034416	0.585998151804325	33	33	33	33	33	33	33	33	33	33	33	33	33	33	33	33	33
ENSP00000286364.3	ENSG00000155903.14	RASA2	RAS p21 protein activator 2 [Source:HGNC Symbol;Acc:HGNC:9872]	0.2791519434628975	ENSP00000286364.3	1	26	20	20	0.0	5932656862.749349	-0.909702445609348	-0.357379458291549	0.0434812183960807	-0.346985665876337	0.397051469687578	0.9379763403431	-0.098876256633778	0.00775261923092785	-0.176935608983516	-0.336429862368189	0.256449648032013	0.029643312912464	0.026545980009848	0.143289167295311	0.0682188889952062	0.0331033721224623	25	26	25	26	25	26	26	26	25	26	25	26	25	26	25	26	26
ENSP00000329867.8	ENSG00000214517.10	PPME1	protein phosphatase methylesterase 1 [Source:HGNC Symbol;Acc:HGNC:30178]	0.4948186528497409	ENSP00000329867.8,ENSP00000381461.4	2	55	29	29	0.0	8667811564.539957	-0.429092390487234	-0.365874968449348	-0.158601985610443	-0.117169206479713	-0.185340845503699	-0.219663586436972	0.423572452078002	0.652716490447662	-0.265538792601645	-0.268779694921474	0.146091207004531	0.0532724401184472	0.0986026568593443	0.111054636626281	0.535198489071893	0.903588842663587	54	55	54	54	54	54	54	54	54	54	54	54	54	54	54	54	55
ENSP00000309794.2	ENSG00000167291.16	TBC1D16	TBC1 domain family member 16 [Source:HGNC Symbol;Acc:HGNC:28356]	0.028683181225554105	ENSP00000309794.2,ENSP00000461522.1,ENSP00000341517.7,ENSP00000458766.1,ENSP00000458377.1,ENSP00000461531.1,ENSP00000461509.1,ENSP00000458356.1	8	2	2	2	0.0	582029900.4921875	-0.269325190378065	-0.0874948525468575	0.221534597947385	-0.312126111320468	0.345522582058192	0.893849673640869	-0.100282574652357	-0.126153957538	-0.363576932749829	-0.403176667685829	0.254902795374051	0.141146026154951	0.126534056333967	0.178899165906952	0.345320122592364	-0.245066658993081	2	2	2	2	2	2	2	2	2	2	2	2	2	2	2	2	2
ENSP00000356437.3	ENSG00000111961.19	SASH1	SAM and SH3 domain containing 1 [Source:HGNC Symbol;Acc:HGNC:19182]	0.24779470729751404	ENSP00000356437.3,ENSP00000490521.1,ENSP00000490865.1,ENSP00000383411.2,ENSP00000493867.1,ENSP00000285670.2,ENSP00000480850.1	7	28	25	25	0.0	32566658772.824627	-0.0940455804233089	-0.203286561677209	0.578593221018973	0.592804858344858	0.15885611533776	0.059994995228271	0.0390119562571973	-0.0415977560353831	-0.221158936163974	-0.153663412654692	0.464488746561186	0.607642670584909	-0.098009059464502	-0.0996953275387575	-0.306428691679697	-0.233524861622961	26	28	27	28	28	28	28	28	28	28	27	28	28	28	28	28	27
ENSP00000323065.1	ENSG00000179271.3	GADD45GIP1	GADD45G interacting protein 1 [Source:HGNC Symbol;Acc:HGNC:29996]	0.4369369369369369	ENSP00000323065.1	1	35	16	16	0.0	28815372879.79431	0.525412836211061	-0.388058792668899	-0.43692102326727	0.0482943492726857	0.0397873425679847	-0.26549021612735	-0.0555201384950283	0.0302423488358166	-0.0602823228609806	0.0528322396602361	-0.0626535745016508	0.337272420359582	0.375177970369498	0.0834045905546326	-0.0201500121882079	0.0456185717388484	32	35	32	32	32	32	32	32	32	32	32	32	32	32	32	32	35
ENSP00000345848.4	ENSG00000136938.9	ANP32B	acidic nuclear phosphoprotein 32 family member B [Source:HGNC Symbol;Acc:HGNC:16677]	0.33067729083665337	ENSP00000345848.4	1	107	11	9	0.0	148466781569.43253	1.13978069372255	0.279022568787208	-0.700950041481781	-0.362094060476015	0.624780195749137	0.28220217432235	-0.0396630425963824	0.0636381549143969	0.111745306814868	0.352471426539704	-0.842945903422141	-0.610790212592534	-0.148779180077628	-0.304636638204531	-0.259293168299008	0.123530671140714	88	91	91	91	90	91	91	91	91	91	91	91	88	91	91	91	91
ENSP00000394510.1	ENSG00000126464.15	PRR12	proline rich 12 [Source:HGNC Symbol;Acc:HGNC:29217]	0.14047151277013753	ENSP00000394510.1	1	19	16	16	0.0	20609898880.562336	-0.229038864658149	-0.153805903801697	0.563851234101771	0.722222307725888	0.0236589840613566	-0.0797471889101855	0.116992757833088	0.0635029419046589	-0.233163416704773	-0.2543702192558	0.169065781492721	0.0274085049128505	-0.140940768520944	-0.195825018533866	-0.176032302870204	-0.0828274596974596	18	19	18	18	18	18	18	18	18	18	18	18	18	18	18	18	19
ENSP00000362687.3	ENSG00000107625.14	DDX50	DExD-box helicase 50 [Source:HGNC Symbol;Acc:HGNC:17906]	0.4531886024423338	ENSP00000362687.3,ENSP00000474785.1,ENSP00000474314.1	3	53	29	27	0.0	12103330557.967367	-0.698207917285544	-0.33491646071105	0.0217963549340396	-0.273463701098075	-0.124335284749606	0.160851259205277	-0.0623577191983475	0.00814033831626659	0.0515280123459743	0.229467282195718	0.131799248009168	-0.0581208831888835	0.189721217930622	0.143488094824427	0.0173267286029928	-0.0677663871705017	40	42	40	42	41	42	42	42	41	42	40	42	40	42	42	42	42
ENSP00000354964.2	ENSG00000171467.16	ZNF318	zinc finger protein 318 [Source:HGNC Symbol;Acc:HGNC:13578]	0.19833260201842914	ENSP00000475748.1,ENSP00000354964.2	2	45	37	37	0.0	30178978150.68401	-0.121538262553468	0.0505854745524781	0.133315888830613	0.121437356677259	-0.255888587762082	-0.180941596507092	0.167347670793699	0.23732978903438	-0.142494434409132	-8.07390322448143e-05	-0.0170916464738404	0.228803110489002	-0.0953875781086975	-0.259780175612574	-0.215449367888977	0.15708858283359	41	45	42	44	42	44	42	44	42	44	42	44	41	44	42	44	45
ENSP00000263277.2	ENSG00000024422.12	EHD2	EH domain containing 2 [Source:HGNC Symbol;Acc:HGNC:3243]	0.6869244935543278	ENSP00000263277.2,ENSP00000439036.1	2	93	42	39	0.0	23916932753.631756	1.19882195364615	0.68373482477972	-0.0966352538728641	-0.116574856075546	-0.0767988269031066	-0.203974398597913	-0.173300570988182	-0.344239870472287	2.53244546510897	2.40208150085694	-0.187277084926141	-0.191219740531466	-0.242957294052021	-0.235757031448625	1.16039510573379	1.54048755696178	54	72	69	71	69	71	68	70	54	70	68	70	68	71	68	70	72
ENSP00000261537.6	ENSG00000101752.12	MIB1	MIB E3 ubiquitin protein ligase 1 [Source:HGNC Symbol;Acc:HGNC:21086]	0.20079522862823063	ENSP00000261537.6	1	17	17	17	0.0	1997534175.4256184	-0.466411033931742	0.0706903846861566	-0.152962615335638	-0.313168881504177	-0.268033306058373	-0.111587641445087	-0.0803741818495034	-0.0152721446914299	0.420337667387646	0.333825048780478	-0.0188031475268815	-0.189520636529748	0.0524245202839788	0.164393207610164	0.176380890772496	0.079730792661489	17	17	17	17	17	17	17	17	17	17	17	17	17	17	17	17	17
ENSP00000327821.5	ENSG00000184575.12	XPOT	exportin for tRNA [Source:HGNC Symbol;Acc:HGNC:12826]	0.3586278586278586	ENSP00000327821.5,ENSP00000383722.2,ENSP00000441376.1,ENSP00000444345.2	4	65	39	39	0.0	13150444482.463907	-0.831580791514842	-0.467181036476966	-0.363706175030392	-0.676792310679392	0.346152046846084	0.887993491161376	-0.323764526129528	-0.302129541313056	0.251858514495886	0.0631468929392485	0.198096012730112	-0.034845996712912	-0.0201883098543183	0.192430100263564	0.0560287495558072	-0.00706795619383715	62	65	62	63	62	63	63	64	62	63	62	63	62	63	63	63	65
ENSP00000351137.3	ENSG00000076924.12	XAB2	XPA binding protein 2 [Source:HGNC Symbol;Acc:HGNC:14089]	0.4046783625730994	ENSP00000351137.3	1	54	33	33	0.0	13939890036.080423	-0.610186104477948	0.00527408689518172	0.602530868839982	0.335873925807205	-0.421425196530956	-0.251805275765678	-0.0607341139020185	0.00313229943343885	-0.104294016684678	-0.217852904332956	0.679667405613747	0.38365111797441	0.14901717262615	0.228578555099096	0.0641556641463739	-0.172244071658672	52	54	53	54	54	54	54	54	54	54	52	54	54	54	54	54	54
ENSP00000246868.2	ENSG00000126524.11	SBDS	SBDS ribosome maturation factor [Source:HGNC Symbol;Acc:HGNC:19440]	0.512	ENSP00000246868.2,ENSP00000394586.1	2	65	21	21	0.0	200953972570.08105	-0.288576051428837	-0.274096075297345	-0.188472622635167	-0.0957425026333301	0.392806318825266	0.466508850617418	-0.165730518103476	-0.148374523592274	-0.1039384295924	-0.116255627689322	0.0107275892054588	0.126824993994451	0.274460599289825	0.298647306555736	0.420351639682819	0.517107995749241	64	65	64	65	64	65	64	65	64	65	64	65	64	65	64	64	65
ENSP00000264538.3	ENSG00000114446.5	IFT57	intraflagellar transport 57 [Source:HGNC Symbol;Acc:HGNC:17367]	0.20745920745920746	ENSP00000264538.3,ENSP00000417768.1,ENSP00000417439.1	3	9	8	8	0.0	262578377170.4203	0.16477592729446	0.0274565466098631	-0.558390128246699	-0.604271279204262	-0.0616621071018089	-0.165814617375222	0.131876031879795	-0.0311188911246418	0.492266745760688	0.498721691826311	-0.198399734529151	-0.202652088543678	0.0644652950932327	-0.0511162930796552	0.439839494256283	0.48325646129627	9	9	9	9	9	9	9	9	9	9	9	9	9	9	9	9	9
ENSP00000238714.3	ENSG00000115421.13	PAPOLG	poly(A) polymerase gamma [Source:HGNC Symbol;Acc:HGNC:14982]	0.20108695652173914	ENSP00000238714.3,ENSP00000405599.1,ENSP00000405570.1,ENSP00000414070.1	4	17	12	10	0.0	9159131573.85258	-0.47298941183864	-0.0269262182866958	0.171148343129418	-0.127249671533389	-0.244252122276595	-0.0562056913487723	0.0524403560156408	0.159263510341651	-0.133166207651872	-0.218997707317763	1.04699497128058	0.790256641583347	0.292111420422244	0.549137390954534	-0.0711490648011495	-0.138939785929543	14	14	14	14	14	14	14	14	14	14	14	14	14	14	14	14	14
ENSP00000307298.4	ENSG00000169018.6	FEM1B	fem-1 homolog B [Source:HGNC Symbol;Acc:HGNC:3649]	0.15629984051036683	ENSP00000307298.4,ENSP00000456968.1	2	10	9	9	0.0	1893728423.6523235	-0.551740870074352	0.201226411237866	0.247038880615059	-0.119281207415703	-0.433983271868238	-0.311606618397833	0.179627239072533	0.0433059378046776	-0.203181679672504	-0.363330503664545	0.652544434729884	0.279853893540482	-0.145479651312391	-0.0140872945820352	-0.162927122096329	-0.194453446479048	10	10	10	10	10	10	10	10	10	10	10	10	10	10	10	10	10
ENSP00000286688.5	ENSG00000156172.6	CFAP418	cilia and flagella associated protein 418 [Source:HGNC Symbol;Acc:HGNC:27232]	0.13526570048309178	ENSP00000286688.5	1	3	2	2	0.0	556168113.6558838	1.46825002732629	0.841613459062523	0.154767556979238	0.265478871048158	0.207302157427021	0.0106151329999307	0.0511557566838192	0.00302413110114585	0.404316231212867	0.380818652141531	-0.084401009290783	-0.124535743539555	-0.275257304848963	-0.397436943315064	-0.51087911618739	-0.673372094758078	3	3	3	3	3	3	3	3	3	3	3	3	3	3	3	3	3
ENSP00000356134.4	ENSG00000029639.11	TFB1M	transcription factor B1, mitochondrial [Source:HGNC Symbol;Acc:HGNC:17037]	0.45375722543352603	ENSP00000356134.4	1	17	12	12	0.0	6096912197.951701	0.027141044796938	-0.00774177867374082	0.268581532114887	0.345298459509271	-0.498133356277356	-0.433757821506152	-0.0431927918824648	-0.046449922046552	-0.171233272641455	-0.169020842989945	0.706670774615802	0.639799229082895	0.0978174936712017	0.255844473415566	-0.0746849029424048	-0.182705965846872	17	17	17	17	17	17	17	17	17	17	17	17	17	17	17	17	17
ENSP00000345445.4	ENSG00000100347.15	SAMM50	SAMM50 sorting and assembly machinery component [Source:HGNC Symbol;Acc:HGNC:24276]	0.40298507462686567	ENSP00000345445.4	1	43	19	19	0.0	9819340788.024475	-0.546996132005878	0.018445194935734	0.316412416828894	0.118040603539983	-0.0487336719333293	0.167788487310863	0.112075909923306	0.101454329778403	0.0775673554399905	-0.05552266443273	-0.394389826359758	-0.405174477460127	0.977080506299226	1.02383031988764	0.47492306333106	0.211739421278767	41	42	42	42	42	41	42	42	42	42	42	42	41	42	42	42	43
ENSP00000427985.2	ENSG00000092964.18	DPYSL2	dihydropyrimidinase like 2 [Source:HGNC Symbol;Acc:HGNC:3014]	0.6632200886262924	ENSP00000427985.2,ENSP00000309539.5,ENSP00000431117.1,ENSP00000321606.7,ENSP00000380987.2,ENSP00000425742.1,ENSP00000427954.1	7	139	44	38	0.0	194422999473.87106	-0.420937875660238	-0.41097033139945	-0.407626524371294	-0.461658029184164	-0.0648351294788569	-0.0524714278018035	-0.487957072385425	-0.456564015816337	1.35496190352429	1.10427524971926	0.030809274136999	-0.0790955456954858	0.361556940121294	0.408459116042973	-0.0368857975143477	0.269749002857119	109	122	120	121	121	121	121	121	110	121	121	121	121	121	121	121	122
ENSP00000356476.5	ENSG00000121486.12	TRMT1L	tRNA methyltransferase 1 like [Source:HGNC Symbol;Acc:HGNC:16782]	0.45566166439290584	ENSP00000356476.5,ENSP00000414339.1	2	33	27	27	0.0	5713808117.269531	-0.509673267767857	0.456740513514281	0.198669604030909	-0.119391159065282	-0.45707536436467	-0.254371719137055	0.032765030725681	0.0705733385555867	-0.12300607631202	-0.311765352095414	0.301089678705473	-0.00440911152488432	0.118782879251776	0.165355263875105	0.0236834992933943	-0.15948992018255	33	33	33	33	33	33	33	33	33	33	33	33	33	33	33	33	33
ENSP00000427463.1	ENSG00000129128.13	SPCS3	signal peptidase complex subunit 3 [Source:HGNC Symbol;Acc:HGNC:26212]	0.3111111111111111	ENSP00000427463.1	1	22	6	6	0.0	45014240619.43905	-0.0396640836543529	-0.107940382348783	-0.0293910012731162	0.114668842064394	0.295357215854272	0.337211041712163	0.181748668235631	0.17641271599791	-0.0562288578821928	-0.0614833719650942	-0.471744070203888	-0.505055825913878	0.212012780981538	0.311084847755283	0.322149610441178	0.250392332160541	22	22	22	22	22	22	22	22	22	22	22	22	22	22	22	22	22
ENSP00000305699.3	ENSG00000168172.9	HOOK3	hook microtubule tethering protein 3 [Source:HGNC Symbol;Acc:HGNC:23576]	0.4178272980501393	ENSP00000305699.3,ENSP00000435077.1	2	56	37	24	0.0	19236841921.40462	0.720950111280031	0.357062602922494	-0.250484953300066	-0.133013379848478	1.18582008284009	0.943737772102608	-0.198282101026326	-0.259759964641855	0.199409702632824	0.764519172697162	-0.302908152714956	-0.0591912633252516	-0.552957939043394	-0.721211171897735	-0.245961240511644	0.186150324413648	34	36	35	35	34	35	35	35	35	35	35	35	34	35	35	35	36
ENSP00000252599.3	ENSG00000130309.12	COLGALT1	collagen beta(1-O)galactosyltransferase 1 [Source:HGNC Symbol;Acc:HGNC:26182]	0.5128617363344051	ENSP00000252599.3,ENSP00000468947.2,ENSP00000510367.1,ENSP00000508762.1,ENSP00000509464.1	5	81	36	36	0.0	27512291425.09566	-0.316402772109981	0.293039664744774	-0.640152680006629	-0.778676490650463	-0.726339141919829	-0.452623060967991	0.116903409305099	0.0939896563837266	0.663103161039093	0.523679090372913	-0.239239455284421	-0.484883626296321	-0.0160309950720317	0.07787413896828	0.0224802379982734	0.134144287618141	77	81	78	80	78	79	78	80	78	80	78	80	77	80	78	79	81
ENSP00000083182.3	ENSG00000062725.10	APPBP2	amyloid beta precursor protein binding protein 2 [Source:HGNC Symbol;Acc:HGNC:622]	0.10598290598290598	ENSP00000083182.3	1	6	6	6	0.0	457217207.59440106	-0.677012198958677	0.0290799507063619	1.09789902988987	0.484304034890705	-0.686271427829322	-0.376569633183404	-0.360926235794344	-0.301101734220391	-0.117577151900444	-0.174259862655818	0.210145984337636	-0.0685602420934135	0.0836089007883496	0.274171755169674	0.365571805460918	0.0997244608672956	6	6	6	6	6	6	6	6	6	6	6	6	6	6	6	6	6
ENSP00000341247.4	ENSG00000189369.9	GSPT2	G1 to S phase transition 2 [Source:HGNC Symbol;Acc:HGNC:4622]	0.34554140127388533	ENSP00000341247.4	1	43	23	3	0.0	5621396680.217448	-0.136309555029522	-0.20008080909668	-0.0330285204207552	0.128546221281505	-0.138437541440163	-0.0834442972990956	-0.0159114752903102	0.181706133162869	-0.35415638077688	-0.0495635211412209	0.255525388857135	0.449348603994119	0.0299739868769739	0.224762201107104	0.31004764175651	0.0449150685314663	7	8	7	8	7	8	7	8	7	8	7	8	7	8	7	8	8
ENSP00000417464.1	ENSG00000160214.13	RRP1	ribosomal RNA processing 1 [Source:HGNC Symbol;Acc:HGNC:18785]	0.5054229934924078	ENSP00000417464.1,ENSP00000426898.1	2	44	22	22	0.0	21031380766.181293	0.278941787521424	-0.306047485622617	-0.7235060730519	-0.505257161478471	-0.402787995542806	-0.352450502407235	0.18352726019531	0.252929634441529	0.0478862496036605	0.245681570754269	0.331641600445137	0.615088639912956	0.0371502730052091	-0.106549081118228	-0.26914484405019	-0.200786323874445	44	44	44	44	44	44	44	44	44	44	44	44	44	44	44	44	44
ENSP00000309198.8	ENSG00000009335.18	UBE3C	ubiquitin protein ligase E3C [Source:HGNC Symbol;Acc:HGNC:16803]	0.322253000923361	ENSP00000309198.8,ENSP00000373755.4,ENSP00000481584.1	3	42	30	30	0.0	6817316842.738933	-0.688065834096706	0.0770030422401051	0.100436012250309	-0.352111970759266	-0.338492593955822	0.166454602740256	-0.466077456577936	-0.330850280721155	0.239280109572396	-0.0622567122733164	0.154664604478072	-0.103354719591847	0.915831817049354	1.0914346594998	0.623573333698074	0.470376826934849	40	42	42	42	42	42	42	42	41	42	40	42	40	42	42	42	42
ENSP00000306105.4	ENSG00000121289.18	CEP89	centrosomal protein 89 [Source:HGNC Symbol;Acc:HGNC:25907]	0.21966794380587484	ENSP00000306105.4,ENSP00000465141.1,ENSP00000466442.1,ENSP00000467544.1,ENSP00000467839.1	5	17	16	16	0.0	4768766835.250712	0.553585222761438	0.0902724011295062	-0.400613656408644	-0.345429793524636	-0.206467310496058	-0.328392939899658	0.0798107670982446	0.0318600524163273	0.316549242515904	0.757567335834064	0.654273973780167	1.02634612350923	-0.53595150095076	-0.601660503631859	0.0992090082586898	0.35435083559145	17	17	17	17	17	17	17	17	17	17	17	17	17	17	17	17	17
ENSP00000354876.1	ENSG00000198712.1	MT-CO2	mitochondrially encoded cytochrome c oxidase II [Source:HGNC Symbol;Acc:HGNC:7421]	0.4801762114537445	ENSP00000354876.1	1	77	10	10	0.0	16570650691.567497	0.108907238933437	-0.269636097798783	-0.196502975968073	0.00645139989203258	0.306836047605044	0.07785292653735	0.183958486131921	0.0893360304763196	-0.191609415576504	-0.268589050042137	-0.184158636985789	-0.102773801808325	0.454273179253478	0.423725874868213	0.0336077619928599	0.0105195715920674	73	77	76	76	76	77	77	77	77	77	76	77	74	77	77	77	77
ENSP00000354040.4	ENSG00000107937.19	GTPBP4	GTP binding protein 4 [Source:HGNC Symbol;Acc:HGNC:21535]	0.6198738170347003	ENSP00000354040.4,ENSP00000353168.5	2	97	50	50	0.0	40987713956.30607	-0.445143966869999	-0.0103589354244837	0.0108667352033978	-0.112597679695065	-0.375452359262697	-0.0746397676952171	-0.0636074914549489	0.0284530060608148	0.0168857108108433	-0.000518905449871987	0.459837192877288	0.288893413743855	0.791595445312665	0.925377445837068	0.0554508690516613	0.0412134809810487	93	96	94	95	94	95	95	95	95	95	94	95	94	95	95	95	97
ENSP00000371419.3	ENSG00000102699.6	PARP4	poly(ADP-ribose) polymerase family member 4 [Source:HGNC Symbol;Acc:HGNC:271]	0.19605568445475638	ENSP00000371419.3	1	39	29	29	0.0	73177330763.43245	0.00172570855158405	0.838929623239356	-0.459317174506965	-0.388057981375497	-0.322356431309546	-0.335958536773447	0.532864671251279	0.672761454637655	1.45687398608413	1.26129450500767	-0.235144226718244	-0.300750917007031	-0.576137449280069	-0.461270170388859	1.93352871572894	1.15656057545111	37	39	39	39	38	38	39	39	39	39	39	39	39	39	38	39	39
ENSP00000371798.3	ENSG00000075618.18	FSCN1	fascin actin-bundling protein 1 [Source:HGNC Symbol;Acc:HGNC:11148]	0.6227180527383367	ENSP00000371798.3,ENSP00000404506.1,ENSP00000409967.1,ENSP00000383982.2	4	83	30	30	0.0	16291139282.972086	-0.257032861014185	0.511706056907749	-0.733782509841322	-0.814675707199376	-0.478218932187534	-0.50669305554111	-0.442425871076583	-0.543799272714693	0.376624175920597	0.178677752297457	1.69747519023782	1.51797327812734	1.13576032016034	1.26683209430546	-0.199369811785003	-0.184648390293337	68	83	80	79	79	80	79	81	78	81	70	81	76	81	80	82	83
ENSP00000264926.2	ENSG00000070950.10	RAD18	RAD18 E3 ubiquitin protein ligase [Source:HGNC Symbol;Acc:HGNC:18278]	0.2909090909090909	ENSP00000264926.2,ENSP00000402049.1,ENSP00000397852.1,ENSP00000399620.1,ENSP00000412261.1,ENSP00000412054.1,ENSP00000393783.1	7	19	16	16	0.0	29690392094.559937	0.0556185030084428	0.306337885239238	0.135261044684197	0.092075596965012	-0.417735098113332	-0.307529997136264	-0.184760105753664	-0.0752639192248985	0.0586863416143828	0.403908930680678	0.251656824524964	0.398862594858633	-0.233903273047319	-0.280704691791851	0.249755624508747	0.70310700479775	19	19	19	19	19	19	19	19	19	19	19	19	19	19	19	19	19
ENSP00000306817.3	ENSG00000171174.15	RBKS	ribokinase [Source:HGNC Symbol;Acc:HGNC:30325]	0.07763975155279502	ENSP00000306817.3	1	2	2	2	0.0	901714233.484375	-0.369196570761698	0.43468273170146	0.554855237642417	0.0713331975891283	-0.666745589846356	-0.34253888464559	0.225585889054416	-0.0147243920412272	-0.515109072667514	-0.459325729642328	-0.00340020816884135	0.0631444640416543	0.0772388826543891	0.162389539302239	0.970851881910233	1.0286954964239	2	2	2	2	2	2	2	2	2	2	2	2	2	2	2	2	2
ENSP00000237536.4	ENSG00000149639.15	SOGA1	suppressor of glucose, autophagy associated 1 [Source:HGNC Symbol;Acc:HGNC:16111]	0.34918723660445516	ENSP00000237536.4,ENSP00000279034.5,ENSP00000433939.1	3	66	58	55	0.0	259332799422.89688	-0.480160858283348	-0.391661358791626	0.399089164551538	0.369129695343853	0.00187343051124733	0.158765368662145	-0.107581893416913	-0.0397287517108964	0.0433799273045494	0.0774129222549886	-0.273677901736106	-0.203250743679694	0.0762144284012445	0.0267675960185159	-0.110528085122937	0.23493446151178	63	63	63	63	63	63	63	63	63	63	63	63	63	63	63	63	63
ENSP00000473383.1	ENSG00000188573.8	FBLL1	fibrillarin like 1 [Source:HGNC Symbol;Acc:HGNC:35458]	0.11676646706586827	ENSP00000473383.1	1	24	4	2	0.0	2313939278.6793213	-0.0466998108015133	0.160319567235221	0.0526636198251014	-0.0599018296437617	-0.0748213826185187	-0.132218441210519	-0.0515599135281057	-0.0930424920070401	-0.000330929837772942	0.0920003906699725	0.389742918344062	0.333590738161346	-0.0360555850386879	-0.0680337326195257	-0.0854508546715707	-0.0456341218565024	3	3	3	3	3	3	3	3	3	3	3	3	3	3	3	3	3
ENSP00000361845.3	ENSG00000084073.10	ZMPSTE24	zinc metallopeptidase STE24 [Source:HGNC Symbol;Acc:HGNC:12877]	0.3031578947368421	ENSP00000361845.3,ENSP00000502683.1,ENSP00000501674.1,ENSP00000502555.1	4	52	20	20	0.0	17819137667.456055	-0.902262214780134	-0.110908187845978	0.40543314897753	-0.245804811947425	-0.572991922852081	0.109521615726859	0.491386881846758	0.82692250691932	-0.29543384093008	-0.224336749911719	-0.245524941443669	-0.196439009748579	-0.0317553323716089	0.155624681800663	0.15339923618811	-0.0916889289194289	49	52	51	52	50	51	51	51	51	51	51	51	51	51	51	52	51
ENSP00000281182.5	ENSG00000151498.12	ACAD8	acyl-CoA dehydrogenase family member 8 [Source:HGNC Symbol;Acc:HGNC:87]	0.3686746987951807	ENSP00000363884.4,ENSP00000281182.5,ENSP00000431310.1	3	19	14	14	0.0	9777728455.645996	-0.60192657862245	0.00903014626091281	-0.0511399755818855	-0.183470031961642	-0.151234318780839	0.0534431279054353	0.0963101903976984	0.109476376596433	-0.812455243575418	-0.546529008869837	0.363044581109595	0.276795073071321	0.25703671317615	0.51637721429703	0.652475465920229	0.191433382140459	19	19	19	19	19	19	19	19	19	19	19	19	19	19	19	19	19
ENSP00000299299.3	ENSG00000166228.9	PCBD1	pterin-4 alpha-carbinolamine dehydratase 1 [Source:HGNC Symbol;Acc:HGNC:8646]	0.7788461538461539	ENSP00000299299.3	1	63	8	7	0.0	34907085967.76414	0.13284566799694	-0.241331296380719	0.178305611566068	0.386962884763603	0.618091260878928	0.377899699490101	-0.122715798287858	-0.113563005574342	-0.201741219587364	-0.197029116494682	-0.301416758476234	-0.332169534577986	1.69470929804749	1.6090098455268	-0.186641830580907	-0.155625358039699	55	60	59	61	61	61	61	59	59	60	59	60	61	61	61	61	60
ENSP00000303570.2	ENSG00000106524.9	ANKMY2	ankyrin repeat and MYND domain containing 2 [Source:HGNC Symbol;Acc:HGNC:25370]	0.2018140589569161	ENSP00000303570.2,ENSP00000392259.1,ENSP00000410075.1,ENSP00000485738.1,ENSP00000486844.1	5	12	9	9	0.0	2666025816.1507163	-0.126227124287131	0.0781241242810831	0.126611322283257	0.270564907716575	0.392284223079991	0.567868362696403	0.510546572671563	0.523092485065838	0.0893273439109414	0.133957296159179	-0.581933816822653	-0.679271763915873	-0.548972299739927	-0.476044884874831	-0.104484329417474	0.205026661094398	12	12	12	12	12	12	12	12	12	12	12	12	12	12	12	12	12
ENSP00000361800.2	ENSG00000119333.12	DYNC2I2	dynein 2 intermediate chain 2 [Source:HGNC Symbol;Acc:HGNC:28296]	0.11753731343283583	ENSP00000361800.2	1	5	5	5	0.0	32465181834.56598	-1.0478095616197	-0.231631615237442	0.692891947629726	0.27057339336895	-0.598075815838469	-0.252396717179863	-0.54715817488859	-0.286309939103685	0.272702154109005	0.338490782485141	0.00809215447609191	-0.0636473440541092	0.432515260186382	0.722600221498876	-0.00965015688508686	0.293634257200352	5	5	5	5	5	5	5	5	5	5	5	5	5	5	5	5	5
ENSP00000224140.5	ENSG00000107290.14	SETX	senataxin [Source:HGNC Symbol;Acc:HGNC:445]	0.13672020918939112	ENSP00000409143.1,ENSP00000224140.5	2	36	31	30	0.0	3419545279.4186196	-0.646055328015697	-0.126564772367789	0.131469004984289	-0.403214329095523	-0.385875762220229	-0.0195944602245159	0.00760104528399097	0.0841820852598669	0.0746211269222279	-0.0112227885258962	0.0220129563521283	-0.00239169590475719	0.270057349589327	0.355534804877117	0.0325503157769074	-0.0710317657477697	33	35	33	34	34	33	34	35	34	35	33	34	33	35	34	35	35
ENSP00000490722.1	ENSG00000173852.16	DPY19L1	dpy-19 like C-mannosyltransferase 1 [Source:HGNC Symbol;Acc:HGNC:22205]	0.0962566844919786	ENSP00000478865.2,ENSP00000508728.1,ENSP00000509303.1,ENSP00000308695.4,ENSP00000490722.1,ENSP00000412745.1,ENSP00000509349.1,ENSP00000400510.1	8	6	5	5	0.0	534271701.05289716	-0.809859202620991	0.243663277467845	-0.387186389781522	-0.753270103568232	-0.238401833005788	0.679427039302946	0.130279897547072	0.416575224192282	1.05414914310475	0.947662468637599	-0.397539829378792	-0.343567321664663	-0.488251641906441	-0.327368910992146	1.85768857670456	1.38683306706454	6	6	6	6	6	6	6	6	6	6	6	6	6	6	6	6	6
ENSP00000332340.6	ENSG00000182810.7	DDX28	DEAD-box helicase 28 [Source:HGNC Symbol;Acc:HGNC:17330]	0.34629629629629627	ENSP00000332340.6	1	17	13	13	0.0	3841491233.988932	-0.25364642741572	-0.205679931052429	0.103566983739966	0.15196096705832	-0.248398338300076	-0.268064893816005	-0.0392002613599018	-0.0307738453107689	0.298367510185839	0.275527653199615	0.240468614171403	0.18601747365342	0.838661911063658	0.865525098145419	0.164471182255784	-0.116729115837104	17	17	17	17	17	17	17	17	17	17	17	17	17	17	17	17	17
ENSP00000299238.5	ENSG00000166189.8	HPS6	HPS6 biogenesis of lysosomal organelles complex 2 subunit 3 [Source:HGNC Symbol;Acc:HGNC:18817]	0.2335483870967742	ENSP00000299238.5	1	14	13	13	0.0	3502656560.275879	-0.106017858544925	-0.228805376852462	-0.0952431046932185	-0.0740467451897997	0.128949251441305	0.196289873342302	0.0163882684665868	0.0813080204593923	0.0928872136253966	0.1131461898056	-0.0147647784366596	-0.0609922407574004	-0.102570798901881	-0.0992021229749138	0.083385537573875	0.314518750277006	13	14	13	14	14	14	14	14	14	14	14	14	14	14	14	14	14
ENSP00000196061.4	ENSG00000083444.17	PLOD1	procollagen-lysine,2-oxoglutarate 5-dioxygenase 1 [Source:HGNC Symbol;Acc:HGNC:9081]	0.594222833562586	ENSP00000196061.4,ENSP00000414443.1,ENSP00000405372.1	3	72	38	38	0.0	23587335183.211994	-0.0482290255496682	0.559909787303437	-0.195726029869769	-0.289220642436975	-0.496094759761937	-0.248734953765712	-0.240967420057414	-0.271070685930326	1.41988441045961	1.1189058990313	-0.119047700771088	-0.290433810978564	0.333347142890516	0.427247682227003	0.0659191153271745	0.21204532691976	67	71	70	70	69	69	69	70	67	70	69	70	69	70	70	70	72
ENSP00000480484.1	ENSG00000159450.13	TCHH	trichohyalin [Source:HGNC Symbol;Acc:HGNC:11791]	0.032938754503345345	ENSP00000480484.1	1	7	6	6	0.0	269062575.8470052	0.0853495843222412	-0.118829557809859	-0.0993816822624565	-0.113519091443884	1.82607322507289	1.24978165986282	-0.117128008273941	0.0792214429500717	-0.0984013752861159	0.0437517423107918	-0.114282181453397	-0.0941821894696311	-0.0190388580241434	-0.0693304461581832	-0.287843802364687	-0.0250415270930615	6	7	7	7	6	7	7	7	7	7	7	7	7	7	7	7	7
ENSP00000330432.5	ENSG00000133477.17	FAM83F	family with sequence similarity 83 member F [Source:HGNC Symbol;Acc:HGNC:25148]	0.338	ENSP00000330432.5,ENSP00000476600.1	2	20	13	13	0.0	1652787759.1015217	-0.340318352334263	-0.131530289268447	-0.25518212493446	-0.40742333001762	1.10320587878919	1.22072934745673	0.158062668335202	0.161656057130332	-0.304923624061091	-0.356130675221867	0.845662714346531	0.586076811281009	1.71721247412388	1.58234804069624	-0.498542134553585	-0.399581041599541	18	20	20	20	20	20	20	20	20	20	19	20	20	20	20	19	20
ENSP00000307078.4	ENSG00000170759.11	KIF5B	kinesin family member 5B [Source:HGNC Symbol;Acc:HGNC:6324]	0.6853582554517134	ENSP00000307078.4,ENSP00000286452.5,ENSP00000501588.1,ENSP00000502360.1,ENSP00000502434.1,ENSP00000501978.1,ENSP00000503196.1	7	148	77	60	0.0	31553511745.846394	0.281973632437934	0.468163617335203	-0.107313522065817	-0.0856800908273083	0.387366633741796	0.502352818745418	-0.197645160691385	-0.0849027291240709	-0.586445871357959	0.289848441681214	-0.159614699497372	0.0345041199753702	-0.923339589032753	-0.969144035039378	0.0918919754356722	0.441061771553466	106	108	107	107	107	107	107	107	107	107	107	107	106	107	107	107	108
ENSP00000343635.6	ENSG00000140950.16	MEAK7	MTOR associated protein, eak-7 homolog [Source:HGNC Symbol;Acc:HGNC:29325]	0.4583333333333333	ENSP00000343635.6,ENSP00000454265.1,ENSP00000457557.1,ENSP00000457115.1	4	36	19	19	0.0	12142405037.648773	0.232669946304288	0.999128947830956	-0.441247172745306	-0.466577936156553	-0.811077136862476	-0.593550127596822	-0.00478492723990875	0.103922365515757	-0.623159776168016	-0.661594852424201	0.0234933815555607	-0.0979006017231043	0.198296307353356	0.265258100271584	0.0458316819654367	0.119036948452718	35	36	36	36	36	36	35	36	36	36	35	36	36	36	36	36	36
ENSP00000376800.3	ENSG00000105887.11	MTPN	myotrophin [Source:HGNC Symbol;Acc:HGNC:15667]	0.7372881355932204	ENSP00000376800.3,ENSP00000388321.1	2	30	8	8	0.0	95065600882.94307	0.600391151424887	-0.163096266011439	-0.445039079400849	-0.0940284759394929	0.638430897074865	0.433378067786373	-0.0181252755676322	0.0139836457006881	0.0377495535057069	0.0912799549475016	-0.136373846235812	0.0721232237316052	-0.156952891622375	-0.281500789593134	0.03528008572823	0.268556413614623	30	30	30	30	30	30	30	30	30	30	30	30	30	30	30	30	30
ENSP00000210444.5	ENSG00000095380.11	NANS	N-acetylneuraminate synthase [Source:HGNC Symbol;Acc:HGNC:19237]	0.5766016713091922	ENSP00000210444.5,ENSP00000404107.1,ENSP00000404642.1	3	102	26	26	0.0	108257029450.23883	0.919251439086585	0.554509424348296	-0.433579845328865	-0.337920855311448	0.871617621941526	0.843107697478086	0.16179829024825	0.0855723219504938	-0.318953855150406	-0.214309755825576	-0.741758307452954	-0.756264772764377	-0.198810850269761	-0.214415991801726	0.0968107653037542	0.150955062837505	98	102	99	100	98	99	99	100	99	100	99	100	98	100	99	99	102
ENSP00000367787.3	ENSG00000005156.12	LIG3	DNA ligase 3 [Source:HGNC Symbol;Acc:HGNC:6600]	0.37661050545094155	ENSP00000367787.3,ENSP00000262327.4,ENSP00000468479.1,ENSP00000467757.1,ENSP00000467063.1,ENSP00000465288.1	6	59	39	39	0.0	11612314885.968119	-0.620838018979263	-0.421709417462959	0.683057864748368	0.711493488131046	-0.254901440707018	-0.115309598775323	-0.137603048302282	-0.0210275729778502	-0.338895154102969	-0.360048418767131	0.671894333778382	0.630118133044723	0.36643979108561	0.494543003040409	0.247871233122884	-0.170962641675847	56	59	57	57	57	58	57	58	57	58	56	58	57	58	57	58	59
ENSP00000419370.1	ENSG00000156928.5	MALSU1	mitochondrial assembly of ribosomal large subunit 1 [Source:HGNC Symbol;Acc:HGNC:21721]	0.2264957264957265	ENSP00000419370.1	1	19	6	6	0.0	5279001043.198934	0.0746408821508453	-0.191990314467659	-0.0473455891051975	0.244733391613391	-0.148091395098604	-0.41400550119017	0.337913553485647	0.356878786286693	0.0344552959726521	0.0813583430070635	-0.238716943093012	-0.173885112337532	0.263708725185747	0.191264492854827	0.0112588090701955	0.0819419389764269	17	19	17	18	18	18	18	19	18	19	17	18	17	18	18	19	19
ENSP00000353025.3	ENSG00000196937.11	FAM3C	FAM3 metabolism regulating signaling molecule C [Source:HGNC Symbol;Acc:HGNC:18664]	0.6343612334801763	ENSP00000353025.3,ENSP00000408636.1,ENSP00000414940.1	3	37	17	17	0.0	14398087169.590982	0.887111263654852	0.321753799209911	-0.249572909539606	0.0203884170165356	0.82853063399134	0.647663488826217	0.138919499724816	0.139452268807087	-0.191742596295978	-0.140998414844963	-0.511241567572852	-0.294803991848114	-0.252935704178143	-0.269889366598906	1.06087869326244	0.959693064570955	36	37	36	36	36	36	36	36	36	36	36	36	36	36	36	36	37
ENSP00000298556.7	ENSG00000165704.15	HPRT1	hypoxanthine phosphoribosyltransferase 1 [Source:HGNC Symbol;Acc:HGNC:5157]	0.7477064220183486	ENSP00000298556.7	1	85	14	13	0.0	90887791391.27452	1.49646427428689	0.824113972932238	-0.0408821951375087	0.184475319688643	-0.193145729593068	-0.27278992986507	-0.0204458319201866	-0.0146119448653765	0.305563389874113	0.332529634654814	-0.25368194918183	-0.162789980480772	-0.144753229202506	-0.207733325536509	0.114946823187562	0.0961980375061673	81	82	82	82	82	82	81	82	82	82	81	82	81	82	82	81	82
ENSP00000303427.8	ENSG00000121892.15	PDS5A	PDS5 cohesin associated factor A [Source:HGNC Symbol;Acc:HGNC:29088]	0.47344801795063574	ENSP00000303427.8,ENSP00000426749.1,ENSP00000424531.1,ENSP00000424510.1	4	113	72	66	0.0	20825548898.42796	-0.420583219922019	-0.335413992704347	0.173133820743084	0.0913779008702642	-0.216968428704507	-0.00902772051510325	-0.0853078124376569	-0.0268512023872223	0.0352482691407685	-0.0218954626634664	0.630090835800673	0.667177898719105	0.0639905595285528	0.113254089583286	0.151972180243159	0.0554708359224501	101	101	102	102	102	102	102	102	102	102	102	102	102	102	102	102	102
ENSP00000255882.6	ENSG00000241973.11	PI4KA	phosphatidylinositol 4-kinase alpha [Source:HGNC Symbol;Acc:HGNC:8983]	0.230732635585157	ENSP00000255882.6,ENSP00000382162.2,ENSP00000402437.1	3	53	43	43	0.0	81390841700.01775	-0.722641746238327	-0.130137294396573	0.522412907687977	-0.200760596963236	-0.227133494488041	0.459415747287816	-0.0222664020031491	0.103730308308203	0.283572198008796	0.0275358613698389	-0.109393479578483	-0.238704414157922	0.188105481330057	0.387297074446427	0.0419126682434943	-0.288021582819934	52	53	52	52	52	52	52	52	52	52	52	52	52	52	52	52	53
ENSP00000322568.3	ENSG00000176887.7	SOX11	SRY-box transcription factor 11 [Source:HGNC Symbol;Acc:HGNC:11191]	0.17687074829931973	ENSP00000322568.3	1	6	5	3	0.0	551164002.0807291	0.0372202484018231	-0.166660468318683	-0.579351422940763	-0.448359292495981	0.917257509522997	0.633418220107098	-0.0116526461148574	-0.180645228023849	0.0787198916102341	0.177715312029803	0.111241517329681	0.446204361094349	-0.142145451546395	-0.112784921310061	-0.258587413579415	-0.17165237008567	3	3	3	3	3	3	3	3	3	3	3	3	3	3	3	3	3
ENSP00000337991.5	ENSG00000179119.15	SPTY2D1	SPT2 chromatin protein domain containing 1 [Source:HGNC Symbol;Acc:HGNC:26818]	0.19854014598540146	ENSP00000337991.5	1	21	16	16	0.0	15752914909.287619	0.276254100031938	-0.382646291167883	0.126036212263672	0.373461818834427	0.176875008435333	0.087671614753674	-0.155481892328808	-0.154460044720549	-0.294280211941189	-0.235098148168411	0.180114270580582	0.398226443024901	-0.171201569044237	-0.306575664725454	-0.096408621014227	0.00590458098869373	21	21	21	21	21	21	21	21	21	21	21	21	21	21	21	21	21
ENSP00000287022.5	ENSG00000156467.10	UQCRB	ubiquinol-cytochrome c reductase binding protein [Source:HGNC Symbol;Acc:HGNC:12582]	0.7027027027027027	ENSP00000287022.5,ENSP00000427862.1,ENSP00000430494.1,ENSP00000430560.1	4	59	11	7	0.0	34963089572.71714	1.21293563201291	-0.0186150252379766	-0.0687788348869267	0.531231785281623	-0.12074773364151	-0.278495441847525	-0.505275489578207	-0.44720382400011	-0.130733369308169	-0.0501132328889922	-0.0961763089538188	0.453514503936416	0.235550834954485	0.095673786749721	-0.103242794859671	0.115732473816245	29	31	30	31	30	31	30	31	30	30	29	30	30	31	31	31	31
ENSP00000311827.2	ENSG00000174579.4	MSL2	MSL complex subunit 2 [Source:HGNC Symbol;Acc:HGNC:25544]	0.12305025996533796	ENSP00000311827.2,ENSP00000387948.2,ENSP00000418752.1,ENSP00000417956.1,ENSP00000418655.1	5	6	6	6	0.0	944907681.6182455	0.0746966178603632	0.116227781262684	0.124224686368982	0.0432599124288107	-0.176645567681571	-0.100032455337586	-0.00996277630550324	-0.00879720677544604	-0.0928366184928837	-0.0888868071282074	0.637891107322778	0.611258345045629	0.325862704815129	0.347035227311491	-0.0718223177581017	-0.0786570235238875	6	6	6	6	6	6	6	6	6	6	6	6	6	6	6	6	6
ENSP00000295887.5	ENSG00000163624.6	CDS1	CDP-diacylglycerol synthase 1 [Source:HGNC Symbol;Acc:HGNC:1800]	0.12147505422993492	ENSP00000295887.5	1	7	5	4	0.0	5454882559.74604	-0.44020945155447	0.271409037091525	0.699045645332035	-0.00545342910226854	0.811284704781001	1.84172070792281	0.22235584712362	0.554685175726635	-0.917644356313427	-0.765748360506231	-0.193475268031104	-0.343033638702233	-0.116043899417482	0.0638811857006125	-0.711304039434689	-0.955947504852482	6	6	6	6	6	6	6	6	6	6	6	6	6	6	6	6	6
ENSP00000360798.3	ENSG00000085832.17	EPS15	epidermal growth factor receptor pathway substrate 15 [Source:HGNC Symbol;Acc:HGNC:3419]	0.5011160714285714	ENSP00000360795.2,ENSP00000360798.3,ENSP00000474739.1	3	73	42	42	0.0	15806612504.965698	0.0479685347589722	-0.0039571774538798	-0.268929700117948	-0.228077610506687	0.109431019792959	0.0539111337169285	0.415239625110189	0.398823609297674	-0.221643016155236	-0.185452085496157	-0.153930317612998	-0.185209266303145	0.0720763255172239	0.0306523894397168	0.175712009449654	0.365339963571091	72	73	72	72	72	72	72	72	72	72	72	72	72	72	72	72	73
ENSP00000306397.3	ENSG00000169021.6	UQCRFS1	ubiquinol-cytochrome c reductase, Rieske iron-sulfur polypeptide 1 [Source:HGNC Symbol;Acc:HGNC:12587]	0.44525547445255476	ENSP00000306397.3	1	57	13	13	0.0	73977058507.78117	0.0625203125771634	-0.115380436293516	0.0920868480887682	0.264318424401981	-0.0153878237803018	-0.0877735740110284	-0.0934214155203286	-0.155545546113234	0.00496057892506485	-0.0517788072760927	0.310233378026298	0.203280369285642	0.525427548170463	0.441535802408558	0.0683360545731517	0.134451205062466	52	57	54	55	54	55	54	55	54	55	52	55	53	55	54	55	57
ENSP00000274813.3	ENSG00000146085.8	MMUT	methylmalonyl-CoA mutase [Source:HGNC Symbol;Acc:HGNC:7526]	0.5093333333333333	ENSP00000274813.3	1	55	33	33	0.0	14886946740.683105	-0.0534877190935035	0.208038369872377	-0.0507843213018431	0.0178475770052007	0.178480197862969	0.187904925429702	0.226947342987312	0.208927972430232	-0.304873929177397	-0.490506068540545	-0.0507678787370587	-0.249698619889935	0.90118161334306	1.03100950724311	0.162461835747244	-0.211582985025088	53	55	55	55	55	55	55	55	55	55	55	55	53	55	55	55	55
ENSP00000220853.3	ENSG00000104412.8	EMC2	ER membrane protein complex subunit 2 [Source:HGNC Symbol;Acc:HGNC:28963]	0.43097643097643096	ENSP00000220853.3,ENSP00000428040.1,ENSP00000430122.1	3	22	13	13	0.0	11722509674.184753	0.673915098413813	0.330782211620691	-0.230546934917817	0.0639064744134847	0.151569040625404	-0.0482269405744287	-0.175180680792749	-0.339751773792459	0.351913312161583	0.387579527730495	-0.269186021456647	-0.113906176177956	0.01665922374423	-0.0182990915314658	-0.236408166259483	-0.143128414436055	22	22	22	22	22	22	22	22	22	22	22	22	22	22	22	22	22
ENSP00000292616.5	ENSG00000161036.13	LRWD1	leucine rich repeats and WD repeat domain containing 1 [Source:HGNC Symbol;Acc:HGNC:21769]	0.2735703245749614	ENSP00000420650.2,ENSP00000292616.5,ENSP00000420729.1,ENSP00000420373.1	4	20	13	13	0.0	2490109614.618164	-0.779077212721218	-0.184228951344392	0.172129799969393	-0.478387222240503	-0.33219979570629	0.0872116334202939	-0.103339340047846	0.099078177596212	-0.0811486313837282	-0.0964103109695182	0.206073157425868	0.162269099465206	0.507382501144334	0.656363721925446	0.0898452155938969	-0.154510692987645	20	20	20	20	20	20	20	20	20	20	20	20	20	20	20	20	20
ENSP00000411010.2	ENSG00000067334.14	DNTTIP2	deoxynucleotidyltransferase terminal interacting protein 2 [Source:HGNC Symbol;Acc:HGNC:24013]	0.48412698412698413	ENSP00000411010.2,ENSP00000352137.6,ENSP00000434261.1	3	56	34	34	0.0	8857196856.772095	0.0859640238440971	0.0261706504160513	-0.317213474505635	-0.231323819739471	0.0250194381566451	-0.158388855657424	0.202219553538187	0.217010430678402	-0.310997560091163	0.0999069560459942	0.264023520163363	0.588570991811371	-0.0870552570470329	-0.326351590469459	-0.179892099154694	0.334213333347992	55	56	56	56	55	56	56	56	56	56	55	56	56	56	56	56	56
ENSP00000293831.8	ENSG00000161960.16	EIF4A1	eukaryotic translation initiation factor 4A1 [Source:HGNC Symbol;Acc:HGNC:3282]	0.7807881773399015	ENSP00000293831.8,ENSP00000463486.1,ENSP00000462753.1,ENSP00000462719.1,ENSP00000463380.1,ENSP00000463067.1,ENSP00000464550.1,ENSP00000463634.1,ENSP00000463366.1,ENSP00000462904.1,ENSP00000464066.1,ENSP00000463309.1,ENSP00000462275.1,ENSP00000463821.1,ENSP00000462741.1,ENSP00000462372.1	16	292	44	26	0.0	302804527195.3852	-0.488135424744581	0.017224798881962	-0.210457417737989	-0.200189002524716	-0.243445563860873	-0.0116907853804626	-0.155574140727094	-0.112126238662281	0.380200669063237	0.347173150574117	0.0446029295012522	-0.132653115340789	0.109061806893565	0.215631027729227	0.283624933216704	0.341468773074282	144	150	152	151	151	151	150	151	151	152	151	152	150	153	151	152	153
ENSP00000357842.3	ENSG00000143367.17	TUFT1	tuftelin 1 [Source:HGNC Symbol;Acc:HGNC:12422]	0.5333333333333333	ENSP00000357842.3	1	31	22	2	0.0	4007961066.2661133	0.500424085050479	0.0483780064666961	-0.248395001989997	-0.281838139771557	0.32467811793048	0.102922733259383	-0.0090598446207153	-0.00284640810160752	-0.0901598654218887	0.188600092347111	0.130769306636989	0.266686645810145	-0.558063600650143	-0.561321696253763	-0.105762174998372	0.29272725684418	3	3	3	3	3	3	3	3	3	3	3	3	3	3	3	3	3
ENSP00000473172.1	ENSG00000183207.14	RUVBL2	RuvB like AAA ATPase 2 [Source:HGNC Symbol;Acc:HGNC:10475]	0.7451403887688985	ENSP00000471524.1,ENSP00000473172.1,ENSP00000486242.1,ENSP00000469189.1,ENSP00000221413.6,ENSP00000471538.1,ENSP00000492610.1,ENSP00000469488.1,ENSP00000492564.1	9	143	46	46	0.0	60328393747.399574	-0.317135107130525	0.163903051226979	-0.0408848253467164	-0.0729381229717747	-0.404414001362099	-0.313129585597473	-0.225349836836735	-0.254584245133508	0.192172142410479	0.186327774430713	0.201464361740292	0.12084990151279	0.153359420090802	0.266505747871983	0.123070969317993	-0.0519737799775912	133	143	138	140	136	140	137	139	138	138	134	137	135	139	138	137	143
ENSP00000297258.6	ENSG00000164687.11	FABP5	fatty acid binding protein 5 [Source:HGNC Symbol;Acc:HGNC:3560]	0.6592592592592592	ENSP00000297258.6,ENSP00000379647.1	2	102	13	13	0.0	34906508941.4329	-0.0613304753680417	0.0386453896749961	-0.508512375976585	-0.612265425928749	-0.543533018021004	-0.513135989330047	-0.464814701088294	-0.622223616741785	0.509471803636397	0.504218236859892	1.7884465034536	2.00125802396374	2.03736190903448	1.90892125854914	-0.265617756651013	-0.0751216490837718	97	102	100	100	98	99	99	101	100	100	100	101	100	101	100	101	102
ENSP00000476145.1	ENSG00000111816.8	FRK	fyn related Src family tyrosine kinase [Source:HGNC Symbol;Acc:HGNC:3955]	0.2079207920792079	ENSP00000476145.1,ENSP00000217188.1	2	11	9	8	0.0	798216432.5432434	0.338854308251115	1.06402950924892	-0.944664245300383	-0.787613255473566	0.259280012179404	0.485809938748087	1.04476634666059	0.976472162969905	-0.617606442879435	-0.821707501461721	0.136534771211384	-0.065417349889179	-0.713042257929048	-0.767716342283164	0.58757080155954	-0.744245509417998	9	9	9	9	9	9	9	9	9	9	9	9	9	9	9	9	9
ENSP00000310042.2	ENSG00000173545.5	ZNF622	zinc finger protein 622 [Source:HGNC Symbol;Acc:HGNC:30958]	0.38155136268343814	ENSP00000310042.2	1	28	20	20	0.0	13781178816.06315	-0.0534656669330236	0.0833156730842104	-0.580780550133313	-0.506679933779786	-0.224517090163666	-0.229618284657663	0.136481836804085	0.0347390238716763	0.192132234345479	0.155337887297246	0.0220190098867281	-0.137762513752429	0.0605260119451296	0.120205634694325	0.602612605235484	0.739113206755643	27	28	28	28	28	28	28	28	28	28	28	28	27	28	28	28	28
ENSP00000170564.1	ENSG00000076650.7	GPATCH1	G-patch domain containing 1 [Source:HGNC Symbol;Acc:HGNC:24658]	0.17078410311493017	ENSP00000170564.1,ENSP00000467632.1	2	16	13	13	0.0	969370226.130188	0.86984173124487	-0.0221948786421278	0.417063454086898	0.372895784177315	0.00316642126077715	-0.173527391847651	-0.261881390083676	0.10945310427871	-0.577861700216617	-0.372002920504969	0.624644689805178	1.36790832743974	-0.354938685413292	-0.406733001637643	-0.304860741536181	-0.0946235392568235	16	16	16	16	16	16	16	16	16	16	16	16	16	16	16	16	16
ENSP00000333401.3	ENSG00000185608.9	MRPL40	mitochondrial ribosomal protein L40 [Source:HGNC Symbol;Acc:HGNC:14491]	0.4563106796116505	ENSP00000333401.3	1	35	11	11	0.0	21831803520.889484	0.493458903669989	-0.269299208920404	-0.264531405384502	0.203944205448712	0.13151763029027	-0.142966304447825	-0.0507378038714528	-0.0189893241007759	-0.261044838506027	-0.121617978717711	0.027504225821346	0.423136183985369	0.145741953229826	0.00644433407268963	0.0437797734387217	0.141823995652039	34	35	35	35	35	35	35	35	35	35	34	35	34	35	35	35	35
ENSP00000319096.2	ENSG00000181467.5	RAP2B	RAP2B, member of RAS oncogene family [Source:HGNC Symbol;Acc:HGNC:9862]	0.7431693989071039	ENSP00000319096.2	1	33	14	9	0.0	12161660682.529135	0.9608831225672	0.372785012082972	-0.587376816092209	-0.445771609894317	-0.675643213405066	-0.893557560947599	0.129492498290421	0.122319422474829	0.0520285431530674	0.134053929269558	-0.0979573148029083	0.20830021184503	-0.283165823268244	-0.327841950474554	0.0527609402021838	0.292520399792074	23	23	23	23	23	23	23	23	23	23	23	23	23	23	23	23	23
ENSP00000161863.4	ENSG00000047188.16	YTHDC2	YTH domain containing 2 [Source:HGNC Symbol;Acc:HGNC:24721]	0.2909090909090909	ENSP00000161863.4,ENSP00000423101.1,ENSP00000422916.1,ENSP00000426644.1	4	45	36	36	0.0	29709454518.336254	-0.792526723797096	-0.340729356963936	0.122628911806808	-0.331405812091161	-0.117902264908553	0.303095506083824	0.116904519927344	0.286334973800697	-0.0467704826574469	-0.172875968791456	0.0632719758255451	-0.0777212680497232	0.585566415777337	0.734509017536952	0.195272001995107	-0.163638828265477	44	45	44	44	44	44	44	44	44	44	44	44	44	44	44	44	45
ENSP00000359531.5	ENSG00000137947.12	GTF2B	general transcription factor IIB [Source:HGNC Symbol;Acc:HGNC:4648]	0.37658227848101267	ENSP00000359531.5,ENSP00000415741.1,ENSP00000402345.1	3	22	12	12	0.0	14115588489.770834	0.418956711471859	0.0198376774245839	-0.272928306695195	0.0954098099015397	-0.207253433370286	-0.535409471721119	0.353055457485473	0.425947997590583	-0.0124197143846452	0.0191529148119747	0.159245525162783	0.248968474452495	-0.0683374322208676	-0.0757095119318905	-0.364668287952192	-0.288874274797077	20	22	21	21	20	20	20	21	21	21	20	21	20	21	21	21	22
ENSP00000322524.4	ENSG00000179958.10	DCTPP1	dCTP pyrophosphatase 1 [Source:HGNC Symbol;Acc:HGNC:28777]	0.711764705882353	ENSP00000322524.4,ENSP00000456612.1,ENSP00000503857.1,ENSP00000455391.1,ENSP00000460764.1,ENSP00000460933.1	6	38	10	10	0.0	30315503378.256367	1.4388097729931	0.424131989169358	0.386347999866434	0.822755446702947	0.0173787668983469	-0.304259332981248	-0.297323295369574	-0.172432568911948	-0.130091474309499	-0.103343182364497	0.133795463837445	0.389581198599383	0.023907624642951	-0.200653506057349	-0.427158641682157	-0.416268665145468	38	38	38	38	38	38	38	38	38	38	38	38	38	38	38	38	38
ENSP00000349658.4	ENSG00000196236.13	XPNPEP3	X-prolyl aminopeptidase 3 [Source:HGNC Symbol;Acc:HGNC:28052]	0.2978303747534517	ENSP00000349658.4	1	17	10	10	0.0	3678138643.38973	0.280789278294701	-0.0296782449637076	0.38318971634244	0.772789323782868	0.225492846578959	0.188708282628003	-0.0207967969432232	-0.0621164070653535	-0.303988328521751	-0.306637126321669	-0.174568365270718	-0.28671930642181	0.704850952918844	0.73230315501154	-0.212746903166288	-0.428234154927044	16	17	17	17	17	17	17	17	17	17	17	17	16	17	17	17	17
ENSP00000327436.5	ENSG00000183576.13	SETD3	SET domain containing 3, actin histidine methyltransferase [Source:HGNC Symbol;Acc:HGNC:20493]	0.4983164983164983	ENSP00000327436.5,ENSP00000327910.3,ENSP00000408602.2,ENSP00000396870.1,ENSP00000398966.1,ENSP00000350174.4,ENSP00000486445.1	7	45	28	28	0.0	11041262832.100058	-0.250807469890173	0.0740040552731012	0.457551445359441	0.314519959417028	0.18080792118276	0.425173133232965	-0.0830452719228187	-0.0258601069166673	-0.182356280503658	-0.300119031745631	-0.122620019430443	-0.35227755336574	-0.00492907009698218	0.0435882935491367	0.413666408986659	0.102732615438977	43	45	43	44	43	44	44	44	44	45	43	44	43	44	44	44	45
ENSP00000328570.4	ENSG00000182512.5	GLRX5	glutaredoxin 5 [Source:HGNC Symbol;Acc:HGNC:20134]	0.4713375796178344	ENSP00000328570.4	1	24	8	8	0.0	40247761294.89504	0.440327584965132	-0.133874009661072	-0.0794579102233994	0.151425527828511	0.219084072513748	0.149778541097925	-0.120914663798219	-0.115433244703862	0.296336603249243	0.227303207073818	-0.292795325254293	-0.181590277411093	0.529949875171225	0.298055921153733	0.0537743133907727	-0.167744409383169	24	24	24	24	24	24	24	24	24	24	24	24	24	24	24	24	24
ENSP00000315614.3	ENSG00000177459.11	ERICH5	glutamate rich 5 [Source:HGNC Symbol;Acc:HGNC:26823]	0.3850267379679144	ENSP00000315614.3,ENSP00000440297.1	2	20	14	14	0.0	2185186895.856659	2.64022655294563	1.42571271763477	-0.0817391615815257	-0.230735494309539	-0.182382645295516	-0.527877221395288	1.37034410911841	1.23275760545602	-0.148843032675322	-0.168583504429628	1.00137712424868	1.30869246134088	-0.331119749140771	-0.42764981963878	-0.13805962854669	-0.283922890805657	19	20	20	20	20	20	19	20	20	20	19	20	20	20	20	20	20
ENSP00000354972.5	ENSG00000135040.16	NAA35	N-alpha-acetyltransferase 35, NatC auxiliary subunit [Source:HGNC Symbol;Acc:HGNC:24340]	0.3793103448275862	ENSP00000354972.5,ENSP00000365208.1	2	37	30	30	0.0	6637136752.690918	-0.59715874644691	0.100206835096984	-0.0184038014725312	-0.373409832271077	-0.284009885218067	0.0267693979483976	0.210806854154328	0.336206147873451	0.149748773904477	0.0155279916069304	-0.0960637498668167	-0.26514671264961	-0.180041182637455	-0.057367307864304	0.146116327273358	-0.0322020225892432	34	36	36	36	35	36	36	36	36	36	36	36	36	36	36	36	37
ENSP00000324792.4	ENSG00000176953.13	NFATC2IP	nuclear factor of activated T cells 2 interacting protein [Source:HGNC Symbol;Acc:HGNC:25906]	0.48448687350835323	ENSP00000456948.1,ENSP00000324792.4,ENSP00000454958.1	3	26	14	14	0.0	37716783471.81095	0.405088194842202	-0.191448263662887	0.390291828040824	0.765050670634409	0.0873489249166552	-0.0678598058992819	-0.227389179049279	-0.14878770446758	-0.114932650198654	-0.0364354593604483	-0.0601231329461847	0.170771072800102	0.0402963631242352	-0.0656515478980424	-0.525881016452168	-0.116522713308147	25	26	25	25	25	25	25	25	25	25	25	25	25	25	25	25	26
ENSP00000297508.7	ENSG00000164877.19	MICALL2	MICAL like 2 [Source:HGNC Symbol;Acc:HGNC:29672]	0.2411504424778761	ENSP00000297508.7,ENSP00000405415.1	2	29	24	23	0.0	3824295889.7404785	0.393854052466546	0.195522173566947	0.0255940728731661	0.10369809566293	1.08082665085583	0.708054153888639	0.850306388905828	0.743020896967888	-0.496301983410499	-0.424063626625449	-0.606738409207797	-0.643994665340187	-0.810920343098521	-0.795567437473323	-0.0335516069382837	0.00522698466257943	23	28	24	25	24	25	25	25	25	26	24	25	24	25	24	24	28
ENSP00000217402.2	ENSG00000101421.4	CHMP4B	charged multivesicular body protein 4B [Source:HGNC Symbol;Acc:HGNC:16171]	0.7589285714285714	ENSP00000217402.2	1	154	31	30	0.0	70903155348.25374	0.853206663446123	0.0354913030018524	-0.290396716336091	0.117400072454138	0.718721374352765	0.325152605898914	0.328421049507602	0.297956709610058	-0.41590425550342	-0.354407503168466	-0.385892313730482	-0.155327758624749	-0.177611422620286	-0.364386702196197	-0.264692058780183	0.0358623364669262	148	152	149	149	148	150	150	150	150	151	148	150	148	150	150	150	152
ENSP00000246548.3	ENSG00000126261.13	UBA2	ubiquitin like modifier activating enzyme 2 [Source:HGNC Symbol;Acc:HGNC:30661]	0.5796875	ENSP00000246548.3,ENSP00000467433.2,ENSP00000437484.1,ENSP00000468756.1,ENSP00000475565.1,ENSP00000468538.1,ENSP00000475656.1	7	89	31	31	0.0	33438018567.9175	-0.355211661660616	-0.0995163986687979	0.23190085978817	0.287089919983968	-0.125224292708311	0.0186265761775051	0.202680456706952	0.220025415155206	-0.102850085818279	-0.149545292498424	0.492315193697223	0.252677257008159	-0.236882002195207	-0.176885070796107	-0.0477404313481937	-0.22096891472849	82	88	86	87	87	88	86	88	87	88	83	87	86	88	87	88	89
ENSP00000256646.2	ENSG00000134250.21	NOTCH2	notch receptor 2 [Source:HGNC Symbol;Acc:HGNC:7882]	0.12383650343990288	ENSP00000256646.2	1	32	23	19	0.0	7028569158.662598	-0.0853590870209544	-0.30668638023296	0.0853169701898127	0.211408617898195	-0.349682582506141	-0.53512033440555	-0.414948532271483	-0.441369241193621	0.397909147574136	0.52258461471424	0.270627811533032	0.347736868441759	-0.128638778828239	-0.0987083831410054	0.170175345564285	0.255885409329728	25	25	25	25	25	25	25	25	25	25	25	25	25	25	25	25	25
ENSP00000494162.1	ENSG00000142273.13	CBLC	Cbl proto-oncogene C [Source:HGNC Symbol;Acc:HGNC:15961]	0.11392405063291139	ENSP00000340250.4,ENSP00000494162.1	2	5	4	4	0.0	906702565.8066406	0.222375725277887	0.0985311244690354	-0.174090358241375	-0.0447534754244332	-0.300899986412944	-0.20998917041287	0.92475579699104	0.949157665681309	-0.952724701132937	-0.60009849541158	-0.134310471221083	-0.0289438973004774	0.350870818856261	0.38274322468048	-0.101475414756051	-0.629252000696447	4	5	4	5	4	4	4	5	5	5	4	5	4	5	4	5	5
ENSP00000348278.4	ENSG00000198648.11	STK39	serine/threonine kinase 39 [Source:HGNC Symbol;Acc:HGNC:17717]	0.42752293577981654	ENSP00000348278.4	1	34	22	13	0.0	7100440281.897929	1.17855645209785	1.05024025241446	0.038413722414254	0.124526739475648	0.41035535023846	0.276467357750322	0.296283537598583	0.264027206118478	-0.940025477337151	-0.844392552786378	-0.373447264374294	-0.537779762205988	-1.46824683736567	-1.38355700736112	1.2857942827776	0.517970907322717	20	22	22	22	22	22	22	22	22	22	22	22	21	22	21	22	22
ENSP00000264710.4	ENSG00000084733.11	RAB10	RAB10, member RAS oncogene family [Source:HGNC Symbol;Acc:HGNC:9759]	0.705	ENSP00000341354.3,ENSP00000383934.4,ENSP00000432086.1,ENSP00000376391.4,ENSP00000376390.4,ENSP00000376389.5,ENSP00000376388.3,ENSP00000376387.1,ENSP00000436563.1,ENSP00000483155.1,ENSP00000264710.4,ENSP00000494630.1	12	112	16	12	0.0	134324956848.091	-0.502688027144329	0.135934728159571	0.0426208685751632	-0.346316145603219	0.270512802974255	0.786218199546933	0.0842948157669161	0.174380600102552	-0.256728680594359	-0.346390309454166	-0.114231724495938	-0.212090449839717	0.405614151306255	0.471235207022234	-0.0579067988867932	-0.101037938052429	81	85	82	84	84	84	84	84	84	84	84	84	83	84	84	84	85
ENSP00000358554.3	ENSG00000116752.6	BCAS2	BCAS2 pre-mRNA processing factor [Source:HGNC Symbol;Acc:HGNC:975]	0.7066666666666667	ENSP00000358554.3	1	43	20	20	0.0	26452490022.881123	1.00718233833395	0.063870785606972	-0.332489256546348	-0.00309908499352041	-0.179528195396961	-0.35322571025786	0.102780583990555	0.138269981225132	-0.127811310548147	-0.0203087049396542	-0.0351956711312233	0.352822269655325	0.0658326298422915	-0.127345577282892	-0.239406530565557	-0.0424455454355703	41	43	42	43	43	43	42	43	43	43	42	43	41	43	43	43	43
ENSP00000257700.2	ENSG00000135249.8	RINT1	RAD50 interactor 1 [Source:HGNC Symbol;Acc:HGNC:21876]	0.22727272727272727	ENSP00000257700.2,ENSP00000417954.1	2	21	18	18	0.0	11244849820.398844	-0.812723168984139	-0.216083757191854	0.152073605683712	-0.17912152666103	-0.132652047308421	0.20891240009551	-0.191840703021139	-0.174766096590449	0.150145206067577	0.0193654046335352	0.136116824563718	-0.0703533952241795	0.153937916615239	0.299320407200206	0.543062041060477	0.14834854380141	20	21	20	21	21	21	21	21	21	21	20	21	20	21	20	21	21
ENSP00000355632.4	ENSG00000143641.10	GALNT2	polypeptide N-acetylgalactosaminyltransferase 2 [Source:HGNC Symbol;Acc:HGNC:4124]	0.4185639229422067	ENSP00000355632.4	1	42	29	27	0.0	25405169876.324055	-0.365827461050149	0.419134904996327	0.0163794075416108	-0.333885222090482	-0.596101866370783	-0.402607048827967	-0.398268256480554	-0.392926681194503	0.797734540878889	0.603358070471997	0.0740541743602492	-0.103690675388044	-0.20084665520644	-0.106664605859699	0.320140035381755	0.206107671273434	37	40	39	39	39	39	39	39	37	39	39	39	38	39	39	39	40
ENSP00000262094.4	ENSG00000041353.10	RAB27B	RAB27B, member RAS oncogene family [Source:HGNC Symbol;Acc:HGNC:9767]	0.6651376146788991	ENSP00000262094.4,ENSP00000468542.1,ENSP00000465009.1	3	35	13	11	0.0	7276147628.008819	-0.0608484854837954	-0.390706502026329	1.17697747238458	1.526508060291	0.415265531911799	0.23076139231165	0.577666490098104	0.374242313686466	1.64550595187191	1.44176843752654	-0.95603293004252	-1.00829553020669	-0.85327643331096	-0.945949009446727	-0.437813955511007	-0.450836459482518	29	32	31	32	32	32	32	32	32	32	32	31	32	32	31	32	32
ENSP00000251636.5	ENSG00000067248.11	DHX29	DExH-box helicase 29 [Source:HGNC Symbol;Acc:HGNC:15815]	0.3739956172388605	ENSP00000251636.5,ENSP00000421435.1	2	61	44	43	0.0	13509588247.922852	-0.685084371395025	0.103105349084069	0.396606358991014	-0.0433559110043351	-0.39014198213322	0.0495528347796039	-0.177334928872501	-0.0182679405660906	0.0264258889579025	0.0139490109763694	-0.221353642022386	-0.34257985694998	0.215549404626075	0.349336784322728	1.0739274780363	0.650142851775631	57	59	60	60	60	60	60	60	60	59	59	60	59	60	60	60	60
ENSP00000228136.4	ENSG00000110696.10	C11orf58	chromosome 11 open reading frame 58 [Source:HGNC Symbol;Acc:HGNC:16990]	0.5136612021857924	ENSP00000228136.4,ENSP00000432207.1,ENSP00000431237.2,ENSP00000432534.1	4	41	15	15	0.0	42222445392.8385	0.469611644738372	-0.437321206534573	-0.645072759740952	-0.00871828956221243	0.687742875802985	0.421413718788752	0.00965118561334322	0.0805860642738674	-0.296621600781311	-0.0199592271303279	0.0856529542095412	0.792075157002495	-0.596013001036776	-0.686304011361803	-0.0339976995556865	0.450556402690563	39	41	40	40	39	40	40	41	40	41	39	40	39	41	40	40	41
ENSP00000216297.2	ENSG00000092201.10	SUPT16H	SPT16 homolog, facilitates chromatin remodeling subunit [Source:HGNC Symbol;Acc:HGNC:11465]	0.4383954154727794	ENSP00000216297.2	1	95	56	56	0.0	65912580557.506096	-0.367213621397591	0.645925719165739	0.620059058542282	0.120329492166087	-0.560599919442846	-0.282908343462207	-0.227076021536931	0.0870975375092122	-0.458405477385011	0.240741029151468	-0.106494394427076	-0.104988771663661	-0.152896861601888	-0.138569726224286	0.237029701384248	0.312815590736093	93	95	95	95	95	95	95	95	95	95	95	95	94	95	95	94	95
ENSP00000359219.6	ENSG00000107821.15	KAZALD1	Kazal type serine peptidase inhibitor domain 1 [Source:HGNC Symbol;Acc:HGNC:25460]	0.029605263157894735	ENSP00000359219.6	1	1	1	1	0.0016153553781832002	216204553.41015625	0.633728233296392	NA	NA	NA	NA	NA	NA	NA	NA	NA	NA	NA	NA	NA	NA	-0.732622149142807	0	1	0	0	0	0	0	0	0	0	0	0	0	0	0	0	1
ENSP00000356465.3	ENSG00000118508.5	RAB32	RAB32, member RAS oncogene family [Source:HGNC Symbol;Acc:HGNC:9772]	0.6222222222222222	ENSP00000356465.3	1	19	11	10	0.0	3166654958.536947	0.0465945856825272	0.757588674947672	-0.562672291261229	-0.528412327084926	-0.0100315749428348	0.0758007231871645	-0.694299902626392	-0.674917101474165	2.35892978998603	2.34327782489379	0.0846769286389417	-0.0404304500855268	-0.604674906129692	-0.520955933447622	1.05012966825133	1.13080585969513	13	16	16	16	16	16	16	16	13	16	16	16	16	16	16	16	16
ENSP00000358865.4	ENSG00000148798.11	INA	internexin neuronal intermediate filament protein alpha [Source:HGNC Symbol;Acc:HGNC:6057]	0.2685370741482966	ENSP00000358865.4,ENSP00000482169.2	2	65	13	10	0.0	9737199171.28415	0.557657422007317	0.839203844676252	-0.0575335530189003	-0.13916036771391	-0.177136878586999	-0.201190991862122	-0.00237098436522398	-0.237528100876725	2.71974780453252	2.74886415836676	-0.0774479886419286	-0.097452649006966	-0.128495617225412	-0.143656447866393	-0.232160696799747	-0.326545964447958	12	14	14	14	14	14	14	14	13	14	14	13	14	14	14	14	14
ENSP00000217289.4	ENSG00000101311.16	FERMT1	FERM domain containing kindlin 1 [Source:HGNC Symbol;Acc:HGNC:15889]	0.3190546528803545	ENSP00000217289.4,ENSP00000441063.1,ENSP00000368121.1	3	27	23	20	0.0	14995861537.552734	-0.173801747234283	1.27593980321409	-0.62418951500923	-0.37941363797246	-0.581586918268553	-0.586776361697292	0.0435673120051305	0.0987797817013956	0.345193970738876	0.146011633458197	-0.206372828849499	-0.311103660963733	1.45177512710424	1.45876456930075	0.209129837306694	-0.0374850527483703	20	23	23	21	23	22	22	23	23	23	23	23	22	23	23	23	23
ENSP00000262498.3	ENSG00000070761.8	CFAP20	cilia and flagella associated protein 20 [Source:HGNC Symbol;Acc:HGNC:29523]	0.34196891191709844	ENSP00000262498.3	1	11	6	6	0.0	12361685933.353516	-0.663451536790209	0.222707100415904	0.236076818031006	0.0463531868426852	-0.0582175926704722	0.152022363924992	-0.0872457321091744	-0.114122765105934	0.0576100582182981	-0.00922708846928888	0.186596104199928	-0.0766854707952227	-0.0865232506806519	-0.0181167857237021	-0.0853480291684541	-0.0740331066844719	10	11	11	11	11	11	11	11	10	11	10	11	10	11	11	11	11
ENSP00000220325.4	ENSG00000103966.11	EHD4	EH domain containing 4 [Source:HGNC Symbol;Acc:HGNC:3245]	0.6487985212569316	ENSP00000220325.4	1	88	39	31	0.0	36284122484.16776	1.00068544766008	0.557758250362256	-0.127278214984243	0.01412806744022	0.439578346989234	0.323086384624638	-0.105529074056522	-0.0772179801810893	-0.232993012902263	-0.0603032340509495	-0.0880857996261977	-0.00550530730205345	-0.491453231762242	-0.494778511876667	0.365760666277581	0.698870970964896	69	69	69	69	69	69	69	69	69	69	69	69	69	69	69	69	69
ENSP00000363018.3	ENSG00000198755.11	RPL10A	ribosomal protein L10a [Source:HGNC Symbol;Acc:HGNC:10299]	0.4608294930875576	ENSP00000363018.3	1	152	18	18	0.0	208410922075.47116	0.236592693244468	-0.264272783278453	-0.453051528885681	-0.173843252294279	0.0943271657856211	-0.121273127476735	0.074579732075037	0.0555544829878443	-0.0817690919673639	0.057491743603193	-0.0802344644596538	0.185121803857886	0.0967593858178928	-0.0717879784072064	-0.206289176474707	0.0124469627206185	151	152	151	152	152	152	152	152	152	152	152	152	152	152	152	152	152
ENSP00000301838.5	ENSG00000168040.5	FADD	Fas associated via death domain [Source:HGNC Symbol;Acc:HGNC:3573]	0.3557692307692308	ENSP00000301838.5	1	20	7	7	0.0	24620680840.944965	0.392438305028792	-0.265536817149131	-0.135929779223905	0.265663209422454	-0.202826725744252	-0.497850803453654	0.436989798883268	0.420336768279958	-0.14423736211682	-0.0272603776681013	0.0831964140918764	0.553975270776248	-0.365621817772719	-0.494002302630599	0.0518769133037864	0.373523884901688	18	20	18	18	18	18	18	18	18	18	18	18	18	19	18	18	20
ENSP00000429344.1	ENSG00000240694.9	PNMA2	PNMA family member 2 [Source:HGNC Symbol;Acc:HGNC:9159]	0.19230769230769232	ENSP00000429344.1	1	7	6	6	0.0	3093355362.686849	0.108081613878092	-0.0739401036376028	-0.141302866880493	-0.048321960620056	-0.196978773693746	-0.0753750799274897	0.00348932190035001	-0.00904795186352203	0.383666699073483	0.472499580754369	0.395413967137163	0.654023651713009	-0.298038539667028	-0.346461069440073	2.34673957431534	3.0969528205042	6	7	7	7	7	7	7	7	7	7	7	7	7	7	6	7	7
ENSP00000258455.3	ENSG00000135972.9	MRPS9	mitochondrial ribosomal protein S9 [Source:HGNC Symbol;Acc:HGNC:14501]	0.5606060606060606	ENSP00000258455.3,ENSP00000388885.1	2	67	28	28	0.0	53280949341.22721	0.00774601288917509	0.00881127520724601	0.010041519545001	0.123359075367548	0.192501013088536	-0.00799988749212055	0.0267173128032674	-0.0208917777734445	-0.173119683885805	-0.135970601719742	0.19481136583051	0.130182637664104	0.726551544108275	0.775958539134924	-0.0676204602940906	-0.0290977808895656	65	67	66	67	65	67	66	67	66	67	65	67	65	67	66	67	67
ENSP00000321320.5	ENSG00000235173.7	HGH1	HGH1 homolog [Source:HGNC Symbol;Acc:HGNC:24161]	0.4025641025641026	ENSP00000321320.5,ENSP00000431970.1,ENSP00000486087.1	3	25	14	14	0.0	23636286981.044586	1.4934379564701	0.656391108736856	-0.118905600113666	0.296742130873097	-0.046319990442234	-0.180311134270944	-0.334386746694683	-0.332370362809641	0.262076962512698	0.437115885065757	0.0651176177124455	0.309150591357865	-0.0655599550033967	-0.138365494703123	-0.485942783560098	-0.192807290390221	25	25	25	25	25	25	25	25	25	25	25	25	25	25	25	25	25
ENSP00000247665.10	ENSG00000054148.18	PHPT1	phosphohistidine phosphatase 1 [Source:HGNC Symbol;Acc:HGNC:30033]	0.576	ENSP00000360724.1,ENSP00000247665.10	2	29	10	10	0.0	52075830215.57562	0.433442817416676	-0.233201646631131	0.244221224303197	0.622806670628696	0.574087503409812	0.371158540228702	-0.0815350147696456	-0.13025907510586	-0.126350194477061	-0.0328961692341965	-0.244693588651824	-0.119043675477288	-0.334142439418986	-0.374566337937068	0.421462729855925	0.406780901463315	29	29	29	29	29	29	29	29	29	29	29	29	29	29	29	29	29
ENSP00000258201.4	ENSG00000135723.14	FHOD1	formin homology 2 domain containing 1 [Source:HGNC Symbol;Acc:HGNC:17905]	0.41580756013745707	ENSP00000258201.4,ENSP00000458085.1,ENSP00000462988.1	3	57	40	40	0.0	7860358380.84847	-0.297274930895345	0.068980291663217	1.91924197722947	1.50210378977821	-0.14198988586295	0.116239621085269	0.0631591460193981	0.132517832139655	-0.393937103736823	-0.377754617770941	-0.626117577371712	-0.733484848492671	-0.110852266494837	0.0326188860548484	0.0437900199550647	-0.00691176041089836	53	57	54	57	57	57	57	57	57	56	57	57	56	57	57	57	57
ENSP00000246151.4	ENSG00000057757.10	PITHD1	PITH domain containing 1 [Source:HGNC Symbol;Acc:HGNC:25022]	0.7061611374407583	ENSP00000246151.4,ENSP00000363648.1,ENSP00000405957.1	3	26	16	16	0.0	6257200830.76534	-0.18071844066151	-0.000125033338780334	-0.0309998438936594	-0.0804811169397777	0.183589001049432	0.103996492269372	0.36031238818407	0.370710913928729	0.150746318392311	0.0666011429268591	-0.325698889889281	-0.468742811483635	0.242049162203807	0.13571453368573	-0.106803134652633	-0.0739153750915271	23	26	24	25	24	25	24	25	25	25	25	25	23	25	24	25	26
ENSP00000254630.7	ENSG00000132300.19	PTCD3	pentatricopeptide repeat domain 3 [Source:HGNC Symbol;Acc:HGNC:24717]	0.4281567489114659	ENSP00000254630.7,ENSP00000386922.3,ENSP00000394441.1,ENSP00000487135.1	4	52	32	32	0.0	6983090257.114583	-0.0839147420875923	-0.0339191218970099	0.108343757340443	0.146576940432251	-0.110626971867581	-0.0109959159358795	-0.0448423940076275	-0.044061879811915	-0.0183672836940936	-0.0251436173540407	0.184309023330545	0.156934160906102	0.369543650976959	0.496097553668697	0.197541519341046	0.0216606852827077	50	52	51	51	51	51	51	51	51	51	51	51	50	51	51	51	52
ENSP00000275072.4	ENSG00000146281.6	PM20D2	peptidase M20 domain containing 2 [Source:HGNC Symbol;Acc:HGNC:21408]	0.38990825688073394	ENSP00000275072.4	1	23	14	14	0.0	3944765422.1232095	0.183941148431341	-0.0133183831593966	-1.36193702818396	-1.24229779095561	-0.861910171511564	-1.10197483317071	0.448170196118191	0.349048818485986	-0.647439119153137	-0.459133135619603	0.30617689365514	0.54878496548285	-0.156508394567825	-0.241408111777893	0.0714123332196799	0.130254651200445	22	23	23	23	23	23	22	23	23	23	22	23	22	23	23	23	23
ENSP00000400777.1	ENSG00000011426.11	ANLN	anillin actin binding protein [Source:HGNC Symbol;Acc:HGNC:14082]	0.2753623188405797	ENSP00000400777.1	1	14	9	1	0.0	344128129.35546875	0.0149920298709283	0.775621447873367	0.117769330053826	-0.108158286126207	-0.00157844260670226	-0.368011691005748	0.105280164347885	-0.0535388587666077	0.765316432266172	0.797042107298142	0.220052838053554	0.0794078400846718	-0.176116157695872	-0.230773071551905	0.54939247249116	0.797484411047111	1	1	1	1	1	1	1	1	1	1	1	1	1	1	1	1	1
ENSP00000360120.1	ENSG00000185483.13	ROR1	receptor tyrosine kinase like orphan receptor 1 [Source:HGNC Symbol;Acc:HGNC:10256]	0.10138740661686232	ENSP00000360120.1,ENSP00000360121.1	2	8	8	7	0.0	910262272.7356771	0.067124137010488	0.118913003514383	-0.255895085257804	-0.220672241784124	-0.246080210383737	-0.138096861332951	0.739525088554268	0.911254758012911	0.121429841793974	-0.0588941637874116	-0.0959767176930129	-0.158694977105025	-0.155540614895933	-0.195504237237181	1.00012928965668	1.18975119788149	7	7	7	7	7	7	7	7	7	7	7	7	7	7	7	7	7
ENSP00000269397.4	ENSG00000141582.15	CBX4	chromobox 4 [Source:HGNC Symbol;Acc:HGNC:1554]	0.22142857142857142	ENSP00000269397.4	1	19	12	12	0.0	1285642275.2415364	-0.233631515268479	-0.0602665387925621	0.0968974045936202	0.0746679850037228	0.434293673575838	0.688319224794352	-0.0262169273513315	-0.0217856097573481	-0.24819513660027	-0.1820481171142	0.0350774549198647	-0.0120200580517782	-0.213778339603943	-0.282257104953706	0.0703687428446145	-0.0471107538039002	16	19	17	19	17	19	18	19	17	19	17	19	18	18	17	17	19
ENSP00000380184.3	ENSG00000158669.11	GPAT4	glycerol-3-phosphate acyltransferase 4 [Source:HGNC Symbol;Acc:HGNC:20880]	0.15570175438596492	ENSP00000380184.3,ENSP00000429477.1,ENSP00000428630.1	3	11	8	8	0.0	1835287015.9297688	-0.738619931981054	0.648780085492981	-0.169680328087725	-0.476774098878503	-0.582024241006019	-0.178202504474878	-0.184860135507439	-0.235507537306425	0.680666800944369	0.923084125395333	0.321810542386622	0.388837530426047	-0.348203502411994	-0.166303295401994	-0.0287297087483651	0.00445796417084932	10	11	10	11	10	10	10	11	10	11	10	11	10	11	10	10	11
ENSP00000268482.3	ENSG00000140829.12	DHX38	DEAH-box helicase 38 [Source:HGNC Symbol;Acc:HGNC:17211]	0.38141809290953543	ENSP00000268482.3,ENSP00000454521.2,ENSP00000455939.1,ENSP00000462149.1,ENSP00000457887.1,ENSP00000462965.1,ENSP00000462397.1	7	56	43	42	0.0	4435194292.87915	-0.230086747766652	0.688661086883159	0.277748326021169	0.0652460089260121	-0.366935610951752	-0.116393037162183	-0.132316466353164	0.0258802238234725	0.112046830289344	-0.036126211901931	0.16870889913606	0.0406304436079417	-0.0308660395203111	0.0630378273935186	-0.05621426647755	-0.272565818521298	52	55	53	53	53	52	53	53	53	53	53	53	53	53	53	53	55
ENSP00000270776.8	ENSG00000142657.21	PGD	phosphogluconate dehydrogenase [Source:HGNC Symbol;Acc:HGNC:8891]	0.598343685300207	ENSP00000270776.8,ENSP00000466156.1,ENSP00000467362.1,ENSP00000466358.1,ENSP00000466574.1	5	196	32	32	0.0	161916876823.7063	-0.562468865246142	-0.34727575684951	0.398589769073783	0.270320375163491	-0.148659768757765	-0.0151713207471191	0.22015435101429	0.0912261680281787	0.254376072672923	0.158786370237544	-0.677075124808686	-0.772501255025098	0.153382922036096	0.218651220579427	-0.167288515083705	-0.175230589566056	182	195	185	192	189	192	188	193	187	193	188	193	185	192	190	193	196
ENSP00000360718.3	ENSG00000169213.7	RAB3B	RAB3B, member RAS oncogene family [Source:HGNC Symbol;Acc:HGNC:9778]	0.410958904109589	ENSP00000282878.4,ENSP00000341354.3,ENSP00000383934.4,ENSP00000432086.1,ENSP00000376391.4,ENSP00000376390.4,ENSP00000376389.5,ENSP00000376388.3,ENSP00000376387.1,ENSP00000436563.1,ENSP00000483155.1,ENSP00000360718.3	12	14	7	4	0.0	300908008.7457072	0.084743253586602	0.553814019708196	-0.269515514534755	-0.27545861891531	0.356615973677131	1.22472644247051	-0.0580391731090568	-0.165873772316529	2.25723411853471	2.09076523044504	-0.0976840007811859	-0.0671010243840886	-0.309675229079196	-0.126077123029768	-0.257528594379476	-0.526600400939089	4	5	5	5	4	5	5	5	4	5	5	5	5	5	5	5	5
ENSP00000296786.6	ENSG00000164332.8	UBLCP1	ubiquitin like domain containing CTD phosphatase 1 [Source:HGNC Symbol;Acc:HGNC:28110]	0.34591194968553457	ENSP00000296786.6	1	34	14	14	0.0	13454856336.083334	-0.107816890297488	0.0842692133044096	-0.867418681918086	-0.637367990430044	0.347372710914183	0.290958577046908	0.175050578711851	0.143959699708702	0.235192991603878	0.196683940825872	-0.262846655533403	-0.300267461900596	-0.191122477067044	-0.226943303310231	0.444079952945316	0.526917963970144	34	34	34	34	34	34	34	34	34	34	34	34	34	34	34	34	34
ENSP00000355899.3	ENSG00000067533.6	RRP15	ribosomal RNA processing 15 homolog [Source:HGNC Symbol;Acc:HGNC:24255]	0.34397163120567376	ENSP00000355899.3	1	32	19	19	0.0	12860984131.966919	0.916706049310465	0.213080065663502	-0.362348264048829	0.0189597723016162	-0.0963974643652716	-0.383377712261277	0.817546318475998	0.998603661887628	-0.710541841395077	0.0402023173339421	-0.219654107681893	0.654782191065413	-0.331808931361867	-0.816285250081292	-0.141636467206391	0.460464214268865	30	32	32	32	32	32	30	32	32	32	32	32	32	32	32	32	32
ENSP00000356671.3	ENSG00000117601.15	SERPINC1	serpin family C member 1 [Source:HGNC Symbol;Acc:HGNC:775]	0.125	ENSP00000356671.3	1	15	6	6	0.0	11455265032.768608	-0.757607828770023	-0.840413467347402	-0.422563477373214	-0.380695332212413	-0.64523420486851	-0.608442941365553	-0.158685118449672	-0.308521185751832	0.868713936293403	0.661261255921453	0.676392857775996	0.353172958727326	1.18557286223182	1.45796239669173	0.239585755305498	0.366737801569958	15	15	15	15	15	15	15	15	15	15	15	15	15	15	15	15	15
ENSP00000259569.5	ENSG00000137040.10	RANBP6	RAN binding protein 6 [Source:HGNC Symbol;Acc:HGNC:9851]	0.18461538461538463	ENSP00000259569.5,ENSP00000485482.1,ENSP00000485188.1	3	36	19	16	0.0	2694546010.1387124	-0.239865240642441	0.428947723236776	-0.507016926319915	-0.552815549112777	0.0951732399314476	0.492220271747085	-0.757343305901408	-0.812680397517891	0.256764131044906	0.117746098830088	0.290860703320715	0.0705034201791159	0.630857380983501	0.736694311341706	-0.223521007949445	-0.1720442853487	25	26	26	26	25	26	26	26	26	26	26	26	26	26	26	26	26
ENSP00000355180.3	ENSG00000142156.16	COL6A1	collagen type VI alpha 1 chain [Source:HGNC Symbol;Acc:HGNC:2211]	0.20136186770428016	ENSP00000355180.3,ENSP00000483630.2,ENSP00000507333.1	3	16	13	13	0.0	2884439262.3726425	0.416324621592835	1.09664792338389	-1.22757611225105	-1.12856132264595	-1.10166120982871	-0.952929851844448	-1.28505528117666	-1.30463796450988	0.252093540798655	0.0787950949882523	0.168563730716714	-0.056631786571355	0.00152435188151312	0.198857059500066	-0.27575036565145	-0.0884180140920074	14	16	16	16	16	16	15	15	15	16	16	16	16	16	16	16	16
ENSP00000264977.3	ENSG00000073711.11	PPP2R3A	protein phosphatase 2 regulatory subunit B''alpha [Source:HGNC Symbol;Acc:HGNC:9307]	0.16782608695652174	ENSP00000264977.3,ENSP00000371936.5,ENSP00000499013.1,ENSP00000419344.1,ENSP00000334748.2,ENSP00000400980.2	6	19	16	16	0.0	2207039199.190104	-0.34787386953235	0.143274367679116	-0.166511532198423	-0.326390405487489	-0.407996807624905	-0.40021296599407	0.109317062062738	0.145384728084778	0.260807219187257	0.202013975144538	-0.0850548682173411	-0.167025017018299	0.0306722466012781	0.107076483042352	0.110668226674498	0.245182996885009	19	19	19	19	19	19	19	19	19	19	19	19	19	19	19	19	19
ENSP00000329662.4	ENSG00000184897.6	H1-10	H1.10 linker histone [Source:HGNC Symbol;Acc:HGNC:4722]	0.27230046948356806	ENSP00000329662.4	1	18	8	8	0.0	10618273656.232353	-0.786834369546449	-0.232675988494655	0.663221337977103	0.470504207248796	-0.789463283773173	0.404996273763121	-0.156022416787055	-0.0351897828789403	0.123598719777464	0.0593218349963669	-0.0261382991986441	0.300434059272598	0.342720685460042	-0.0645001218037073	-0.243883319322228	-0.55330643058423	18	18	18	18	18	18	18	18	18	18	18	18	18	18	18	18	18
ENSP00000299259.6	ENSG00000166200.15	COPS2	COP9 signalosome subunit 2 [Source:HGNC Symbol;Acc:HGNC:30747]	0.5911111111111111	ENSP00000299259.6,ENSP00000453546.1	2	68	26	1	0.0	210414535.1105957	1.2030486443223	-0.565646283720466	-0.0539450253985168	0.473967201305245	0.138419867759953	-0.133911894446994	-0.0681229573485904	0.0104432687850817	-0.093978568309943	-0.014788573293294	-0.153297959489521	0.381304380979353	0.141953182928751	-0.117592041455023	0.164673140963092	-0.0134551073820619	1	1	1	1	1	1	1	1	1	1	1	1	1	1	1	1	1
ENSP00000331678.2	ENSG00000184363.10	PKP3	plakophilin 3 [Source:HGNC Symbol;Acc:HGNC:9025]	0.4090338770388959	ENSP00000434517.2,ENSP00000331678.2,ENSP00000435383.1,ENSP00000435522.1,ENSP00000434110.1,ENSP00000435478.1	6	62	32	32	0.0	21717279965.273335	0.00625413995382296	0.0566786374157688	0.27808290726843	0.42476838828363	-0.794344588498257	-0.739151870110991	0.0515681725577899	0.145948539603939	-1.30279591322484	-1.36909251099742	0.284504617863998	0.25246748189331	0.36589196303298	0.396793703707885	-0.258170354173568	-1.25162606315509	58	62	61	61	61	61	61	61	61	60	59	61	61	61	61	61	61
ENSP00000325002.6	ENSG00000181789.14	COPG1	COPI coat complex subunit gamma 1 [Source:HGNC Symbol;Acc:HGNC:2236]	0.6384439359267735	ENSP00000325002.6,ENSP00000422478.1,ENSP00000426457.1,ENSP00000420916.1	4	113	53	51	0.0	34111250532.253906	-0.419677049077958	0.0934513372731347	-0.00405142821846649	-0.216776785927184	0.304737536747429	0.622077648174955	-0.290080614125332	-0.183716384260762	0.142984775666663	0.0257471172587271	-0.0288192599366344	-0.198582341293518	0.209245570650857	0.339621764066777	0.44878880972167	0.134502315457806	103	104	103	104	103	103	103	104	103	104	103	104	103	104	103	103	104
ENSP00000484056.1	ENSG00000247315.4	ZCCHC3	zinc finger CCHC-type containing 3 [Source:HGNC Symbol;Acc:HGNC:16230]	0.4044665012406948	ENSP00000484056.1	1	20	14	14	0.0	2448764197.5409493	0.568898511095515	0.54908334654591	0.0113478320446143	-0.0124717683614683	1.89112152959924	1.9932541250175	-0.257433565738715	-0.202366220195533	-0.207603828684135	-0.13574650942286	0.402165321448205	0.447292641898958	-0.575323134833979	-0.442521649760547	-0.265768300903261	0.00951377127426234	16	19	18	19	16	18	18	19	18	19	17	19	18	19	18	18	20
ENSP00000346088.3	ENSG00000116251.11	RPL22	ribosomal protein L22 [Source:HGNC Symbol;Acc:HGNC:10315]	0.5078125	ENSP00000346088.3	1	38	5	2	0.0	30053005124.078552	0.113537502605624	-0.236926869902649	-0.255251342823855	-0.0474839864583263	-0.0668310776085463	-0.236774606698539	0.141630644946311	0.0757673107195167	0.0118713925306508	0.022161858214754	-0.0922126615882846	0.0185903878119333	0.181984995315642	-0.0316725126843309	0.0826247341510786	0.00192623685857551	6	9	7	8	7	9	7	9	7	8	7	8	6	8	7	7	9
ENSP00000318912.3	ENSG00000185015.8	CA13	carbonic anhydrase 13 [Source:HGNC Symbol;Acc:HGNC:14914]	0.3282442748091603	ENSP00000318912.3	1	6	6	6	0.0	13863700017.52945	-0.211382990120414	-0.106889971680453	-0.183136063741277	-0.244476200636482	-0.00424390358399185	-0.117424148944518	-0.322058807439928	-0.412571295035402	0.357620589107551	0.591628798659833	0.832845496052313	0.930649359309006	0.792779520027108	0.895531858013696	1.05714735600492	1.38559578115925	5	6	6	6	6	6	6	6	5	6	5	6	5	6	6	6	6
ENSP00000366746.3	ENSG00000136738.15	STAM	signal transducing adaptor molecule [Source:HGNC Symbol;Acc:HGNC:11357]	0.43333333333333335	ENSP00000366746.3,ENSP00000366721.1,ENSP00000400025.1	3	52	29	27	0.0	15644730903.177103	0.0707342967298619	-0.231921462460575	-0.507171360293891	-0.473950978111505	0.168381536861923	-0.0199944506321366	-0.536752511090471	-0.629083328687337	0.646350656355807	0.689648010084752	-0.115085761755889	-0.0864973701381206	0.217632325169423	0.139308430840874	-0.023437653372369	0.433856858535971	47	47	47	47	47	47	47	47	47	47	47	47	47	47	47	47	47
ENSP00000369075.4	ENSG00000125817.8	CENPB	centromere protein B [Source:HGNC Symbol;Acc:HGNC:1852]	0.2587646076794658	ENSP00000369075.4	1	21	13	13	0.0	3089212689.5933433	0.176500034379369	0.0472193237363339	-0.227570683675338	-0.117536747412766	0.647637071645455	0.356496280197383	-0.241286909975366	-0.332433157715402	0.299758223255385	0.46209057079179	-0.0959181848384265	-0.025514566175139	-0.407412068208273	-0.502508920355751	-0.19523280994567	0.07212053235921	20	21	20	20	20	20	20	20	20	20	20	20	20	20	20	20	21
ENSP00000364635.4	ENSG00000117115.13	PADI2	peptidyl arginine deiminase 2 [Source:HGNC Symbol;Acc:HGNC:18341]	0.46766917293233085	ENSP00000364635.4,ENSP00000364630.1	2	57	31	31	0.0	22754464126.03654	-0.272568667466291	0.0575912347317997	-0.336942476946343	-0.47687407328113	0.960543132805964	1.71029655816306	0.606092026473352	0.876334789032995	-0.25220584187049	-0.223163348094459	-0.195729600166198	-0.43161776011233	1.98022600781932	2.20101167789721	-0.298044429880283	-0.273261177141691	45	56	57	57	56	57	57	57	57	57	56	57	53	57	57	51	56
ENSP00000360327.3	ENSG00000162396.6	PARS2	prolyl-tRNA synthetase 2, mitochondrial [Source:HGNC Symbol;Acc:HGNC:30563]	0.27157894736842103	ENSP00000360327.3	1	11	9	9	0.0	6284218257.804362	-0.21166078191898	-0.0938973498151556	-0.163235242825264	-0.173202098822395	0.0859120256718859	0.263680678665688	-0.0450619172244213	-0.0837850802437163	0.0357467743516482	-0.0251888264623608	0.387615734216215	0.374580636562264	0.24890592865568	0.225376151339029	0.146101111995174	0.116664700158007	10	11	10	10	10	10	10	10	10	10	10	10	10	10	10	10	11
ENSP00000358953.4	ENSG00000107874.11	CUEDC2	CUE domain containing 2 [Source:HGNC Symbol;Acc:HGNC:28352]	0.4146341463414634	ENSP00000358953.4	1	25	18	18	0.0	2277993974.0385947	0.274250710589065	-0.569474673992931	-0.475697714763633	-0.159787350416844	-0.17959908843678	-0.468264050483153	0.195597306807876	0.154542060898319	0.415878307310511	0.634950856454819	0.100407177806321	0.461543728853494	-0.977353376826287	-1.10415048428861	-0.0551206888898719	0.258366093271058	25	25	25	25	25	25	25	25	25	25	25	25	25	25	25	25	25
ENSP00000349437.1	ENSG00000197081.16	IGF2R	insulin like growth factor 2 receptor [Source:HGNC Symbol;Acc:HGNC:5467]	0.2460859092733842	ENSP00000503314.1,ENSP00000349437.1,ENSP00000504419.1,ENSP00000473880.1,ENSP00000504616.1	5	90	56	56	0.0	30632973628.4198	-0.573672469007237	-0.318264440306584	0.133017730955717	-0.370043597996545	0.326699271316638	1.0512839755063	-0.183706647984383	-0.0474092580740422	0.992241800042459	0.858428869769212	-0.365016662463868	-0.390873409630604	-0.176893406928351	-0.0988794973727725	0.47604378741147	0.289663120117466	88	90	88	88	88	88	88	89	88	88	88	88	88	88	88	88	90
ENSP00000264279.5	ENSG00000055044.11	NOP58	NOP58 ribonucleoprotein [Source:HGNC Symbol;Acc:HGNC:29926]	0.5141776937618148	ENSP00000264279.5,ENSP00000388126.1,ENSP00000388905.1	3	97	32	32	0.0	61129382074.1986	-0.10356442148132	0.11403652060265	0.130930666619336	0.0845816660831549	-0.455329924223037	-0.0886687730432616	-0.149706640165743	-0.0617886262517775	-0.27896437658203	0.0358638834457983	0.259053010941398	0.259838139535679	0.266085424132654	0.190849501902926	-0.0371941884797327	-0.189525162549281	95	97	95	96	96	96	96	96	96	96	95	96	95	96	96	96	97
ENSP00000254940.5	ENSG00000132603.15	NIP7	nucleolar pre-rRNA processing protein NIP7 [Source:HGNC Symbol;Acc:HGNC:24328]	0.8222222222222222	ENSP00000254940.5,ENSP00000254941.6,ENSP00000463739.1,ENSP00000464348.1,ENSP00000464159.1	5	26	17	17	0.0	11803368001.022043	0.0591807950861529	0.200509459641364	-0.274946360853527	-0.236690581594321	-0.189938235600801	-0.0708285610135899	-0.0662105302679894	-0.0116247210315361	0.156519291493758	0.115803411407599	-0.0755502206237679	0.000822336328136331	0.377239674757212	0.342650834180317	0.130188437567831	-0.0293104342313617	26	26	26	26	26	26	26	26	26	26	26	26	26	26	26	26	26
ENSP00000368612.3	ENSG00000102763.18	VWA8	von Willebrand factor A domain containing 8 [Source:HGNC Symbol;Acc:HGNC:29071]	0.4272965879265092	ENSP00000368612.3,ENSP00000281496.6	2	83	69	69	0.0	7537848468.57311	-0.533537170203477	0.0748942939696837	1.0084685851901	0.758028074948006	-0.280132682718194	-0.0239520080130697	-0.130547825152423	-0.0625117940259745	-0.407503465743247	-0.531631753983636	0.332686709713598	0.0552751121694843	0.129531606581168	0.232707781939585	-0.0584652776545385	-0.510062010125503	80	83	80	82	82	82	82	82	82	82	81	82	81	82	82	82	83
ENSP00000360635.2	ENSG00000176978.14	DPP7	dipeptidyl peptidase 7 [Source:HGNC Symbol;Acc:HGNC:14892]	0.42886178861788615	ENSP00000360635.2,ENSP00000473309.1,ENSP00000473430.1,ENSP00000473618.1,ENSP00000473364.1,ENSP00000473354.1	6	36	18	18	0.0	15825755047.45752	-0.294578823960379	-0.515037569677179	0.822860302348677	1.14127754142737	0.698177839218983	0.7310145932934	-0.455308076416298	-0.379753755007799	-0.570752273426168	-0.685789642286633	-0.0249408242805753	-0.0617731827944326	0.184625589502315	0.345033448115371	-0.323910244206399	-0.337409592163206	31	36	31	33	33	33	33	33	33	33	32	33	33	33	33	33	36
ENSP00000358719.3	ENSG00000065833.9	ME1	malic enzyme 1 [Source:HGNC Symbol;Acc:HGNC:6983]	0.5332167832167832	ENSP00000358719.3	1	67	32	32	0.0	15236690065.858398	1.14768892414124	1.38097444908442	-1.29650356927422	-1.12351896558204	-1.08908387167284	-1.2246761212256	0.593937531212465	0.611998861260641	-0.343785629724184	-0.254157881292863	-0.403390391898784	-0.489675162341568	0.287890625049539	0.37575471436233	0.321223061501104	-0.0213171001289227	64	67	67	67	67	66	65	67	67	67	67	67	67	67	67	67	67
ENSP00000337701.4	ENSG00000177666.17	PNPLA2	patatin like phospholipase domain containing 2 [Source:HGNC Symbol;Acc:HGNC:30802]	0.25793650793650796	ENSP00000337701.4	1	13	9	9	0.0	4189769909.0367723	-0.357870384708646	-0.323517369637001	0.153547713123296	0.0941581083263365	0.0802445499957609	0.126071637323664	-0.213076022884017	-0.154369955196048	-0.0235909249900601	-0.281116576380252	0.868512533174785	0.765746302820043	0.865860778214523	0.94698181215443	0.00873671829391753	-0.0927171473860939	10	13	12	12	12	12	12	12	12	12	10	12	12	12	12	12	13
ENSP00000243077.3	ENSG00000123384.14	LRP1	LDL receptor related protein 1 [Source:HGNC Symbol;Acc:HGNC:6692]	0.06778169014084508	ENSP00000243077.3,ENSP00000451737.1,ENSP00000451622.1,ENSP00000374135.3,ENSP00000413239.1	5	31	25	25	0.0	25713200970.536377	-0.00395154203234505	0.144400937933828	0.20719334542945	0.0396222598089917	-0.211296638301509	-0.445972452290869	-0.273978133544425	-0.38655164630841	1.83402506239951	1.41031002959472	-0.24033368054773	-0.358271177428478	0.147297321290087	0.204700467002048	0.415639229924356	0.501900969036739	30	31	30	30	30	31	30	31	30	30	30	31	30	31	30	30	31
ENSP00000292431.3	ENSG00000160877.6	NACC1	nucleus accumbens associated 1 [Source:HGNC Symbol;Acc:HGNC:20967]	0.2618595825426945	ENSP00000467120.1,ENSP00000292431.3,ENSP00000466017.1	3	22	16	16	0.0	41573282578.21195	-0.0192002912077252	0.1147396204148	0.105289754462618	0.123395371899077	-0.127407079024992	-0.154422368058388	0.185136662107321	0.132527875222074	-0.325724832079644	-0.31628534539048	0.350147502607184	0.322243636238642	0.0793907680862977	0.108379953161902	-0.205992792737792	-0.164300757429504	20	22	21	22	21	22	21	22	21	22	21	22	20	22	22	22	22
ENSP00000489752.1	ENSG00000135631.17	RAB11FIP5	RAB11 family interacting protein 5 [Source:HGNC Symbol;Acc:HGNC:24845]	0.35196374622356497	ENSP00000489752.1	1	39	29	6	0.0	1608176345.5305989	-0.325375902119118	0.0494158344178084	-0.0167699737854274	-0.197129918422364	0.0196500010407736	0.123797665773209	0.0718292599149493	0.0233686230108567	-0.261257749463164	-0.310235549751929	-0.057068764694753	-0.0741955122179521	0.370084444119616	0.433746085451423	0.844424890824556	1.40413435396166	6	6	6	6	6	6	6	6	6	6	6	6	6	6	6	6	6
ENSP00000226218.4	ENSG00000109072.14	VTN	vitronectin [Source:HGNC Symbol;Acc:HGNC:12724]	0.07322175732217573	ENSP00000226218.4	1	21	4	4	0.0	13009719609.549479	-0.0884655334757802	-0.120378378210845	0.00784479132134397	0.28999669188786	-0.114140536393232	-0.272981502819714	0.0955846079642502	-0.197848441678082	0.21207054772534	-0.00799348348946172	0.834485687736365	0.917744800555161	2.25994191695066	2.49434306474205	-0.278092216766065	-0.12536125585637	16	20	19	21	20	21	20	21	20	21	17	21	17	21	20	20	21
ENSP00000355955.3	ENSG00000117691.10	NENF	neudesin neurotrophic factor [Source:HGNC Symbol;Acc:HGNC:30384]	0.6453488372093024	ENSP00000355955.3	1	44	13	13	0.0	95951510430.46892	0.78567362891554	-0.0954894899687497	-0.334684441038031	0.0623476962272083	-0.0877550206980282	-0.333410752743989	0.131950060594519	0.103779800545978	0.00204221307248709	0.0348787500883558	-0.093885873185279	0.282376997626079	0.703371097224028	0.440499957668354	-0.326455038669117	-0.0300333536428417	40	44	42	44	42	43	42	44	42	44	42	43	40	44	43	43	44
ENSP00000324287.6	ENSG00000114331.16	ACAP2	ArfGAP with coiled-coil, ankyrin repeat and PH domains 2 [Source:HGNC Symbol;Acc:HGNC:16469]	0.35989717223650386	ENSP00000324287.6,ENSP00000489156.1,ENSP00000413388.1,ENSP00000500381.1,ENSP00000412338.1,ENSP00000411336.1	6	30	25	23	0.0	7242728105.330241	-0.03839629193142	0.932507412989313	0.527832300336541	0.274833257145049	-0.486553989050334	-0.164559526948363	-0.494502589027361	-0.550183095541494	-0.0796132936935097	-0.248468780479553	0.363283645992967	0.101907847842496	0.0506394185332093	0.185601880053396	-0.0860527019225188	-0.289055867015962	26	28	28	28	26	28	27	28	28	28	27	28	27	28	28	28	28
ENSP00000216027.3	ENSG00000100209.11	HSCB	HscB mitochondrial iron-sulfur cluster cochaperone [Source:HGNC Symbol;Acc:HGNC:28913]	0.4765957446808511	ENSP00000216027.3,ENSP00000381914.2,ENSP00000416679.1,ENSP00000406284.1	4	14	12	12	0.0	5685217488.38737	0.594689918488992	-0.0364031115777399	0.459079704078435	0.939158010030765	0.089427187068869	-0.128777783059846	-0.0106400485145439	-0.243715493723425	0.330318772955851	0.402429899586497	-0.212414022472949	-0.0641761551662139	-0.237786246130072	-0.259454947031028	-0.20301634075394	-0.171230761620407	13	14	13	14	13	14	13	14	13	14	13	14	13	14	13	13	14
ENSP00000307491.5	ENSG00000114742.14	WDR48	WD repeat domain 48 [Source:HGNC Symbol;Acc:HGNC:30914]	0.37370753323485967	ENSP00000307491.5,ENSP00000401421.2,ENSP00000388720.2,ENSP00000406025.2,ENSP00000415963.2,ENSP00000416900.1	6	29	22	22	0.0	3903584099.78125	-0.771383562920803	-0.417077302273167	0.113745486929848	-0.224399385715227	-0.28350473292147	0.123472774051701	-0.39076343493921	-0.254906230787903	0.0758364583172337	0.0776585713333002	0.308348902550044	0.228125523815974	0.0136655434834774	0.157107141426142	-0.0521139682102607	-0.00819608648831949	26	29	28	29	28	29	28	29	29	29	28	29	29	29	29	29	29
ENSP00000233468.4	ENSG00000115128.7	SF3B6	splicing factor 3b subunit 6 [Source:HGNC Symbol;Acc:HGNC:30096]	0.6	ENSP00000233468.4	1	31	8	8	0.0	11151734257.384766	0.880610482155845	0.127789371955971	-0.218518624314126	0.211682983186853	-0.0142766229514355	-0.214709798237159	0.0798568380658153	0.0550420010704578	-0.208193219531527	-0.122626821231486	-0.0513605707014797	0.273799059745789	0.265498365552252	0.0715746028490116	-0.300141818254172	-0.099176765364775	31	31	31	31	31	31	31	31	31	31	31	31	31	31	31	31	31
ENSP00000360968.3	ENSG00000186377.8	CYP4X1	cytochrome P450 family 4 subfamily X member 1 [Source:HGNC Symbol;Acc:HGNC:20244]	0.13163064833005894	ENSP00000360968.3	1	8	7	7	0.0	545788732.1025391	0.0130026786211337	0.0327742258731751	-0.112887243119794	-0.171642600934995	0.419004406157994	0.725860076852342	3.23212930535071	3.1252107674458	-0.00242754593892958	-0.00410383849582985	-0.115506689451204	-0.143385064148898	-0.189440890558879	-0.220758688925841	-0.280860412040864	-0.141215842717433	5	8	8	8	8	8	5	8	8	8	8	8	8	8	8	8	8
ENSP00000346483.3	ENSG00000198171.13	DDRGK1	DDRGK domain containing 1 [Source:HGNC Symbol;Acc:HGNC:16110]	0.6019108280254777	ENSP00000346483.3,ENSP00000369548.2	2	58	17	17	0.0	30345340430.294098	1.67271100695127	0.594889866587051	-0.140765178852421	0.428785210166073	0.42444053195034	-0.0262764328829732	0.171004644696438	0.19148123541011	-0.374340634578782	-0.228231897484	-0.431317021388545	-0.100755241128022	0.0616901412170909	-0.173959001290008	-0.44884709169472	-0.369960452944465	57	58	58	58	58	58	58	58	58	58	58	58	57	58	58	58	58
ENSP00000323929.8	ENSG00000175899.15	A2M	alpha-2-macroglobulin [Source:HGNC Symbol;Acc:HGNC:7]	0.12008141112618724	ENSP00000323929.8,ENSP00000445717.1,ENSP00000385710.2	3	19	13	12	0.0	17073756119.692057	-0.136185932444816	-0.17266050407198	-0.292454984181059	-0.308426472677146	-0.214445930626822	-0.211025990596104	0.783175742855376	0.711693178461126	-0.0858203822225319	0.0263742471642274	-0.0479843040842862	-0.0378307663322524	1.10739911547058	1.35205808742479	-0.0783541346366885	-0.00166632272611889	16	16	16	16	16	16	16	16	16	16	16	16	16	16	16	16	16
ENSP00000413520.2	ENSG00000167861.16	HID1	HID1 domain containing [Source:HGNC Symbol;Acc:HGNC:15736]	0.2703045685279188	ENSP00000413520.2,ENSP00000317795.7,ENSP00000431131.1,ENSP00000435751.1,ENSP00000462457.1	5	34	18	18	0.0	30235702082.98584	-0.253706500322164	0.0414725163304039	2.24197054256662	1.40505483856427	0.428703498351715	1.10489094947097	0.151933991582305	0.257246191621352	-0.541705893682039	-0.550366927610954	-0.543038333527525	-0.620870658131595	0.153900235211368	0.131215693343101	-0.143128563378143	-0.512709283237003	31	34	32	34	34	34	34	34	34	33	34	34	34	34	34	34	34
ENSP00000364864.3	ENSG00000101350.8	KIF3B	kinesin family member 3B [Source:HGNC Symbol;Acc:HGNC:6320]	0.3895582329317269	ENSP00000364864.3,ENSP00000364184.1,ENSP00000383311.3,ENSP00000247986.2	4	40	29	23	0.0	16135446953.152018	-0.2338294371981	0.00254054148068494	-0.154485627102303	-0.191272245817251	0.980877127632259	0.961272618324812	-0.0112405304764565	-0.0205547439191749	0.271104489814485	0.305573760666754	-0.194863333114711	-0.12151753714946	-0.187653735342489	-0.222009468262444	0.0736927585629665	0.200967980756134	30	33	31	33	31	33	32	33	32	33	32	33	31	33	32	33	33
ENSP00000309689.6	ENSG00000077454.17	LRCH4	leucine rich repeats and calponin homology domain containing 4 [Source:HGNC Symbol;Acc:HGNC:6691]	0.3279648609077599	ENSP00000309689.6,ENSP00000419674.1	2	22	18	18	0.0	9436255953.188477	-0.232116727947593	-0.184232087370229	-0.446805763217308	-0.52464013178813	0.781122900958914	0.738841066479161	0.0591132686752314	0.0167568804803402	-0.232273242475262	-0.190641786744824	-0.0384586947446905	-0.0563741948841265	-0.126631007223284	-0.134847446936323	0.151963454053988	0.239961629180287	21	22	21	21	21	21	21	22	21	22	21	21	21	21	21	21	22
ENSP00000301280.4	ENSG00000167670.16	CHAF1A	chromatin assembly factor 1 subunit A [Source:HGNC Symbol;Acc:HGNC:1910]	0.24476987447698745	ENSP00000301280.4,ENSP00000467296.1,ENSP00000465142.1	3	28	20	20	0.0	1971877153.256836	0.674856300076105	0.3677490722968	0.500757213298731	0.791302270390014	-0.284836612322087	-0.47432091622543	-0.277942434353724	-0.0271072910097665	-0.546332039553434	0.237401121054389	-0.276492089659765	0.088201299075326	-0.218666115378602	-0.507155255700106	-0.300589842719495	0.34593845975927	26	28	27	27	27	27	27	27	27	27	27	27	26	27	27	27	28
ENSP00000362298.3	ENSG00000166224.17	SGPL1	sphingosine-1-phosphate lyase 1 [Source:HGNC Symbol;Acc:HGNC:10817]	0.43309859154929575	ENSP00000362298.3,ENSP00000299297.4,ENSP00000386549.2	3	53	27	27	0.0	37456420955.69912	-1.02467127637475	-0.406713487977957	0.22541675605873	-0.244078026830538	1.11196331708691	1.96426097272077	-0.18219593501939	-0.0899724430269622	0.219936509137863	0.0606194723591029	-0.0961507105056825	-0.38745755198663	1.33521768022614	1.48812652140326	0.180760557823298	-0.267428279755053	52	53	52	53	53	53	53	53	53	53	53	53	53	53	53	53	53
ENSP00000308236.5	ENSG00000173163.11	COMMD1	copper metabolism domain containing 1 [Source:HGNC Symbol;Acc:HGNC:23024]	0.6894736842105263	ENSP00000308236.5,ENSP00000416997.1,ENSP00000398727.1,ENSP00000401236.1,ENSP00000413207.1,ENSP00000410050.1	6	11	9	9	0.0	6251518441.075806	0.671754372427593	-0.000874368317165697	-0.127814272289412	0.203416993072162	-0.510312306610051	-0.595197574434369	-0.0287884618541661	0.0442826784921273	0.0677885737603923	0.133273479193455	0.432176421254585	0.686655700047732	-0.254381890701805	-0.277219369549126	0.214486440062132	0.354130823154432	10	11	11	11	11	11	11	11	11	11	10	11	11	11	11	11	11
ENSP00000364277.3	ENSG00000102302.8	FGD1	FYVE, RhoGEF and PH domain containing 1 [Source:HGNC Symbol;Acc:HGNC:3663]	0.13423517169614985	ENSP00000364277.3	1	17	12	10	0.0	4140329143.6531067	-0.251281216471501	-0.08919139545426	0.115156032703625	0.010546588000965	-0.126229774174087	-0.176672013558573	0.237284229528832	0.314948980685045	0.118990409969353	0.144072200661262	-0.210397419853873	-0.276043837842762	0.373866797799089	0.574176547464898	0.0361959896551483	0.246701540151707	13	13	13	13	13	13	13	13	13	13	13	13	13	13	13	13	13
ENSP00000314518.6	ENSG00000176018.13	LYSMD3	LysM domain containing 3 [Source:HGNC Symbol;Acc:HGNC:26969]	0.27124183006535946	ENSP00000314518.6,ENSP00000427020.1,ENSP00000427683.1,ENSP00000405507.2	4	7	6	6	0.0	2405313069.742228	-0.719254909261771	-0.636342906355725	0.422025883684612	0.469843415201593	0.315088073888185	0.248991391998221	-0.4832081747678	-0.492294732275717	0.337705366958541	0.302888983926397	-0.486655654931464	-0.63104516994718	0.00564020709288915	-0.128331411654656	0.0515662097333873	0.152937460642831	7	7	7	7	7	7	7	7	7	7	7	7	7	7	7	7	7
ENSP00000454545.1	ENSG00000259956.2	RBM15B	RNA binding motif protein 15B [Source:HGNC Symbol;Acc:HGNC:24303]	0.2348314606741573	ENSP00000454545.1	1	21	16	14	0.0	5001598684.04012	-0.13725935434411	0.0340442765952433	0.434732301715504	0.341535834177479	-0.386864628386333	0.136118402253761	-0.226330105440121	-0.390545632849693	-0.174052678310952	-0.064587889692767	0.236186201813425	0.0174049449545324	0.124733222083983	-0.104660873986669	-0.0321530673078829	-0.211979498734041	18	18	18	18	18	18	18	18	18	18	18	18	18	18	18	18	18
ENSP00000398597.1	ENSG00000223496.3	EXOSC6	exosome component 6 [Source:HGNC Symbol;Acc:HGNC:19055]	0.5551470588235294	ENSP00000398597.1	1	26	13	13	0.0	34478531902.137825	0.553840348094552	0.0743654606864004	-0.4017669372885	0.123465863509823	0.0421240994891199	-0.0319181347253004	-0.419947718303314	-0.353731609583136	-0.0138912806498235	0.0688709603422977	0.253903380318807	0.598439481599362	-0.0892727391441461	-0.227550039308293	-0.0535460739025098	0.0552983163628937	25	26	26	26	26	26	25	26	26	26	25	25	26	26	26	26	26
ENSP00000219252.4	ENSG00000102978.13	POLR2C	RNA polymerase II subunit C [Source:HGNC Symbol;Acc:HGNC:9189]	0.6	ENSP00000219252.4,ENSP00000456367.1	2	29	11	11	0.0	13489354026.116312	0.236975150393276	-0.0782276266800013	-0.134105832086282	0.153078368699493	-0.056496696088645	-0.180708479031058	0.00677841543954116	0.0591877626218826	-0.0425115469683899	-0.0130757896724942	0.114271187764723	0.237236526187543	0.0158166534881952	0.0242504255507043	-0.1654582131311	-0.11594243793053	25	29	26	28	25	28	25	28	26	28	25	28	25	28	27	28	29
ENSP00000216038.5	ENSG00000100220.12	RTCB	RNA 2',3'-cyclic phosphate and 5'-OH ligase [Source:HGNC Symbol;Acc:HGNC:26935]	0.5603960396039604	ENSP00000216038.5	1	113	35	35	0.0	71069223441.41487	-0.200695970525189	-0.07976114024759	0.217645554387412	0.285817456901839	0.261669043506844	0.321334054793859	-0.0233443083442495	-0.0194408747843422	-0.199561338231382	-0.209413062214284	-0.011723149729427	-0.0867993883707285	-0.076454920172714	-0.00108083019632232	-0.0864960372946566	-0.14535010776927	107	113	110	112	111	112	112	113	112	113	110	112	108	112	112	112	113
ENSP00000220751.4	ENSG00000104312.8	RIPK2	receptor interacting serine/threonine kinase 2 [Source:HGNC Symbol;Acc:HGNC:10020]	0.4351851851851852	ENSP00000220751.4	1	22	19	18	0.0	13507122638.278482	0.121627013248409	0.308929476493202	0.147905648918019	0.214730676768964	-0.393592542893496	-0.402365640198912	-0.202082790803932	-0.198095143974871	0.302081099307486	0.269808925318517	0.192791605503871	0.057837148786307	0.357319696739066	0.488277146677554	-0.454677247165826	-0.416139668838864	21	21	21	21	21	21	21	21	21	21	21	21	21	21	21	21	21
ENSP00000338034.5	ENSG00000176422.14	SPRYD4	SPRY domain containing 4 [Source:HGNC Symbol;Acc:HGNC:27468]	0.5700483091787439	ENSP00000338034.5	1	16	12	12	0.0	66814226693.11802	-0.298578009772208	0.0487585570141116	0.214287321216875	0.112912653019912	0.236820030610035	0.352100815637979	-0.293199505006237	-0.365186095147974	-0.0331795345380339	-0.0972541493853525	0.337975157317679	0.0786741066217065	0.709963519645034	0.599428979929906	-0.21652769705211	-0.273031362779768	16	16	16	16	16	16	16	16	16	16	16	16	16	16	16	16	16
ENSP00000392718.2	ENSG00000196834.14	POTEI	POTE ankyrin domain family member I [Source:HGNC Symbol;Acc:HGNC:37093]	0.14046511627906977	ENSP00000392718.2,ENSP00000502193.1,ENSP00000506720.1,ENSP00000392894.1,ENSP00000492265.1,ENSP00000492193.1,ENSP00000485729.1,ENSP00000486649.1,ENSP00000484709.1,ENSP00000479796.1,ENSP00000500648.1,ENSP00000500048.1,ENSP00000499836.1,ENSP00000500274.1,ENSP00000500869.1,ENSP00000499926.1,ENSP00000448062.2,ENSP00000483980.1,ENSP00000454944.1,ENSP00000450853.2,ENSP00000482662.1,ENSP00000421410.1,ENS…	32	273	18	4	0.0	3585426439.8997397	0.119144943547393	-0.285486148951477	-0.31098126839836	-0.283503937497075	-0.104884768181878	-0.184989710570527	0.0280316554015521	0.0753125939598966	0.112853405806217	-0.0118078413457541	-0.059116020985833	-0.0563490021155619	0.008357296144621	-0.036490640807596	0.240430958319148	0.163085014443385	9	11	9	9	9	9	9	9	9	9	9	9	9	9	9	9	11
ENSP00000262525.4	ENSG00000102870.6	ZNF629	zinc finger protein 629 [Source:HGNC Symbol;Acc:HGNC:29008]	0.2727272727272727	ENSP00000262525.4	1	19	15	15	0.0	894331292.3968099	0.928439407259184	0.665963925339612	0.152184196743272	0.481723724526224	0.174756212002023	0.0444824233737684	-0.290721505131724	-0.339900334025174	-0.579597068256321	-0.37773672598306	0.32713199318162	0.491503005157027	-0.226479088414503	-0.189898330674355	-0.261112086885596	-0.432878337641747	17	19	19	19	19	19	19	19	19	19	17	19	17	19	19	19	19
ENSP00000264036.4	ENSG00000076706.17	MCAM	melanoma cell adhesion molecule [Source:HGNC Symbol;Acc:HGNC:6934]	0.33591331269349844	ENSP00000264036.4	1	31	21	21	0.0	10961099246.611572	0.0939491339601037	0.0278577347966236	-0.49477326837343	-0.466979711311964	-0.527354482020817	-0.461035251668719	-0.157789008373864	-0.279551139811513	0.270146345040091	-0.00887122324456602	0.877942121095565	1.05299940991912	1.65253334862369	1.61184617641036	0.859162535347561	1.20397542943186	31	31	31	31	31	31	31	31	31	31	31	31	31	31	31	31	31
ENSP00000362463.3	ENSG00000124767.7	GLO1	glyoxalase I [Source:HGNC Symbol;Acc:HGNC:4323]	0.6630434782608695	ENSP00000362463.3	1	116	15	15	0.0	98926713584.10437	0.453432691370498	-0.261770649684389	-0.413693780818053	-0.104065769310683	0.0741477824031533	-0.060712978569855	-0.195423494824493	-0.124801719043607	0.0257059624951808	0.0662372114583043	-0.019985356651663	0.305708434913794	0.57351771062456	0.391828550971852	0.167182424235834	0.532947102098404	109	116	112	114	110	113	110	114	113	114	112	114	112	114	111	114	116
ENSP00000292330.2	ENSG00000160813.7	PPP1R35	protein phosphatase 1 regulatory subunit 35 [Source:HGNC Symbol;Acc:HGNC:28320]	0.28063241106719367	ENSP00000292330.2	1	6	5	5	0.0	1341568254.871338	0.167000746816192	-0.109510024225046	-0.370951224124174	-0.150081310483793	0.346719391210103	0.152071811147065	0.0925087056617269	-0.0970737463472782	0.454138942529948	0.557603288184777	-0.230327950799156	-0.034435336554683	-0.353847657784438	-0.541472710098068	-0.0506362738195794	0.538294641607005	6	6	6	6	6	6	6	6	6	6	6	6	6	6	6	6	6
ENSP00000360672.2	ENSG00000124171.9	PARD6B	par-6 family cell polarity regulator beta [Source:HGNC Symbol;Acc:HGNC:16245]	0.3736559139784946	ENSP00000360672.2,ENSP00000379354.1	2	14	12	11	0.0	4122446632.2200522	0.16439585936053	-0.0882928659621003	-0.188984445031331	-0.0206905887425588	0.669354664394443	0.648593439934366	-0.125707039506464	-0.226352125901538	-0.546323197423581	-0.417924654754781	-0.106501981487199	-0.12961925665893	0.437572337024535	0.389173655384191	-0.0747799797463857	0.0944765897561508	11	13	12	12	11	12	12	12	12	12	12	12	12	12	12	12	13
ENSP00000352572.5	ENSG00000160299.17	PCNT	pericentrin [Source:HGNC Symbol;Acc:HGNC:16068]	0.13099520383693045	ENSP00000352572.5,ENSP00000404708.1	2	45	40	40	0.0	139425579122.34814	-0.147172377678572	-0.0235762629483984	0.148828426098865	0.196782393241893	-0.083165456039382	0.0163030492531302	-0.0214075728252539	0.0927804830902623	-0.39919967038546	0.394592715173379	0.085507069561185	0.190709922832619	-0.578269694231259	-0.606800202447664	0.293372379617285	0.522282353846495	44	45	45	45	44	45	45	45	45	45	45	45	45	45	45	45	45
ENSP00000364000.3	ENSG00000204262.14	COL5A2	collagen type V alpha 2 chain [Source:HGNC Symbol;Acc:HGNC:2210]	0.16410940627084722	ENSP00000364000.3,ENSP00000482184.1	2	15	14	14	0.0	2426221671.6075644	-0.264139795937668	-0.283181237163931	-0.310510272807014	-0.279303700782015	1.05311918716835	0.738414916830065	0.722123880720424	0.804664555164488	1.59840187497998	2.42232943430002	-0.388873340319396	-0.14752546917766	-0.390260245685979	-0.391074843190548	-0.405057681080017	-0.338045770249928	12	15	15	15	14	15	15	15	14	15	15	14	15	15	15	15	15
ENSP00000251496.2	ENSG00000109805.10	NCAPG	non-SMC condensin I complex subunit G [Source:HGNC Symbol;Acc:HGNC:24304]	0.26798029556650244	ENSP00000251496.2,ENSP00000425625.1,ENSP00000423042.1	3	43	31	31	0.0	6976864817.334636	-0.278877421907783	0.442614905108804	-0.534969214849489	-0.549092951243246	-0.482183902340257	-0.334441552964488	-0.0760226530451993	0.0109494982180713	0.307694831423002	0.188238005326562	0.286202978464678	0.110929912687523	-0.21280355477163	-0.113638840312486	0.271600285907345	0.395309922129372	41	43	42	43	41	42	42	42	42	42	42	42	42	42	42	42	43
ENSP00000389383.1	ENSG00000144589.22	STK11IP	serine/threonine kinase 11 interacting protein [Source:HGNC Symbol;Acc:HGNC:19184]	0.24540441176470587	ENSP00000389383.1,ENSP00000406371.1,ENSP00000403923.1,ENSP00000469777.1	4	25	19	19	0.0	1594775314.6124268	-0.627679393683739	-0.344515159135173	0.525168358663636	0.123377324060053	-0.124338118131627	0.289456513815772	-0.000538293630524933	0.0858434799383261	0.513362863150759	0.244665343790563	-0.220111762349802	-0.423253587173791	0.694974655650591	0.825878826108156	-0.0453438379446105	-0.436860361082354	24	24	25	25	25	25	25	25	25	25	25	25	25	25	25	25	25
ENSP00000261813.4	ENSG00000113068.10	PFDN1	prefoldin subunit 1 [Source:HGNC Symbol;Acc:HGNC:8866]	0.6557377049180327	ENSP00000261813.4,ENSP00000428707.1	2	33	13	13	0.0	4529232614.904042	0.768991782364029	-0.0519028530343713	-0.36525507111299	-0.129865999614188	0.2166051814346	0.0407923665767917	0.0996479039241791	0.103388106806456	0.0448482975667996	0.155340023043272	-0.202100805663015	-0.0658334003985654	-0.0418541520994351	-0.156767518652455	0.0915892282768063	0.283082301752798	33	33	33	33	33	33	33	33	33	33	33	33	33	33	33	33	33
ENSP00000262982.2	ENSG00000124207.17	CSE1L	chromosome segregation 1 like [Source:HGNC Symbol;Acc:HGNC:2431]	0.5787847579814624	ENSP00000379495.3,ENSP00000262982.2	2	295	62	62	0.0	132823998657.74036	-0.536335949408805	0.0783281835838503	0.13776344195045	-0.115937274682175	-0.392269273622438	-0.0629560538665039	-0.239745320116658	-0.124845210867541	0.162740697831609	0.00379421546750525	0.254776968237753	-0.0473134455484558	0.781767521034417	0.974698579691933	0.227033717763164	0.258663941596428	282	293	289	290	289	292	291	291	291	291	290	291	289	292	292	292	294
ENSP00000430000.2	ENSG00000253719.4	ATXN7L3B	ataxin 7 like 3B [Source:HGNC Symbol;Acc:HGNC:37931]	0.30927835051546393	ENSP00000430000.2	1	2	2	2	0.0	11599345605.756348	0.759991789720166	0.173334004105169	-0.35826250931339	0.0136693742973044	0.165956691189022	-0.239113191163304	-0.550269471009285	-0.458405970877974	-0.00127817377736328	0.136005319102309	0.536644588661842	0.845648085733046	0.172071431231347	0.0318631368829507	-0.2491474071658	-0.256329858479647	2	2	2	2	2	2	2	2	2	2	2	2	2	2	2	2	2
ENSP00000419765.1	ENSG00000028310.18	BRD9	bromodomain containing 9 [Source:HGNC Symbol;Acc:HGNC:25818]	0.3869346733668342	ENSP00000419765.1,ENSP00000419845.1,ENSP00000429353.1,ENSP00000430170.1,ENSP00000428194.1,ENSP00000420722.1	6	20	16	16	0.0	10924835792.093466	0.294586335725961	0.104809099669252	0.206930636836225	0.272863888785494	-0.29876271783205	0.0165982810516248	-0.00128371465333288	0.0268499297551301	-0.306109728309991	-0.00203190621350036	-0.362742687936822	-0.108316602643582	-0.127656908665874	-0.254894107430958	0.000828827202582261	0.278163358371161	16	20	18	19	18	19	18	19	19	19	17	18	17	19	18	18	20
ENSP00000396301.2	ENSG00000113141.19	IK	IK cytokine [Source:HGNC Symbol;Acc:HGNC:5958]	0.4793536804308797	ENSP00000396301.2,ENSP00000422641.1,ENSP00000426764.2,ENSP00000424622.1,ENSP00000425564.1	5	60	36	36	0.0	100970594701.74272	0.554485114075296	0.0244954131013619	-0.0816104118458467	0.243829557621334	0.0289523166962176	-0.201160393688877	0.0651722558464964	0.0350587690117585	-0.0595231273372043	0.1841506354422	-0.0405790897476876	0.445593938315563	0.0109061788540545	-0.234368689070759	-0.211377507435603	-0.0788818831027021	56	60	56	57	57	57	57	57	57	57	57	57	56	57	57	57	60
ENSP00000246024.2	ENSG00000125827.9	TMX4	thioredoxin related transmembrane protein 4 [Source:HGNC Symbol;Acc:HGNC:25237]	0.23782234957020057	ENSP00000246024.2,ENSP00000435735.1	2	14	8	8	0.0	5634102605.594401	-0.147805147409739	-0.111209489712427	0.353497534951283	0.159931021928868	0.29786755830459	0.130380765566866	0.3151715417605	0.219027851732045	-0.0616690262840862	-0.112706559908443	-0.264279681933797	-0.183665837059413	1.78076698047029	1.74785525178046	-0.340384136244595	-0.159316269253215	11	14	13	14	13	14	13	14	14	14	13	14	11	14	14	14	14
ENSP00000328992.4	ENSG00000159086.15	PAXBP1	PAX3 and PAX7 binding protein 1 [Source:HGNC Symbol;Acc:HGNC:13579]	0.386041439476554	ENSP00000328992.4,ENSP00000290178.4,ENSP00000393038.1,ENSP00000458892.2,ENSP00000458262.2	5	36	28	28	0.0	6794460552.360026	-0.478019034242757	-0.425953892459092	0.13959548645084	0.177113777443168	0.0429386849624804	-0.0171684321736958	0.119835541423365	0.0437805209193805	-0.0637529837292821	-0.0594685952529153	0.454396412915703	0.436019325430349	0.215098749054794	0.278882655311982	-0.0902177198536442	0.0296903675914395	34	36	35	36	36	36	36	36	36	36	34	36	35	36	36	36	36
ENSP00000479818.1	ENSG00000140299.13	BNIP2	BCL2 interacting protein 2 [Source:HGNC Symbol;Acc:HGNC:1083]	0.1310344827586207	ENSP00000475320.1,ENSP00000267859.4,ENSP00000412767.3,ENSP00000479818.1,ENSP00000393644.1	5	6	5	5	0.0	3255932172.036947	0.304938701451398	-0.0256840781209382	0.0931031373430899	0.160623917066373	0.364772910531632	0.362552914588376	0.112319744621431	0.0565528272927214	-0.00631742036987326	-0.0186162632940219	-0.289883419532343	-0.201717473549975	-0.121344303105233	-0.0594910571878593	-0.12491658401014	-0.00488443600392952	6	6	6	6	6	6	6	6	6	6	6	6	6	6	6	6	6
ENSP00000288670.9	ENSG00000157827.20	FMNL2	formin like 2 [Source:HGNC Symbol;Acc:HGNC:18267]	0.1575091575091575	ENSP00000288670.9,ENSP00000418959.2	2	21	17	12	0.0	14574635759.208008	-0.509670500112279	0.569556950773486	-1.19500693397244	-1.07416598880198	-1.1300521725495	-1.30425433786973	-0.230020473635459	-0.057974387014017	0.252877987484947	0.0136606684040315	0.268610305659863	0.0913814249252685	0.172441462290947	0.293538221676371	0.035482114651785	0.0730078864513777	13	13	13	13	13	13	13	13	13	13	13	13	13	13	13	13	13
ENSP00000229595.5	ENSG00000111875.8	ASF1A	anti-silencing function 1A histone chaperone [Source:HGNC Symbol;Acc:HGNC:20995]	0.30392156862745096	ENSP00000229595.5	1	7	5	5	0.0	3928302843.7549644	-0.191267300100286	-0.224373174490672	0.292229037022815	0.446503918455742	-0.022817999417454	-0.00705916307787291	0.107983886757591	0.0337569708304741	0.0833558498646276	0.0490290346588358	0.0841719275391988	0.0209321531264859	-0.380234644886257	-0.252637343750614	-0.258007043086845	-0.17299721453782	7	7	7	7	7	7	7	7	7	7	7	7	7	7	7	7	7
ENSP00000266126.5	ENSG00000119718.11	EIF2B2	eukaryotic translation initiation factor 2B subunit beta [Source:HGNC Symbol;Acc:HGNC:3258]	0.45014245014245013	ENSP00000266126.5,ENSP00000452311.1,ENSP00000451681.1,ENSP00000452582.2	4	28	17	17	0.0	59824486269.200806	-0.279390677894708	-0.0207701048846962	0.0749189400331529	0.153689046865747	-0.109587774700058	-0.0557465430793762	-0.0538370486619648	-0.125644347910795	0.10984005869918	0.0138902903890079	0.236452102480667	0.160847796577488	0.150568700219681	0.165387458796133	0.26123889601097	0.409220677939387	26	28	27	28	28	28	28	28	28	28	27	28	28	28	28	28	28
ENSP00000263092.5	ENSG00000127804.13	METTL16	methyltransferase 16, N6-methyladenosine [Source:HGNC Symbol;Acc:HGNC:28484]	0.35231316725978645	ENSP00000263092.5,ENSP00000460775.1,ENSP00000460207.1,ENSP00000465733.1,ENSP00000461546.2	5	18	14	14	0.0	4187179845.076416	-0.303533558079325	0.0570857828297067	-0.244001172805235	-0.299385446856199	-0.0397193161069995	0.171323915131019	-0.156330700595225	-0.238779638130804	0.247514763070726	0.201800457015691	0.275100022934009	0.124141258504749	0.139942028250197	0.241045795502154	-0.102429376328262	-0.200694333667977	18	18	18	18	18	18	18	18	18	18	18	18	18	18	18	18	18
ENSP00000310088.7	ENSG00000159335.18	PTMS	parathymosin [Source:HGNC Symbol;Acc:HGNC:9629]	0.2647058823529412	ENSP00000310088.7,ENSP00000374113.4	2	107	6	6	0.0	242056482220.13388	1.58739680023723	0.522837046911621	-0.281167617259878	0.387543740625511	0.307967119573511	-0.0200087156696256	-0.897733507175243	-1.05994497184843	0.807248538679808	0.762937342914431	-0.00909158159690548	0.384063644845227	-0.19988889557257	-0.42032534674061	-0.630717748075016	-0.496163599123894	103	107	107	107	106	107	107	107	105	107	106	107	106	107	107	107	105
ENSP00000230449.4	ENSG00000112685.14	EXOC2	exocyst complex component 2 [Source:HGNC Symbol;Acc:HGNC:24968]	0.3787878787878788	ENSP00000230449.4,ENSP00000406400.1	2	43	29	29	0.0	5118364737.332316	-0.630111121832147	0.0171597914208119	0.056754796170833	-0.260266326859497	0.0155774098844481	0.432411840670785	0.189074998211879	0.306832013221136	-0.0521720135172856	-0.0411002180255098	0.133874310705895	-0.0202372425435495	-0.353576203543631	-0.307089647296738	0.445349054591418	0.225751469930642	41	43	42	43	42	43	42	43	42	43	42	43	42	43	41	43	43
ENSP00000296328.4	ENSG00000163960.12	UBXN7	UBX domain protein 7 [Source:HGNC Symbol;Acc:HGNC:29119]	0.6094069529652352	ENSP00000296328.4,ENSP00000397256.1,ENSP00000371311.3,ENSP00000404778.1	4	64	28	28	0.0	15407392976.414835	1.09996394370967	0.543523302254653	0.30368351038251	0.560218154878369	0.158196584313964	-0.0598959878586243	-0.311110694819764	-0.277518290893006	-0.295049991221932	-0.361245750371771	0.134773500305827	0.34941903014912	-0.198089001553249	-0.245589302999452	-0.280548346940877	-0.156549358036568	58	64	59	60	59	61	59	62	59	62	58	62	59	62	59	60	64
ENSP00000286428.5	ENSG00000155959.12	VBP1	VHL binding protein 1 [Source:HGNC Symbol;Acc:HGNC:12662]	0.7106598984771574	ENSP00000438694.1,ENSP00000286428.5,ENSP00000486053.1	3	79	21	21	0.0	40784782252.288414	0.561982581329783	-0.235953864479522	-0.226132184724071	0.0797631802812351	0.163686430689852	-0.098454526981028	0.120828775701607	0.0693103501781813	0.0894439686678297	0.169155491542822	-0.166757705284979	0.0549207606502957	-0.0860033155301343	-0.224402398159082	-0.038970503061643	0.219254910829252	77	79	77	79	77	79	78	79	78	79	78	79	77	79	79	79	79
ENSP00000406229.2	ENSG00000083857.15	FAT1	FAT atypical cadherin 1 [Source:HGNC Symbol;Acc:HGNC:3595]	0.13012205754141237	ENSP00000406229.2,ENSP00000423736.1,ENSP00000424157.1,ENSP00000423801.1	4	51	44	44	0.0	8804943559.329102	-0.351353984598497	-0.014148821818913	-0.163094899043625	-0.385518988103295	-0.2443537511846	0.23794487979514	-0.104672244104414	0.106237161994926	1.17813760729625	1.1909871202912	-0.537027196775002	-0.731645306824618	0.461105022120766	0.633535552745697	0.164820708066459	0.165290083287711	49	51	49	49	49	49	49	49	49	49	49	50	49	49	49	49	51
ENSP00000364403.3	ENSG00000127481.15	UBR4	ubiquitin protein ligase E3 component n-recognin 4 [Source:HGNC Symbol;Acc:HGNC:30313]	0.2620104186764422	ENSP00000364403.3,ENSP00000364372.1,ENSP00000395313.1,ENSP00000404897.1,ENSP00000364366.3,ENSP00000364373.3	6	173	110	110	0.0	41478611381.45642	-0.987572854064997	0.175614302859537	0.226467376600394	-0.579265545815776	-0.677479210963453	0.0901882759394432	-0.157050116073866	0.173171865147451	-0.416406892457521	-0.277558018352995	-0.148875096892358	-0.164047091522578	0.12538309319244	0.293749835239804	0.316558747615845	0.055202219427545	164	173	169	172	170	172	171	172	170	172	166	172	165	172	171	170	173
ENSP00000410007.1	ENSG00000177051.6	FBXO46	F-box protein 46 [Source:HGNC Symbol;Acc:HGNC:25069]	0.11774461028192372	ENSP00000410007.1,ENSP00000468336.1	2	7	5	5	0.0	7766235800.41158	-0.07717020353574	-0.00132661993614303	0.00254924736481055	0.0574053876141463	-0.0751780817453693	-0.168907026174159	0.175964556813849	0.159429006716842	0.338690521815053	0.41267486786606	0.156667611757621	0.0151154011568373	-0.143378216450404	-0.0480473033283992	-0.411738512885918	-0.247006747463153	7	7	7	7	7	7	7	7	7	7	7	7	7	7	7	7	7
ENSP00000361967.1	ENSG00000124659.7	TBCC	tubulin folding cofactor C [Source:HGNC Symbol;Acc:HGNC:11580]	0.5606936416184971	ENSP00000361967.1	1	26	18	18	0.0	22496801223.75708	-0.128678928978804	-0.179553299932212	-0.0360339205751119	0.127831517366328	-0.0359897922362156	-0.173865345783217	-0.0164489016871396	0.0555768111102708	0.0304102958518797	0.00117602968884345	0.305008803558342	0.149789891774439	0.131452321673414	0.0968522058193546	0.248997667408531	0.511293131978458	25	26	25	26	26	26	26	26	26	26	25	26	26	26	26	26	26
ENSP00000262319.6	ENSG00000100726.15	TELO2	telomere maintenance 2 [Source:HGNC Symbol;Acc:HGNC:29099]	0.33930704898446834	ENSP00000262319.6,ENSP00000457461.1,ENSP00000456383.1	3	32	24	24	0.0	5640024317.012592	-0.589259436442703	0.0245807997197316	0.320337366447297	0.158750807584035	-0.545692309656809	-0.329827858836213	-0.396304921139084	-0.325907313402796	0.385291767009198	0.278542881192153	0.283423292763745	0.00263947268828169	0.184518620283298	0.26119312194769	-0.232648510002413	-0.156786145025426	32	32	32	32	32	32	32	32	32	32	32	32	32	32	32	32	32
ENSP00000362361.4	ENSG00000136807.14	CDK9	cyclin dependent kinase 9 [Source:HGNC Symbol;Acc:HGNC:1780]	0.27956989247311825	ENSP00000362361.4,ENSP00000395872.1,ENSP00000494207.1	3	18	12	11	0.0	9227205056.959717	0.426764166307048	-0.0593447686165076	0.0594335907439598	0.349569178717109	0.254438100703486	0.103792153747023	-0.29296756234867	-0.466366981219483	-0.299600346921469	-0.072388603645309	-0.0939253716530288	0.135034618568794	-0.0068061957304435	0.0044888797045104	-0.347208504144881	-0.18033134991374	13	13	13	13	13	13	13	13	13	13	13	13	13	13	13	13	13
ENSP00000488010.2	ENSG00000112297.18	CRYBG1	crystallin beta-gamma domain containing 1 [Source:HGNC Symbol;Acc:HGNC:356]	0.34537775692163303	ENSP00000488010.2,ENSP00000499126.1,ENSP00000391419.1	3	71	58	58	0.0	6709999106.9991865	-0.184777033255482	0.721742686313097	0.35037314501884	-0.0641010314646397	-0.342574223802603	-0.121073756278969	1.01538976719764	1.40713730905338	-0.616194091994394	-0.514361070744807	-0.389027714485028	-0.345132390498399	0.241492965522997	0.31736241825811	0.063637626784514	-0.223004099699151	66	71	69	70	69	70	66	70	70	70	69	70	68	70	69	70	71
ENSP00000271636.7	ENSG00000143375.15	CGN	cingulin [Source:HGNC Symbol;Acc:HGNC:17429]	0.5220282626766417	ENSP00000271636.7,ENSP00000410836.1,ENSP00000425532.1,ENSP00000422299.1,ENSP00000390686.1	5	102	72	70	0.0	18642139806.515167	0.789167707560171	0.121318684001221	-0.389606207780573	-0.321579479955453	1.84483018923595	1.63314524912227	0.199105067838639	0.220870193446334	-0.526346116048495	-0.409448330269719	1.03180064495048	1.80736098842509	-0.53353908517067	-0.470222412923231	-0.561201269726528	-0.397212751629969	82	99	99	99	84	99	99	99	99	99	93	99	98	96	99	98	98
ENSP00000273920.3	ENSG00000145293.17	ENOPH1	enolase-phosphatase 1 [Source:HGNC Symbol;Acc:HGNC:24599]	0.5938697318007663	ENSP00000273920.3,ENSP00000422005.1,ENSP00000427209.1	3	45	10	10	0.0	23445648455.143124	0.0438122975823312	-0.0128030563212809	-0.00817750473758228	0.166464182059464	0.188641915023065	0.0803090421040906	-0.0502129109973257	-0.104243682682631	0.0979974870477616	0.0880285105756942	-0.0869230977129121	-0.0774485269868475	-0.04893909434956	0.0346044207118297	0.256065609229653	0.273559902534482	38	45	40	44	42	44	42	44	42	44	42	44	40	44	42	42	45
ENSP00000262971.1	ENSG00000105229.7	PIAS4	protein inhibitor of activated STAT 4 [Source:HGNC Symbol;Acc:HGNC:17002]	0.17058823529411765	ENSP00000262971.1	1	9	7	7	0.0	1040960332.476359	-0.607565640855984	-0.238897120155676	0.708859594727644	0.667621351775406	-0.0830069871371895	0.0321103871930752	-0.101904812709126	-0.000345852245835943	-0.0245357618368853	-0.138283162136784	0.153303548708317	-0.072610943831954	0.498067038468297	0.434002312849671	-0.177536460554364	-0.143897665528029	8	9	9	9	9	9	9	9	9	9	9	9	8	9	9	9	9
ENSP00000308022.6	ENSG00000173011.12	TADA2B	transcriptional adaptor 2B [Source:HGNC Symbol;Acc:HGNC:30781]	0.25	ENSP00000308022.6,ENSP00000423947.1,ENSP00000423181.1,ENSP00000422398.1,ENSP00000425731.1	5	11	10	10	0.0	1705599015.7709553	0.286735985014356	-0.154377701382358	-0.165851063010673	0.053128384758848	0.364985864821315	0.0722022368746202	-0.0398216200487838	-0.267305712100896	-0.160650196189444	-0.0268433412843203	0.200867470586223	0.647056599470412	0.0793665918942343	0.0314693832920447	-0.302859354108708	-0.101470128294701	11	11	11	11	11	11	11	11	11	11	11	11	11	11	11	11	11
ENSP00000245907.4	ENSG00000125730.17	C3	complement C3 [Source:HGNC Symbol;Acc:HGNC:1318]	0.3692122669873722	ENSP00000245907.4,ENSP00000469482.1,ENSP00000472044.1,ENSP00000471384.1,ENSP00000469744.1	5	68	54	53	0.0	43719039118.52218	0.459201443703886	1.15580609607095	-0.172234075874921	-0.181283783559465	-0.264493112597666	-0.314167047686448	0.214576841290057	0.00916473980102239	-0.135036027614905	-0.110852218582655	-0.159314675756896	-0.159526328045068	2.11634835689929	2.25766933950746	1.06244105785308	-0.0654785311467583	52	66	65	65	64	64	64	65	65	65	62	64	52	65	65	65	66
ENSP00000371388.4	ENSG00000271303.2	SRXN1	sulfiredoxin 1 [Source:HGNC Symbol;Acc:HGNC:16132]	0.6642335766423357	ENSP00000371388.4	1	10	8	8	0.0	5798571972.405762	0.391896443349323	-0.116748252813005	-0.486341704256753	-0.120179578247894	0.505082332092053	0.324031058364388	0.442284065255732	0.375954624793111	-0.302901793365317	-0.0903407969264212	-0.216508561345027	-0.112030831659483	-0.226370045754665	-0.371333597721081	0.232018248838112	0.83903787129117	10	10	10	10	10	10	10	10	10	10	10	10	10	10	10	10	10
ENSP00000257974.3	ENSG00000161850.3	KRT82	keratin 82 [Source:HGNC Symbol;Acc:HGNC:6459]	0.10916179337231968	ENSP00000257974.3	1	19	8	2	0.0	36321904244.46118	-0.0387052532676577	-0.155602482389287	0.0846180766155209	0.0618329953786727	-0.00713026130468064	-0.346006638228026	0.375592983411073	0.829574873792582	-0.0369827455344041	3.49766477997326	-0.0541127352340531	0.5955715459326	-0.37951395835223	-0.195319537029571	0.347363975643839	-0.334779274784466	4	6	6	6	6	6	6	6	6	6	6	4	6	6	6	6	6
ENSP00000304292.3	ENSG00000105186.16	ANKRD27	ankyrin repeat domain 27 [Source:HGNC Symbol;Acc:HGNC:25310]	0.2980952380952381	ENSP00000304292.3,ENSP00000466138.1,ENSP00000467447.1,ENSP00000464751.2	4	38	23	23	0.0	4101404228.347168	-0.398691892486643	0.0304703460711115	-0.121861726850702	-0.319964203502304	-0.360942916504861	-0.00934076183456334	-0.0443239741268417	0.0279860342736473	-0.0461754235446676	-0.102404932951189	2.07744371623617	1.8841869572586	0.013729047557832	0.098194294325932	0.0204794937573185	-0.059353699740611	35	38	37	38	37	38	37	38	37	38	35	38	37	38	38	38	38
ENSP00000349016.4	ENSG00000142655.13	PEX14	peroxisomal biogenesis factor 14 [Source:HGNC Symbol;Acc:HGNC:8856]	0.4376657824933687	ENSP00000349016.4,ENSP00000465473.1	2	26	12	12	0.0	8224735981.565918	1.315782752705	0.157643865248759	-0.248380528780608	0.287632635127519	0.0580412019485608	-0.14006231935948	0.0533972597219528	0.0426794783758373	0.360965589783511	0.556199421276452	-0.55626062815657	-0.292738047939285	-0.131274870205078	-0.319662646145479	0.119725648304874	0.407732535705814	22	26	23	24	22	24	23	24	24	24	24	24	24	24	24	24	26
ENSP00000465500.1	ENSG00000141655.17	TNFRSF11A	TNF receptor superfamily member 11a [Source:HGNC Symbol;Acc:HGNC:11908]	0.025974025974025976	ENSP00000465500.1	1	1	1	1	0.0003905487209529389	30821669.495117188	0.267082313890207	-0.178012027676751	-0.115065673052871	-0.0393199270597346	-0.314325556369774	-0.0115906632320417	0.263922910934493	0.173849976167519	0.0796084361732756	-0.0223697072858302	-0.357174532840775	-0.412361177191743	-0.0129429793975957	0.157001458264288	-0.216738423381477	-0.0795771247297994	1	1	1	1	1	1	1	1	1	1	1	1	1	1	1	1	1
ENSP00000257189.4	ENSG00000134757.5	DSG3	desmoglein 3 [Source:HGNC Symbol;Acc:HGNC:3050]	0.2652652652652653	ENSP00000257189.4	1	25	21	21	0.0	19546001114.228336	1.13178009717368	0.918914689258149	-0.189549036984977	-0.0409722434012654	-0.0906991917728353	-0.207674889268148	0.000363148611267405	-0.151508448488999	-0.223470164677474	-0.303733053122056	2.61156643685113	2.39452475552943	-0.024803189069142	0.124475912626018	-0.241446313313432	-0.117129705517013	17	25	25	25	25	25	25	25	24	25	17	25	24	25	25	25	25
ENSP00000406598.1	ENSG00000056050.7	HPF1	histone PARylation factor 1 [Source:HGNC Symbol;Acc:HGNC:26051]	0.42485549132947975	ENSP00000406598.1	1	21	13	13	0.0	7485492308.4418545	-0.0770225121097141	-0.288194533873599	0.184947806067904	0.34771534117518	-0.801700483039868	-0.926577318364767	0.137769776802436	0.0657286936792403	-0.0529460860192259	-0.0624675472645952	-0.0410521305617362	-0.046491200621487	0.239457055176627	0.211281492527494	-0.175692961446831	0.00975884219083145	21	21	21	21	21	21	21	21	21	21	21	21	21	21	21	21	21
ENSP00000371393.4	ENSG00000169299.14	PGM2	phosphoglucomutase 2 [Source:HGNC Symbol;Acc:HGNC:8906]	0.49836601307189543	ENSP00000371393.4,ENSP00000426738.1,ENSP00000423269.1,ENSP00000485904.1,ENSP00000422785.1,ENSP00000425733.1	6	71	32	32	0.0	45250899021.2385	-0.767482082715943	-0.153700709714965	-0.300614431596722	-0.498931607008231	-0.387151095687168	-0.173447671409356	0.260856643798274	0.390676802639778	-0.238257621875528	-0.288897516928439	0.890164686417666	0.789087467958526	-0.00452641658755937	0.104621637631007	0.374010158955957	0.542338039428553	67	70	68	70	69	70	69	69	70	70	68	70	70	70	70	70	71
ENSP00000254521.3	ENSG00000132196.16	HSD17B7	hydroxysteroid 17-beta dehydrogenase 7 [Source:HGNC Symbol;Acc:HGNC:5215]	0.21994134897360704	ENSP00000254521.3,ENSP00000476930.1	2	11	8	8	0.0	1529867824.3628032	-0.501185638668964	0.239263954396116	0.227927793912518	-0.0712771540887633	-0.202392003568515	-0.0534964109248079	-0.0234438273874158	0.13615422435813	-0.0520974341466562	-0.400002616438328	0.462016996778544	0.216514919883734	0.286489757331311	0.348491382082795	-0.170773188526745	-0.531481069624104	11	11	11	11	11	11	11	11	11	11	11	11	11	11	11	11	11
ENSP00000243346.5	ENSG00000123609.11	NMI	N-myc and STAT interactor [Source:HGNC Symbol;Acc:HGNC:7854]	0.7719869706840391	ENSP00000243346.5,ENSP00000387373.1	2	36	27	27	0.0	16923621622.292318	0.804607113103884	0.920862476277413	-0.811066156095951	-0.719596818301381	-0.689900291376091	-0.880943097390029	0.291095829890571	0.224765529315883	0.415778235792773	0.476391790972218	-0.18440219291255	-0.240419329989466	-0.61415584507738	-0.668213114499146	0.117586919689794	0.433030269071444	35	36	35	36	35	36	35	36	35	36	35	36	35	36	35	36	36
ENSP00000215574.2	ENSG00000099804.9	CDC34	cell division cycle 34, ubiqiutin conjugating enzyme [Source:HGNC Symbol;Acc:HGNC:1734]	0.288135593220339	ENSP00000215574.2,ENSP00000475282.3,ENSP00000476107.2,ENSP00000475610.1	4	10	5	5	0.0	4767523111.781006	0.0960974604952423	-0.482874191592898	-0.37477453943966	0.0293685118031277	0.0575006712994965	-0.10759128413522	0.130669862708929	0.0993804883223763	0.319618993653686	0.517210293635793	-0.175174348839777	0.148672939912588	-0.0817677562263226	-0.245803650642449	0.0771236630366374	0.414098397406671	9	10	9	10	10	10	10	10	10	10	10	10	10	10	10	10	10
ENSP00000294360.4	ENSG00000162384.14	CZIB	CXXC motif containing zinc binding protein [Source:HGNC Symbol;Acc:HGNC:26059]	0.7	ENSP00000294360.4	1	22	9	9	0.0	33268794488.93457	0.495203083635808	-0.0137469212856152	-0.261174152754069	-0.120408512191544	0.326921539010113	0.115219630775213	0.157781228055438	0.0297930072751171	-0.126852700213114	-0.0526875113075578	-0.436221894102033	-0.248305303108522	-0.0563830555264984	-0.149035900413978	0.100790801930582	0.348861633584695	20	22	21	21	21	21	21	21	21	21	21	21	20	21	21	21	22
ENSP00000244230.2	ENSG00000124383.9	MPHOSPH10	M-phase phosphoprotein 10 [Source:HGNC Symbol;Acc:HGNC:7213]	0.32158590308370044	ENSP00000244230.2,ENSP00000475545.1	2	50	27	27	0.0	19816062432.859333	0.329702110727721	0.0243291159508141	-0.23371057025789	-0.055470364952372	0.0785374533165792	-0.0644950202405283	0.279133394882951	0.354709212313065	-0.543563657835226	-0.0325322771986931	0.468281005124446	1.08073457559112	-0.18532587536816	-0.505181645953954	-0.266715136390641	0.115547176296885	48	50	48	49	48	49	49	49	49	50	48	49	48	50	49	50	50
ENSP00000356579.3	ENSG00000135837.16	CEP350	centrosomal protein 350 [Source:HGNC Symbol;Acc:HGNC:24238]	0.06352261790182868	ENSP00000356579.3,ENSP00000412460.1,ENSP00000435808.1,ENSP00000350016.2,ENSP00000401608.1	5	16	15	15	0.0	4088963097.9331055	-0.38144378138286	0.0339097270097595	0.168701458914182	0.00486110031022413	-0.0707647257681203	0.105401241457448	0.129800843525861	0.272512057609574	-0.181138349000976	0.154877236495484	0.446857022260375	0.634346490900226	-0.644137614371113	-0.634739419263225	0.161082435092063	0.224468255477197	14	16	14	16	15	16	16	16	16	16	15	16	15	16	15	16	16
ENSP00000311747.5	ENSG00000239306.5	RBM14	RNA binding motif protein 14 [Source:HGNC Symbol;Acc:HGNC:14219]	0.4260089686098655	ENSP00000377548.3,ENSP00000386518.1,ENSP00000311747.5,ENSP00000414650.1,ENSP00000386995.4,ENSP00000395880.1,ENSP00000421279.1	7	74	27	23	0.0	31152466447.479706	-0.382734822545402	-0.0321082386820093	0.137759679330338	0.165820797482185	-0.0440305016122875	0.162381796529644	-0.0623862607715058	0.0267221333927203	-0.063208294534487	-0.0905200351864375	0.378252675675643	0.211012690224267	0.252506041875146	0.367422369460526	-0.116434345259886	-0.185303755495929	57	60	57	59	57	58	57	58	58	58	57	58	57	58	58	59	60
ENSP00000299240.5	ENSG00000052841.15	TTC17	tetratricopeptide repeat domain 17 [Source:HGNC Symbol;Acc:HGNC:25596]	0.252092050209205	ENSP00000299240.5,ENSP00000473320.1	2	24	20	3	0.0	288291714.2248535	-0.193785954449009	-0.142584337680066	0.15210576957436	0.0353667165696923	0.368086993288285	0.39054902723127	0.150195466061533	0.169280784099154	-0.25679371887318	-0.318634290981103	-0.00754779607360234	-0.128228683550924	0.325490104300209	0.270958054899356	0.0602676470425934	-0.0880313068084257	3	3	3	3	3	3	3	3	3	3	3	3	3	3	3	3	3
ENSP00000416293.2	ENSG00000117394.24	SLC2A1	solute carrier family 2 member 1 [Source:HGNC Symbol;Acc:HGNC:11005]	0.09959349593495935	ENSP00000416293.2,ENSP00000501811.1	2	14	7	7	0.0	13093151004.291992	-0.386828094407191	0.0877480947302596	-0.379972170426618	-0.463358542168136	-0.535641000262193	-0.406646637536348	0.734600340050152	1.09053662026827	-0.132353672285012	-0.0955709491564294	-0.113018253299048	-0.124061532183678	0.164989582074962	0.159347646269774	1.6059855744278	1.51162830507266	14	14	14	14	14	14	14	14	14	14	14	14	14	14	14	14	14
ENSP00000290541.6	ENSG00000159377.11	PSMB4	proteasome 20S subunit beta 4 [Source:HGNC Symbol;Acc:HGNC:9541]	0.5378787878787878	ENSP00000290541.6	1	41	13	13	0.0	22758722242.01709	0.0827764035774479	0.0685068552718944	-0.241106097086825	-0.0722362549900941	0.0635855948743695	0.116087424397627	0.0700178657985084	0.0164045250610023	0.120030777687489	0.103698083780604	-0.0902870276969985	-0.122728426291117	-0.122372097383662	-0.144171121561891	0.219527764714177	0.362871763904336	40	41	40	40	40	40	40	40	40	40	40	40	40	40	40	40	41
ENSP00000322180.4	ENSG00000136982.6	DSCC1	DNA replication and sister chromatid cohesion 1 [Source:HGNC Symbol;Acc:HGNC:24453]	0.3384223918575064	ENSP00000322180.4	1	14	12	12	0.0	2796678260.978353	0.294418087104157	0.3080929349943	-0.0298579145417017	-0.101477396404055	-0.537242980931991	-0.736295862169751	-0.28064783458354	-0.397077167714592	0.088024770620093	0.0628880118392123	0.462522110767798	0.321342171594045	0.239783406817343	0.243091531673796	-0.222157339632043	-0.107859005498701	14	14	14	14	14	14	14	14	14	14	14	14	14	14	14	14	14
ENSP00000252804.4	ENSG00000130508.11	PXDN	peroxidasin [Source:HGNC Symbol;Acc:HGNC:14966]	0.22041920216362407	ENSP00000252804.4,ENSP00000402738.1,ENSP00000408701.1,ENSP00000398363.1	4	27	22	22	0.0	1957270401.934082	-0.19997922600041	0.160160253003807	-0.558938963000005	-0.781661728363238	0.224038184861827	0.405895274393636	-0.232866645920879	-0.245811746945208	0.675971898415489	0.588164292922261	0.36522495959222	0.223820231863504	-0.545516816437553	-0.369877472604246	-0.0541815671651236	-0.0174094717405824	25	27	25	26	25	25	25	26	25	26	25	26	25	26	25	25	27
ENSP00000253814.3	ENSG00000131507.11	NDFIP1	Nedd4 family interacting protein 1 [Source:HGNC Symbol;Acc:HGNC:17592]	0.2986425339366516	ENSP00000253814.3	1	8	7	7	0.0	2923833398.952474	-0.15437038107011	-0.187980334203309	-0.311786207822886	-0.143245574056758	-0.322147707992601	-0.44686676985695	-0.298935434079058	-0.421057436646429	2.40691439496404	2.21199817036446	0.0137603506637927	0.056480329768549	0.412654893038877	0.446734317436649	0.0484151688413643	0.02915538030972	6	8	7	8	7	8	7	8	7	8	7	8	8	8	8	8	8
ENSP00000312304.4	ENSG00000137364.5	TPMT	thiopurine S-methyltransferase [Source:HGNC Symbol;Acc:HGNC:12014]	0.4775510204081633	ENSP00000312304.4	1	24	12	12	0.0	7349096570.7804365	0.323328650968197	0.354937367685918	0.252722785718206	0.419026180891505	0.159919708255609	0.110226030392639	0.658572498026373	0.608276053535317	-0.189432883170076	-0.218758371401276	-0.513969128517417	-0.580444543853919	-0.379785669399298	-0.365064236820107	-0.063412605211937	-0.266964201027345	22	24	23	24	23	24	23	24	23	24	23	24	22	24	23	23	24
ENSP00000308452.8	ENSG00000128422.18	KRT17	keratin 17 [Source:HGNC Symbol;Acc:HGNC:6427]	0.7592592592592593	ENSP00000308452.8,ENSP00000468672.1,ENSP00000467418.1,ENSP00000497161.1	4	501	74	46	0.0	137002303071.78142	1.54759962131258	1.10554545718339	-0.338352599408337	-0.289380773512305	-0.316291939463355	-0.476687706790223	2.26134054277406	2.06175580959486	-0.377945302269845	-0.275671094830357	0.884392106759044	1.25694868955757	-0.305335051213329	-0.281755214703839	-0.123947973249706	-0.241170928946175	156	194	191	192	192	189	161	194	192	187	186	193	191	191	191	191	192
ENSP00000225964.6	ENSG00000108821.14	COL1A1	collagen type I alpha 1 chain [Source:HGNC Symbol;Acc:HGNC:2197]	0.1325136612021858	ENSP00000225964.6	1	16	15	14	0.0	2032589247.4587402	0.141552911402921	-0.219397963125338	-0.0955531161471299	0.186896529518198	-0.367811236710783	-0.336919819377034	-0.359870660858601	-0.841808495953881	3.55558923692116	3.74656686872278	-0.0998559562176204	0.0573636039129655	-0.133823203592927	-0.0739891491693614	-0.066682996638856	-0.104299968013312	8	14	12	14	14	14	14	14	9	14	14	13	14	14	14	14	14
ENSP00000360290.4	ENSG00000162409.12	PRKAA2	protein kinase AMP-activated catalytic subunit alpha 2 [Source:HGNC Symbol;Acc:HGNC:9377]	0.17753623188405798	ENSP00000360290.4	1	13	12	5	0.0	1423181126.6767578	-1.18029896801937	-0.614008421505388	0.582352184792613	0.272776220720106	1.34721224232992	1.33330736757121	0.103648279811274	-0.126416354199572	-0.827857287377274	-0.71242971215418	0.569881584063385	0.397419667638097	-0.286444438427947	-0.26557998578542	-0.10353030310425	-0.115171108725794	4	5	4	5	5	5	5	5	5	5	4	5	5	5	5	5	5
ENSP00000353575.2	ENSG00000070785.17	EIF2B3	eukaryotic translation initiation factor 2B subunit gamma [Source:HGNC Symbol;Acc:HGNC:3259]	0.5464601769911505	ENSP00000353575.2,ENSP00000483996.1,ENSP00000396985.1,ENSP00000361257.3,ENSP00000485842.1	5	47	28	28	0.0	9257716425.894531	-0.269339845386337	-0.0172404464713933	0.0150742491868998	-0.0203765021048223	-0.28195272271867	-0.13135732425126	0.0909910663571445	0.0411842514613276	0.0436309636437251	-0.0149173662104038	0.245222177616123	0.127009980171785	0.23342804519496	0.2755270778291	0.288659242461335	0.323423928699296	46	47	46	47	46	47	46	47	46	47	46	47	46	47	46	47	47
ENSP00000358853.4	ENSG00000198478.8	SH3BGRL2	SH3 domain binding glutamate rich protein like 2 [Source:HGNC Symbol;Acc:HGNC:15567]	0.6448598130841121	ENSP00000358853.4	1	11	6	6	0.0	37636019752.40519	0.191086643272914	-0.0182646760369405	-1.18966400643639	-1.14071000598913	1.04457160387659	0.846989457513435	0.960284572239743	0.763349211928194	-0.57694635768854	-0.570281639553291	0.722685132144114	0.551405572098068	-0.948413304259474	-1.13702277105214	0.785524172383345	-1.0452242829106	10	11	10	10	10	10	10	11	10	11	10	10	10	11	10	10	11
ENSP00000340823.6	ENSG00000188342.12	GTF2F2	general transcription factor IIF subunit 2 [Source:HGNC Symbol;Acc:HGNC:4653]	0.7188755020080321	ENSP00000340823.6	1	38	21	21	0.0	20687570734.819256	0.870769263612413	0.111389904828792	-0.0557031370282859	0.235021760101654	-0.00720248469872553	-0.128732915431719	-0.0612972125403406	-0.0531361942015263	0.167504231309718	0.260542569864264	0.0361959139286814	0.247695365282739	-0.31101752112466	-0.413716464385466	0.0702572772098371	0.334736545055276	38	38	38	38	38	38	38	38	38	38	38	38	38	38	38	38	38
ENSP00000358563.5	ENSG00000130826.18	DKC1	dyskerin pseudouridine synthase 1 [Source:HGNC Symbol;Acc:HGNC:2890]	0.48249027237354086	ENSP00000478387.1,ENSP00000358563.5,ENSP00000400542.1,ENSP00000407325.1,ENSP00000395693.1,ENSP00000389304.1,ENSP00000407253.2	7	54	30	30	0.0	27177621576.355633	-0.627839798741359	-0.227464471586099	0.35415853320814	-0.0140607787837901	-0.0973428690111775	0.20951963827412	-0.269816852552097	-0.0754690959397291	-0.141514294343413	-0.00728170453631538	-0.0396075532072189	0.00105820707013571	0.405998672625981	0.431656025106118	0.0620182632258164	-0.0748247852547079	53	54	53	53	53	53	53	53	53	53	53	53	53	53	53	53	54
ENSP00000490720.2	ENSG00000143850.16	PLEKHA6	pleckstrin homology domain containing A6 [Source:HGNC Symbol;Acc:HGNC:17053]	0.2463768115942029	ENSP00000490720.2	1	4	3	3	0.0	8763260428.573446	-0.0979527208296442	0.246899122604197	0.200243230833128	0.0229802162086923	-0.00385258574902858	0.0239593889377634	0.22659994215824	0.0521084199718249	-0.238647152831487	-0.213745187289434	0.297197687625493	0.171015786946048	-0.232174991997499	-0.141202623463197	0.626781223702144	1.00680982983455	4	4	4	4	4	4	4	4	4	4	4	4	4	4	4	4	4
ENSP00000253023.2	ENSG00000130725.8	UBE2M	ubiquitin conjugating enzyme E2 M [Source:HGNC Symbol;Acc:HGNC:12491]	0.47540983606557374	ENSP00000253023.2,ENSP00000469855.1,ENSP00000468940.1	3	46	10	10	0.0	35773735616.669655	1.12757952576666	0.3351500932061	-0.165115659307586	0.0664193352195124	0.161973370107421	0.0112453215102679	0.138227390018997	0.065558122105938	0.35190009414534	0.517988888128483	-0.567304005198473	-0.317238512349554	-0.205399002068702	-0.291705492658632	0.127164216175599	0.273459548592463	46	46	46	46	46	46	46	46	46	46	46	46	46	46	46	46	46
ENSP00000258105.7	ENSG00000204822.7	MRPL53	mitochondrial ribosomal protein L53 [Source:HGNC Symbol;Acc:HGNC:16684]	0.5803571428571429	ENSP00000258105.7,ENSP00000386920.1	2	17	6	6	0.0	4548027781.669342	0.676303683723361	-0.019041195672254	-0.241473255035568	0.22546682664712	-0.101653960940274	-0.299113712890122	-0.0803416065082772	-0.0736817479038905	-0.330064437492833	-0.29366531840449	0.0959014056631231	0.446665586012026	0.412726350287739	0.338303927509324	0.276905611101188	0.223503606791085	16	17	17	17	17	17	17	17	17	17	17	16	17	17	17	17	17
ENSP00000377958.3	ENSG00000115484.15	CCT4	chaperonin containing TCP1 subunit 4 [Source:HGNC Symbol;Acc:HGNC:1617]	0.6920222634508348	ENSP00000377958.3,ENSP00000443061.1	2	200	48	48	0.0	160288634057.5934	-0.416037303230599	0.0251813479759129	0.101808397617227	0.0719060962257618	-0.294065972153364	-0.207036508790408	-0.0538658231555313	0.00246852345602733	0.153584647294682	0.0269159893373097	0.414816386411616	0.216097409596836	0.0602997257484637	0.122839559496839	0.122169493411121	0.0477544220256112	189	199	192	193	192	194	192	194	191	195	190	193	191	194	193	193	199
ENSP00000215570.2	ENSG00000099800.8	TIMM13	translocase of inner mitochondrial membrane 13 [Source:HGNC Symbol;Acc:HGNC:11816]	0.4842105263157895	ENSP00000215570.2,ENSP00000464881.1	2	26	6	6	0.0	23562755664.43089	0.466663200015057	-0.443059040325948	-0.19495757076407	0.242895191624825	-0.456615528707495	-0.614946769111579	-0.245335356847871	-0.1738785799916	0.133058019111981	0.177000005109622	0.202973679115443	0.521761446887865	-0.035876518638303	-0.193902221446648	-0.0206254879161598	0.241297421185215	26	26	26	26	26	26	26	26	26	26	26	26	26	26	26	26	26
ENSP00000490747.1	ENSG00000285025.1	NA	mitochondrial elongation factor 1 [Source:NCBI gene (formerly Entrezgene);Acc:54471]	0.5	ENSP00000490747.1	1	8	4	4	0.0	2081827810.3404949	0.410986809558342	-0.301538940761007	-0.377722054253952	0.0313658795564393	-0.159366230115268	-0.376055474119618	0.30933528005689	0.405003688493723	-0.0259211789700657	0.176244542290667	-0.285242490350034	-0.0175433532556015	-0.0506581994090558	-0.174167513839092	-0.270260379294617	0.0521593041441326	8	8	8	8	8	8	8	8	8	8	8	8	8	8	8	8	8
ENSP00000219022.2	ENSG00000102837.7	OLFM4	olfactomedin 4 [Source:HGNC Symbol;Acc:HGNC:17190]	0.060784313725490195	ENSP00000219022.2	1	3	3	3	0.0	202217936.3265381	0.130041924888992	-0.229032527573396	-0.0648943794750165	-0.0928283166842636	1.78310322531694	2.17112027290492	0.245901658710658	0.248266126939058	-0.48755477899617	-0.370534679738559	0.372718452175487	0.277637339469509	0.0358234333473577	0.109385153739204	-0.376718397942959	-0.253742033256676	3	3	3	3	3	3	3	3	3	3	3	3	3	3	3	3	3
ENSP00000315152.4	ENSG00000172878.14	METAP1D	methionyl aminopeptidase type 1D, mitochondrial [Source:HGNC Symbol;Acc:HGNC:32583]	0.19701492537313434	ENSP00000315152.4	1	5	5	5	0.0	925772359.8733011	0.28812139521272	0.0313164442891045	0.241425545417706	0.33406959903831	-0.0234644630909391	-0.314486686885814	0.0368912499084111	-0.0280176002361969	-0.127637373457663	-0.236647375056852	-0.164497488608266	-0.181348767417893	0.0817262588069569	0.0613971503071866	0.0334047674146269	0.215286070912323	5	5	5	5	5	5	5	5	5	5	5	5	5	5	5	5	5
ENSP00000492634.1	ENSG00000259330.3	INAFM2	InaF motif containing 2 [Source:HGNC Symbol;Acc:HGNC:35165]	0.29411764705882354	ENSP00000492634.1	1	2	2	2	0.0	110247047.37207031	1.08436371854592	0.616173735321534	-0.100336499266038	-0.0615222198463874	0.446033032727323	0.109908793632819	-0.459571180914695	-0.463150974816456	-0.727884576360816	-0.885586832782309	0.213309189702231	0.414171040609818	0.11378300861202	-0.111866143043176	-0.254160351609003	-0.231840948146584	2	2	2	2	2	2	2	2	2	2	2	2	2	2	2	2	2
ENSP00000362649.3	ENSG00000116478.12	HDAC1	histone deacetylase 1 [Source:HGNC Symbol;Acc:HGNC:4852]	0.46887966804979253	ENSP00000362649.3,ENSP00000407859.1	2	59	29	21	0.0	25262804787.940308	-0.648334763431617	-0.0818054000319597	0.271622308651332	0.146731795378154	0.320060614828134	0.617631509844344	-0.149332220354093	-0.131212871540981	-0.334940141935533	-0.276923724037947	0.0472102800418295	-0.0463127200590332	0.435570289164816	0.531207510842766	-0.121478672328191	-0.105495560745688	39	39	39	39	39	39	39	39	39	39	39	39	39	39	39	39	39
ENSP00000312599.5	ENSG00000175606.11	TMEM70	transmembrane protein 70 [Source:HGNC Symbol;Acc:HGNC:26050]	0.2923076923076923	ENSP00000312599.5,ENSP00000407695.2	2	13	9	8	0.0	8158166675.487366	-0.481146685703703	0.0281926674555129	0.300311900417193	0.0401570730951226	-0.274573404087648	0.0286067134674024	-0.332907973773967	-0.430935901623689	0.728886763308997	0.427133371721875	0.0425332706045403	-0.21816789455367	1.50452043400632	1.59121593471885	0.0106743077296123	-0.266993052668282	12	12	12	12	12	12	12	12	12	12	12	12	12	12	12	12	12
ENSP00000434115.2	ENSG00000160741.17	CRTC2	CREB regulated transcription coactivator 2 [Source:HGNC Symbol;Acc:HGNC:27301]	0.2515592515592516	ENSP00000434115.2	1	12	7	1	0.0	3228328246.7991333	0.380471693298183	-0.405362314849408	-0.351063724964834	0.208043922120586	-0.010677762055137	-0.34767231349009	0.330714268655935	0.454110716365808	-0.381380825419605	-0.276142299715493	0.468289241003898	0.831455379797388	-0.120434078023439	-0.204979847683731	-0.228668408197052	-0.112710255172975	3	3	3	3	3	3	3	3	3	3	3	3	3	3	3	3	3
ENSP00000393896.2	ENSG00000078114.19	NEBL	nebulette [Source:HGNC Symbol;Acc:HGNC:16932]	0.5333333333333333	ENSP00000393896.2,ENSP00000501594.1,ENSP00000380498.2,ENSP00000410961.1,ENSP00000389074.2,ENSP00000509628.1,ENSP00000509961.1	7	33	20	10	0.0	3402873923.2854004	-0.471095276018119	-1.00358686057553	0.118850324581062	0.282748404400099	3.00933626270865	2.88902186186521	0.196078099360541	0.0852662040510452	-0.333630937232044	-0.530246401030377	0.633073508384179	0.8255824239204	-0.142270608249613	-0.24655512318515	-0.520458362053258	-1.01544143783076	14	15	15	15	14	15	15	15	15	15	14	15	15	15	15	15	15
ENSP00000335632.5	ENSG00000187446.12	CHP1	calcineurin like EF-hand protein 1 [Source:HGNC Symbol;Acc:HGNC:17433]	0.717948717948718	ENSP00000335632.5,ENSP00000452772.1,ENSP00000440490.1,ENSP00000454007.1,ENSP00000453392.1,ENSP00000453375.1	6	35	15	15	0.0	22958873430.43388	0.55586548825038	0.159982726436113	-0.302199692542085	-0.135917267780962	0.410446820626207	0.344008243803421	-0.50083201372141	-0.58577065367866	-0.139806497836277	-0.0217531751651743	-0.602192577933465	-0.418074509087452	0.12927867683529	0.0707573522585498	-0.226599700901275	0.0705943725396549	32	35	34	34	34	34	34	34	34	34	34	34	32	34	34	34	35
ENSP00000354558.4	ENSG00000198793.13	MTOR	mechanistic target of rapamycin kinase [Source:HGNC Symbol;Acc:HGNC:3942]	0.27265594350725775	ENSP00000366034.1,ENSP00000354558.4,ENSP00000398745.1	3	64	52	52	0.0	2530683733.6668296	-0.483081812208536	0.175747702712052	0.157393102474072	-0.359852372922424	-0.368753468062794	0.301081987665951	-0.171121460034875	0.00832538821240014	0.197767120768988	0.170194523673492	-0.289506414621069	-0.296576434370465	0.00895597842228124	0.145223156034062	0.406293030887623	0.137962827844652	61	64	62	62	62	62	62	62	62	62	62	62	61	62	62	62	64
ENSP00000340900.5	ENSG00000154305.18	MIA3	MIA SH3 domain ER export factor 3 [Source:HGNC Symbol;Acc:HGNC:24008]	0.4168851599370739	ENSP00000340900.5,ENSP00000355062.3,ENSP00000345866.7	3	123	84	84	0.0	46427638023.71732	0.197771782602592	0.0992595475417177	0.989061823079848	1.11386969684921	0.88394989173288	0.936552100035287	-0.265419372316259	-0.296122297016339	-0.582483043388327	-0.189588596634938	-0.213901973581148	-0.0470457181785466	-0.54075768501762	-0.63802570934606	-0.258150058584336	-0.0752982629894676	120	123	121	123	122	123	122	123	123	123	121	123	122	123	122	123	123
[truncated: 10,051 more rows]

## Sheet: Quant. Data
Protein ID	Gene ID	Gene Name	Description	XCJSEA_1_set1_tmt16plex_126	XCJSEA_2_set1_tmt16plex_127N	XCJSEA_3_set1_tmt16plex_127C	XCJSEA_4_set1_tmt16plex_128N	XCJSEA_5_set1_tmt16plex_128C	XCJSEA_6_set1_tmt16plex_129N	XCJSEA_7_set1_tmt16plex_129C	XCJSEA_8_set1_tmt16plex_130N	XCJSEA_9_set1_tmt16plex_130C	XCJSEA_10_set1_tmt16plex_131N	XCJSEA_11_set1_tmt16plex_131C	XCJSEA_12_set1_tmt16plex_132N	XCJSEA_13_set1_tmt16plex_132C	XCJSEA_14_set1_tmt16plex_133N	XCJSEA_15_set1_tmt16plex_133C	XCJSEA_16_set1_tmt16plex_134N
[truncated: 10,753 more rows]
