# Supplementary material for: The DNA methylation landscape of primary triple-negative breast cancer
Source: Nat Commun. 2025 Mar 28;16:3041. doi: 10.1038/s41467-025-58158-x (PMC11953470; doi:10.1038/s41467-025-58158-x)
Supplement: Supplementary file 10 — Source Data [file 41467_2025_58158_MOESM10_ESM.xlsx]

## Sheet: Figure2
illuminaID	geneCentricContext	CpGCentricContext	WeberContext	ATACoverlap	stDev	TFoverlap
cg21870274	proximal	ocean	LCP	nonATAC	0.186931345651035	0
cg09499020	distal	ocean	ICP	nonATAC	0.1044343309361769	8
cg16535257	distal	ocean	ICP	nonATAC	0.3448139387744624	14
cg06325811	distal	ocean	ICP	nonATAC	0.19567932719309875	0
cg08258224	distal	shore	LCP	nonATAC	0.2015205643184938	0
cg16619049	distal	cgi	HCP	ATAC	0.18359139849211606	30
cg18147296	distal	ocean	LCP	nonATAC	0.08482078600924015	0
cg13938959	distal	ocean	ICP	nonATAC	0.29077566926157256	9
cg12445832	distal	ocean	ICP	nonATAC	0.3079301238212559	7
cg23999112	distal	ocean	ICP	nonATAC	0.23404898148026898	7
cg11527153	distal	ocean	ICP	nonATAC	0.11801181542431143	1
cg27573606	distal	shore	ICP	nonATAC	0.006105122625859187	1
cg04195702	distal	shore	ICP	nonATAC	0.023155768139034985	0
cg08128007	distal	shore	HCP	ATAC	0.2488450453436991	0
cg23733394	distal	cgi	HCP	nonATAC	0.12161183393235762	12
cg13371836	distal	cgi	HCP	ATAC	0.012007956385183255	95
cg04407431	distal	cgi	HCP	ATAC	0.006367233474624997	17
cg13924672	distal	shore	HCP	ATAC	0.09953787327464504	34
cg10847807	distal	shore	HCP	ATAC	0.07445275941327952	33
cg20501011	distal	shore	HCP	ATAC	0.23538677012778594	16
cg13565718	distal	shore	HCP	nonATAC	0.09593212124099745	4
cg01097950	distal	shore	LCP	nonATAC	0.1846276635305578	1
cg08900511	distal	shore	ICP	nonATAC	0.1542916885319079	2
cg04364728	distal	cgi	HCP	nonATAC	0.247041349144112	0
cg05151709	distal	shore	HCP	nonATAC	0.2769471752511921	0
cg08546707	distal	shore	HCP	nonATAC	0.2918925511091035	0
cg01782097	distal	shore	LCP	ATAC	0.20040957897599482	28
cg20825023	distal	shore	LCP	ATAC	0.16489916496541776	30
cg12549180	distal	shore	ICP	nonATAC	0.17498680489572904	4
cg11851804	distal	ocean	ICP	nonATAC	0.20970551820214436	12
cg06623778	distal	ocean	ICP	nonATAC	0.17608950044181607	12
cg08186992	distal	ocean	ICP	nonATAC	0.12005172628873918	10
cg17436295	distal	ocean	ICP	nonATAC	0.24061464204142033	10
cg00613965	distal	ocean	LCP	ATAC	0.22205482604969104	2
cg18865112	distal	ocean	LCP	nonATAC	0.17335885654966698	2
cg21407818	distal	shore	LCP	nonATAC	0.1552431599071117	3
cg22226438	distal	cgi	ICP	nonATAC	0.2409859965190427	2
cg08029603	distal	cgi	ICP	nonATAC	0.1821730787568508	5
cg16347928	distal	cgi	ICP	nonATAC	0.25194571639145097	5
cg22699361	distal	cgi	ICP	nonATAC	0.182830615913456	6
cg03890988	distal	cgi	ICP	nonATAC	0.12059641415979784	6
cg21786289	distal	cgi	ICP	nonATAC	0.07798196386658147	6
cg13897241	distal	shore	ICP	nonATAC	0.14273698663648596	5
cg12712429	distal	shore	ICP	nonATAC	0.17607650606586192	5
cg13176867	distal	shore	ICP	nonATAC	0.18965232467681256	4
cg15105996	distal	shore	ICP	nonATAC	0.12932284126259871	4
cg02565062	distal	shore	ICP	nonATAC	0.10691470955445079	5
cg09856436	distal	shore	ICP	ATAC	0.0864340297478618	6
cg19159092	distal	shore	ICP	ATAC	0.08532454818730591	10
cg27050229	proximal	shore	ICP	ATAC	0.02833779496978854	110
cg06931612	proximal	shore	ICP	nonATAC	0.07714243538632974	33
cg11407801	proximal	shore	ICP	nonATAC	0.21740470991297348	0
cg01197763	proximal	shore	HCP	nonATAC	0.22868846169268284	4
cg01789792	proximal	shore	HCP	nonATAC	0.17899516533298912	8
cg16352085	proximal	cgi	HCP	nonATAC	0.07707542023051034	13
cg04839849	proximal	cgi	HCP	nonATAC	0.010677228131960268	12
cg03725447	proximal	cgi	HCP	nonATAC	0.06679289604436307	22
cg25215298	proximal	cgi	HCP	nonATAC	0.003535171268472841	22
cg04672450	proximal	cgi	HCP	ATAC	0.007058107097203809	24
cg20341253	proximal	cgi	HCP	ATAC	0.005810134682604655	20
cg27487046	proximal	cgi	HCP	ATAC	0.03674153938655688	17
cg06091566	promoter	cgi	HCP	ATAC	0.010666448442939586	17
cg03735847	promoter	cgi	HCP	ATAC	0.046754549390482215	16
cg27009105	promoter	cgi	HCP	ATAC	0.0661116861558686	17
cg03180780	promoter	cgi	HCP	ATAC	0.06974549973717248	17
cg04531633	promoter	cgi	HCP	ATAC	0.051112119980238964	18
cg09166659	promoter	cgi	HCP	ATAC	0.06781371690179183	17
cg05527507	promoter	cgi	HCP	ATAC	0.14003702495370024	13
cg14324200	promoter	cgi	HCP	nonATAC	0.13206057797035556	9
cg13856810	proximal	shore	HCP	nonATAC	0.12079101446802182	6
cg02896266	proximal	ocean	ICP	nonATAC	0.17751316034290626	2
cg13806162	proximal	ocean	ICP	nonATAC	0.25509520752595405	2
cg00976181	proximal	ocean	LCP	nonATAC	0.3058715316759605	1
cg10711230	distal	ocean	ICP	nonATAC	0.1567774494270309	4
cg00145911	distal	shore	ICP	nonATAC	0.1398199283574582	1
cg13546858	distal	cgi	HCP	ATAC	0.12651625721143064	0
cg06531475	distal	shore	HCP	nonATAC	0.23641705346241138	8
cg14156792	distal	cgi	HCP	nonATAC	0.19661378180640715	12
cg24997886	distal	cgi	ICP	nonATAC	0.18136991313354844	12
cg01727431	distal	cgi	ICP	nonATAC	0.2108247508652097	12
cg10146935	distal	cgi	ICP	nonATAC	0.06545000410172486	13
cg02439789	distal	shore	ICP	nonATAC	0.2671088371060687	10
cg24362661	distal	shore	ICP	nonATAC	0.2787565363951402	10
cg05819296	distal	shore	ICP	nonATAC	0.09380889132902294	1
cg00582671	distal	shore	ICP	nonATAC	0.23504321100251044	4
cg22485363	distal	shore	ICP	nonATAC	0.212973927765779	4
cg06036236	distal	shore	ICP	nonATAC	0.2648489690976323	1
cg03521652	distal	shore	LCP	nonATAC	0.2111861182492574	16
cg13904806	distal	shore	LCP	nonATAC	0.16264625407416297	20
cg03269716	distal	shore	HCP	nonATAC	0.21770748788654334	13
cg04121631	distal	shore	HCP	nonATAC	0.09234792682576139	4
cg14183444	distal	cgi	HCP	ATAC	0.010485065887048868	19
cg23440882	distal	cgi	HCP	ATAC	0.025631672107393096	48
cg15896339	distal	cgi	HCP	ATAC	0.038981670682629144	26
cg21801539	distal	cgi	HCP	ATAC	0.04979762353458919	17
cg02676653	distal	cgi	HCP	ATAC	0.08059051989352399	17
cg19669771	distal	cgi	HCP	ATAC	0.08164331251406183	14
cg12454161	distal	cgi	HCP	ATAC	0.10720606796005487	17
cg26477748	distal	cgi	HCP	nonATAC	0.04438392529001737	16
cg09180262	distal	cgi	HCP	nonATAC	0.016341486769957635	19
cg24045482	distal	cgi	HCP	ATAC	0.03423328661329057	29
cg09988062	distal	cgi	HCP	ATAC	0.031167768403176425	30
cg19724344	distal	cgi	HCP	ATAC	0.04706024507656823	12
cg06838427	distal	cgi	HCP	ATAC	0.039452234592350775	16
cg10827460	distal	shore	LCP	nonATAC	0.07081898863126111	6
cg15742605	distal	shore	LCP	nonATAC	0.043307366427741904	6
cg09756115	distal	shore	LCP	nonATAC	0.07967489930915271	6
cg23731742	distal	shore	LCP	nonATAC	0.12162781898170132	5
cg24114126	distal	ocean	LCP	nonATAC	0.010242296481100541	3
cg16952407	distal	ocean	LCP	nonATAC	0.009017646517686783	5
cg06511482	distal	ocean	LCP	nonATAC	0.09796150826366011	0
cg17153432	distal	ocean	LCP	nonATAC	0.11983947057983922	5
cg00113194	distal	shore	ICP	nonATAC	0.06543489522976075	0
cg02968844	distal	shore	ICP	nonATAC	0.021648187175868895	0
cg16248916	distal	cgi	ICP	nonATAC	0.004995844790972445	2
cg20322444	distal	cgi	ICP	nonATAC	0.07753380551967856	2
cg07983659	distal	cgi	ICP	nonATAC	0.0021239804524422574	2
cg11733071	distal	cgi	ICP	nonATAC	0.06222495603585674	2
cg01394461	distal	shore	LCP	nonATAC	0.04651261417034574	2
cg09555360	distal	shore	ICP	nonATAC	0.0503307301437146	3
cg07701223	distal	ocean	ICP	nonATAC	0.04390568426465311	2
cg16608242	distal	ocean	ICP	nonATAC	5.218624584427541e-4	2
cg21830050	proximal	ocean	LCP	nonATAC	0.06128137164158938	0
cg02452688	proximal	shore	ICP	nonATAC	0.09339912107413727	0
cg21362926	proximal	shore	HCP	nonATAC	0.021895145985179294	8
cg23430421	proximal	shore	HCP	nonATAC	0.05417691010617424	8
cg24664590	proximal	shore	HCP	nonATAC	0.05235587096926181	8
cg08472719	proximal	shore	HCP	nonATAC	0.015840548216912463	8
cg03161767	promoter	shore	HCP	nonATAC	0.009312780347241261	14
cg10207527	promoter	shore	HCP	nonATAC	0.013351433431894362	20
cg04485075	promoter	cgi	HCP	ATAC	0.03988069815675353	87
cg16389252	promoter	cgi	HCP	ATAC	0.02500976932233978	87
cg13713718	promoter	cgi	HCP	ATAC	0.03498404956996133	62
cg22114309	promoter	cgi	HCP	ATAC	0.03146624663371913	62
cg17368944	promoter	cgi	HCP	ATAC	0.03610544406971305	73
cg11132698	promoter	cgi	HCP	ATAC	0.03684078679342322	75
cg09789536	promoter	cgi	HCP	nonATAC	0.0689133599016949	27
cg26866020	promoter	cgi	HCP	nonATAC	0.0319356252601464	12
cg17505193	promoter	cgi	HCP	nonATAC	0.05669677708417861	13
cg13802035	promoter	cgi	HCP	nonATAC	0.03476800309071785	13
cg07582955	proximal	cgi	HCP	nonATAC	0.18369238232897842	35
cg16968662	proximal	cgi	HCP	nonATAC	0.08822453438241541	4
cg07696918	proximal	cgi	HCP	nonATAC	0.0641814216320108	2
cg04359978	proximal	cgi	ICP	nonATAC	0.055217895017549534	1
cg07236207	proximal	cgi	ICP	nonATAC	0.024393619317217844	1
cg08198173	proximal	cgi	ICP	nonATAC	0.08899301112092338	3
cg01108617	proximal	cgi	ICP	nonATAC	0.08905358237961378	2
cg01930745	proximal	cgi	ICP	nonATAC	0.02808915352148825	2
cg14860707	proximal	cgi	HCP	nonATAC	0.1255773001043956	2
cg14997037	proximal	cgi	HCP	nonATAC	0.06672047800976831	5
cg15648958	proximal	cgi	ICP	nonATAC	0.03038632266663646	2
cg03041482	proximal	cgi	ICP	nonATAC	0.0025554622562568557	3
cg00328058	proximal	cgi	ICP	nonATAC	0.12801212691462774	3
cg02835406	proximal	cgi	ICP	nonATAC	0.14152512386060898	6
cg25742326	promoter	cgi	HCP	nonATAC	0.3214676978204079	19
cg12663811	promoter	cgi	HCP	ATAC	0.09469254389181546	31
cg07390924	promoter	cgi	HCP	ATAC	0.05452571812529813	28
cg10110857	promoter	cgi	HCP	ATAC	0.03687612050257728	27
cg10375192	promoter	cgi	HCP	ATAC	0.06831798212194769	25
cg02056921	promoter	cgi	HCP	ATAC	0.011542692562448227	31
cg21832150	promoter	cgi	HCP	ATAC	0.03565567078921652	49
cg24076968	proximal	cgi	HCP	ATAC	0.025711204016968605	38
cg12536471	proximal	cgi	HCP	nonATAC	0.019687904055610567	21
cg06324192	proximal	shore	ICP	ATAC	0.13755588525235024	2
cg23207077	proximal	shore	ICP	nonATAC	0.2333561324688709	3
cg24396605	proximal	shore	ICP	nonATAC	0.29657655705006636	4
cg22381068	proximal	cgi	ICP	nonATAC	0.2619607260022588	3
cg04865998	distal	shore	ICP	nonATAC	0.17991928318931508	2
cg07195057	distal	shore	ICP	nonATAC	0.17286904244955167	1
cg06818851	distal	shore	ICP	nonATAC	0.14533938272269065	0
cg20691282	distal	ocean	ICP	nonATAC	0.0462361365567585	0
cg23956473	distal	ocean	LCP	nonATAC	0.02028778223511972	0
cg16352072	distal	shore	LCP	nonATAC	0.1286567982670034	8
cg25107893	proximal	cgi	HCP	ATAC	0.035762749981424265	44
cg05505459	proximal	cgi	HCP	nonATAC	0.07732150472962482	28
cg23635910	proximal	cgi	HCP	nonATAC	0.025539070404229706	16
cg08843537	proximal	cgi	ICP	ATAC	0.208793021881822	1
cg22348654	promoter	shore	LCP	nonATAC	0.21278152558973903	12
cg18166741	promoter	shore	LCP	nonATAC	0.18838698548770735	14
cg22699004	promoter	shore	LCP	nonATAC	0.2836264740742322	7
cg09582238	promoter	shore	LCP	nonATAC	0.20568123853622966	1
cg10824915	promoter	ocean	LCP	nonATAC	0.08807870061123677	1
cg22599150	proximal	ocean	ICP	nonATAC	0.20036989816386652	1
cg20869814	proximal	ocean	ICP	nonATAC	0.18933776753834128	3
cg22579372	proximal	ocean	ICP	nonATAC	0.1436218492086204	4
cg22583825	proximal	ocean	ICP	nonATAC	0.1556538105766927	4
cg15526941	proximal	ocean	ICP	nonATAC	0.2329279842065223	6
cg10201533	proximal	ocean	ICP	nonATAC	0.16387361624801108	6
cg11235921	proximal	shore	HCP	nonATAC	0.13770544003792767	8
cg11782208	proximal	shore	HCP	nonATAC	0.18570165647923215	7
cg11143486	proximal	shore	HCP	nonATAC	0.25069745896233003	4
cg12199972	proximal	shore	HCP	nonATAC	0.07100051532870207	4
cg00380574	proximal	shore	HCP	nonATAC	0.2332486454527971	3
cg10381813	proximal	shore	HCP	nonATAC	0.20195950865239168	3
cg15628028	proximal	shore	HCP	nonATAC	0.06714229894012345	4
cg14350158	proximal	shore	ICP	nonATAC	0.006818302764719403	3
cg03394722	proximal	cgi	ICP	ATAC	0.1441222440854481	8
cg26114254	proximal	shore	ICP	nonATAC	0.13372612193019154	0
cg03801109	distal	ocean	ICP	nonATAC	0.20282128024970977	0
cg10010734	distal	ocean	ICP	nonATAC	0.20137751725392655	0
cg03648020	proximal	ocean	ICP	nonATAC	0.31257171909516246	18
cg01729262	proximal	shore	HCP	ATAC	0.26533285220384756	8
cg15882305	proximal	cgi	HCP	ATAC	0.12420801411032514	10
cg15713103	proximal	cgi	HCP	nonATAC	0.33884435287002207	17
cg23552821	proximal	cgi	HCP	ATAC	0.173983193311389	16
cg05095110	proximal	cgi	HCP	ATAC	0.0431677654484619	24
cg15578015	proximal	cgi	HCP	nonATAC	0.006455839891400703	32
cg23205003	proximal	cgi	HCP	nonATAC	0.018742194835413246	59
cg17907238	proximal	cgi	HCP	ATAC	0.016424669747759628	39
cg02397514	promoter	cgi	HCP	ATAC	0.01043724916885514	15
cg00447632	promoter	cgi	HCP	nonATAC	0.025547092536714812	60
cg26339484	promoter	cgi	HCP	nonATAC	0.12980777358574447	61
cg27430493	proximal	cgi	HCP	ATAC	0.04972152603185599	136
cg25066040	proximal	cgi	HCP	ATAC	0.037551715930698566	171
cg27060622	proximal	cgi	HCP	ATAC	0.011767828886005596	165
cg08122545	proximal	cgi	HCP	nonATAC	0.00882236655687913	85
cg15825501	proximal	cgi	HCP	ATAC	0.004508838383433316	40
cg13468764	proximal	cgi	HCP	ATAC	0.05492034172563894	22
cg26321643	proximal	cgi	HCP	ATAC	0.02913654355918815	21
cg16578267	proximal	cgi	HCP	ATAC	0.0272074610286344	49
cg18977839	proximal	cgi	HCP	ATAC	0.07863849926151265	107
cg09332175	proximal	shore	LCP	nonATAC	0.08497643351836225	12
cg16034521	proximal	ocean	LCP	nonATAC	0.09705713920466985	8
cg10176463	distal	ocean	LCP	ATAC	0.11089405877377771	56
cg25350899	distal	ocean	LCP	nonATAC	0.1211285956304136	6
cg06771789	distal	ocean	ICP	ATAC	0.10272232498435258	50
cg13219080	distal	ocean	ICP	nonATAC	0.2199450401683835	57
cg09364122	distal	ocean	ICP	nonATAC	0.12938549307878322	50
cg17142931	distal	ocean	ICP	nonATAC	0.23218515791088093	13
cg17006413	distal	ocean	ICP	nonATAC	0.2228859479015185	2
cg21472517	distal	ocean	ICP	nonATAC	0.23097817067865947	2
cg18019572	distal	ocean	ICP	nonATAC	0.2418006575515507	2
cg22673826	distal	ocean	ICP	nonATAC	0.2307486323534109	3
cg01922485	distal	ocean	ICP	nonATAC	0.22260718903714716	2
cg12763038	distal	ocean	HCP	nonATAC	0.10085981567810628	0
cg26155170	distal	ocean	HCP	nonATAC	0.1930005398995753	0
cg03125763	distal	ocean	HCP	nonATAC	0.15553129505825708	0
cg26155520	distal	ocean	HCP	nonATAC	0.2099187481257774	0
cg04985032	proximal	ocean	ICP	nonATAC	0.04969172579306483	0
cg24004483	proximal	ocean	ICP	nonATAC	0.1098502742022831	1
cg25552017	proximal	ocean	ICP	nonATAC	0.02436362484679934	1
cg10984178	proximal	ocean	ICP	nonATAC	0.14104491436023092	0
cg22020633	proximal	shore	ICP	nonATAC	0.05226142825325049	1
cg01768082	proximal	shore	ICP	nonATAC	0.16108799342517782	1
cg07589034	proximal	shore	ICP	nonATAC	0.03729131422661983	6
cg22367159	proximal	shore	ICP	nonATAC	0.040198056225562856	6
cg26837773	proximal	shore	ICP	nonATAC	0.10281349665123445	7
cg22618402	proximal	shore	ICP	nonATAC	0.033636576464201026	7
cg06538872	proximal	shore	ICP	nonATAC	0.18740923942636262	3
cg25610492	promoter	shore	ICP	ATAC	0.014876811238926915	121
cg08469540	promoter	shore	ICP	ATAC	0.012139056101414102	124
cg20022511	promoter	cgi	ICP	ATAC	0.03244659719284037	140
cg21503301	promoter	cgi	ICP	ATAC	0	135
cg22115423	promoter	cgi	ICP	ATAC	0.005078106074320907	135
cg23684711	promoter	cgi	ICP	ATAC	0.006112710531493034	124
cg08067365	promoter	cgi	ICP	ATAC	0	119
cg20062691	proximal	cgi	ICP	nonATAC	0.30260625720469864	14
cg03811829	proximal	cgi	ICP	nonATAC	0.30342632711806927	14
cg11211792	proximal	cgi	ICP	ATAC	0.3528204824740849	15
cg04788999	proximal	cgi	ICP	ATAC	0.32257846229866427	14
cg16526047	proximal	shore	ICP	ATAC	0.2109531713827918	12
cg07123796	proximal	shore	ICP	nonATAC	0.1692439369722144	13
cg09363892	proximal	shore	HCP	nonATAC	0.10060477371693348	32
cg03185752	proximal	shore	HCP	nonATAC	0.07303297364296754	32
cg15153791	promoter	cgi	HCP	ATAC	0.01613735933318734	33
cg04336684	promoter	cgi	HCP	ATAC	0.003567278705052338	27
cg22482746	promoter	cgi	HCP	ATAC	0	26
cg25177113	promoter	cgi	HCP	ATAC	0.07524634501838079	27
cg08223393	promoter	cgi	HCP	ATAC	0.02400078194761805	42
cg07008945	promoter	cgi	HCP	nonATAC	0.001714904762706562	41
cg11726631	promoter	cgi	HCP	nonATAC	0.0016308201826336116	39
cg19813362	proximal	cgi	HCP	ATAC	0.025677785760818007	16
cg00299257	proximal	cgi	HCP	ATAC	0.03939706063882748	15
cg10046671	proximal	cgi	HCP	nonATAC	0.016583425515209832	23
cg24704476	proximal	shore	ICP	ATAC	0.07928202827421896	60
cg17801765	proximal	shore	ICP	nonATAC	0.11942355819538206	4
cg13100600	proximal	ocean	ICP	nonATAC	0.20674065514705775	4
cg18272461	distal	ocean	LCP	ATAC	0.12354820418013965	6
cg07787977	distal	shore	LCP	nonATAC	0.08981124414274684	4
cg02632261	distal	shore	ICP	nonATAC	0.025355337588130016	1
cg07396477	distal	cgi	ICP	nonATAC	0.04643900198776029	2
cg15574137	distal	cgi	ICP	nonATAC	0.04385226234635164	2
cg25774148	distal	cgi	ICP	nonATAC	0.04804142450856877	2
cg17021880	distal	cgi	ICP	nonATAC	0.07689821056528752	2
cg02288964	distal	shore	ICP	nonATAC	0.1965300284490816	2
cg02341264	distal	cgi	HCP	ATAC	0.4072038036386241	8
cg06712559	distal	cgi	HCP	ATAC	0.3967617645383689	42
cg17928920	distal	cgi	HCP	ATAC	0.4382464996270384	80
cg14663984	distal	cgi	HCP	nonATAC	0.12337034758118433	11
cg16318112	distal	cgi	HCP	nonATAC	0.37128635363028223	8
cg09248054	distal	cgi	HCP	nonATAC	0.36785654171040905	8
cg15840462	distal	cgi	HCP	nonATAC	0.36648504811135196	14
cg24598973	distal	cgi	HCP	nonATAC	0.23092058875817126	13
cg16502826	distal	cgi	HCP	nonATAC	0.12743586429652232	10
cg18147233	distal	shore	ICP	nonATAC	0.18238473001759156	6
cg20741620	distal	shore	LCP	nonATAC	0.09641549153817042	1
cg00525597	distal	shore	LCP	nonATAC	0.06011397249420779	10
cg26007962	distal	shore	LCP	nonATAC	0.07351210714123758	2
cg27541454	distal	cgi	HCP	nonATAC	0.3813595129576491	7
cg25759916	distal	cgi	HCP	nonATAC	0.34706495218174255	9
cg01150641	distal	cgi	HCP	ATAC	0.3604600330979744	52
cg23625715	distal	cgi	HCP	ATAC	0.3267042198707024	52
cg26222311	distal	cgi	HCP	ATAC	0.35487965616282735	51
cg20594982	distal	cgi	HCP	nonATAC	0.1820081993081207	10
cg06819605	distal	cgi	HCP	nonATAC	0.04216733049036612	4
cg14248627	distal	cgi	HCP	nonATAC	0.02910791791962397	4
cg03790440	distal	cgi	ICP	nonATAC	0.01863034421057803	1
cg15475967	distal	cgi	HCP	nonATAC	0.020284171382043675	3
cg02138082	distal	cgi	HCP	nonATAC	0.07379010204524211	1
cg10983617	distal	cgi	HCP	nonATAC	0	2
cg24934837	distal	cgi	HCP	nonATAC	0.06546261216574009	2
cg04029236	distal	cgi	HCP	nonATAC	0.008366224234796698	2
cg07407159	distal	cgi	HCP	nonATAC	0.12803977903549094	2
cg16657578	distal	cgi	HCP	nonATAC	0.037928950816709564	2
cg09134969	distal	cgi	HCP	nonATAC	0.052932288182222544	2
cg02635644	distal	cgi	ICP	nonATAC	3.913968438320638e-4	3
cg01711077	distal	cgi	ICP	nonATAC	0.06243794140297395	3
cg11471767	distal	cgi	ICP	nonATAC	0.043531712599190385	3
cg07501049	distal	cgi	ICP	nonATAC	0	2
cg14253035	distal	shore	ICP	nonATAC	0.05505681338845354	0
cg12469361	distal	cgi	ICP	nonATAC	0.05930736695581638	1
cg24685837	distal	cgi	ICP	nonATAC	0.02454601432863822	1
cg20988802	distal	cgi	ICP	nonATAC	0.012289433970154329	2
cg02245706	distal	shore	ICP	nonATAC	0.0400037450510872	2
cg22379708	distal	shore	ICP	nonATAC	0.051986797672157636	4
cg16026189	distal	shore	ICP	nonATAC	0.004420932535202787	3
cg18380070	distal	cgi	ICP	nonATAC	0.030788087738741993	1
cg02494066	distal	cgi	ICP	nonATAC	0.11796634778938267	0
cg09792712	distal	cgi	HCP	nonATAC	0.11848648564846491	0
cg15469001	distal	cgi	HCP	nonATAC	0.06812501665440218	0
cg02742603	distal	shore	HCP	nonATAC	0.057007535162332694	0
cg08387293	distal	cgi	HCP	nonATAC	0.2269500769842819	1
cg24730157	distal	cgi	HCP	nonATAC	0.2499335021944544	2
cg10309261	distal	shore	ICP	nonATAC	0.07052245266751472	6
cg13244315	distal	shore	ICP	nonATAC	0.19264850462876001	2
cg11853970	distal	shore	ICP	nonATAC	0.12923475765414158	9
cg08480609	distal	ocean	ICP	nonATAC	0.23088595371411583	2
cg03120284	distal	ocean	ICP	nonATAC	0.13360018577126315	1
cg27561293	distal	ocean	ICP	nonATAC	0.024527138885665257	0
cg04391811	distal	ocean	ICP	nonATAC	0.06952364010834909	0
cg12147785	distal	ocean	ICP	nonATAC	0.012603718453614151	0
cg10490668	distal	ocean	ICP	nonATAC	6.523280730534427e-5	0
cg22627753	distal	shore	ICP	nonATAC	0.13561470579176407	2
cg04559824	distal	shore	ICP	nonATAC	0.022860199588428075	3
cg07912402	distal	shore	ICP	nonATAC	0.016345334446691867	3
cg04274259	distal	shore	ICP	nonATAC	0.007296727064872822	3
cg16903000	distal	cgi	ICP	nonATAC	0.023060967448836678	3
cg01757980	distal	cgi	ICP	nonATAC	0.04254552967029968	3
cg12483930	distal	cgi	ICP	nonATAC	0.081537867191526	3
cg02415349	distal	cgi	ICP	nonATAC	0.033193525683474924	3
cg14252395	distal	cgi	ICP	nonATAC	0.02463068326870624	3
cg02096324	distal	shore	HCP	nonATAC	0.01430330021928927	6
cg08262378	distal	shore	HCP	nonATAC	0.07637669420756579	6
cg13439946	distal	cgi	HCP	nonATAC	0.09643745574004249	11
cg12184864	distal	cgi	HCP	nonATAC	0.08353510934657521	47
cg21607076	distal	cgi	HCP	nonATAC	0.08971475822429795	45
cg12647165	distal	cgi	HCP	nonATAC	0.05490666318508516	48
cg02482614	distal	cgi	HCP	ATAC	0.054941233959053405	59
cg17098415	distal	cgi	HCP	ATAC	0.16419744788288562	61
cg11308274	distal	cgi	HCP	ATAC	0.024625629744196114	61
cg08459564	distal	cgi	HCP	ATAC	0.018746509161614598	53
cg04919596	distal	shore	ICP	nonATAC	0.12065176173042859	5
cg24678117	distal	shore	ICP	nonATAC	0.21418629493925898	2
cg22169680	distal	shore	LCP	nonATAC	0.07358041695718132	5
cg10720997	distal	shore	LCP	nonATAC	0.3463848700449193	4
cg09908510	distal	shore	ICP	nonATAC	0.15902914305151153	5
cg11405655	distal	shore	ICP	ATAC	0.1614302048514175	122
cg25523405	distal	cgi	ICP	ATAC	0.004535796481118897	136
cg02105666	distal	cgi	ICP	ATAC	0.02944636939704785	137
cg21139076	distal	cgi	ICP	ATAC	0.013514387206781974	120
cg07549208	distal	cgi	ICP	ATAC	0.04149641025452251	95
cg21779088	distal	shore	ICP	nonATAC	0.12726489621959225	17
cg04891761	distal	shore	ICP	nonATAC	0.1855988913311633	4
cg15500259	distal	shore	HCP	nonATAC	0.24025594811314477	6
cg10955566	distal	cgi	HCP	ATAC	0.25596802755995385	11
cg08709360	distal	cgi	HCP	ATAC	0.32568672740545357	11
cg01244934	distal	cgi	HCP	ATAC	0.282322627073018	12
cg15899727	distal	cgi	HCP	ATAC	0.23395779077271153	17
cg18432292	distal	cgi	HCP	nonATAC	0.1636397789921335	26
cg24475622	distal	cgi	HCP	nonATAC	0.0351689994132739	22
cg07147720	distal	cgi	HCP	ATAC	0	12
cg24047311	distal	cgi	HCP	nonATAC	0.0026166684909699365	22
cg16095440	proximal	cgi	HCP	ATAC	0	63
cg08750554	proximal	cgi	HCP	nonATAC	0.05715300018440148	38
cg26702212	proximal	cgi	HCP	ATAC	0.09688734672800162	33
cg24517686	proximal	shore	HCP	ATAC	0.1647855365856801	31
cg27222785	proximal	shore	ICP	ATAC	0.07171136326796057	5
cg09864227	proximal	shore	ICP	ATAC	0.1730073182541286	5
cg26111997	promoter	shore	LCP	nonATAC	0.13246281605014215	36
cg07181843	promoter	shore	ICP	ATAC	0.04380638932174457	23
cg25646531	promoter	shore	LCP	ATAC	0.1081674968886707	13
cg00478379	promoter	shore	LCP	ATAC	0.12167256044734152	11
cg10782557	promoter	shore	LCP	ATAC	0.2216997343551175	14
cg10168544	proximal	shore	ICP	nonATAC	0.11504669750908478	0
cg22044028	distal	shore	ICP	nonATAC	0.012509980739888656	48
cg15576492	distal	shore	ICP	ATAC	0.07418354779472015	41
cg11200797	distal	shore	ICP	nonATAC	0.24151380330105934	1
cg16383573	distal	cgi	ICP	nonATAC	0.08383333729212279	3
cg00305285	distal	cgi	ICP	nonATAC	0.0814835543581769	2
cg24378253	distal	cgi	ICP	nonATAC	0.008787106393499822	2
cg04794393	distal	cgi	ICP	nonATAC	0.06505302074672806	2
cg17840536	distal	cgi	ICP	nonATAC	0.023876674412797325	2
cg19758750	distal	shore	ICP	nonATAC	0.059978527709030366	1
cg16632098	distal	shore	ICP	nonATAC	0.03024449259957799	1
cg18024260	distal	cgi	ICP	nonATAC	0.011857174219398846	3
cg12924059	distal	cgi	ICP	nonATAC	0.009295711721555078	3
cg08039585	distal	cgi	ICP	nonATAC	0.03224274857118454	3
cg19734301	distal	shore	LCP	nonATAC	0.052761413529134035	2
cg08470135	distal	shore	ICP	nonATAC	0.017583688650702107	1
cg05035248	distal	shore	ICP	nonATAC	0.0022403091907254964	2
cg05041517	distal	shore	ICP	nonATAC	0.102513012848306	3
cg15207999	distal	shore	ICP	nonATAC	0.036542721624530775	3
cg26338735	distal	shore	ICP	nonATAC	0.04295700367103744	3
cg24437834	distal	shore	ICP	nonATAC	0.028309063768891723	1
cg15565004	distal	shore	ICP	nonATAC	0.05610956697473273	2
cg19999567	distal	shore	ICP	nonATAC	0.1960019862508885	3
cg19856606	distal	shore	ICP	nonATAC	0.06763689707124684	3
cg12743165	distal	shore	ICP	nonATAC	0.04158413998520086	3
cg04065236	distal	cgi	ICP	nonATAC	0.041305591855469684	2
cg04315086	distal	cgi	ICP	nonATAC	0.017452820563636038	2
cg12612065	distal	cgi	ICP	nonATAC	0.031173185352114295	1
cg16060740	distal	shore	ICP	nonATAC	0.11690014405752121	1
cg13870982	distal	cgi	ICP	nonATAC	0.13365303896475206	2
cg14010231	distal	cgi	ICP	nonATAC	0.15294342821759882	2
cg22343299	distal	cgi	ICP	nonATAC	0.06462346265718565	2
cg17596279	distal	cgi	ICP	nonATAC	0.0693903949692201	2
cg15322667	distal	shore	ICP	nonATAC	0.04859079797965545	3
cg00648573	distal	cgi	ICP	nonATAC	0.00178512982407895	5
cg11144217	distal	cgi	LCP	nonATAC	0.0011737877907772689	3
cg10782633	distal	cgi	LCP	nonATAC	0.0030733116649512456	3
cg27169685	distal	cgi	LCP	nonATAC	0.009378365371593225	3
cg06727198	distal	cgi	LCP	nonATAC	0.019025454565929866	3
cg06375409	distal	shore	LCP	nonATAC	0.13248031801308233	0
cg19307389	distal	shore	LCP	nonATAC	0.04543590254661491	0
cg06444226	distal	shore	LCP	nonATAC	0.20818742884304473	1
cg06181703	distal	shore	LCP	nonATAC	0.09637189909449279	1
cg23812948	distal	ocean	ICP	nonATAC	0.0717260204110107	1
cg17539962	distal	ocean	LCP	nonATAC	0.02306908037915505	0
cg24165743	distal	ocean	ICP	nonATAC	0.0065674615485075945	1
cg05007472	distal	ocean	ICP	nonATAC	0.016377067160729737	2
cg19860160	distal	shore	HCP	nonATAC	0.20788889374862282	65
cg26405545	distal	shore	HCP	nonATAC	0.1596288120254603	50
cg20961824	distal	cgi	HCP	nonATAC	0.17939014841976036	10
cg11754357	distal	cgi	HCP	nonATAC	0.21721720453958177	9
cg05527091	distal	cgi	HCP	nonATAC	0.2985638858980414	8
cg24709745	proximal	shore	ICP	nonATAC	0.14037912231329538	1
cg08927102	proximal	shore	HCP	nonATAC	0.35374824571909336	1
cg27302190	proximal	shore	HCP	nonATAC	0.28588262737024595	1
cg18025136	proximal	cgi	HCP	nonATAC	0.047399315482414876	11
cg24638131	proximal	cgi	HCP	nonATAC	0.061868413589723725	12
cg14981312	proximal	cgi	HCP	nonATAC	0.03395534063002945	12
cg09383789	promoter	cgi	HCP	nonATAC	0.014438134226730293	47
cg27053169	promoter	cgi	HCP	ATAC	0.07316643011468098	91
cg26541516	promoter	cgi	HCP	ATAC	0.001108957724190847	108
cg03956833	promoter	cgi	HCP	ATAC	0.004028503643732376	104
cg08881995	promoter	cgi	HCP	nonATAC	0.015476744604984681	74
cg03705284	promoter	cgi	HCP	nonATAC	3.913968438320628e-4	73
cg15030799	proximal	cgi	HCP	nonATAC	0.03114537010413331	35
cg20156053	proximal	cgi	HCP	nonATAC	0.008493299349635386	8
cg10126324	proximal	shore	HCP	nonATAC	0.05671527968393706	1
cg06036677	proximal	shore	HCP	nonATAC	0.10384571644584022	1
cg10579718	proximal	shore	HCP	nonATAC	0.3009450204410126	0
cg16679343	proximal	shore	HCP	nonATAC	0.2812538075069101	0
cg19626656	proximal	shore	ICP	nonATAC	0.33616281900317274	1
cg10026356	proximal	shore	ICP	nonATAC	0.12612723134596152	1
cg10177439	proximal	ocean	ICP	nonATAC	0.10756756893978751	0
cg00918900	distal	ocean	ICP	nonATAC	0.06734737933688348	1
cg27582017	distal	ocean	ICP	ATAC	0.02175481502387553	60
cg10113217	distal	ocean	ICP	nonATAC	0.24553237747925724	6
cg08899471	distal	ocean	ICP	ATAC	0.17704982454376106	6
cg11920144	distal	ocean	ICP	ATAC	0.18223795297333045	24
cg20619296	distal	ocean	ICP	nonATAC	0.10103491246597247	1
cg18329352	distal	ocean	ICP	nonATAC	0.07613532113895499	1
cg25973293	distal	ocean	ICP	nonATAC	0.09887479670170843	1
cg27582546	distal	ocean	ICP	nonATAC	0.058522632604872685	1
cg03520879	distal	ocean	ICP	nonATAC	0.08706846451083743	1
cg06798288	distal	ocean	ICP	nonATAC	0.078546244760148	3
cg23035597	distal	ocean	ICP	nonATAC	0.1606974031896267	8
cg02838683	distal	ocean	ICP	nonATAC	0.0715663317741515	14
cg08131937	distal	ocean	ICP	nonATAC	0.031183888132638636	20
cg22512779	distal	ocean	ICP	nonATAC	0.05838494887345065	19
cg23622235	distal	ocean	ICP	nonATAC	0.06336657237849537	3
cg17094363	distal	ocean	ICP	ATAC	0.1981848267862229	7
cg09146328	distal	ocean	ICP	ATAC	0.2071882334163643	7
cg07203151	distal	ocean	HCP	nonATAC	0.15146471173715165	0
cg11750929	distal	ocean	HCP	nonATAC	0.07070208275768027	1
cg01776299	distal	ocean	HCP	nonATAC	0.036856569185503944	1
cg00300303	distal	ocean	HCP	nonATAC	0.11143475082567503	1
cg02852398	distal	ocean	ICP	ATAC	0.11622154114732514	7
cg18272703	distal	ocean	ICP	nonATAC	0.012881144245312915	2
cg05528516	distal	ocean	ICP	nonATAC	0.060209584851746364	2
cg13361271	distal	ocean	ICP	nonATAC	0.05510634530250266	2
cg25237545	distal	shore	LCP	nonATAC	0.09702675131629795	25
cg09914843	distal	shore	LCP	nonATAC	0.07671852014324577	0
cg15822328	distal	shore	ICP	ATAC	0.3191296048215787	18
cg07304255	distal	shore	ICP	ATAC	0.29245837164509264	14
cg19925558	distal	cgi	ICP	nonATAC	0.2393558400138887	12
cg22433276	distal	cgi	ICP	nonATAC	0.2516567247469928	9
cg06615380	distal	shore	ICP	nonATAC	0.16396241424805869	20
cg11071912	distal	shore	ICP	nonATAC	0.2118212658431474	0
cg00812770	distal	shore	ICP	nonATAC	0.10213467445372466	0
cg16254267	distal	shore	ICP	nonATAC	0.22431218300940492	0
cg12274407	distal	shore	LCP	nonATAC	0.07219483297288852	1
cg16639967	distal	shore	LCP	nonATAC	0.08239208352906052	1
cg14824543	distal	ocean	HCP	nonATAC	0.1301914340217322	2
cg21862126	distal	ocean	HCP	nonATAC	0.11897644747447333	2
cg12097325	distal	ocean	HCP	nonATAC	0.2809578974411823	2
cg15207968	distal	ocean	ICP	nonATAC	0.07607234762450936	4
cg12755103	distal	ocean	ICP	nonATAC	0.05385734357533962	5
cg19708306	distal	ocean	ICP	nonATAC	0.08160577531095801	2
cg24158844	distal	ocean	ICP	nonATAC	0.20904902682716556	15
cg25772221	distal	ocean	ICP	nonATAC	0.24512688394871396	16
cg16140890	distal	ocean	LCP	nonATAC	0.16684635180314852	1
cg13395069	distal	ocean	ICP	nonATAC	0.0567609545790138	0
cg03228985	distal	ocean	ICP	nonATAC	0.11095198383470944	1
cg16989340	distal	ocean	ICP	nonATAC	0.10895652003792308	8
cg11811960	distal	ocean	LCP	nonATAC	0.23294325448674158	4
cg04311266	distal	ocean	ICP	nonATAC	0.05498120064237508	0
cg05929553	distal	ocean	ICP	nonATAC	0.06411209070508617	1
cg10399850	distal	ocean	LCP	ATAC	0.18157800426044357	2
cg08803531	distal	ocean	ICP	nonATAC	0.032009689499564335	7
cg12806826	distal	shore	ICP	nonATAC	0.10948214544363012	16
cg15988843	distal	shore	ICP	ATAC	0.015142924589422301	55
cg23891858	distal	cgi	ICP	ATAC	0.03245713219121795	67
cg14288281	distal	cgi	ICP	nonATAC	0.05433924708176722	59
cg07213830	distal	shore	ICP	ATAC	0.08109662818133843	13
cg09661118	distal	shore	ICP	nonATAC	0.14998107754805878	1
cg02971920	distal	ocean	ICP	nonATAC	0.05796325064356047	1
cg06767191	distal	ocean	ICP	nonATAC	0.08683638696694493	1
cg15688253	distal	shore	ICP	nonATAC	0.10537613506762054	1
cg22864340	distal	shore	ICP	nonATAC	0.09368413304754425	1
cg10335452	distal	shore	ICP	nonATAC	0.11625511887276517	2
cg06193359	distal	shore	ICP	nonATAC	0.15236408322523035	3
cg13560058	distal	shore	ICP	nonATAC	0.18655329422865022	3
cg00082285	distal	shore	ICP	nonATAC	0.15769219293969447	2
cg21778193	distal	cgi	ICP	ATAC	0.1023862291343344	6
cg15489799	distal	cgi	ICP	ATAC	0.09317747449381755	12
cg22521151	distal	cgi	HCP	ATAC	0.17110880154927885	12
cg00207921	distal	cgi	ICP	ATAC	0.06153123182208817	12
cg20544808	distal	cgi	HCP	ATAC	0.14079813565075272	12
cg18792131	distal	cgi	HCP	ATAC	0.08594792931722615	7
cg08090385	distal	cgi	HCP	nonATAC	0.1707604434336124	1
cg08474826	distal	cgi	HCP	nonATAC	0.16085510213960455	1
cg20185617	distal	cgi	HCP	nonATAC	0.08869297342624283	1
cg04972348	distal	cgi	HCP	nonATAC	0.11258922710782908	12
cg06618740	distal	cgi	HCP	nonATAC	0.15015563326955894	17
cg15414773	distal	cgi	HCP	ATAC	0.06377174757151595	21
cg21475076	distal	cgi	HCP	ATAC	0.13258312376132295	17
cg14476334	distal	cgi	HCP	ATAC	0.07733998551068204	13
cg13449535	distal	shore	ICP	nonATAC	0.2038488606599564	9
cg07123481	distal	shore	ICP	nonATAC	0.2074766545299517	9
cg01537494	distal	shore	ICP	nonATAC	0.13228244784688994	0
cg02331673	distal	shore	ICP	nonATAC	0.15179783923722492	0
cg11203990	distal	shore	ICP	nonATAC	0.2069513132230269	0
cg13362546	distal	ocean	ICP	nonATAC	0.10361211588556295	8
cg21810793	distal	ocean	ICP	nonATAC	0.0359696448167776	3
cg25101291	distal	ocean	ICP	nonATAC	0.041724383375078784	3
cg16561256	distal	ocean	ICP	nonATAC	0.05636468103869911	3
cg26330479	distal	ocean	ICP	nonATAC	0.13497020772746593	8
cg06967105	distal	ocean	ICP	nonATAC	0.11535562114950192	7
cg23651812	proximal	ocean	LCP	nonATAC	0.2580182054867667	6
cg03528302	proximal	ocean	LCP	nonATAC	0.0919679846569167	6
cg18348086	proximal	ocean	LCP	nonATAC	0.0747399886465835	3
cg23731501	proximal	ocean	ICP	nonATAC	0.06324519579999988	10
cg14287724	proximal	ocean	ICP	nonATAC	0.010349585094113434	8
cg25605174	proximal	ocean	ICP	nonATAC	0.048494290378445194	3
cg27631599	promoter	shore	ICP	nonATAC	0.14995732071495071	1
cg14709479	promoter	shore	ICP	nonATAC	0.21022968396927713	1
cg21288685	promoter	shore	HCP	nonATAC	0.1757726188282255	6
cg10143960	promoter	cgi	HCP	nonATAC	0.10350049218317944	7
cg01511231	promoter	cgi	HCP	nonATAC	0.0895899740367168	6
cg03278726	proximal	cgi	HCP	nonATAC	0.069287101387066	9
cg15417666	proximal	cgi	HCP	nonATAC	0.05974584803582209	9
cg18770446	proximal	cgi	HCP	nonATAC	0.03171927636596675	4
cg22047469	proximal	cgi	HCP	nonATAC	0.031274867974045266	4
cg08933284	proximal	shore	ICP	nonATAC	0.14973486320782295	3
cg18382926	proximal	ocean	LCP	nonATAC	0.07744038694203877	0
cg08844387	proximal	ocean	ICP	nonATAC	0.084073405088479	0
cg19584957	distal	ocean	ICP	nonATAC	0.03333491922032141	0
cg07173112	distal	ocean	ICP	nonATAC	0.04364104227688555	0
cg07841371	distal	ocean	ICP	nonATAC	0.06137028732088791	4
cg23275914	distal	ocean	ICP	nonATAC	0.051773920319413254	4
cg14220262	distal	ocean	ICP	nonATAC	0.06801032542511389	4
cg05555852	distal	ocean	ICP	nonATAC	0.06180892954577711	4
cg02848157	distal	ocean	ICP	nonATAC	0.034167403422391905	4
cg24884961	distal	ocean	ICP	nonATAC	0.07334292453273435	4
cg03340606	distal	ocean	ICP	nonATAC	0.08476771787548054	1
cg17510786	distal	ocean	ICP	nonATAC	0.03702642436300441	1
cg19724260	distal	ocean	ICP	nonATAC	0.08854277284055974	4
cg05706898	distal	ocean	ICP	nonATAC	0.17061342243899927	4
cg14008593	distal	ocean	ICP	nonATAC	0.12115664656138804	1
cg00699898	distal	ocean	ICP	nonATAC	0.15956530067381028	0
cg16366262	distal	ocean	ICP	nonATAC	0.08112122920647045	0
cg08886036	distal	ocean	ICP	nonATAC	0.049516305605547435	9
cg06440474	distal	ocean	ICP	nonATAC	0.080650306736695307	9
cg16053440	distal	ocean	LCP	nonATAC	0.07066291073817751	1
cg14278226	distal	ocean	ICP	nonATAC	0.1348631583032948	1
cg23087108	distal	ocean	ICP	nonATAC	0.1679108020984852	6
cg06910084	distal	ocean	ICP	nonATAC	0.0587944078701318	63
cg10333212	distal	ocean	ICP	nonATAC	0.09726630859729024	0
cg05652547	distal	shore	LCP	nonATAC	0.056885686938213574	1
cg02852923	distal	cgi	ICP	nonATAC	0.08391377665839561	1
cg18411941	distal	cgi	ICP	nonATAC	0.11373887648471115	1
cg09021712	distal	cgi	ICP	nonATAC	0.14515460050207715	1
cg04154653	distal	shore	ICP	nonATAC	0.12362104687179334	1
cg14000174	distal	shore	ICP	nonATAC	0.15656306809037332	1
cg13089299	distal	shore	ICP	nonATAC	0.12960374190018553	1
cg22723960	distal	shore	LCP	nonATAC	0.059810903147313625	0
cg13360866	distal	shore	LCP	nonATAC	0.13733888965926114	1
cg24807889	distal	shore	HCP	nonATAC	0.2119963470745205	3
cg05952202	distal	cgi	HCP	nonATAC	0.06579173912352233	15
cg04172501	distal	cgi	HCP	nonATAC	0.09886020372211547	14
cg23400617	proximal	cgi	HCP	ATAC	0.06762404684149136	57
cg06778273	proximal	cgi	HCP	ATAC	0.05385777577018081	48
cg18319381	proximal	shore	ICP	nonATAC	0.20500333468118398	3
cg19413397	proximal	shore	ICP	nonATAC	0.16711780926921252	6
cg12810734	proximal	ocean	ICP	nonATAC	0.19785416790783447	9
cg16046810	proximal	shore	LCP	nonATAC	0.066455199801452855	1
cg22345205	proximal	shore	HCP	nonATAC	0.09441022160564042	0
cg21038584	proximal	shore	HCP	nonATAC	0.08595612290324174	2
cg19237691	promoter	shore	HCP	nonATAC	0.199380621485742	8
cg08641866	promoter	cgi	HCP	ATAC	0.10437124295370383	13
cg14886269	promoter	cgi	HCP	ATAC	0.1437210674410845	15
cg15706223	promoter	cgi	HCP	ATAC	0.15778509062808665	15
cg06097659	promoter	cgi	HCP	ATAC	0.13285226663461394	15
cg04343794	promoter	cgi	HCP	ATAC	0.15249854258945417	19
cg07671976	promoter	shore	HCP	ATAC	0.1085517462542132	13
cg00086243	promoter	shore	HCP	nonATAC	0.1726403337919364	6
cg10583942	proximal	shore	ICP	nonATAC	0.19444546421159856	5
cg07119157	proximal	shore	ICP	nonATAC	0.22859385888208666	5
cg19092396	proximal	shore	ICP	ATAC	0.12369366612948636	17
cg12701018	proximal	shore	ICP	nonATAC	0.18148668391745063	19
cg25144135	proximal	shore	ICP	nonATAC	0.21695576893403612	17
cg20996124	proximal	shore	ICP	nonATAC	0.2293591927084438	6
cg16266669	proximal	shore	ICP	nonATAC	0.3393654030893047	27
cg02296931	proximal	shore	ICP	nonATAC	0.3351426432245089	18
cg15924570	proximal	shore	ICP	nonATAC	0.24574391144589838	11
cg15993652	proximal	cgi	ICP	nonATAC	0.1608618201637589	6
cg25625296	proximal	cgi	ICP	nonATAC	0.2667918645682775	5
cg09503311	proximal	cgi	LCP	nonATAC	0.23211844882782107	0
cg20544186	proximal	cgi	LCP	nonATAC	0.18650712172922304	0
cg01437515	proximal	shore	ICP	ATAC	0.18507136904037785	18
cg12759096	proximal	shore	ICP	nonATAC	0.24576246173438507	16
cg22335801	promoter	cgi	ICP	nonATAC	0.1619046349557329	11
cg14661234	promoter	cgi	ICP	nonATAC	0.3255448931693302	9
cg23166857	promoter	cgi	ICP	nonATAC	0.25573427687218514	7
cg09586191	promoter	shore	ICP	nonATAC	0.08233330086514902	6
cg01341040	promoter	shore	ICP	nonATAC	0.0981750808472472	4
cg21815220	proximal	shore	ICP	nonATAC	0.17357123052985668	1
cg17084044	proximal	shore	ICP	nonATAC	0.2301133626397949	1
cg16252905	proximal	shore	ICP	nonATAC	0.15260506598654328	7
cg09315878	proximal	cgi	HCP	nonATAC	0.10841998330799331	2
cg01075305	proximal	cgi	HCP	nonATAC	0.06629781293526958	3
cg03058163	proximal	shore	HCP	nonATAC	0.24251481110668321	5
cg03580801	proximal	shore	HCP	nonATAC	0.06271488754256267	4
cg19862782	proximal	cgi	ICP	nonATAC	0.13217803395603875	2
cg12219387	proximal	cgi	ICP	nonATAC	0	3
cg11727921	proximal	cgi	ICP	nonATAC	0.01869648950384084	2
cg01783406	proximal	cgi	ICP	nonATAC	0.00255033346128996	2
cg14531564	distal	shore	ICP	nonATAC	0.010704452644546971	1
cg09276842	distal	shore	ICP	nonATAC	0.0501262646494878	4
cg07548512	distal	shore	ICP	nonATAC	0.009157672024114794	5
cg22798412	distal	shore	ICP	nonATAC	0.0061575454874698305	0
cg27477059	distal	shore	ICP	nonATAC	0.044442719324584684	0
cg25578497	distal	shore	ICP	nonATAC	0.02063093015696728	0
cg00656410	distal	shore	HCP	nonATAC	0.050148290736871465	3
cg10206039	distal	shore	HCP	nonATAC	0.004935285881868443	3
cg05818515	distal	shore	HCP	nonATAC	0.020914817842448367	3
cg03467014	distal	shore	HCP	nonATAC	0.06657912200667329	9
cg23082845	distal	shore	HCP	nonATAC	0.018811023144527605	3
cg04559485	distal	shore	HCP	nonATAC	0	4
cg21837391	distal	shore	ICP	nonATAC	0.03852168296157889	4
cg05329510	distal	shore	ICP	ATAC	0.17690959509660042	3
cg17414873	distal	shore	ICP	ATAC	0.19212580675911423	4
cg20300707	distal	cgi	ICP	nonATAC	0.04974970558744503	3
cg23963070	distal	cgi	ICP	nonATAC	0.003534142307209602	3
cg09812885	proximal	shore	ICP	nonATAC	0.04388305268720311	3
cg13470499	proximal	shore	ICP	nonATAC	0.028992073964989415	2
cg27310827	proximal	shore	ICP	nonATAC	0.0011545902916573418	6
cg11257497	proximal	shore	ICP	nonATAC	0.02426709890923949	5
cg14965611	proximal	shore	ICP	nonATAC	0	5
cg20014591	proximal	shore	ICP	nonATAC	0.03136662750388455	7
cg02224920	proximal	shore	HCP	ATAC	0.05220721056579176	34
cg20871445	promoter	shore	HCP	ATAC	0.029234899067952395	36
cg14394203	promoter	cgi	HCP	ATAC	0.08177838245564216	116
cg13924635	proximal	cgi	HCP	nonATAC	0.2433432938197117	13
cg08701814	proximal	cgi	HCP	nonATAC	0.15596260585294416	14
cg22220310	proximal	cgi	HCP	nonATAC	0.15552678236475279	14
cg14477263	proximal	cgi	HCP	nonATAC	0.12681908279102297	14
cg08706355	proximal	cgi	HCP	nonATAC	0.1832308730203154	8
cg07146103	proximal	shore	ICP	nonATAC	0.05388803935566202	5
cg25731959	proximal	ocean	LCP	nonATAC	0.12165589606236012	11
cg14830045	distal	ocean	ICP	nonATAC	0.14014801011446248	12
cg10784110	distal	ocean	ICP	nonATAC	0.10092295625250597	13
cg06964912	distal	ocean	ICP	ATAC	0.08342545655395946	34
cg12108798	distal	ocean	ICP	nonATAC	0.10755789536199033	15
cg00657094	distal	ocean	ICP	nonATAC	0.2606384367784496	7
cg20411340	distal	ocean	LCP	nonATAC	0.09939536374621599	31
cg24034746	distal	ocean	LCP	nonATAC	0.20983251211952242	4
cg09331144	distal	shore	LCP	ATAC	0.2736151526411952	12
cg10483828	proximal	shore	ICP	nonATAC	0.1795994813586888	2
cg07719599	proximal	cgi	ICP	nonATAC	0.14979289114716043	0
cg00211609	proximal	cgi	ICP	nonATAC	0.15597090901508695	1
cg10378904	proximal	cgi	ICP	nonATAC	0.2694672957803617	1
cg22512888	proximal	cgi	ICP	nonATAC	0.16923904312793167	2
cg21664227	proximal	shore	ICP	nonATAC	0.22564251168731506	3
cg26362806	proximal	shore	ICP	nonATAC	0.1665695753204662	2
cg19666520	proximal	shore	ICP	nonATAC	0.17516264678231722	2
cg14329010	proximal	shore	ICP	nonATAC	0.13713726980376528	1
cg12345380	proximal	shore	HCP	nonATAC	0.2647880058008726	8
cg02279987	promoter	cgi	HCP	nonATAC	0.3605181573896122	0
cg19236794	promoter	cgi	HCP	nonATAC	0.40964202056851723	0
cg04719903	promoter	cgi	HCP	nonATAC	0.38558639519288884	4
cg25594899	promoter	cgi	HCP	nonATAC	0.41651102419837316	5
cg06136878	promoter	cgi	HCP	nonATAC	0.29444648988642663	5
cg14089984	promoter	cgi	HCP	nonATAC	0.34722656132295154	5
cg06443533	promoter	cgi	HCP	nonATAC	0.41147668809806726	5
cg26314055	proximal	shore	HCP	nonATAC	0.14738132659282066	7
cg02751993	proximal	shore	ICP	nonATAC	0.12085670308463398	3
cg20747739	proximal	shore	LCP	nonATAC	0.22841598903756435	2
cg13440692	proximal	ocean	ICP	ATAC	0.13600173800543236	23
cg10664344	proximal	ocean	ICP	ATAC	0.21204046121487471	35
cg19869091	distal	shore	ICP	nonATAC	0.04502474113259399	3
cg08643618	distal	cgi	HCP	nonATAC	0.04969258103143139	5
cg24701867	distal	cgi	HCP	nonATAC	9.784921095801608e-4	5
cg06361835	distal	cgi	HCP	nonATAC	0.06656328399729704	6
cg16176300	distal	cgi	HCP	nonATAC	0.1789621739920172	5
cg17469240	distal	cgi	HCP	nonATAC	0.15602703637282583	5
cg19081571	distal	cgi	HCP	nonATAC	0.22408180894773938	3
cg13689260	distal	cgi	HCP	nonATAC	0.24544520304862696	2
cg10518155	distal	cgi	ICP	nonATAC	0.03141546096253619	1
cg17784606	distal	cgi	ICP	nonATAC	0.049652317262796286	1
cg18153662	distal	cgi	ICP	nonATAC	0.03245873063443766	1
cg08733913	distal	cgi	ICP	nonATAC	1.3046561461068853e-4	1
cg02334770	distal	cgi	ICP	nonATAC	0.06733205667147045	1
cg03583709	distal	shore	ICP	nonATAC	0.052038698932423154	4
cg13152599	distal	shore	ICP	nonATAC	0.04437406010725067	0
cg23880637	distal	shore	ICP	nonATAC	0.007452100787467406	1
cg22699977	distal	shore	ICP	nonATAC	0.07158575521117584	1
cg10245314	distal	cgi	ICP	nonATAC	0.05418160715518593	13
cg21583518	distal	shore	ICP	nonATAC	0.11962867216303766	2
cg14661139	distal	shore	ICP	nonATAC	0.051781805079912605	3
cg17177602	distal	shore	ICP	nonATAC	0.0425410063932436	3
cg08884932	distal	shore	ICP	nonATAC	0.056766396628136734	3
cg11225330	distal	shore	ICP	nonATAC	0.046394127400815964	3
cg04026747	distal	ocean	ICP	nonATAC	0.06726121869457949	2
cg19709095	distal	ocean	ICP	nonATAC	0.0065352987012365854	2
cg17848797	distal	ocean	ICP	nonATAC	0.10569607480475596	2
cg21680388	distal	ocean	ICP	nonATAC	0.045586434431556334	0
cg22725197	distal	ocean	ICP	nonATAC	0.04113591831030228	1
cg02823370	distal	ocean	LCP	nonATAC	0.13946163040020193	14
cg08486042	distal	ocean	ICP	nonATAC	0.12465155405801397	8
cg07269843	distal	ocean	ICP	nonATAC	0.15518633679262497	3
cg01341249	distal	shore	ICP	nonATAC	0.03309661335549057	2
cg09906735	distal	shore	ICP	nonATAC	0.001116051935246597	0
cg25674129	distal	shore	ICP	nonATAC	0.007478508943463112	0
cg13375638	distal	shore	ICP	nonATAC	0.006752233201665552	0
cg04296903	distal	cgi	ICP	nonATAC	0	5
cg26527092	distal	cgi	ICP	nonATAC	0.040012494411596045	5
cg19816994	distal	cgi	ICP	nonATAC	0.018141407736670317	5
cg24658349	distal	cgi	ICP	nonATAC	0.003884633839772231	5
cg02859098	distal	shore	ICP	nonATAC	0.05521607706450982	6
cg22009470	distal	shore	ICP	nonATAC	0.1694238744844343	5
cg16045223	proximal	ocean	LCP	nonATAC	0.15639311994165392	4
cg23891364	proximal	shore	HCP	nonATAC	0.23007854379688217	11
cg21864845	proximal	shore	HCP	nonATAC	0.0031643931885405965	21
cg02913364	proximal	cgi	HCP	nonATAC	0.0807656942219711	24
cg16717690	proximal	cgi	HCP	nonATAC	0.023649377055163432	15
cg09094385	promoter	cgi	HCP	ATAC	0.12162317796255905	88
cg02581421	promoter	cgi	HCP	ATAC	0.005468679522446134	91
cg03322129	promoter	cgi	HCP	ATAC	0.006493403145912637	47
cg01794932	promoter	cgi	HCP	ATAC	0.009935227578919239	41
cg26163375	promoter	cgi	HCP	ATAC	0.0017803354941476938	40
cg22670128	proximal	shore	HCP	nonATAC	0.22078872140969427	6
cg10410269	proximal	shore	ICP	nonATAC	0.15470589664642395	0
cg19933051	proximal	shore	LCP	nonATAC	0.11716196988255712	0
cg16626107	proximal	shore	ICP	nonATAC	0.11529543918938134	1
cg06294324	proximal	ocean	ICP	nonATAC	0.07150478170127209	0
cg27530087	proximal	ocean	ICP	nonATAC	0.03582125514861108	4
cg14436909	proximal	ocean	ICP	nonATAC	0.07466176334145544	4
cg06198843	proximal	ocean	ICP	nonATAC	0.09169580412775404	4
cg16343995	proximal	ocean	ICP	nonATAC	0.11275631196675137	3
cg07812848	proximal	ocean	ICP	nonATAC	0.18439832780907095	0
cg10784146	proximal	ocean	ICP	nonATAC	0.09281114794833609	0
cg06002705	promoter	ocean	ICP	nonATAC	0.14473634286896053	0
cg12120973	promoter	ocean	ICP	nonATAC	0.15842462444136376	0
cg19861048	proximal	ocean	ICP	nonATAC	0.20835899268060973	4
cg13587552	proximal	ocean	ICP	nonATAC	0.237086156279066	4
cg11229611	proximal	ocean	LCP	ATAC	0.183149280523222	29
cg06909630	proximal	ocean	LCP	ATAC	0.1763857964541418	32
cg17645946	proximal	ocean	ICP	ATAC	0.102679932684555	27
cg27651942	proximal	ocean	ICP	ATAC	0.11778228086036514	27
cg15419710	proximal	ocean	ICP	ATAC	0.1520871448154392	25
cg00825734	proximal	ocean	ICP	ATAC	0.14181302090037554	25
cg22421766	proximal	ocean	ICP	nonATAC	0.07369488613841038	18
cg24576260	proximal	ocean	ICP	nonATAC	0.08872312519389555	17
cg21203719	proximal	ocean	ICP	nonATAC	0.27210508891683555	0
cg24852892	proximal	shore	LCP	nonATAC	0.1658444468226678	1
cg22225577	distal	cgi	ICP	nonATAC	0.22779086687694775	3
cg10119342	distal	cgi	ICP	nonATAC	0.2590432476367767	3
cg06679168	distal	cgi	ICP	nonATAC	0.21882063782989034	1
cg16995668	distal	cgi	ICP	nonATAC	0.22578888458847965	7
cg09870910	distal	cgi	ICP	nonATAC	0.28371840794415293	9
cg25151559	distal	cgi	HCP	nonATAC	0.2595885181655991	1
cg18224942	distal	cgi	HCP	ATAC	0.10862409543015598	40
cg15683497	distal	cgi	ICP	ATAC	0.12194955461834625	10
cg20978193	distal	cgi	ICP	ATAC	0.15834734747179943	51
cg13681826	distal	cgi	ICP	ATAC	0.16905877755183643	26
cg16380285	distal	cgi	ICP	nonATAC	0.06170883741132396	3
cg15994839	distal	cgi	ICP	nonATAC	0.07063930570995053	5
cg21265287	distal	cgi	ICP	nonATAC	0.06186401973380818	5
cg02506501	distal	cgi	HCP	nonATAC	0.1348647417354706	8
cg14728174	distal	cgi	HCP	nonATAC	0.13441948803433051	8
cg03003335	distal	cgi	HCP	ATAC	0.13870420932046415	24
cg01937247	distal	cgi	HCP	ATAC	0.10748060212288006	20
cg01515136	distal	cgi	HCP	ATAC	0.10595143064429917	21
cg17026072	distal	cgi	HCP	nonATAC	9.326667403690635e-4	8
cg13452079	distal	cgi	HCP	nonATAC	0.06823677608500148	1
cg25106100	distal	shore	ICP	nonATAC	0.0279063438992571	3
cg27543922	distal	cgi	HCP	nonATAC	0.02019232225772128	1
cg18163062	distal	cgi	HCP	nonATAC	0.0397185657629602	3
cg14529643	distal	cgi	ICP	nonATAC	0.0295840577967739	3
cg25021451	distal	cgi	ICP	nonATAC	0.026900924822751585	3
cg04584842	distal	shore	ICP	nonATAC	0.039717452257423236	3
cg18538985	distal	shore	ICP	nonATAC	0.04640545788143533	2
cg19414302	distal	shore	LCP	nonATAC	0.10851765175285107	6
cg22675767	distal	shore	LCP	nonATAC	0.1420013353197347	7
cg06981504	distal	shore	LCP	nonATAC	0.16057040679206872	8
cg06759632	distal	shore	LCP	nonATAC	0.09220270824203017	11
cg17405058	distal	ocean	LCP	nonATAC	0.049328516374733136	4
cg17712416	proximal	ocean	ICP	nonATAC	0.11802715481792117	7
cg25203980	proximal	ocean	ICP	ATAC	0.14678618945776242	8
cg02953397	proximal	ocean	ICP	ATAC	0.1320218178665885	7
cg18565510	proximal	ocean	ICP	ATAC	0.1158694714946123	6
cg27185793	proximal	ocean	ICP	ATAC	0.2478305328511303	5
cg09556527	proximal	ocean	ICP	ATAC	0.2049782056994937	4
cg07181952	proximal	ocean	LCP	ATAC	0.23854493919595712	25
cg22346297	proximal	shore	LCP	ATAC	0.08445154658546222	43
cg23310884	proximal	shore	LCP	ATAC	0.24902486220601885	22
cg26333156	proximal	cgi	HCP	nonATAC	0.023588249792595235	32
cg00262415	proximal	cgi	HCP	nonATAC	0.0010934678506260703	32
cg27440283	proximal	cgi	HCP	nonATAC	0.02755447447268931	31
cg00086266	proximal	cgi	HCP	ATAC	0.04982459504058569	32
cg19323338	promoter	cgi	HCP	ATAC	0.026003960558362165	33
cg24157952	promoter	cgi	HCP	ATAC	0.008376792298305303	32
cg15042692	promoter	cgi	HCP	nonATAC	0	108
cg07425625	promoter	cgi	HCP	nonATAC	6.094366121090379e-4	112
cg04840417	promoter	cgi	HCP	nonATAC	0.00866663099577199	116
cg16887862	promoter	cgi	HCP	ATAC	0.038165865361314145	114
cg25201327	promoter	cgi	HCP	ATAC	0.00258656284064494	109
cg15868629	promoter	cgi	HCP	ATAC	0.04032116159057291	101
cg27642349	promoter	cgi	HCP	ATAC	0.030509119967049993	101
cg26214604	promoter	cgi	HCP	ATAC	0.03169216993527582	98
cg18224588	promoter	cgi	HCP	nonATAC	0.04788128542645691	41
cg25536368	proximal	cgi	HCP	ATAC	0	32
cg00903892	proximal	cgi	HCP	ATAC	0.04686507661828297	24
cg14488957	proximal	cgi	HCP	ATAC	0.013712482914136492	21
cg06085743	proximal	cgi	HCP	ATAC	0.044144140154951564	30
cg05397202	proximal	cgi	HCP	ATAC	0.06440354650991745	28
cg23931819	proximal	cgi	HCP	ATAC	0.07372922252559048	26
cg02506753	proximal	cgi	HCP	ATAC	0.1884103494840174	28
cg05362521	proximal	shore	ICP	nonATAC	0.1056449501916688	6
cg05724097	proximal	shore	ICP	nonATAC	0.17677598723688465	6
cg26369180	proximal	shore	ICP	ATAC	0.18192503616938943	6
cg19383909	proximal	shore	ICP	nonATAC	0.029099495092822662	6
cg26576041	proximal	shore	ICP	nonATAC	0.060346192563419075	6
cg11847126	proximal	cgi	ICP	nonATAC	0.02708735271697918	12
cg15736449	proximal	cgi	ICP	nonATAC	0.07383298882088636	13
cg23689441	proximal	cgi	ICP	nonATAC	0.022442916211774796	13
cg17709975	proximal	cgi	ICP	nonATAC	0.07954486028170431	11
cg10435967	distal	shore	ICP	nonATAC	0.07871967224016856	4
cg16712243	distal	shore	ICP	nonATAC	0.19142940679282225	5
cg08663263	distal	shore	ICP	nonATAC	0.060283910939544556	7
cg07568471	distal	shore	ICP	nonATAC	0.03489793759482691	6
cg26931466	distal	ocean	ICP	nonATAC	0.028060214395707633	7
cg26866277	distal	ocean	ICP	nonATAC	0.11579245876960437	15
cg09299774	distal	ocean	ICP	ATAC	0.051329297494052566	14
cg22665280	distal	shore	ICP	nonATAC	0.10446544415958228	1
cg19585749	distal	shore	ICP	nonATAC	0.11310996038701676	1
cg04926200	distal	shore	ICP	nonATAC	0.08860158508830437	4
cg12609142	distal	cgi	ICP	nonATAC	0.034653543615428176	8
cg22130030	distal	shore	ICP	nonATAC	0.07706538035725914	8
cg09862283	proximal	shore	LCP	nonATAC	0.12296253219750565	3
cg15901950	proximal	shore	LCP	nonATAC	0.033095569373097024	4
cg12046908	proximal	shore	ICP	nonATAC	0.08825589189958845	4
cg26831087	proximal	shore	HCP	nonATAC	0.11638673610178064	0
cg21197375	promoter	cgi	HCP	nonATAC	0.019253429893080206	29
cg20236831	promoter	cgi	HCP	nonATAC	0.021092537651305504	31
cg13183628	promoter	cgi	HCP	nonATAC	0	35
cg06038049	promoter	cgi	HCP	nonATAC	6.523280730534433e-5	67
cg22125623	promoter	cgi	HCP	ATAC	0.0014190017980706732	73
cg19834486	promoter	cgi	HCP	ATAC	0.014494164849813881	68
cg04232698	promoter	cgi	HCP	ATAC	0.05448551312236408	67
cg19827148	promoter	cgi	HCP	ATAC	0	38
cg05378358	proximal	shore	HCP	nonATAC	0.07876783881351039	6
cg17970390	proximal	shore	LCP	nonATAC	0.16122958355802292	3
cg05795376	proximal	shore	LCP	nonATAC	0.110903074875002	2
cg05598010	proximal	shore	LCP	nonATAC	0.21073471117561937	0
cg16255279	proximal	cgi	HCP	nonATAC	0.014303921917255711	4
cg22622472	proximal	cgi	HCP	nonATAC	0.05650718773630944	4
cg16432326	proximal	cgi	HCP	nonATAC	0.10793060785532699	4
cg07394827	proximal	cgi	HCP	nonATAC	0.04533743202163949	3
cg02625725	proximal	shore	ICP	ATAC	0.06673806269699276	4
cg06599206	proximal	shore	HCP	nonATAC	0.06360955156271034	15
cg20705390	proximal	shore	HCP	nonATAC	0.20442629465717743	6
cg04981007	promoter	shore	ICP	ATAC	0.235742703356545	9
cg15365642	promoter	shore	ICP	ATAC	0.16490758795738023	10
cg24252805	promoter	shore	ICP	ATAC	0.1686005509242438	10
cg14890378	promoter	shore	ICP	ATAC	0.16066193963432376	10
cg07346648	promoter	shore	ICP	ATAC	0.08615715034385539	10
cg08037114	promoter	shore	ICP	ATAC	0.12841622194755428	10
cg04910752	promoter	cgi	ICP	ATAC	0.20105601893400468	9
cg13246026	proximal	cgi	ICP	ATAC	0.2222307899966825	6
cg21396988	proximal	cgi	ICP	ATAC	0.19440874782096199	6
cg06802641	proximal	cgi	ICP	ATAC	0.22319358901601663	6
cg03402404	proximal	cgi	ICP	ATAC	0.2053192908667784	8
cg10065209	proximal	cgi	ICP	ATAC	0.14128482965793304	9
cg08621441	proximal	cgi	ICP	ATAC	0.147082303987286	10
cg18386618	proximal	cgi	ICP	ATAC	0.16525721238351979	11
cg06395167	proximal	cgi	ICP	ATAC	0.09175861519469285	12
cg16174225	proximal	cgi	ICP	ATAC	0.08725590284026159	14
cg00002593	proximal	cgi	ICP	nonATAC	0.23607217481552395	8
cg11808871	proximal	cgi	ICP	nonATAC	0.1450484098757799	8
cg14911892	proximal	shore	ICP	ATAC	0.21240038371948056	15
cg08160862	proximal	shore	LCP	ATAC	0.02686407089676451	8
cg26351554	proximal	cgi	ICP	ATAC	0.02235148231310435	5
cg24399111	distal	cgi	ICP	ATAC	0.029801349940315445	6
cg18024631	distal	cgi	ICP	ATAC	0.040692278609848524	5
cg07313814	distal	cgi	ICP	nonATAC	0.05230693403598736	6
cg11339519	distal	cgi	ICP	nonATAC	0.05528465016710274	5
cg00542041	distal	cgi	ICP	nonATAC	0.02106549162163846	6
cg16575694	distal	shore	HCP	ATAC	0.17310934560430863	4
cg06646682	distal	shore	HCP	ATAC	0.140204526777736	3
cg13494355	distal	cgi	HCP	nonATAC	0.03147624025630841	2
cg22376366	distal	cgi	ICP	nonATAC	0.02785408489724272	0
cg25203539	distal	cgi	ICP	nonATAC	0.061759209250600876	0
cg06649390	distal	shore	HCP	nonATAC	0.02756574115582757	2
cg17748182	distal	shore	HCP	nonATAC	0.030083192524224145	4
cg03465880	distal	shore	ICP	nonATAC	0	3
cg15462203	distal	shore	ICP	nonATAC	0.02075805428269233	3
cg10556264	distal	shore	ICP	nonATAC	0.03935277520747777	3
cg22709966	distal	shore	LCP	nonATAC	0.09306681610762767	3
cg15976416	proximal	ocean	LCP	ATAC	0.2065707439781467	32
cg17838754	proximal	ocean	LCP	ATAC	0.13561068250842886	10
cg09569143	proximal	shore	LCP	ATAC	0.20630522147554625	1
cg13932473	proximal	shore	LCP	ATAC	0.2161971203217671	1
cg04119843	promoter	cgi	HCP	ATAC	0.00973766279664816	38
cg09236098	promoter	cgi	HCP	ATAC	0.004652488007793886	35
cg05115545	proximal	cgi	HCP	ATAC	9.21979101070855e-4	61
cg10164137	proximal	cgi	HCP	ATAC	0.05676432328400053	60
cg17873420	proximal	cgi	HCP	nonATAC	0.009380075458269879	59
cg21679391	proximal	cgi	HCP	ATAC	0.34085650848184146	5
cg21118819	proximal	shore	HCP	nonATAC	0.22513400281094073	9
cg03722312	proximal	shore	LCP	nonATAC	0.11609734942910042	6
cg11414742	proximal	shore	LCP	ATAC	0.1338981114024168	10
cg14270725	proximal	cgi	HCP	nonATAC	0.27833122265305793	11
cg15386434	proximal	cgi	HCP	nonATAC	0.324379969330162	11
cg16006120	proximal	cgi	HCP	nonATAC	0.3580496118809557	14
cg14793596	proximal	cgi	HCP	nonATAC	0.21417779026094658	17
cg07284273	proximal	cgi	HCP	ATAC	0.27716903824061756	17
cg25063151	proximal	cgi	HCP	ATAC	0.3327588683237179	11
cg19436320	proximal	cgi	HCP	ATAC	0.286058875402249	6
cg00040588	proximal	cgi	HCP	nonATAC	0.27289115845111733	6
cg10482508	proximal	cgi	HCP	ATAC	0.3328065342423525	9
cg27399052	promoter	ocean	ICP	ATAC	0.2172269747013846	30
cg12478066	promoter	ocean	ICP	ATAC	0.1454813376470133	65
cg23036947	promoter	ocean	ICP	ATAC	0.24313049097726128	68
cg17132079	promoter	ocean	ICP	ATAC	0.22265141857098336	71
cg03397519	promoter	ocean	ICP	ATAC	0.17250722321744422	66
cg22273474	promoter	ocean	ICP	nonATAC	0.23950219991540947	63
cg18550476	promoter	ocean	ICP	ATAC	0.2543220053691472	52
cg00970622	promoter	ocean	ICP	ATAC	0.2940503120791141	51
cg01198994	proximal	ocean	LCP	ATAC	0.2172866815572887	10
cg23973885	proximal	ocean	LCP	nonATAC	0.24423847803256546	6
cg13393580	proximal	ocean	LCP	ATAC	0.17440490384602964	6
cg13354934	proximal	ocean	ICP	ATAC	0.11879050894519028	18
cg20426768	proximal	ocean	ICP	nonATAC	0.19543770655872797	4
cg24153574	proximal	ocean	ICP	ATAC	0.22092307851237572	3
cg23569098	proximal	ocean	ICP	ATAC	0.2407589766040323	2
cg21165029	proximal	ocean	ICP	nonATAC	0.330714550278846	2
cg12915036	proximal	ocean	ICP	nonATAC	0.3035027474243458	4
cg03400623	proximal	ocean	ICP	nonATAC	0.33698551105477437	4
cg22109675	proximal	ocean	ICP	ATAC	0.33926961369463193	12
cg15492552	proximal	ocean	ICP	ATAC	0.2572623810723968	12
cg05572157	proximal	ocean	ICP	ATAC	0.2120433627984044	5
cg18534079	proximal	ocean	ICP	nonATAC	0.21045397357962553	5
cg00046914	distal	ocean	ICP	ATAC	0.0886841979231119	10
cg02416993	distal	ocean	ICP	ATAC	0.11399977380234898	10
cg07726485	distal	ocean	ICP	ATAC	0.2077290494667567	10
cg23377249	distal	ocean	ICP	ATAC	0.22789165392429492	10
cg27503832	distal	ocean	ICP	nonATAC	0.03979828526116474	11
cg22643873	distal	ocean	ICP	nonATAC	0.14094249967997333	8
cg05397857	distal	ocean	ICP	nonATAC	0.14288053843445794	0
cg05387269	proximal	ocean	LCP	ATAC	0.22189198988171702	8
cg16342853	proximal	ocean	LCP	ATAC	0.17410510732856319	11
cg14992101	proximal	shore	LCP	ATAC	0.17463188623537654	50
cg09996760	proximal	shore	ICP	nonATAC	0.04548327390512042	3
cg09864992	proximal	cgi	ICP	nonATAC	0.14688167174819544	5
cg14094639	proximal	cgi	ICP	nonATAC	0.2275102541208478	7
cg01508988	proximal	cgi	HCP	ATAC	0.04714528044916753	12
cg07395004	proximal	cgi	HCP	ATAC	0.03647461133763204	13
cg19871494	proximal	cgi	HCP	ATAC	0.04643051855495926	23
cg09741074	promoter	cgi	HCP	nonATAC	0.037465422259282934	154
cg08433720	promoter	cgi	HCP	ATAC	0.060970715516326636	216
cg21513204	promoter	cgi	HCP	ATAC	0.02535459382951505	219
cg15604233	promoter	cgi	HCP	ATAC	0.03857961729125967	220
cg11915315	promoter	cgi	HCP	ATAC	0.02887034054200706	217
cg20048602	promoter	cgi	HCP	ATAC	0.10512148896088268	217
cg20439722	promoter	cgi	HCP	ATAC	0.05142802250188377	216
cg19823490	promoter	cgi	HCP	ATAC	0.025055595574894195	191
cg21478504	promoter	cgi	HCP	ATAC	0.03896601071327983	179
cg04615596	promoter	cgi	HCP	ATAC	0.00815592276788297	170
cg05364533	promoter	cgi	HCP	ATAC	0.02942242521091474	145
cg15617543	promoter	cgi	HCP	ATAC	0.018226018304227647	130
cg18546249	promoter	cgi	HCP	ATAC	0.03922510793563587	111
cg11552267	proximal	shore	HCP	ATAC	0.07417191807910191	16
cg05589276	proximal	shore	HCP	ATAC	0.2148389586212896	25
cg02144516	proximal	shore	ICP	nonATAC	0.1600211055137925	44
cg20435334	proximal	shore	LCP	nonATAC	0.1353700386129234	19
cg26865478	proximal	shore	LCP	nonATAC	0.15668655803428266	12
cg16361266	proximal	ocean	ICP	nonATAC	0.17024981078514279	0
cg20434150	distal	ocean	LCP	nonATAC	0.08217613269599623	0
cg08253842	distal	ocean	LCP	nonATAC	0.08512011174956811	0
cg14224772	distal	ocean	ICP	nonATAC	0.07030075752405578	9
cg03322002	distal	ocean	ICP	nonATAC	0.04071201982117342	3
cg08109545	distal	shore	ICP	nonATAC	0.004920044472038608	3
cg12033178	distal	shore	ICP	nonATAC	0.013025078276952866	3
cg08158776	distal	shore	ICP	nonATAC	0.020275094796186825	3
cg04880874	distal	shore	HCP	nonATAC	0.05781304405827666	7
cg15588177	distal	cgi	ICP	nonATAC	0	8
cg22232737	distal	cgi	HCP	nonATAC	0.027103472431734485	7
cg01006034	distal	cgi	ICP	nonATAC	0.037600839988605285	6
cg23621766	distal	cgi	HCP	nonATAC	0.013382108006348667	4
cg06903451	distal	shore	ICP	nonATAC	0.14988984923293935	4
cg07284402	distal	shore	ICP	nonATAC	0.027204232525865	0
cg03774228	distal	shore	LCP	nonATAC	3.261640365267229e-4	1
cg23209302	distal	ocean	ICP	nonATAC	0.047954747717990624	12
cg01399319	distal	ocean	ICP	nonATAC	0.0736581355389775	13
cg21264396	distal	ocean	ICP	nonATAC	0.05854374800939424	11
cg19236733	distal	ocean	ICP	nonATAC	0.15632884984096418	3
cg08647342	distal	ocean	ICP	nonATAC	0.17365249917866063	2
cg18087716	distal	ocean	ICP	nonATAC	0.039415135885819505	0
cg17014728	distal	ocean	ICP	nonATAC	0.03509641980882069	0
cg04988279	distal	ocean	ICP	nonATAC	0.0251555640055325	1
cg13323817	distal	ocean	ICP	nonATAC	0.022693092967879237	1
cg22389936	distal	ocean	ICP	nonATAC	0.01861349198875039	1
cg26303572	distal	ocean	ICP	nonATAC	7.827936876641249e-4	1
cg01648457	distal	ocean	LCP	nonATAC	0.07489870057781466	3
cg04481810	distal	ocean	LCP	nonATAC	0.036389992709208514	4
cg24837149	proximal	shore	HCP	nonATAC	0.029982781626048012	67
cg16278124	proximal	shore	HCP	nonATAC	0.042493319864812855	20
cg06817090	promoter	cgi	HCP	ATAC	0.026609439412857257	14
cg16573386	promoter	cgi	HCP	ATAC	0.024798931747578534	28
cg17397377	promoter	cgi	HCP	nonATAC	0.03167171292379348	44
cg08470185	promoter	cgi	HCP	ATAC	0	138
cg13053783	promoter	cgi	HCP	ATAC	0	140
cg22961467	promoter	cgi	HCP	ATAC	0.0011741905314961963	141
cg15130241	promoter	cgi	HCP	ATAC	0	142
cg08791782	promoter	cgi	HCP	ATAC	0	150
cg25842896	proximal	cgi	HCP	ATAC	0.009743000527738136	65
cg00173405	proximal	cgi	HCP	ATAC	0.00434590479936992	55
cg03943717	proximal	cgi	HCP	ATAC	0.024984590995932737	52
cg23437836	proximal	cgi	HCP	ATAC	0.027831504688206745	47
cg00968800	proximal	shore	HCP	nonATAC	0.011244577202257886	41
cg08163912	proximal	shore	ICP	nonATAC	0.17319720408802727	73
cg09064061	proximal	shore	LCP	nonATAC	0.0865407806199538	40
cg24399028	proximal	ocean	LCP	nonATAC	0.03065966854851235	5
cg20383673	proximal	shore	HCP	nonATAC	0.14860368798560883	19
cg14795268	proximal	shore	HCP	nonATAC	0.03307324884332587	18
cg11431291	proximal	shore	HCP	nonATAC	0.04004988796608116	17
cg21439539	promoter	cgi	HCP	nonATAC	1.956984219160321e-4	15
cg20275133	promoter	cgi	HCP	nonATAC	0.1679175413982109	34
cg16728516	promoter	cgi	HCP	ATAC	0	141
cg25769755	promoter	cgi	HCP	ATAC	0.005717601069774779	189
cg05613094	promoter	cgi	HCP	ATAC	4.566296511374095e-4	186
cg11993086	promoter	cgi	HCP	ATAC	0.0013403117978980383	181
cg26509139	promoter	cgi	HCP	ATAC	0.014224971320048132	179
cg08387662	promoter	cgi	HCP	ATAC	0.09487688694846702	177
cg05595602	promoter	shore	HCP	nonATAC	5.266838616873e-4	46
cg25397779	promoter	shore	HCP	nonATAC	0.007049599561212655	40
cg12525514	proximal	shore	HCP	nonATAC	0.05384915147658443	38
cg25939543	proximal	shore	HCP	nonATAC	0.0080178129564410245	5
cg16661858	proximal	ocean	ICP	nonATAC	0.045482570216399676	2
cg15863361	proximal	ocean	ICP	nonATAC	0.00301045036834329	3
cg00009834	proximal	ocean	ICP	nonATAC	0.03607130246624318	3
cg27295412	distal	ocean	ICP	nonATAC	0.019020755118961716	3
cg00060374	proximal	cgi	HCP	nonATAC	0.3254593672166128	8
cg17507949	proximal	cgi	HCP	nonATAC	0.1845875596946752	1
cg22827694	promoter	shore	HCP	nonATAC	0.15229789543639596	5
cg23894219	promoter	shore	HCP	ATAC	0.1630165880058974	13
cg15633699	promoter	shore	ICP	ATAC	0.19359878572582886	26
cg10380643	promoter	shore	ICP	ATAC	0.19942989776958292	28
cg20598347	promoter	shore	LCP	ATAC	0.20348925970264353	27
cg02668764	promoter	shore	LCP	ATAC	0.1770980242742841	22
cg15081886	promoter	shore	LCP	ATAC	0.15373024780089728	21
cg23537515	promoter	shore	LCP	ATAC	0.1357427293137892	22
cg12754273	promoter	shore	LCP	ATAC	0.19482239845419105	20
cg21281527	promoter	shore	ICP	nonATAC	0.1521560782833676	1
cg15823872	proximal	shore	ICP	nonATAC	0.08799831951312494	1
cg24555071	proximal	ocean	ICP	nonATAC	0.18646563262783913	12
cg12286462	proximal	ocean	ICP	nonATAC	0.20432727501611708	14
cg01721822	proximal	shore	ICP	nonATAC	0.07734486599674101	0
cg21285198	proximal	shore	ICP	nonATAC	0.22845418188465175	0
cg00305774	promoter	shore	ICP	nonATAC	0.11797583488896647	3
cg22517356	promoter	shore	ICP	nonATAC	0.23719522054538242	8
cg17265051	promoter	shore	ICP	ATAC	0.23724153305899726	17
cg23795938	promoter	shore	ICP	ATAC	0.14962912227129616	17
cg10156298	promoter	shore	ICP	ATAC	0.12008059017187045	17
cg09368716	promoter	cgi	ICP	ATAC	0.11651924954936961	11
cg12208770	promoter	cgi	ICP	ATAC	0.08806316196137513	10
cg26863172	promoter	cgi	ICP	nonATAC	0.18942079843511472	7
cg17142722	proximal	cgi	HCP	nonATAC	0.060106722991312055	8
cg04897188	proximal	cgi	HCP	nonATAC	0.043078855365437575	7
cg07010566	proximal	shore	HCP	ATAC	0.10710196367830874	8
cg14902621	proximal	shore	HCP	nonATAC	0.13137853132940586	6
cg26373274	proximal	shore	HCP	nonATAC	0.126417441956567	6
cg22351666	proximal	shore	ICP	ATAC	0.12440761731665965	26
cg05235651	proximal	shore	ICP	ATAC	0.04740737928675593	28
cg04865726	proximal	shore	ICP	ATAC	0.02270769689093462	31
cg04384590	proximal	shore	LCP	ATAC	0.1694573759237273	39
cg19071098	proximal	shore	LCP	ATAC	0.25534135996921703	49
cg08123463	proximal	shore	LCP	ATAC	0.21506610486057964	12
cg16496742	proximal	shore	LCP	nonATAC	0.21175519822490355	17
cg26394870	proximal	ocean	LCP	ATAC	0.18904276118744695	99
cg19270739	proximal	ocean	LCP	ATAC	0.13683099284791483	102
cg21837069	proximal	shore	ICP	ATAC	0.1577684272347129	19
cg17491622	proximal	shore	ICP	ATAC	0.13716556909168	21
cg00702126	proximal	shore	ICP	ATAC	0.16404671060028692	25
cg14667273	proximal	shore	ICP	ATAC	0.07423339973309726	23
cg27391934	proximal	shore	ICP	ATAC	0.1390544135025204	23
cg07898743	proximal	shore	ICP	ATAC	0.13658249946405007	23
cg20138749	proximal	shore	ICP	ATAC	0.179681553087941	20
cg16784215	proximal	shore	HCP	ATAC	0.10379588622606427	14
cg07232890	proximal	shore	HCP	ATAC	0.22823171411979545	10
cg08589721	promoter	shore	HCP	nonATAC	0.08278688441164689	39
cg14271665	promoter	shore	HCP	nonATAC	0.09267668567078377	45
cg02896318	promoter	shore	HCP	nonATAC	0.06775876548502456	47
cg25234611	promoter	cgi	HCP	nonATAC	0.023976391673923753	16
cg09668627	proximal	shore	HCP	ATAC	0.17024027370470526	6
cg08161163	proximal	shore	ICP	ATAC	0.2347051310197647	7
cg26798702	proximal	shore	ICP	nonATAC	0.29072096621399585	2
cg09843049	proximal	shore	ICP	nonATAC	0.2029733073196322	13
cg13897675	proximal	shore	HCP	nonATAC	0.07636203668964335	4
cg09860601	proximal	cgi	HCP	nonATAC	0.053048694892745496	4
cg19639479	proximal	cgi	HCP	nonATAC	0.0631816246556402	5
cg09603935	proximal	cgi	HCP	nonATAC	0.10314070407575823	3
cg03116557	proximal	cgi	HCP	nonATAC	0.025159655324478395	3
cg13570957	proximal	cgi	HCP	nonATAC	0.03827687295816065	3
cg26795248	proximal	shore	HCP	nonATAC	0.29457486418430495	4
cg25592215	distal	shore	HCP	nonATAC	0.07403273630452545	5
cg08426733	distal	shore	ICP	ATAC	0.26915726232137643	47
cg08270205	distal	shore	ICP	ATAC	0.1837059098674837	6
cg15099879	distal	ocean	ICP	ATAC	0.19660989286585337	6
cg06786804	distal	ocean	ICP	nonATAC	0.2633240682867403	6
cg24492273	distal	ocean	ICP	nonATAC	0.0648747180467394	5
cg00929633	distal	ocean	ICP	nonATAC	0.14690545618498801	0
cg21001441	proximal	ocean	ICP	nonATAC	0.2262811259344745	2
cg02136596	promoter	ocean	ICP	nonATAC	0.15986640210246073	8
cg16669201	promoter	ocean	ICP	nonATAC	0.03664360828309746	1
cg27383362	promoter	ocean	ICP	nonATAC	0.13449114487108857	2
cg15310231	proximal	shore	ICP	ATAC	0.20932093551814218	0
cg13388025	distal	ocean	ICP	nonATAC	0.08018426065876177	4
cg07280242	distal	cgi	ICP	nonATAC	0.16160093466318592	0
cg13798621	distal	cgi	ICP	nonATAC	0.2385298227500136	0
cg17282836	distal	shore	LCP	nonATAC	0.20965135044498967	7
cg10522845	distal	shore	LCP	ATAC	0.24219890747849965	20
cg04981940	distal	ocean	LCP	nonATAC	0.08699534427451273	9
cg17821649	proximal	ocean	ICP	nonATAC	0.00814971296562504	0
cg00391668	proximal	ocean	ICP	nonATAC	0.16210389096977143	1
cg03742705	proximal	shore	HCP	nonATAC	0.055071526834022985	7
cg15875062	promoter	cgi	HCP	ATAC	0	62
cg10228629	promoter	cgi	HCP	ATAC	0.035342885923183465	110
cg12723840	promoter	cgi	HCP	ATAC	0.057818532075720845	115
cg06377929	promoter	cgi	HCP	ATAC	0.08783114927961984	116
cg10240778	promoter	cgi	HCP	ATAC	0	105
cg12909536	proximal	shore	HCP	nonATAC	0.0542348794548464	7
cg26317581	distal	shore	ICP	nonATAC	0.013482577173976345	1
cg00695214	distal	shore	ICP	nonATAC	0.09191705761716128	1
cg23735749	distal	shore	ICP	nonATAC	0.0030772499371760874	3
cg23236382	distal	ocean	ICP	nonATAC	0.08707574527691449	2
cg24378791	distal	ocean	ICP	nonATAC	0.04088542753995079	0
cg26042514	distal	ocean	ICP	nonATAC	0.01234830043899107	3
cg13671768	distal	ocean	ICP	nonATAC	0.03624288054573993	0
cg15101273	distal	ocean	ICP	nonATAC	0.16112054167832943	4
cg09932694	proximal	shore	HCP	nonATAC	0.024233177283450407	23
cg17464271	proximal	cgi	HCP	nonATAC	0.005642153584598256	84
cg11103442	promoter	cgi	HCP	nonATAC	0.024613592803942923	154
cg22225258	promoter	cgi	HCP	ATAC	0.006009993496015575	163
cg20230657	promoter	cgi	HCP	ATAC	0.051592358087067296	172
cg08376055	promoter	cgi	HCP	ATAC	0.052782264527273	171
cg12648677	promoter	cgi	HCP	ATAC	0.014133116139516318	172
cg06128920	promoter	cgi	HCP	ATAC	0.05454957921109619	172
cg21124756	promoter	cgi	HCP	ATAC	0	100
cg24729577	promoter	cgi	HCP	ATAC	0.0011757227814922259	97
cg20627546	proximal	shore	ICP	nonATAC	0.01815961639396392	0
cg11722969	proximal	shore	ICP	nonATAC	0.0024692102896363994	0
cg19517490	distal	shore	ICP	nonATAC	1.9569842191603283e-4	2
cg13321900	distal	cgi	ICP	nonATAC	0.05551873022094818	1
cg17498856	distal	cgi	ICP	nonATAC	0.0027759062616991704	0
cg14395520	distal	cgi	ICP	nonATAC	0.03736793901161305	2
cg13893866	distal	shore	ICP	nonATAC	0.03819478365502629	2
cg17445140	distal	shore	ICP	nonATAC	0.041491977284068095	3
cg23933399	distal	shore	ICP	nonATAC	0.0063011298299609966	3
cg07808701	distal	cgi	ICP	nonATAC	0.031742121606024416	3
cg17271658	distal	shore	ICP	nonATAC	0.050325078898129226	2
cg23590525	distal	shore	ICP	nonATAC	0.1168273000614307	1
cg07835437	proximal	cgi	HCP	nonATAC	0.07101899246269576	4
cg03041030	proximal	cgi	HCP	nonATAC	0.038889696715689336	4
cg12983196	proximal	cgi	HCP	nonATAC	0.0845696760935403	4
cg09151801	proximal	cgi	HCP	nonATAC	0.12134057893990893	4
cg11526073	proximal	shore	ICP	nonATAC	0.15083000550924988	5
cg15844005	proximal	shore	ICP	nonATAC	0.17634845225839033	4
cg27301475	proximal	shore	ICP	nonATAC	0.14474406079392502	4
cg06205922	proximal	cgi	HCP	nonATAC	0.037733009855207965	2
cg01536190	proximal	cgi	HCP	nonATAC	0.01937442535620737	2
cg27047577	proximal	cgi	HCP	nonATAC	0.006895913857666101	2
cg14434115	proximal	cgi	HCP	nonATAC	0.03188259684867084	2
cg11917182	proximal	cgi	HCP	nonATAC	0.07254640644077726	2
cg02068237	proximal	cgi	HCP	nonATAC	0.057715525691108924	2
cg12270813	proximal	shore	HCP	nonATAC	0.07587907033661002	1
cg03724010	proximal	shore	HCP	nonATAC	0.047032485204212486	2
cg13804574	proximal	shore	HCP	nonATAC	0.03231153082956485	3
cg16037137	proximal	shore	HCP	nonATAC	0.0779257910729694	3
cg12632610	proximal	shore	ICP	nonATAC	0.06188244491407377	2
cg16001723	proximal	shore	HCP	nonATAC	0.010975874948191683	0
cg13850380	proximal	cgi	HCP	nonATAC	0.19139702449524587	11
cg00813378	proximal	cgi	HCP	nonATAC	0.1926974367438748	10
cg08738570	proximal	cgi	HCP	nonATAC	0.23613509607217983	8
cg22497741	promoter	cgi	HCP	nonATAC	0.27410339126591143	2
cg16306898	promoter	cgi	HCP	nonATAC	0.2840208821584979	1
cg16601494	promoter	cgi	HCP	nonATAC	0.3163704597369103	1
cg15487867	promoter	cgi	HCP	nonATAC	0.2685634754630487	1
cg18430990	promoter	cgi	HCP	ATAC	0.33036990900745733	3
cg23244095	promoter	cgi	HCP	ATAC	0.24522655182567976	8
cg18114463	proximal	cgi	HCP	nonATAC	0.05365388631101842	8
cg09612202	proximal	cgi	HCP	nonATAC	0.057211071253217394	6
cg26602477	proximal	shore	HCP	nonATAC	0.00175611575216623	6
cg11811409	proximal	shore	ICP	nonATAC	0.09590959877181367	3
cg26690297	proximal	shore	ICP	nonATAC	0.04281977651264465	1
cg08757091	proximal	shore	ICP	nonATAC	0.04571990755965216	1
cg08464374	proximal	shore	ICP	nonATAC	0.0031152792072312078	1
cg01802295	proximal	shore	ICP	nonATAC	0.12008999428968298	1
cg13575252	proximal	shore	ICP	nonATAC	0.14472981015919964	3
cg19619320	proximal	shore	ICP	nonATAC	0.06656349026337874	4
cg11964810	proximal	shore	ICP	nonATAC	0.07982126742659457	2
cg21173317	proximal	shore	ICP	nonATAC	0.08790579568121809	2
cg03392564	proximal	ocean	ICP	nonATAC	0.0754633313897124	4
cg00955674	proximal	ocean	ICP	nonATAC	0.1016477091426998	6
cg03941625	proximal	ocean	ICP	nonATAC	0.015834429284147952	1
cg10347735	distal	ocean	ICP	nonATAC	0.07776866460002754	0
cg07381470	distal	ocean	ICP	ATAC	0.1347425609737715	1
cg24470133	distal	ocean	ICP	ATAC	0.1492043135662009	1
cg00355315	distal	ocean	ICP	ATAC	0.10058065950819332	1
cg04349378	distal	ocean	ICP	nonATAC	0.08183505736498146	4
cg12734710	distal	ocean	ICP	ATAC	0.22341276787183448	8
cg01058717	distal	ocean	ICP	nonATAC	0.08128187178262668	4
cg14194384	distal	ocean	ICP	nonATAC	0.13281564639202756	4
cg16305094	distal	ocean	ICP	nonATAC	0.1570756849251021	4
cg07229301	distal	ocean	ICP	nonATAC	0.04677106901590278	4
cg18312113	distal	shore	ICP	nonATAC	0.07855548932257746	6
cg05888763	distal	shore	ICP	nonATAC	0.01924674724480383	1
cg07426077	distal	shore	ICP	nonATAC	0.00536102331769891	0
cg02871542	distal	shore	ICP	nonATAC	0.06144560338169769	3
cg22373622	distal	cgi	ICP	nonATAC	0.1039350688026179	4
cg26908276	distal	cgi	ICP	nonATAC	0.18611191239483046	3
cg06069740	distal	shore	ICP	nonATAC	0.20744940529100545	4
cg09073059	distal	shore	ICP	ATAC	0.1806473938019424	12
cg16277776	distal	shore	ICP	nonATAC	0.14890482881726536	11
cg07211239	distal	shore	ICP	nonATAC	0.1614187347513116	8
cg09517190	distal	ocean	ICP	nonATAC	0.03107917313455698	0
cg08140609	distal	ocean	ICP	ATAC	0.11699811417184137	4
cg20140735	distal	ocean	ICP	ATAC	0.19899544617338616	4
cg24044259	distal	shore	ICP	nonATAC	0.024611033382922046	1
cg18368516	distal	cgi	ICP	nonATAC	0.016710496650572164	8
cg12062537	distal	cgi	ICP	nonATAC	0.0023617242445994266	8
cg14442715	distal	cgi	ICP	nonATAC	0.05690168938577698	7
cg19910128	distal	cgi	ICP	nonATAC	0.011624226446524824	7
cg06089960	distal	shore	LCP	nonATAC	0.010632762880887462	6
cg17968925	distal	ocean	ICP	nonATAC	0.009020310073221273	8
cg09828226	distal	ocean	ICP	nonATAC	0.17458476526279662	6
cg03710092	distal	ocean	ICP	nonATAC	0.0011873583988277403	2
cg13431342	distal	ocean	ICP	ATAC	0.06426281790749523	6
cg08947289	distal	ocean	ICP	ATAC	0.2672090921489717	3
cg20490900	distal	ocean	ICP	ATAC	0.3395770394759123	3
cg04218845	distal	ocean	ICP	ATAC	0.3671534939573824	3
cg12690016	proximal	ocean	ICP	nonATAC	0.029914725138998757	2
cg25018209	proximal	shore	HCP	nonATAC	0.06461363115590332	48
cg11586519	promoter	cgi	HCP	nonATAC	0.025244270900770964	68
cg23443459	promoter	cgi	HCP	ATAC	0	155
cg04637864	promoter	cgi	HCP	ATAC	0	155
cg19158176	promoter	cgi	HCP	ATAC	0.0036012111276267607	155
cg13424097	promoter	cgi	HCP	ATAC	0.03374859880706549	152
cg07090025	promoter	cgi	HCP	ATAC	0.04118969772163557	150
cg06199750	promoter	cgi	HCP	nonATAC	0.04090802514404319	111
cg05433637	promoter	cgi	HCP	nonATAC	0.013346777183079037	91
cg08271362	promoter	cgi	HCP	nonATAC	0.014057593327775616	62
cg20755353	proximal	shore	HCP	nonATAC	0.045610183649253594	18
cg05338320	proximal	shore	HCP	nonATAC	0.04491596364078098	9
cg16848272	proximal	shore	HCP	nonATAC	0.056545729554262375	9
cg04652884	proximal	ocean	LCP	nonATAC	0.23822942084429902	12
cg14279825	proximal	ocean	LCP	nonATAC	0.13491750458102658	0
cg05702207	distal	ocean	ICP	nonATAC	0.04870549124329221	0
cg00151676	distal	ocean	ICP	nonATAC	0.0031600801516464784	0
cg13316116	distal	ocean	ICP	nonATAC	0.23133629887840731	1
cg05934012	proximal	shore	ICP	nonATAC	0.17489245993027214	4
cg07479014	proximal	cgi	HCP	nonATAC	0.1935782242303172	6
cg09126090	proximal	cgi	HCP	nonATAC	0.3046227109052649	8
cg16358446	promoter	cgi	HCP	nonATAC	0.04361952244901083	57
cg08289140	promoter	cgi	HCP	nonATAC	0.0376547388768481	48
cg11521998	proximal	cgi	HCP	nonATAC	0.0791176973766853	22
cg09172260	proximal	cgi	HCP	nonATAC	0.11572200637952108	21
cg15158067	proximal	shore	HCP	nonATAC	0.09792230424508519	4
cg21240031	proximal	shore	HCP	nonATAC	0.22661799620274198	1
cg26680206	proximal	shore	ICP	nonATAC	0.062081111846369635	0
cg15034659	proximal	shore	LCP	nonATAC	0.10488602947024135	1
cg11649182	proximal	ocean	LCP	nonATAC	0.1715395850574448	0
cg25311963	proximal	ocean	ICP	nonATAC	0.2726429750664121	1
cg07147033	proximal	shore	HCP	nonATAC	0.10247106458018124	42
cg13897348	proximal	shore	HCP	nonATAC	0.07328380587105163	48
cg19246761	proximal	shore	HCP	nonATAC	0.06482338729409358	43
cg01229567	proximal	shore	HCP	nonATAC	0.10594450197026196	45
cg15817635	proximal	shore	HCP	ATAC	0.019089263045747734	37
cg15652741	promoter	cgi	HCP	nonATAC	0.07056887669163757	47
cg10705488	promoter	cgi	HCP	ATAC	0.0015821218841483597	83
cg11140595	promoter	cgi	HCP	ATAC	0.0011222266334566398	86
cg06761793	promoter	cgi	HCP	ATAC	0	105
cg18123911	promoter	cgi	HCP	ATAC	0.003638847000393299	106
cg17271960	promoter	cgi	HCP	ATAC	0.015179237070527648	108
cg25004270	promoter	cgi	HCP	ATAC	0.02067200008614005	130
cg25880288	promoter	cgi	HCP	ATAC	0.03947468751895371	131
cg08912129	promoter	cgi	HCP	nonATAC	0	106
cg25164153	promoter	cgi	HCP	nonATAC	0	106
cg26169249	proximal	cgi	HCP	ATAC	0	37
cg07807975	proximal	cgi	HCP	ATAC	0.020326676488062988	35
cg25010770	proximal	cgi	HCP	ATAC	0.011249064134357608	33
cg10756715	proximal	cgi	HCP	ATAC	0.02853273882652553	33
cg05941212	proximal	cgi	HCP	nonATAC	0.01582957631941179	12
cg13947830	proximal	cgi	HCP	nonATAC	0.05445348771253243	8
cg26295592	proximal	shore	HCP	nonATAC	0.10249490169571064	4
cg00781053	proximal	shore	ICP	nonATAC	0.19423029012236576	1
cg23605175	proximal	shore	ICP	nonATAC	0.10134462548705689	1
cg15369276	proximal	shore	ICP	nonATAC	0.20479125196909564	1
cg25459752	proximal	shore	ICP	nonATAC	0.2570905793564152	1
cg15558634	proximal	shore	ICP	nonATAC	0.025741460094096388	1
cg15323084	distal	shore	LCP	nonATAC	0.04666735327996175	1
cg19165249	distal	shore	ICP	nonATAC	0.04998332982698168	1
cg09082814	distal	shore	HCP	nonATAC	0.058284006266161016	0
cg23957653	distal	cgi	HCP	nonATAC	0.04198827328735254	0
cg09061216	distal	cgi	HCP	nonATAC	0.04020440137345841	0
cg03975652	distal	cgi	HCP	nonATAC	0.0871697476347705	0
cg25500853	distal	shore	ICP	nonATAC	0.07530200020431055	0
cg04292080	distal	shore	ICP	nonATAC	0.04971990285359437	3
cg17456675	distal	shore	ICP	nonATAC	0.06930755322465199	6
cg24090393	distal	cgi	ICP	nonATAC	0.044409729941479945	4
cg02492207	distal	cgi	ICP	nonATAC	0.1054888277520685	3
cg10994397	distal	cgi	ICP	nonATAC	0.02191892432348854	1
cg22689324	distal	cgi	ICP	nonATAC	0.04228574589903196	0
cg06002660	proximal	cgi	ICP	nonATAC	0.14420469667962488	3
cg25900627	proximal	cgi	ICP	nonATAC	0.09857987125447298	3
cg04854189	proximal	cgi	ICP	nonATAC	0.08731499434725648	4
cg06912282	proximal	cgi	ICP	nonATAC	0.1026068624040432	7
cg06080300	proximal	cgi	ICP	nonATAC	0.078801457150405	8
cg09159050	proximal	cgi	ICP	nonATAC	0.0804296997797191	2
cg21129534	proximal	cgi	ICP	nonATAC	0.11430407216233923	3
cg00078456	proximal	cgi	HCP	nonATAC	0.07903316201638909	7
cg18852096	proximal	cgi	HCP	nonATAC	0.20600965836993787	7
cg05642789	proximal	cgi	HCP	nonATAC	0.17179363098134284	9
cg01621974	proximal	cgi	HCP	nonATAC	0.16310107483097766	12
cg17122213	proximal	cgi	HCP	nonATAC	0.07915195929655633	10
cg03427058	proximal	cgi	HCP	nonATAC	0.1528506037737943	8
cg23430652	proximal	cgi	HCP	nonATAC	0.10733041966409176	8
cg00297832	proximal	cgi	HCP	ATAC	0.14376783721176475	3
cg24368383	proximal	cgi	HCP	ATAC	0.2405118104569239	42
cg04882394	proximal	cgi	HCP	ATAC	0.180650816930774	41
cg24535439	proximal	cgi	HCP	ATAC	0.33520829323648776	5
cg00262621	proximal	cgi	HCP	ATAC	0.25598274251649583	5
cg08231710	proximal	cgi	HCP	ATAC	0.3320716654828419	3
cg06943420	proximal	cgi	HCP	ATAC	0.33114157481563156	3
cg11648594	proximal	cgi	HCP	nonATAC	0.39625057107273487	2
cg26740494	promoter	cgi	HCP	nonATAC	0.3337045386999346	4
cg05834878	promoter	cgi	HCP	nonATAC	0.3790165904202405	6
cg26976576	promoter	cgi	HCP	nonATAC	0.3624900380895041	6
cg05419999	promoter	cgi	HCP	nonATAC	0.2250560802189063	6
cg11798909	promoter	cgi	HCP	nonATAC	0.39042211348201405	4
cg00998168	promoter	cgi	HCP	ATAC	0	125
cg18282011	promoter	cgi	HCP	ATAC	0.002126949326807527	125
cg20155988	promoter	cgi	HCP	ATAC	0.011816141665334177	135
cg26562592	promoter	cgi	HCP	ATAC	0.02449091781588902	135
cg08864381	promoter	cgi	HCP	ATAC	0	118
cg06848468	distal	ocean	ICP	nonATAC	0.08348799875206399	6
cg20255817	distal	ocean	ICP	nonATAC	0.006338006143631039	9
cg22082145	distal	ocean	ICP	nonATAC	0.024176254658762424	5
cg07601058	distal	ocean	ICP	nonATAC	0.008227394263472005	2
cg11809915	distal	cgi	ICP	nonATAC	0.011646476177230186	2
cg04105726	distal	cgi	ICP	nonATAC	0.0529552086100198	2
cg17869988	distal	shore	ICP	nonATAC	0.07195334812388857	1
cg03718254	distal	shore	ICP	nonATAC	0.011987374397066404	1
cg20106035	distal	shore	ICP	nonATAC	0.004224513883116631	1
cg14626671	distal	shore	ICP	nonATAC	0	2
cg19382808	distal	shore	ICP	ATAC	0.12461329381366182	1
cg03972505	distal	shore	ICP	ATAC	0.1760756315946704	1
cg13077472	distal	shore	ICP	ATAC	0.13007582915803795	1
cg17939059	distal	shore	ICP	nonATAC	0.11586812317298698	0
cg18288914	distal	shore	ICP	nonATAC	0.04799244613835567	1
cg03548463	distal	ocean	ICP	nonATAC	0.010845017409790469	1
cg09330116	distal	ocean	ICP	nonATAC	0.01282604528745898	1
cg12655137	distal	shore	HCP	ATAC	0.23486955734038076	50
cg20251225	distal	shore	HCP	ATAC	0.23502207740661635	50
cg20429981	distal	shore	ICP	nonATAC	0.32076838451004186	8
cg01189072	distal	ocean	ICP	nonATAC	0.2967733793620059	36
cg11588584	distal	ocean	ICP	nonATAC	0.10660565324025888	5
cg09825670	distal	ocean	ICP	nonATAC	0.13671531102408557	7
cg20462449	distal	ocean	ICP	nonATAC	0.1884417429583473	0
cg21106418	distal	ocean	ICP	nonATAC	0.15814305240108212	1
cg10065215	distal	ocean	ICP	nonATAC	0.11717870412222352	0
cg12042834	distal	ocean	ICP	nonATAC	0.07909459463763038	0
cg14976190	distal	ocean	ICP	nonATAC	0.10335625777423824	0
cg19018051	proximal	shore	HCP	nonATAC	0.040098991892	8
cg13440958	proximal	shore	HCP	nonATAC	0.21612387564442728	8
cg26114076	proximal	shore	HCP	nonATAC	0.095095632802294	3
cg20871579	proximal	ocean	ICP	nonATAC	0.03131201872797792	0
cg04243582	promoter	cgi	HCP	ATAC	0.04090607580351857	124
cg01677809	distal	ocean	ICP	nonATAC	0.16556584718625048	0
cg14054781	distal	ocean	ICP	nonATAC	0.058753612789521646	1
cg10162318	distal	ocean	ICP	nonATAC	0.07225461184265809	1
cg07808326	distal	ocean	ICP	nonATAC	0.062379072464877734	1
cg16324669	distal	ocean	ICP	nonATAC	0.0611854612271214	1
cg16990280	proximal	ocean	ICP	nonATAC	0.0898312829287038	0
cg01512113	proximal	shore	ICP	ATAC	0.20169805096807653	11
cg18763089	distal	shore	ICP	nonATAC	0.04905913018213879	1
cg14027380	distal	shore	ICP	nonATAC	0.047366280995844945	1
cg11163532	distal	shore	ICP	nonATAC	0.0033501376748491674	1
cg22707691	distal	shore	ICP	nonATAC	0.01827849458374636	3
cg21580588	distal	cgi	ICP	nonATAC	0.0032603689140245137	3
cg15260978	distal	cgi	ICP	nonATAC	0.039396477651622484	3
cg12406875	distal	cgi	ICP	nonATAC	0.01253342213059512	3
cg05983502	distal	cgi	ICP	nonATAC	0.0025860354908469533	3
cg26342907	distal	shore	ICP	nonATAC	6.523280730534428e-4	1
cg11725331	distal	shore	ICP	nonATAC	0.01135916634793338	1
cg07015961	distal	shore	ICP	nonATAC	0.0026659982795748	0
cg10543797	distal	ocean	ICP	nonATAC	0.04125803200084381	1
cg09233730	distal	ocean	ICP	nonATAC	0.003321418969054371	0
cg15688635	distal	ocean	ICP	nonATAC	0.06294764983210525	0
cg17010445	distal	ocean	ICP	nonATAC	0.051023933852521644	0
cg09185911	distal	ocean	ICP	nonATAC	0.027726703144891934	0
cg25031205	distal	ocean	ICP	nonATAC	0.044594794428559494	0
cg15578948	distal	ocean	ICP	nonATAC	0.003943762699486356	0
cg04439557	distal	ocean	ICP	ATAC	0.24789751752733924	14
cg08122070	distal	ocean	ICP	ATAC	0.23731857710184287	21
cg05152432	distal	shore	ICP	nonATAC	0.19383820143630384	24
cg07328316	distal	shore	ICP	ATAC	0.10932944336619135	71
cg22906442	distal	shore	ICP	ATAC	0.12282422872556319	86
cg08937102	distal	shore	ICP	ATAC	0.09112437180343294	121
cg15274273	distal	shore	ICP	ATAC	0.15796369026251877	88
cg11296110	distal	shore	ICP	nonATAC	0.11658865024549589	29
cg03606098	distal	shore	ICP	nonATAC	0.1864783753412272	25
cg18956079	distal	shore	ICP	nonATAC	0.05121866661110863	11
cg12552303	distal	cgi	ICP	nonATAC	0.04080671198744199	3
cg00423114	distal	cgi	ICP	nonATAC	0.02524291009196229	3
cg21692735	distal	cgi	ICP	nonATAC	0.002742325501174464	3
cg23159992	distal	cgi	ICP	nonATAC	7.85229159931105e-4	2
cg14778560	distal	shore	ICP	nonATAC	0.021921219026503246	1
cg15851414	distal	ocean	ICP	ATAC	0.2965942183983753	5
cg15824543	distal	ocean	ICP	ATAC	0.30533585662805734	8
cg00992048	distal	ocean	ICP	nonATAC	0.17945877625003118	12
cg00343906	distal	ocean	ICP	ATAC	0.2888349195115152	1
cg27605903	distal	ocean	ICP	nonATAC	0.012202908080868042	3
cg13185289	proximal	shore	LCP	nonATAC	0.16351329175695958	9
cg09182189	proximal	shore	HCP	ATAC	0.01664551631255432	12
cg17157064	proximal	cgi	HCP	ATAC	0.019450570099974952	50
cg10388316	promoter	cgi	HCP	ATAC	0.03301157197624203	75
cg00997530	promoter	cgi	HCP	ATAC	0.004916739021354483	78
cg00328972	promoter	cgi	HCP	ATAC	0	79
cg26421735	promoter	cgi	HCP	ATAC	0.001123603171949955	92
cg12523155	promoter	cgi	HCP	ATAC	4.566296511374095e-4	126
cg18509696	promoter	cgi	HCP	ATAC	0.002249026380040858	139
cg25877525	promoter	cgi	HCP	ATAC	0.003771969048135326	140
cg20045172	promoter	cgi	HCP	ATAC	0	140
cg25852883	promoter	cgi	HCP	ATAC	0	139
cg09932345	promoter	cgi	HCP	ATAC	0.0026688275478358027	126
cg02297801	promoter	shore	HCP	nonATAC	0.1205218897702924	97
cg02400530	proximal	shore	HCP	nonATAC	0.05433662596832926	24
cg19114248	proximal	shore	ICP	ATAC	0.18192834429694793	13
cg05627004	proximal	shore	LCP	ATAC	0.28670617472204846	22
cg11837076	proximal	shore	LCP	nonATAC	0.1803008480773769	26
cg18591364	proximal	shore	LCP	nonATAC	0.4052389550086256	37
cg04157786	proximal	shore	LCP	nonATAC	0.2677280274310517	42
cg14958032	proximal	shore	LCP	nonATAC	0.29467473735716776	47
cg23678594	proximal	shore	LCP	ATAC	0.1695561724543964	104
cg22877644	proximal	shore	LCP	nonATAC	0.13277792599787344	6
cg23834034	proximal	shore	ICP	ATAC	0.14479194873926063	10
cg19083977	proximal	shore	ICP	ATAC	0.1003979280336306	11
cg02769781	proximal	cgi	ICP	ATAC	0.18262253788588295	41
cg24163210	proximal	cgi	ICP	nonATAC	0.3316784878104577	50
cg00558749	proximal	cgi	ICP	nonATAC	0.30421162362346854	50
cg13461447	proximal	cgi	ICP	nonATAC	0.21891350326801448	51
cg10207218	proximal	cgi	ICP	nonATAC	0.22557318984149743	62
cg05262191	proximal	shore	ICP	nonATAC	0.12624646858847238	58
cg22376730	proximal	shore	ICP	nonATAC	0.23797989366169994	4
cg04902899	distal	ocean	ICP	nonATAC	2.3473586739429714e-4	0
cg26568075	distal	ocean	ICP	nonATAC	0.08175461111981766	0
cg25314445	distal	ocean	ICP	nonATAC	0.08485528152931203	0
cg12076692	distal	ocean	ICP	nonATAC	0.15078751604643445	0
cg13336641	distal	ocean	ICP	nonATAC	0.12628971561976868	7
cg16418734	distal	ocean	ICP	nonATAC	0.13058820793210368	8
cg06843553	distal	ocean	LCP	ATAC	0.05359239896109149	7
cg09292319	distal	ocean	LCP	ATAC	0.08206918561491806	4
cg25666010	distal	ocean	ICP	nonATAC	0.055716641457443615	4
cg25075731	distal	ocean	ICP	nonATAC	0.03704185224805725	5
cg25069266	distal	ocean	ICP	nonATAC	7.175608803587872e-4	3
cg05722993	distal	ocean	LCP	nonATAC	0.045227304924651546	1
cg08820807	distal	ocean	LCP	nonATAC	0.064603559175606	5
cg15523212	distal	ocean	LCP	nonATAC	0.051850582328434654	2
cg03335128	distal	ocean	ICP	nonATAC	0.11738299378702818	30
cg26793463	distal	ocean	ICP	nonATAC	0	0
cg20732440	distal	ocean	ICP	nonATAC	0.03388383662505668	0
cg04397839	distal	ocean	ICP	nonATAC	0.0014537420907979398	0
cg01729401	distal	ocean	ICP	nonATAC	0.0012586850489193708	0
cg02948693	distal	ocean	ICP	nonATAC	0.08659213610950214	0
cg27021587	distal	ocean	ICP	nonATAC	0.2480875493677589	0
cg05368896	distal	ocean	ICP	nonATAC	0.2561574217776433	24
cg12134886	distal	ocean	ICP	nonATAC	0.040381434213417555	0
cg01205154	distal	ocean	LCP	nonATAC	0.1124350063819984	6
cg09535746	distal	ocean	ICP	nonATAC	0.233117890328162	0
cg07068709	distal	ocean	LCP	nonATAC	0.0881940152415266	2
cg04260676	distal	ocean	LCP	nonATAC	0.06430915538873254	9
cg18821813	distal	ocean	ICP	ATAC	0.035980262213580264	7
cg14527423	distal	ocean	LCP	ATAC	0.10986250114588117	9
cg16677144	distal	ocean	LCP	ATAC	0.17227088006768423	72
cg12072340	distal	ocean	LCP	nonATAC	0.1170275181624991	3
cg18162783	distal	ocean	LCP	nonATAC	0.05392976546921268	1
cg04994975	distal	ocean	LCP	nonATAC	0.024958860495249233	1
cg26147268	distal	ocean	LCP	nonATAC	0.109996045821571	13
cg05925326	distal	ocean	LCP	nonATAC	0.1799770686126563	3
cg25599619	distal	ocean	LCP	nonATAC	0.16342952454386886	1
cg09503310	distal	ocean	LCP	nonATAC	0.08111611029690682	1
cg03445765	distal	ocean	LCP	nonATAC	0.08714838176189536	3
cg11836949	distal	ocean	ICP	nonATAC	0.10663556011240975	7
cg07432009	distal	ocean	ICP	nonATAC	0.04591054618049123	65
cg03043696	proximal	shore	HCP	nonATAC	0.19448828461695591	4
cg19340909	proximal	cgi	HCP	nonATAC	0.0721844067631076	55
cg03716942	proximal	cgi	HCP	ATAC	0.03271816864890429	26
cg06196161	promoter	cgi	HCP	ATAC	0.04034199949279812	14
cg23891190	promoter	cgi	HCP	nonATAC	0.04234436410963598	9
cg01821754	promoter	cgi	HCP	ATAC	0.09284509642109118	51
cg17483139	promoter	cgi	HCP	ATAC	0.026643274655698344	52
cg04266169	promoter	cgi	HCP	nonATAC	0.05726099326187282	30
cg15827003	promoter	cgi	HCP	nonATAC	0.05734666835114782	33
cg18854735	promoter	cgi	HCP	ATAC	0.033607874859791116	39
cg12150066	proximal	shore	HCP	ATAC	0.057011940952450164	40
cg23982607	proximal	shore	HCP	ATAC	0.17214518056950612	31
cg07380540	proximal	ocean	LCP	nonATAC	0.1878493842471396	4
cg16652392	proximal	ocean	LCP	ATAC	0.13762111133654775	6
cg26492771	distal	ocean	LCP	nonATAC	0.21146693129102184	2
cg21776599	distal	ocean	LCP	nonATAC	0.18630869570790612	8
cg24706992	distal	ocean	LCP	ATAC	0.19210065461130338	5
cg23936745	distal	ocean	ICP	ATAC	0.1298885141721118	101
cg09809474	distal	cgi	HCP	ATAC	0.03024037902757813	35
cg13918235	distal	cgi	HCP	ATAC	0.02153693334926218	52
cg16384593	distal	cgi	HCP	ATAC	0.07051257917927257	71
cg00309462	distal	cgi	HCP	ATAC	5.880237737863306e-4	67
cg16926213	proximal	shore	HCP	ATAC	0.13550944496412884	26
cg22850508	proximal	ocean	ICP	nonATAC	0.08829723706381865	0
cg15102821	proximal	ocean	ICP	nonATAC	0.15162826945113125	2
cg01755342	proximal	ocean	ICP	nonATAC	0.1644439474614412	0
cg15819352	promoter	ocean	LCP	nonATAC	0.15022676464163626	2
cg06443644	promoter	ocean	LCP	nonATAC	0.24333772836422807	2
cg11549166	promoter	ocean	LCP	nonATAC	0.14194219693386745	2
cg22364929	promoter	ocean	LCP	nonATAC	0.2369447652635087	2
cg05132306	promoter	ocean	LCP	nonATAC	0.22110351412196746	2
cg15715333	promoter	ocean	LCP	nonATAC	0.16846648955051255	1
cg17434257	promoter	ocean	LCP	nonATAC	0.03605998871271433	4
cg24188976	promoter	ocean	LCP	nonATAC	0.1401754541850748	4
cg12642568	promoter	ocean	LCP	nonATAC	0.2400623594502156	4
cg05995891	proximal	ocean	LCP	nonATAC	0.029600158996540494	3
cg15527168	proximal	ocean	ICP	nonATAC	0.0561521013263138	3
cg17592667	proximal	shore	ICP	nonATAC	0.10801713189101232	0
cg03442254	proximal	shore	ICP	nonATAC	0.10769876459483503	1
cg16989443	proximal	shore	LCP	nonATAC	0.056829564327959874	0
cg07177011	proximal	shore	ICP	nonATAC	0.046504461300983874	0
cg23473962	promoter	cgi	HCP	ATAC	0.22140234062835837	38
cg22718050	promoter	cgi	HCP	ATAC	0.1524756917953501	38
cg10943191	promoter	cgi	HCP	ATAC	0.12803042208715282	51
cg22865286	promoter	cgi	HCP	ATAC	0.042462622439258114	54
cg17091266	promoter	cgi	HCP	ATAC	0.03989076875084015	54
cg13680954	promoter	cgi	HCP	ATAC	0.021136380298055268	54
cg14180718	promoter	cgi	HCP	ATAC	0.015275529699535216	57
cg20881128	promoter	cgi	HCP	ATAC	0.03696120750403581	58
cg08169659	promoter	cgi	HCP	ATAC	0.026773257374105162	59
cg17722231	promoter	cgi	HCP	ATAC	0.03290303166328334	64
cg22094750	promoter	cgi	HCP	ATAC	0.07240807002814646	62
cg08134829	promoter	cgi	HCP	ATAC	0.14925622936413985	64
cg25590392	promoter	cgi	HCP	nonATAC	0.052397883264273845	68
cg16632945	promoter	cgi	HCP	nonATAC	0.22279157340241462	69
cg10096055	promoter	cgi	HCP	nonATAC	0.0696090783313708	69
cg02577049	proximal	cgi	HCP	ATAC	0.11340631487327728	36
cg04758387	proximal	cgi	HCP	ATAC	0.15813891563871613	30
cg10219957	proximal	shore	HCP	ATAC	0.19184846597529046	24
cg22536775	proximal	shore	HCP	ATAC	0.1683439084253119	20
cg09859491	proximal	shore	HCP	ATAC	0.06695739309100632	10
cg06174563	proximal	shore	ICP	nonATAC	0.10068245090013479	3
cg01428437	proximal	shore	LCP	ATAC	0.20621429689270634	6
cg04886783	proximal	shore	LCP	ATAC	0.1412208285709251	9
cg03580107	proximal	ocean	ICP	nonATAC	0.20183466511526085	19
cg07924154	proximal	ocean	ICP	nonATAC	0.16676466044425	4
cg03547078	proximal	ocean	ICP	nonATAC	0.24505432496867294	2
cg22447799	proximal	ocean	ICP	nonATAC	0.25776965460547274	1
cg19356311	distal	ocean	ICP	nonATAC	0.04608724263223439	2
cg16328466	distal	shore	ICP	nonATAC	0.2259703167087674	1
cg18231054	distal	shore	ICP	nonATAC	0.23311179905041135	1
cg06092084	distal	shore	ICP	nonATAC	0.13497217146647836	1
cg11977488	distal	shore	ICP	nonATAC	0.1913490387436378	2
cg26658617	distal	shore	ICP	nonATAC	0.22524509590190778	0
cg03719984	distal	cgi	ICP	nonATAC	0.2726786403745813	0
cg11649821	distal	cgi	ICP	nonATAC	0.166978462087889	2
cg17091049	distal	shore	ICP	nonATAC	0.2666428984224811	1
cg07227679	distal	ocean	ICP	nonATAC	0.3429733326784059	5
cg13027345	distal	ocean	ICP	nonATAC	0.26582771227470325	5
cg19630039	distal	ocean	ICP	nonATAC	0.23092869724547652	5
cg06082439	distal	ocean	ICP	nonATAC	0.15995851946844364	3
cg08967668	distal	ocean	ICP	nonATAC	0.16905310588559258	4
cg06937595	distal	ocean	ICP	nonATAC	0.16626969067809308	0
cg06853697	distal	ocean	ICP	nonATAC	0.1887291776365331	0
cg11456906	distal	ocean	ICP	nonATAC	0.19937966461943152	1
cg13707717	distal	ocean	ICP	nonATAC	0.2415059399679963	1
cg18383977	distal	ocean	ICP	nonATAC	0.18481011738316566	2
cg08639799	distal	ocean	ICP	nonATAC	0.20493988642217933	0
cg14559508	distal	ocean	ICP	nonATAC	0.09530326686442514	1
cg16680704	distal	ocean	ICP	nonATAC	0.2764737130736501	1
cg07484797	distal	ocean	ICP	nonATAC	0.2257352499975827	1
cg24315049	distal	ocean	ICP	nonATAC	0.11397928254878778	1
cg15833286	distal	shore	ICP	nonATAC	0.23562772827504913	4
cg16142957	distal	shore	ICP	nonATAC	0.3111240748084934	3
cg07719258	distal	shore	ICP	nonATAC	0.26147770361734085	5
cg14839558	distal	shore	ICP	ATAC	0.32663736727995846	40
cg21876832	distal	cgi	ICP	ATAC	0.20934457334972928	23
cg15028578	distal	cgi	ICP	nonATAC	0.1990830044536757	15
cg17747265	distal	cgi	ICP	ATAC	0.07439452710279022	64
cg03396347	distal	cgi	ICP	ATAC	0.11309827232761578	61
cg19684894	distal	cgi	ICP	nonATAC	0.01753636701345384	43
cg24525340	distal	shore	ICP	nonATAC	0.06400187389282484	7
cg22375575	distal	shore	ICP	nonATAC	0.10459398635762276	4
cg08730434	distal	ocean	ICP	nonATAC	0.14362136362741515	4
cg26357403	distal	ocean	LCP	nonATAC	0.3091583214493892	0
cg22452682	distal	ocean	ICP	nonATAC	0.11104662325719265	1
cg14661773	distal	shore	ICP	nonATAC	0.04515479307154513	0
cg22380385	distal	shore	HCP	nonATAC	0.0862879677837628	0
cg13111532	distal	cgi	HCP	nonATAC	0.20137809239704377	30
cg02825707	distal	cgi	HCP	nonATAC	0.12037989889592195	16
cg12035532	distal	cgi	HCP	nonATAC	0.13157781390846138	16
cg05264578	distal	cgi	HCP	nonATAC	0.07866937866925934	5
cg27304029	distal	shore	HCP	ATAC	0.12092738499720496	6
cg12665890	distal	shore	ICP	nonATAC	0.10394820373546175	1
cg11528033	distal	ocean	ICP	nonATAC	0.0253356267087232	1
cg11254952	distal	ocean	ICP	nonATAC	0.07845872588549929	1
cg22619719	distal	ocean	LCP	ATAC	0.06029422857047673	90
cg11956108	distal	shore	ICP	nonATAC	0.25921256730022196	0
cg04395167	distal	shore	ICP	nonATAC	0.27255129385719923	0
cg05757448	distal	shore	ICP	nonATAC	0.34982475091922954	2
cg15151929	distal	cgi	ICP	nonATAC	0.24702373118378299	0
cg13168877	distal	cgi	ICP	nonATAC	0.1802354930402048	0
cg14911597	distal	shore	ICP	nonATAC	0.19073605362678223	1
cg24503109	distal	cgi	ICP	nonATAC	0.19928264877902094	0
cg04852972	distal	cgi	ICP	nonATAC	0.3597109322661467	1
cg24495298	distal	cgi	ICP	nonATAC	0.2065921752134601	1
cg23586413	distal	shore	ICP	nonATAC	0.2331292794921683	0
cg06123252	distal	ocean	LCP	nonATAC	0.19777501292480493	0
cg14223474	distal	ocean	ICP	nonATAC	0.2658472884197584	4
cg15546282	distal	ocean	ICP	nonATAC	0.1594499623367154	1
cg06835814	distal	ocean	ICP	nonATAC	0.3038660493093874	0
cg07105421	distal	ocean	LCP	nonATAC	0.1782206973068394	1
cg26430560	distal	ocean	ICP	nonATAC	0.2242640793096261	2
cg14598619	distal	ocean	ICP	nonATAC	0.32634543520717435	3
cg00574213	distal	ocean	ICP	nonATAC	0.3492730583965715	0
cg17016101	distal	ocean	ICP	nonATAC	0.1751423119167141	8
cg19694957	distal	ocean	ICP	nonATAC	0.1333699595084694	1
cg05035280	distal	shore	LCP	nonATAC	0.18651233975890777	0
cg01748832	distal	cgi	HCP	nonATAC	0.07415044079789357	0
cg27587063	distal	cgi	HCP	nonATAC	0.2242446268344478	0
cg03678999	distal	cgi	HCP	nonATAC	0.11383599928664033	0
cg22792177	distal	cgi	HCP	nonATAC	0.19846298485032685	0
cg14639753	distal	cgi	HCP	nonATAC	0.1566251021461597	0
cg18270426	distal	shore	ICP	nonATAC	0.35257057026850397	1
cg12701697	distal	shore	ICP	nonATAC	0.17739398248737584	6
cg10331922	distal	ocean	ICP	nonATAC	0.11628627723172294	1
cg15622118	distal	ocean	ICP	nonATAC	0.18379947860660836	2
cg09121624	distal	ocean	ICP	nonATAC	0.29266042516710833	4
cg14423423	distal	ocean	ICP	nonATAC	0.14661174788884296	1
cg11946378	distal	ocean	ICP	ATAC	0.09874987497143464	1
cg04724873	distal	ocean	ICP	ATAC	0.25974443214612825	38
cg25672268	distal	ocean	ICP	nonATAC	0.2084423502656111	1
cg26424079	proximal	ocean	ICP	nonATAC	0.02733849897298047	0
cg00213113	proximal	ocean	ICP	nonATAC	0.21865516000355703	11
cg17561553	proximal	ocean	HCP	nonATAC	0.025959168211965814	1
cg22344830	promoter	ocean	HCP	ATAC	0.23531668045040893	20
cg05700129	promoter	ocean	HCP	ATAC	0.3296153846535798	34
cg26067203	promoter	ocean	HCP	ATAC	0.344376317168991	47
cg05551595	promoter	ocean	HCP	ATAC	0.3940783035501559	47
cg23621729	promoter	ocean	HCP	ATAC	0.32496240654341085	38
cg08114317	promoter	ocean	HCP	nonATAC	0.24068053874633044	21
cg00014118	promoter	ocean	HCP	nonATAC	0.2762599132370759	18
cg16119405	proximal	ocean	ICP	nonATAC	0.11185884205351737	0
cg24317585	proximal	ocean	ICP	nonATAC	0.26409561563749084	0
cg23037871	proximal	ocean	ICP	nonATAC	0.3188494017674425	0
cg11983992	proximal	ocean	LCP	nonATAC	0.17695133248442166	0
cg14723606	distal	ocean	ICP	nonATAC	0.2810276275410532	0
cg09021225	proximal	ocean	ICP	nonATAC	0.34997029136377156	2
cg00546307	proximal	ocean	ICP	nonATAC	0.2981629981840276	2
cg13103143	proximal	ocean	ICP	ATAC	0.25382929371397583	5
cg13624878	proximal	ocean	ICP	nonATAC	0.2158142001263529	0
cg22735065	proximal	ocean	ICP	nonATAC	0.17292979064689978	0
cg15225282	proximal	ocean	ICP	nonATAC	0.2392181620229617	0
cg06236361	proximal	ocean	ICP	nonATAC	0.04171263018562955	0
cg19888246	proximal	ocean	LCP	nonATAC	0.2119890249932411	0
cg18602963	proximal	shore	LCP	nonATAC	0.21933404495645326	0
cg09709694	proximal	shore	ICP	nonATAC	0.2366095086307143	0
cg26609236	proximal	shore	ICP	nonATAC	0.25663684142396326	0
cg17854471	proximal	shore	HCP	nonATAC	0.3449993080684939	1
cg27059105	proximal	shore	HCP	nonATAC	0.29964227851194714	1
cg24087944	proximal	shore	HCP	nonATAC	0.3034957399923264	2
cg22817993	promoter	cgi	HCP	nonATAC	0.33073795009772144	4
cg09107007	promoter	cgi	HCP	ATAC	0.1402852784081832	2
cg11808581	promoter	cgi	HCP	ATAC	0.05928700447652895	4
cg05333723	promoter	cgi	HCP	ATAC	0.02843116961558438	4
cg00580652	proximal	cgi	HCP	nonATAC	0.18134056759260977	8
cg18392644	proximal	cgi	HCP	nonATAC	0.25153021580625023	5
cg06063714	proximal	shore	HCP	nonATAC	0.19151948285051656	3
cg15202351	proximal	shore	ICP	nonATAC	0.22261179238964238	0
cg14974223	proximal	shore	ICP	nonATAC	0.16334142157957682	1
cg03469790	proximal	shore	ICP	nonATAC	0.27105303551756116	0
cg19868751	proximal	shore	LCP	nonATAC	0.18603479241748383	1
cg13788313	distal	shore	LCP	nonATAC	0.23502505490283074	0
cg15825127	distal	cgi	HCP	nonATAC	0.27366832737770547	0
cg23288755	distal	cgi	HCP	nonATAC	0.28872340290048043	1
cg24105782	distal	cgi	HCP	nonATAC	0.3125904306618083	1
cg10837110	distal	shore	HCP	nonATAC	0.327475775643616	0
cg05654059	distal	shore	HCP	nonATAC	0.3294982855853327	0
cg00400948	distal	cgi	HCP	nonATAC	0.11263368925047909	2
cg19091116	distal	cgi	HCP	nonATAC	0.16685736586053582	2
cg00889627	distal	cgi	HCP	nonATAC	0.2630461974296123	1
cg04781796	distal	cgi	HCP	nonATAC	0.3477116448982082	0
cg26903053	distal	cgi	HCP	nonATAC	0.09041554107168168	0
cg07701567	distal	cgi	HCP	nonATAC	0.17043492315145314	0
cg16467687	distal	shore	HCP	nonATAC	0.23709016786780038	0
cg25154424	distal	shore	ICP	nonATAC	0.2485002770760141	1
cg11240722	distal	cgi	ICP	nonATAC	0.09241044617314847	0
cg04417640	distal	cgi	ICP	nonATAC	0.2094947257483701	0
cg09769218	distal	cgi	ICP	nonATAC	0.20053363949974312	0
cg24364910	distal	cgi	ICP	nonATAC	0.2112509782552125	0
cg25384089	distal	cgi	ICP	nonATAC	0.2934752054251076	2
cg14522944	distal	cgi	ICP	nonATAC	0.3339280220003535	3
cg03700143	distal	cgi	ICP	nonATAC	0.29096938407595363	3
cg11687809	distal	shore	ICP	nonATAC	0.2607939189433812	2
cg24547253	distal	shore	ICP	nonATAC	0.3492753167363122	2
cg14875852	distal	shore	LCP	nonATAC	0.20901024067155846	0
cg14087574	distal	shore	LCP	ATAC	0.1729961555378568	1
cg09752779	distal	ocean	LCP	ATAC	0.2646043145540081	1
cg13856872	distal	ocean	LCP	nonATAC	0.2030824329158254	0
cg16650026	distal	ocean	LCP	nonATAC	0.07994878338714446	1
cg08823892	distal	ocean	LCP	nonATAC	0.1642341265878109	0
cg00123471	distal	ocean	ICP	nonATAC	0.2819413290072316	0
cg16992594	distal	ocean	ICP	nonATAC	0.08930514289226875	0
cg07226484	distal	shore	LCP	nonATAC	0.24629747462847673	0
cg04843461	distal	shore	ICP	nonATAC	0.2780623311613981	0
cg16703312	distal	cgi	ICP	nonATAC	0.2876771809955374	1
cg12658400	distal	cgi	ICP	nonATAC	0.2919619367384927	1
cg15356494	distal	cgi	ICP	nonATAC	0.1738375008588637	1
cg09767587	distal	cgi	HCP	nonATAC	0.1614937148340346	10
cg05597180	distal	cgi	HCP	ATAC	0.01632411198549341	41
cg13298359	distal	cgi	HCP	ATAC	0.030463110332129176	27
cg10447260	proximal	shore	LCP	ATAC	0.1732674155997069	43
cg14978994	proximal	shore	LCP	ATAC	0.23680000907720314	44
cg18120323	proximal	ocean	LCP	nonATAC	0.2413407861303372	24
cg10934589	proximal	ocean	LCP	nonATAC	0.2168340125068356	13
cg05239544	proximal	shore	HCP	ATAC	0.10549035562563833	26
cg14417954	proximal	shore	HCP	ATAC	0.05587205039766489	32
cg26610624	proximal	cgi	HCP	ATAC	0.15646762808885656	31
cg21137823	proximal	cgi	HCP	ATAC	0.1091342345097351	31
cg03754143	promoter	cgi	HCP	ATAC	0.029011209903321053	29
cg03089488	promoter	cgi	HCP	ATAC	0.014160623530562568	27
cg17254222	promoter	cgi	HCP	ATAC	0.032948144326873256	26
cg22865720	promoter	cgi	HCP	ATAC	0.017858863544251584	17
cg11345323	promoter	cgi	HCP	ATAC	0.00952300265462107	18
cg24035370	proximal	cgi	HCP	nonATAC	0.006724909251221922	10
cg19370684	proximal	cgi	HCP	nonATAC	0.053979888895444916	6
cg02347356	proximal	cgi	HCP	nonATAC	0.10272708189740172	2
cg05929117	proximal	cgi	HCP	nonATAC	0.09081050314451652	1
cg20285026	proximal	shore	ICP	nonATAC	0.2318592183738561	3
cg01907016	proximal	ocean	ICP	nonATAC	0.132685206385088	0
cg17740743	proximal	ocean	HCP	nonATAC	0.11517175011262253	4
cg12391964	proximal	ocean	HCP	nonATAC	0.34689853103565765	4
cg23629792	distal	ocean	HCP	nonATAC	0.0820267160272046	1
cg26059839	distal	ocean	ICP	nonATAC	0.017328877055261347	1
cg14656575	distal	ocean	ICP	nonATAC	0.10189210371832291	1
cg22627876	distal	shore	ICP	nonATAC	0.024913794270151644	1
cg06340969	distal	cgi	ICP	nonATAC	0.0011160519352465953	10
cg08115172	distal	cgi	ICP	nonATAC	0.00843101505821228	10
cg15502607	distal	cgi	HCP	nonATAC	0.039950375200146465	9
cg00653281	distal	cgi	HCP	nonATAC	0.02624198662747843	5
cg19619416	distal	shore	ICP	nonATAC	0.03820282439770877	1
cg24447775	distal	shore	ICP	nonATAC	0.08034591698216323	0
cg00328210	distal	shore	ICP	nonATAC	0.05868351503839315	1
cg15703790	distal	ocean	ICP	nonATAC	0.02022988719842755	0
cg03734700	distal	ocean	ICP	nonATAC	0.01830899242152729	0
cg21221161	distal	ocean	ICP	nonATAC	0.0013934614673121759	0
cg19900677	distal	ocean	ICP	nonATAC	0.03938190940194875	0
cg26221719	distal	ocean	ICP	nonATAC	0.01435834608164882	0
cg22332100	distal	ocean	ICP	nonATAC	0	0
cg02107558	distal	ocean	ICP	nonATAC	0.051405673445752524	0
cg03377392	distal	ocean	LCP	nonATAC	0.061282102527558655	0
cg04146995	distal	ocean	LCP	nonATAC	0.08007333041229747	0
cg11699150	distal	ocean	ICP	nonATAC	0.030919359651140746	0
cg15115072	distal	ocean	ICP	nonATAC	0.1314757443729786	0
cg11758127	distal	ocean	ICP	nonATAC	0.15747141053371935	0
cg17815669	distal	shore	ICP	nonATAC	0.08457446835959889	0
cg08108679	distal	shore	ICP	nonATAC	0.09243986460846153	0
cg16269144	distal	shore	ICP	nonATAC	0.0462410672185303	0
cg04314111	distal	shore	ICP	nonATAC	0.13308931052258596	2
cg22332339	distal	shore	ICP	nonATAC	0.09767278449713558	2
cg11227141	distal	shore	ICP	nonATAC	0.20945581297412696	2
cg00095688	distal	shore	ICP	nonATAC	0.19521837833343042	0
cg24842354	distal	shore	ICP	nonATAC	0.14060999484108147	0
cg08439149	distal	shore	ICP	nonATAC	0.020600555080207368	0
cg13077150	distal	shore	ICP	nonATAC	0.039602306504638876	0
cg00359465	distal	shore	ICP	nonATAC	0.06527726671187	0
cg04023573	distal	shore	HCP	nonATAC	0.1209841666339226	1
cg08038080	distal	shore	HCP	nonATAC	0.03995610111568209	4
cg03959306	distal	shore	HCP	nonATAC	0.07137508911422052	13
cg25444428	distal	shore	HCP	nonATAC	0.08059072297685829	13
cg17318853	distal	shore	HCP	nonATAC	0.09656619437642136	16
cg04520340	distal	shore	HCP	nonATAC	0.17214253114050443	15
cg16653138	distal	cgi	HCP	nonATAC	0.15817138678580597	13
cg18451382	distal	cgi	HCP	nonATAC	0.11678321386151955	10
cg13387826	distal	cgi	HCP	nonATAC	0.09197249128175876	6
cg24715732	distal	cgi	HCP	nonATAC	0.12497710457713919	6
cg06164957	distal	cgi	HCP	nonATAC	0.08900832328967363	6
cg14418633	distal	cgi	HCP	nonATAC	0.16660758287155983	6
cg03001333	distal	cgi	HCP	nonATAC	0.06994897810617275	5
cg13591369	distal	cgi	HCP	nonATAC	0.07551251496506009	5
cg27587033	distal	shore	HCP	nonATAC	0.07911874088431789	0
cg14163740	distal	shore	HCP	nonATAC	0.1205195746966857	0
cg06791083	distal	shore	ICP	nonATAC	0.011992500839171256	1
cg14171824	distal	shore	ICP	nonATAC	0.2925436751858651	4
cg01970427	distal	shore	ICP	nonATAC	0.053053488057028614	0
cg25976434	distal	ocean	ICP	nonATAC	0.04558788765670306	0
cg06757383	distal	ocean	ICP	nonATAC	0.020886166940082395	0
cg01917640	distal	ocean	ICP	nonATAC	0.12891623848385558	0
cg14599857	distal	ocean	ICP	nonATAC	0.01655183792782149	1
cg05620928	distal	ocean	ICP	nonATAC	0.05928095237750909	1
cg11835265	distal	ocean	ICP	nonATAC	0.17744398294933686	0
cg26252027	distal	ocean	ICP	nonATAC	0.061789141290773536	0
cg08000672	distal	ocean	ICP	nonATAC	0.01074876682980519	0
cg07375700	distal	ocean	HCP	ATAC	0.11224615773940545	0
cg16059943	distal	ocean	HCP	ATAC	0.1080831820861304	1
cg22174681	distal	ocean	HCP	nonATAC	0.2270696252913427	1
cg23820589	distal	ocean	HCP	nonATAC	0.2308704485849664	0
cg25304754	distal	ocean	ICP	nonATAC	0.19045966420201232	0
cg12085265	distal	ocean	ICP	nonATAC	0.3355698200494545	1
cg03580279	distal	ocean	ICP	nonATAC	0.03270095286996055	1
cg20153240	distal	ocean	ICP	ATAC	0.25298017794085664	5
cg06821641	distal	ocean	ICP	ATAC	0.18224694662590224	1
cg17495046	distal	ocean	ICP	ATAC	0.19773525515935012	0
cg12601506	distal	ocean	ICP	nonATAC	0.014323488416649589	0
cg06176608	distal	ocean	ICP	nonATAC	0.13069968450092592	0
cg26561349	distal	ocean	ICP	nonATAC	0.03077357075229813	1
cg08732456	distal	ocean	ICP	nonATAC	0.04421036809011007	1
cg17497824	distal	ocean	ICP	nonATAC	0.09284801398346036	0
cg08659047	distal	ocean	ICP	nonATAC	0.08462734222573284	5
cg16735509	distal	ocean	ICP	nonATAC	0.1900215761909053	25
cg02587648	distal	shore	ICP	nonATAC	0.16548177412280288	24
cg19906777	distal	shore	ICP	nonATAC	0.09546458275817761	5
cg02607043	distal	shore	ICP	nonATAC	0.21483986280130024	0
cg01164686	distal	shore	ICP	nonATAC	0.012816137933314075	1
cg24138964	distal	cgi	HCP	nonATAC	0.0643398352703724	0
cg12711627	distal	cgi	HCP	nonATAC	0.04248243135691826	1
cg12764620	distal	cgi	HCP	nonATAC	0.009424633329866837	1
cg04349178	distal	cgi	HCP	nonATAC	0.060567386676222496	1
cg25139718	distal	shore	ICP	nonATAC	0.06077473154346926	1
cg02300356	distal	shore	ICP	nonATAC	0.002383316260873773	0
cg00666247	distal	shore	ICP	nonATAC	0.09070178630499064	0
cg00312809	distal	shore	ICP	nonATAC	0.08114282308233121	0
cg15444419	distal	ocean	ICP	nonATAC	0.023356824742409788	0
cg19646139	distal	ocean	ICP	nonATAC	0.03893902190354652	1
cg18888671	distal	ocean	ICP	nonATAC	0.009768185999436409	2
cg19759051	distal	ocean	ICP	nonATAC	0.03700250012441532	2
cg07684553	distal	ocean	ICP	nonATAC	0.10616980963487249	0
cg07912723	distal	ocean	LCP	nonATAC	0.0492253603082016	1
cg00130343	distal	ocean	LCP	nonATAC	0.1754850723569181	1
cg09304457	distal	ocean	ICP	nonATAC	0.025394592428398487	1
cg06227939	distal	ocean	ICP	nonATAC	0.03973479321197575	0
cg02912476	distal	ocean	ICP	nonATAC	0.06726208385916456	6
cg08651178	distal	ocean	ICP	nonATAC	0.02213697624796948	3
cg21863005	distal	ocean	ICP	nonATAC	0.04667967708903882	2
cg12639453	distal	ocean	ICP	nonATAC	0.18412273998286074	0
cg16599817	distal	ocean	ICP	nonATAC	0.11200198784378863	16
cg06315149	distal	ocean	ICP	nonATAC	0.13296536212489535	26
cg17023856	distal	ocean	ICP	ATAC	0.27982967125960334	34
cg08109625	distal	shore	ICP	ATAC	0.28951608313384314	35
cg00409816	distal	shore	ICP	nonATAC	0.09993653887415675	0
cg13072890	distal	shore	ICP	nonATAC	0.14322793927708985	0
cg06717814	distal	cgi	ICP	nonATAC	0.01272295901607602	0
cg22626579	distal	cgi	ICP	nonATAC	0.09187541415290773	0
cg12713909	distal	shore	ICP	nonATAC	0.11392967318037664	0
cg16320749	distal	shore	ICP	nonATAC	0.22371328364399365	7
cg06204101	distal	shore	ICP	nonATAC	0.17978706212310105	7
cg09322616	distal	shore	ICP	nonATAC	0.058558181884136036	10
cg02138098	distal	shore	ICP	nonATAC	0.02242014785057748	8
cg11781622	distal	cgi	ICP	nonATAC	0.05136268671390026	5
cg25319188	distal	cgi	ICP	nonATAC	0.002731927838449172	2
cg02293396	distal	cgi	ICP	nonATAC	0.04999730743795752	1
cg17748900	distal	shore	ICP	nonATAC	0.05356443961026714	0
cg22342249	distal	ocean	ICP	nonATAC	0.07592215220294	0
cg22876683	distal	ocean	ICP	nonATAC	0.0013046561461068865	0
cg13918804	distal	ocean	ICP	nonATAC	0.10676887186134916	0
cg04315214	distal	ocean	ICP	nonATAC	0.04431645774412394	0
cg19257562	distal	ocean	ICP	nonATAC	0.009438197820829473	0
cg03599988	distal	shore	ICP	nonATAC	0.19216414217468902	0
cg03777518	distal	shore	ICP	nonATAC	0.06068648111997921	0
cg20250605	distal	cgi	ICP	nonATAC	0.057030314836314454	0
cg00981070	distal	cgi	ICP	nonATAC	0.15739794391214998	0
cg17426766	distal	cgi	HCP	nonATAC	0.14519746535725764	0
cg26910870	distal	shore	ICP	nonATAC	0.16366085747182324	0
cg19255464	distal	shore	ICP	nonATAC	0.15644211577541647	0
cg20328379	distal	ocean	ICP	nonATAC	0.013231612803347332	1
cg27427908	distal	shore	HCP	nonATAC	0.1567369557125951	0
cg18803110	distal	shore	ICP	nonATAC	0.14325210362738677	0
cg23803603	distal	ocean	ICP	nonATAC	0.22134412106694082	3
cg12718519	distal	ocean	ICP	nonATAC	0.32033247412762184	2
cg18188739	distal	ocean	ICP	ATAC	0.3402154707525375	2
cg15481172	distal	ocean	ICP	ATAC	0.31057032098566867	1
cg12828504	distal	ocean	ICP	nonATAC	0.23810125012283398	4
cg08106279	distal	ocean	ICP	nonATAC	0.19372499954854003	4
cg11796233	distal	ocean	ICP	nonATAC	0.09484432800077643	2
cg26335530	distal	ocean	ICP	nonATAC	0.050971213738076795	0
cg00443516	distal	shore	LCP	nonATAC	0.05981964072323992	0
cg08106205	distal	shore	ICP	nonATAC	0.14385619663419574	1
cg24557048	distal	cgi	ICP	nonATAC	0.36974788523548807	32
cg06157219	distal	cgi	ICP	ATAC	0.41138351701590653	33
cg25845463	distal	cgi	ICP	ATAC	0.36219028479576376	18
cg04771433	distal	shore	HCP	ATAC	0.3133811931388507	12
cg15550572	distal	shore	HCP	nonATAC	0.23442172570177106	18
cg25466090	distal	cgi	HCP	ATAC	0.22886246859771978	45
cg05753589	distal	cgi	HCP	ATAC	0.04997784670169726	45
cg17861220	distal	cgi	HCP	ATAC	0.22470539400172737	33
cg09560161	distal	shore	HCP	ATAC	0.28860151301604114	28
cg16048006	distal	shore	HCP	ATAC	0.17895970139301434	28
cg22366001	distal	shore	ICP	ATAC	0.33483782391108824	13
cg07836663	distal	shore	ICP	ATAC	0.25381145781720416	31
cg14743859	distal	shore	ICP	nonATAC	0.22089768070939442	31
cg20975074	distal	cgi	ICP	ATAC	0.12783571728135565	23
cg24776480	distal	cgi	ICP	ATAC	0.25354562543838455	20
cg00866690	distal	cgi	ICP	ATAC	0.16314040254887185	12
cg24042578	distal	shore	ICP	ATAC	0.11852416215271279	29
cg24577455	distal	ocean	ICP	nonATAC	0.13013510374378137	5
cg03732007	distal	ocean	ICP	nonATAC	0.10801717549470953	24
cg08510499	distal	ocean	ICP	nonATAC	0.20101397781306662	27
cg06888836	distal	ocean	ICP	nonATAC	0.1492437744120798	2
cg12973665	distal	ocean	ICP	nonATAC	0.16032682874905974	0
cg15327496	distal	ocean	ICP	nonATAC	0.009377393856945622	0
cg25973481	distal	ocean	ICP	nonATAC	0.09712616246308885	0
cg27403569	distal	ocean	LCP	nonATAC	0.025254678050047063	2
cg04100007	distal	ocean	LCP	nonATAC	0.02492900995568076	2
cg27251463	distal	ocean	LCP	nonATAC	0.0766301098829965	0
cg00145954	distal	ocean	LCP	nonATAC	0.04181447563697353	1
cg27642710	distal	ocean	ICP	nonATAC	0.047849666457619865	0
cg10334053	distal	ocean	ICP	nonATAC	0.09021159281628159	0
cg21271945	distal	ocean	ICP	nonATAC	0.04192658266830949	4
cg14915244	distal	ocean	ICP	nonATAC	0.059682018524442076	8
cg07693617	distal	shore	ICP	nonATAC	0.02042218787031492	0
cg26930596	distal	cgi	ICP	nonATAC	0.06316490568390307	1
cg02481000	distal	cgi	ICP	nonATAC	0.06163637804693935	1
cg17435831	distal	cgi	ICP	nonATAC	0.13928888227690736	1
cg09433064	distal	cgi	ICP	nonATAC	0.0625972259226952	1
cg00239751	distal	shore	ICP	nonATAC	0.13268156342247145	3
cg01974180	distal	shore	ICP	nonATAC	0.008023735021498238	0
cg05340048	distal	shore	ICP	nonATAC	0.11976200212174787	0
cg24445388	distal	shore	ICP	nonATAC	0.16169281817269154	0
cg04347414	distal	shore	ICP	nonATAC	0.13706033902597514	0
cg00300046	distal	ocean	ICP	nonATAC	0.15830662881011262	0
cg07196858	distal	ocean	ICP	nonATAC	0.015066157072235083	0
cg07382156	distal	ocean	ICP	nonATAC	0.03217321448243478	0
cg14989962	distal	ocean	ICP	nonATAC	0.007922214583446016	0
cg24054683	distal	ocean	ICP	nonATAC	0.06686805996267188	0
cg11335286	distal	ocean	ICP	nonATAC	0.01807628457431556	9
cg25726135	distal	ocean	ICP	nonATAC	0.05529875282510123	0
cg06854565	distal	ocean	ICP	nonATAC	0.03149172511441603	0
cg22128985	distal	ocean	ICP	nonATAC	0.03521229719565647	0
cg19928739	distal	ocean	ICP	nonATAC	0.018615149860478145	0
cg22942532	distal	ocean	ICP	nonATAC	0.13476758897047833	1
cg24578937	distal	ocean	ICP	nonATAC	0.14411015997127588	3
cg11989056	distal	ocean	ICP	nonATAC	0.0564194891516883	3
cg08064286	distal	ocean	ICP	nonATAC	0.10121754913618944	0
cg10219789	distal	ocean	ICP	nonATAC	0.07589090714462468	2
cg24937768	distal	ocean	ICP	nonATAC	0.05399190196093776	0
cg18938190	distal	ocean	LCP	nonATAC	0.14651554519136914	1
cg09260853	distal	ocean	ICP	nonATAC	0.013326985668505363	0
cg25060388	distal	ocean	ICP	nonATAC	0	0
cg04281981	distal	ocean	ICP	nonATAC	0.04279835871854948	0
cg19870743	distal	ocean	ICP	nonATAC	0.058648144983312264	0
[truncated: 739,146+ more rows]

## Sheet: Figure3A
illuminaID	PD31028a	PD31029a	PD31030a	PD31031a	PD31032a	PD31033a	PD31037a	PD31040a	PD31041a	PD31042a	PD31043a	PD31044a	PD31045a	PD31046a	PD31047a	PD31048a	PD31049a	PD31051a	PD31053a	PD31056a	PD31057a	PD31058a	PD31059a	PD31061a	PD31063a	PD31065a	PD31066a	PD31067a	PD31068a	PD31072a	PD31074a	PD31075a	PD31078a	PD31080a	PD31081a	PD31082a	PD31086a	PD31087a	PD31088a	PD31089a	PD31090a	PD31092a	PD31093a	PD31094a	PD31097a	PD31098a	PD31099a	PD31104a	PD31105a
cg02341264	0.054	0.814	0.172	1	0.895	1	1	0	0.91	0.042	0.047	0.944	1	1	1	0	0.254	0.061	1	0.2	0.988	0.975	0.372	1	0.992	0.968	1	0.113	1	1	0.392	0	0.218	0.916	0.957	0.202	0.892	1	0.207	0.99	0.082	0.173	0.06	0.888	0.264	0.156	0.13	0.912	1
cg06712559	0.007	0.807	0.012	0.961	0.343	0.987	0.956	0	0.905	0.06	0.245	0.977	0.992	0.921	0.899	0.391	0.848	0	0.939	0.849	0.014	0.863	0.623	0.889	0.96	0.895	1	0.061	1	1	0	0.406	0.041	0.984	0.926	0.59	0.235	0.977	0.407	0.9	0.041	0.247	0	0.589	0.033	0.851	0.278	0.872	0.916
cg17928920	0.019	0.968	0.058	1	0.213	1	1	0.017	1	0.053	0.104	0.931	1	1	1	0.05	0.432	0.009	1	0.554	0.029	1	0.593	1	0.948	1	1	0.089	1	1	0.013	0.074	0.022	1	1	0.423	0.04	1	0.084	1	0.051	0.198	0	0.341	0.032	0.476	0.312	1	1
cg01150641	0.87	0.008	0.188	0.999	0.03	0.048	0.856	0.027	0.141	0.051	0.03	1	1	1	0.032	0.037	0.217	0.044	1	0.03	0.029	0.883	0.024	0.089	0.039	0.152	0.005	0.112	0.012	0.048	0.021	0.064	0.032	0.178	0.68	0.724	0.001	0.023	0.048	0.035	0.024	0.944	0.004	1	0.008	0.071	0.202	0.143	0.102
cg26222311	0.822	0	0	0.951	0	0.005	0.788	0	0	0	0	0.977	0.988	0.933	0	0.002	0	0	0.91	0	0	0.776	0	0.009	0.008	0	0	0	0	0	0	0.604	0	0	0.688	0.705	0	0	0.019	0.006	0	0.827	0	0.969	0	0.011	0	0	0
cg20490900	0.005	0.29	0.056	0.228	0.41	0.712	1	0.911	0.955	0.953	1	0.749	0.801	0.949	0.839	0.764	0.955	0.933	0.3	0.784	0.058	0.298	0.767	0.992	0.253	0.982	0.22	0.821	0.687	0.935	0.95	0.116	0.957	0.123	0.273	0.954	0.807	0.812	0.781	0.725	0	0.933	0.765	0.97	0.807	0.734	0.764	0.686	0.962
cg04218845	0	0.321	0.045	0.102	0.847	0.274	0.969	0.977	0.968	0.908	1	0.83	0.915	0.94	0.884	0.177	0.984	0.921	0.286	0.911	0.041	0.471	0.963	0.97	0.357	0.971	0.134	0.865	0.862	0.972	0.977	0.167	0.972	0.088	0.201	0.996	0.88	0.891	0.895	0.468	0	0.912	0.895	0.98	0.899	0.373	0.917	0.5	0.979
cg18188739	0.919	0.057	0.241	0.87	0.24	0.201	0.907	0.905	0.638	0.277	0.159	0.756	0.14	0.173	0.108	0.14	0.888	0.058	0.35	0.239	0.85	0.132	0.947	0.941	0.729	0.877	0.917	0.221	0.977	0.729	0.363	0.213	0.124	0.214	0.172	0.056	0.911	0.067	0.31	0.151	0.125	0.373	0.822	0.783	0.747	0.126	0.351	0.874	0.902
cg06157219	1	0.015	0.588	0.464	0.971	1	0.921	0.352	0.836	0.977	0	0.49	0	0	1	0.96	0.013	0.002	0.975	0.869	0	0.867	0.358	0.894	0.921	0	0.503	0.83	0	0	0.5	0.949	0.034	1	0.033	0.113	0.971	0.845	1	0.028	0	0.035	0	0.866	0.932	1	0.453	0.913	0.483
cg25845463	0.996	0	0.712	0.089	0.933	0.82	0.175	0.052	0.635	0.764	0	0.617	0	0	0.871	0	0.08	0	0.763	0.085	0.09	0.801	0.73	0.642	0.85	0	0.82	0.649	0	0	0.208	0	0.048	0.765	0	0	0.746	0.735	0.804	0	0	0.027	0	0.102	0.954	0.847	0.081	0.811	0.104
cg23645210	0.391	0.025	0.082	0.921	1	0.842	0.938	0.339	0.258	0.165	0.104	0.076	0	0.379	0.954	0.163	0.171	0.013	0.75	0	0.019	0.371	0.819	0.798	0.923	0.1	0.914	0.212	0.013	0.895	0	0.096	0.146	0.29	0	0.151	0.913	0	0.875	0.927	0.01	0.132	0.083	0.193	0.977	0.866	0.096	0.867	0.091
cg05937603	0.989	0	0.07	0.986	0.984	0.955	0.999	0.869	0.302	0.186	0.133	0.001	0.02	0.808	0.986	0.142	0.945	0	0.955	0	0	0.375	0.853	0.903	0.973	0.219	0.981	0.339	0	0.995	0	0.104	0.158	0.834	0.019	0.212	0.983	0	0.962	0.875	0.043	0.172	0.141	0.203	0.949	0.962	0.166	0.883	0.194
cg13488570	0.013	0	0	0.091	0.995	1	0.973	0	0	0	0	0	0	0	1	0.956	0	0	1	0	0	0	0	0.936	0.992	0	0	0	0	0.021	0	1	0	0.346	0	0	1	0.416	1	0	0	0	0	0.265	0.527	1	0	0.87	0.247
cg02737619	0.196	0	0	0.243	0.996	1	0.964	0	0	0	0	0	0	0	0.983	0.351	0	0	1	0	0.004	0	0.001	1	0.963	0.005	0	0	0.006	0.155	0	0.976	0	0.408	0	0.004	1	0.457	1	0.01	0	0	0.006	0.378	0.819	1	0	0.86	0.354
cg22940848	0	0	0	0.009	1	1	0.926	0	0	0	0	0	0.004	0.001	0.897	1	0	0	1	0	0.004	0	0	1	1	0	0.006	0	0	0	0	0.915	0.003	0.869	0	0	1	0.401	1	0.107	0	0	0	0.189	0.244	1	0	0.425	0.228
cg11333375	0	0.238	0.297	0.385	0.973	0.842	0.978	0.367	0.352	0.194	0.87	0.469	0	0	0.987	0.312	0.299	0	0.895	0.32	0	0.177	0.946	0.905	0.946	0	0.843	0.887	0.438	0.309	0	0.413	0.882	0	0.511	0.349	0.943	0.486	0.897	0	0	0.933	0	0.947	0.872	0.465	0.222	0.884	0.326
cg06748956	0.202	0	0.067	0.96	0.992	0.997	0.994	0.994	0.178	0.2	0.825	0	0.005	0.951	0.969	0.981	0.136	0.055	0.994	0.007	0	0.131	0.115	0.048	0.974	0.823	0.139	0.186	0	1	0.084	0.083	0.055	0.897	0.052	0.647	0.959	0.798	0.963	0.708	0.013	0.673	0.043	0.034	0.665	0.964	0.205	0.731	0.041
cg12065138	0.959	0.212	0.543	0.948	0.172	0.941	0.993	1	0.266	0.183	0.915	0.865	0.983	0.99	0.953	0.116	0.892	0.16	0.563	0.443	0.976	0.28	0.541	0.903	0.538	0.893	0.549	0.096	0.489	0.981	0.964	0.928	0.203	0.091	0.908	0.853	1	0.171	0.882	0.93	0.128	0.078	0.206	0.166	0.567	1	1	0.091	0.154
cg12135344	0.901	0.29	0.441	1	0.826	0.068	0.491	0.386	0.31	0.135	0.323	0.617	0.185	0.441	1	0.077	0.92	0.154	0.187	0.956	0.945	0.399	0.107	0.156	0.168	1	0.054	0.196	1	0.179	0.986	0.077	0.921	0.01	0.047	0.475	0.09	0.168	0.897	0.212	0.092	0.157	0.086	0.195	0.14	1	0.131	0.08	0.94
cg04898695	0.907	0	0.051	1	0.683	1	1	0.427	0.015	0	0.53	0.022	0	0	1	0.101	0.01	0.017	0.973	0.008	0	0.256	0.519	0.001	1	0	0	0.036	1	0.005	0.029	0	0.385	0.474	0	0	0.395	0.274	0.429	0.477	0	0	0	0.435	0	1	0.293	0	0.012
cg17831269	0.937	0.006	0	1	0.029	0.891	1	0	0.011	0	0.023	0	0	0.005	1	0.003	0.006	0	1	0.013	0.001	0	0.71	0.001	0.921	0.016	0.002	0.011	1	0	0.021	0.015	0.021	0.002	0	0	0.705	0.013	0.001	0	0	0.007	0	0.006	0.009	1	0.379	0	0.003
cg16034168	0	0.011	0.09	0.941	0.895	0.077	0.835	0.855	0.01	0.026	0.803	0.726	0	0.8	0.986	0	0	0.091	0.7	0	0	0	0.939	0.642	0.923	0.806	0.843	0	0.836	0.2	0.871	0	0.818	0.048	0	0	0.919	0	0.071	0.895	0	0	0.952	0.872	0.889	0.752	0	0.843	0.045
cg11078128	0.01	0.142	0.269	1	0.915	0.215	0.986	0.771	0.231	0.198	0.864	0.671	0.096	0.887	0.927	0.778	0.822	0.232	0.749	0.106	0.061	0.011	0.987	0.763	0.898	0.877	0.843	0.063	0.881	0.257	0.88	0.72	0.907	0.18	0.112	0	0.908	0.095	0.795	0.904	0	0.175	0.933	0.902	0.906	0.835	0.063	0.832	0.201
cg13284574	0	0	0.962	0.936	1	1	0.983	0.274	0.958	0.985	1	0.443	0	1	1	1	0.988	0.31	1	1	0.233	1	1	1	1	0.957	0.921	1	1	0.953	1	1	0.906	1	0.987	0.916	1	0.964	1	0.892	0	1	0.939	0.911	1	0.553	1	1	1
cg08489551	0.102	0.271	1	0.277	1	1	0.185	0.128	0.502	0.291	0.255	0.219	0.255	0.997	1	0.201	0.411	0.099	0.555	0.245	0.131	0.391	0.214	1	0.141	0.236	0.408	0.22	0.067	0.122	0.211	0.327	0.224	0.231	0.355	0.144	0.291	0.21	1	0.201	0.139	0.256	0.196	0.257	0.203	1	0.453	1	0.27
cg26496749	0	0.913	0.103	0.113	1	0.862	0.933	0.28	0.842	0.05	0.234	0.297	0.019	1	0.834	0.176	0.178	0.962	0.386	0.12	0.869	0	1	0.955	1	0.143	0.973	0.966	0.233	0.882	0.088	0.132	1	0	0	0.267	1	0.232	0.967	0.07	0.846	0.307	0.24	0.24	1	0.91	0.817	0.182	0.1
cg13836573	0	0.732	0.119	0.674	0.002	0.009	0.763	0.636	0.297	0.845	0.924	0.788	0.072	0.054	0.599	0.705	0.798	0.109	0.038	0.722	0.181	0.893	0.994	0.712	0.675	0.631	0.997	0.704	0.852	0	1	0.174	0.701	0	0.104	0.203	0.993	0.213	0.112	0.865	0.995	0.831	0.729	0.827	0.165	0.661	1	0.018	0.739
cg07113230	1	1	1	1	0	0.002	1	0.201	0.182	0.011	0.012	1	0.185	0.809	1	0.977	0.968	0.792	1	0.995	1	0.991	1	1	0.942	1	1	1	1	1	1	0	0.016	1	0	0.074	0	1	1	0	0.805	1	1	0.001	1	0.939	1	0	0
cg19242345	0	0.92	0.784	0.099	0	0.053	0.05	0.732	0.823	0.666	0.638	0.448	0.785	0.954	0.016	0.765	0	0.789	0	0.683	0.88	0.858	0.747	0.615	0	0.874	0.619	0.613	0.881	0	0.513	0.845	0.719	0	0.769	0.65	0.901	0.17	0.684	0.79	0.949	0.731	0.658	0.02	0.864	0.08	0.951	0	0.133
cg25484577	0.823	1	0.887	0.262	0.1	0.062	0.853	1	1	1	1	0.895	1	1	0.181	0.162	0.861	1	0.119	0.993	1	0.782	1	0.984	0.199	1	1	1	0.871	0.181	1	0.133	1	0.049	0.761	0.961	1	0.99	0.162	1	1	0.753	1	1	0.93	0.049	1	0.115	0.299
cg19077570	0.875	0.319	0.189	0.11	0.883	0.725	0.997	0.999	0.368	0.998	0.999	0.772	0.831	0.193	0.226	0.227	0.997	0.694	0.768	0.297	0.832	0.978	0.345	0.713	0.997	0.275	0.317	0.323	0.109	0.078	0.818	0.228	0.222	0.043	0.244	0.068	0.154	0.221	0.993	0.205	0.391	0.264	0.773	0.272	0.211	0.246	0.861	0.793	0.751
cg14418802	1	0.664	0.56	0.576	1	1	0.947	0.175	0.899	0.732	0.663	0.761	0.197	0.728	0.063	1	0.194	0.785	0.99	0.644	0.931	0.918	0.267	0.97	0.964	0.232	1	0.008	1	0.754	0.168	0.176	0.919	0.933	0.945	0.059	1	0.936	1	0.707	0.078	0.206	0.669	0.942	1	1	1	0.934	0.199
cg23914842	0	0.266	0.373	0.901	1	0.995	0.867	0	1	0.365	0.874	0.179	0.864	1	0.929	0.26	0.889	0	0.938	0.987	0.933	0.351	0.859	0.114	1	0.858	0.277	0.068	0.049	0.938	0.325	1	0.317	0.918	0.103	1	0.943	0.959	1	0.139	0.1	0.192	0.242	0	0.95	1	0.935	0.333	0.848
cg26363759	0	0.239	0.015	0	1	0.997	0.964	0.113	0.198	0.047	0.217	0.072	0.01	0.216	1	0.353	0.118	0.045	0.992	0.135	0.121	0.119	0.177	0.872	1	0	0.438	0.366	0.224	0.365	0.075	0.065	0.385	0.456	0	0.028	0.312	0.105	0.912	0.457	0.009	0.185	0.338	0.35	0.948	0.892	0.479	0.988	0.135
cg22515654	0.13	0.195	0.185	0.112	0.951	0.085	0.983	0.983	0.398	0.22	0.811	0.932	0.031	0.908	1	0.243	0.849	0.112	0.907	0.257	0.148	0.065	0.24	0.982	0.117	0.153	0.837	0.287	0.083	0.125	0.134	0	0.87	0.058	0.031	0.283	0.942	0.758	0.827	0.218	0.079	0.174	0.18	0.279	0.945	0	0.262	0.394	0.193
cg11956902	0.996	0.64	0.821	0.038	0	0	0.953	0.14	1	0.029	0.072	0.78	0.527	1	0	0.749	0.987	0.989	0.738	0.797	0	0.796	0.63	1	0	0.796	0.604	1	0.969	0	0.686	0.429	0.93	0.903	0	0.798	1	0.67	0	0	0	0.006	0.92	0.771	0.792	0.917	1	0	0.037
cg02971581	0	0	0	0.947	1	0.971	0.935	0.063	0.117	0	0	0.601	0	0	1	0.706	0	0	0.951	0.175	0	0.888	0.017	0.559	0.852	0.004	0.947	0.024	0	0	0	0.133	0.035	0.923	0.031	0.002	1	0	0.935	0	0	0.033	0.035	0.116	0	0.995	0	0.488	0.003
cg01933473	0.219	0.23	0.935	0.962	0.439	0.222	0.231	0.21	0.988	0.975	0.979	0.935	0.099	0.984	0.096	0.234	0	0.201	0.152	0.971	0.908	0.011	0.158	0.984	0.264	0.971	0	0.146	0	0.9	0.933	0.251	0.214	0.004	0.963	0.084	0.222	0.06	0	0	0.988	0.942	0.665	0.958	0.936	0.348	0.271	0.002	0.658
cg25276694	0	0.023	0.094	1	0.966	0.78	0.976	0.042	0.05	0.031	0.014	0.517	0	0	1	0	0.146	0	0.917	0.018	0.003	0.016	0.022	0.03	0.094	0	0.862	0.754	0	0.189	1	0.015	0.095	1	0.065	0.196	1	0.028	0.164	0.048	0.053	0.006	0.15	0.179	0.054	0.802	0.19	0	0.059
cg23983887	1	0.086	0.091	0.079	1	1	0.401	0.272	0.075	0.06	0.025	0	0.039	0.102	0.053	0.999	0.269	0	0.897	0.051	0.087	0.039	0.017	0.895	0.957	0.303	0.052	0.042	0.033	0.05	0.039	1	0.042	0.006	0.055	0.032	0.858	0.099	1	0.088	0.008	0.011	0.073	0	0.464	1	0.026	0.416	0.051
cg23278418	1	0.951	0.942	1	0	0	0	0.993	0.978	0.731	1	0.582	0.928	1	1	1	1	1	0	0.937	1	0.693	1	1	0	0.989	1	0.892	1	1	1	0.991	0.994	0.006	0	1	1	0.721	0.022	0.049	1	1	1	0	1	0.037	1	0	0.684
cg13995010	1	0.337	0.869	0.991	0.988	0.948	0.459	0.528	0.419	0.366	0.108	0.804	0.169	0.901	1	0.952	0.241	0.046	0.325	0.911	0.943	0.83	0.977	0.042	0.99	0.88	1	0.163	1	0.261	0.09	0.231	0.414	0.856	0.339	0.291	1	0.236	0.934	0.1	0.047	0.467	0.957	0.953	0.981	0.987	1	0.97	0.251
cg00763594	0	0.714	0.303	0.82	0	0	0.208	0.837	0.812	0.738	0.809	0.807	0.137	0.936	0.11	0.192	0.857	0.874	0.108	0.305	0.663	0.286	0.886	0.02	0.124	0.886	0.789	0.151	0.239	0	0.914	0.051	0.765	0	0.047	0.659	0.023	0.267	0.046	0.897	0.66	0.1	0.837	0.279	0.358	0	0.954	0.043	0.238
cg11040546	0.929	0.204	0.045	0.975	0.029	0.22	0.936	0.891	0.685	0.234	0.056	0.808	0.633	0.082	0.051	0.865	0.09	0	0.776	0.939	0.684	0.009	0.125	0.816	0.907	0.902	0.094	0.068	0.124	0.447	0.756	0.785	0.122	0.367	0.461	0.041	0.949	0.735	0.105	0.912	0.01	0	0.116	0.11	0.925	0.891	0.106	0.946	0.127
cg22889969	0.93	0.551	0	0.857	0.939	0.67	0	0.358	0.8	0	0	0.636	0.373	0.474	0.943	0.584	0.826	0	0.654	0.827	0.837	0.815	0.932	0.137	0.937	0	0	0	0.68	0.246	0	0.548	0	0	0.209	0	0.938	0.463	0.849	0.631	0	0.153	0.927	0.925	0.792	0.868	0	0.88	0
cg20127868	0	0.691	0.166	0.634	0.037	0.026	0.162	0.64	0.869	0.996	0.998	0.704	0.063	0.813	0.079	0.706	0.743	0.616	0.028	0.733	0.828	0.135	0.546	0.989	0.096	0.996	0.669	0.165	0.8	0.814	0.812	0.509	0.676	0	0.237	0.495	0.996	0.616	0.076	0.841	0.823	0.052	0.644	0.68	0.17	0	0.207	0	0.179
cg02021304	1	0.712	0.38	0	0.078	0.075	0.257	0.703	0.662	0.999	1	0.811	0.826	0.218	0.895	0.755	0.999	1	0.096	0.292	0.624	0.236	1	0.194	0.101	0.705	0.789	1	0.239	1	1	0.136	0.999	0.087	0.261	0.271	0.642	0.258	0.235	0.231	1	0.159	0.694	0.762	0.169	0.061	0.218	0.698	0.25
cg08682172	0	0.143	0	0	1	0.682	0.107	0.044	0.208	0	0.026	0.267	0.9	0	1	1	0.016	0	0.068	0.005	0.851	0	1	0.081	1	0	0.091	0	0.11	0	0	0.876	0.073	0.557	0	0	1	0.195	0	0.007	0	0	0.035	0.103	0.205	0.085	0.011	0.019	0.007
cg01719793	1	0.005	0.156	0.005	0.008	0.005	0.016	0.007	0.964	0.008	0.005	0.88	0.929	1	0.857	0.012	0.862	0.003	0.004	0.171	0.171	0.539	0.01	0.003	0.004	0.021	0.004	0.008	1	0.004	0.012	0.007	0.01	0.007	0.005	0.01	0.004	0.218	0.005	0.86	0.002	0.893	0.006	0.006	0.003	0.007	0.023	0.01	0.934
cg20554060	0.052	1	0.987	0.161	0.087	0.093	0.165	1	1	0.995	1	0.688	1	1	0.99	0.813	0.985	0.99	0.089	0.99	1	1	1	1	0.103	1	0.866	0.785	1	0.158	0.777	0.056	0.857	0.086	1	0.906	1	0.873	0.142	1	1	1	0.864	0.835	1	0.005	1	0.146	0.881
cg17179842	0.79	0.002	0.849	0.736	0.722	0.692	0.697	0.921	0.101	0.78	0.001	0.573	0.114	0.002	0.842	0.678	0.798	0.076	0.831	0.107	0.84	0.749	0.529	0.587	0.467	0.766	0.9	0.588	0.663	0.383	0.019	0.004	0.007	0.882	0.627	0.147	0.806	0.948	0.005	0.84	0.742	0.659	0.137	0.716	0.582	0.087	0.163	0.785	0.155
cg00714888	0.014	0.072	0.892	0.956	0.76	0.03	0.029	0.011	0.045	0.017	0.019	0.123	0.013	0.042	0	0.014	0.026	0	0.8	0.031	0	0.151	0.133	0.009	0.02	0.032	0.063	0.012	0.02	0.933	0.006	0.94	0.009	0.002	0.024	0.012	0.719	0.141	0.083	0.063	0.037	0.021	0.074	0.874	0.917	1	0	0.085	0.798
cg08912666	0.42	0.45	0	0.952	0.968	0.835	0.928	0.244	0.434	0.193	0.062	0.565	0.069	0.205	0.134	0.198	0.272	0.073	0.843	0.224	0.804	0.33	0.235	0.914	0.949	0.351	0.81	0.11	0.882	0	0.067	0.165	0.884	0	0	0.137	0.962	0.861	0.875	0.947	0	0.036	0.349	0.916	0.89	0.848	0.143	0.908	0.148
cg24604618	1	0.677	1	1	0	0	0	0.573	1	1	0.484	1	0.627	1	0	0.071	1	0.634	0.034	1	1	1	1	1	0	1	1	0	0.693	0.017	0.096	0	0.616	0.023	1	1	1	1	0.046	0.6	1	1	0.103	0.963	0.185	0	1	0	0.719
cg05338955	0.449	0.476	0.338	0.234	1	1	0.501	0	0.544	0.273	0.167	0.929	0.324	0.996	0.991	0.982	0.269	0.931	1	0.229	1	0.93	1	0.869	0.953	0.209	0.304	0.007	1	0.366	0.318	1	0.362	1	0.408	0.107	1	0.867	1	0.912	0	0.01	0.318	0.423	1	1	0.21	1	0.917
cg12433790	1	1	0.248	1	1	0.688	1	1	0.545	1	1	0.489	0.372	1	0.237	0.285	1	0.399	0.706	1	1	0.546	1	1	1	1	1	0.162	1	1	0.413	0.382	1	0.581	0.338	0.329	1	1	0.507	1	0.041	0.191	1	1	1	0.583	0.344	1	0.499
cg22867719	1	0.286	0.158	1	1	1	1	1	0.296	0.196	0.217	0.745	0.068	0.714	0.024	0.164	0.991	0.013	0.788	0.189	0.727	0.279	1	0.938	0.965	0.061	0.187	0.188	0.298	0.055	0.766	0.246	0.947	0.939	0.015	0.023	0.684	0.328	0.732	0.949	0	0.155	0.191	0.981	0.232	1	0.702	0.171	0.664
cg26924440	0.923	0.066	0	0.813	0.858	0.832	0.867	0.918	0	0	0.015	0.056	0	0.017	0	0.01	0.819	0	0.796	0	0	0	0.81	0.75	0.807	0	0	0.048	0.004	0	0.639	0	0.052	0.706	0	0	0.154	0	0.783	0.76	0	0	0	0.746	0	0.819	0.134	0	0.11
cg26550235	1	0.216	0.462	0.954	1	1	0.863	0.479	0.394	0.351	0.235	0.471	0.167	0.31	0.946	0.922	0.976	0.176	0.943	0.262	0.466	0.333	0.921	0.924	0.898	0.196	0.096	0.268	0.444	0.151	0.818	0.989	0.13	1	0.197	0.164	0.969	0.299	1	0.873	0.087	0.186	0.12	0.359	0.321	1	0.995	0.909	0.447
cg22601762	0.021	0.476	0	0.991	0.997	0.92	0.991	0.731	0.423	0.002	0.551	0.314	0.337	0	0.023	0	0	0	0.915	0	0	0	0	0	0.927	0.494	0	0	0.358	0.648	0.391	0.51	0	0.29	0	0	0.255	0.437	0.593	0	0	0.005	0.016	0	0.742	0.661	0.412	0	0.325
cg09356672	0	0.189	0.657	1	0.027	1	0.989	0.092	1	0.205	1	0.916	0.691	0.087	1	0.117	0.241	1	1	0.139	0.096	0.824	1	1	0.916	1	0.966	0.987	0.134	1	0.986	0.128	0.155	0	0.006	0.701	1	0.926	0.233	0.074	1	0.999	0.132	1	1	0.445	0.84	0.094	0.05
cg05348366	0	0.149	0.07	0.98	0	0.952	0.896	0.027	0.864	0.148	0.973	0.718	0	0	0.967	0.089	0.943	0.928	0.958	0.086	0	0.619	0.929	0.936	0.656	0.903	0.887	0.938	0.168	1	0.883	0.892	0.106	0	0	0.649	0.966	0.549	0.642	0.099	0.949	0.946	0.151	0.931	0.92	0	0.135	0.048	0.025
cg25141181	0	0.601	0.872	0.941	0.935	0.944	0.944	0	0.894	0.131	0.942	0.895	0	0	0.885	0.928	0.952	0.922	0.967	0.123	0	0.949	0.939	0.956	0.971	0.909	0.947	0.912	0.629	0.967	0.921	0.932	0.06	0.001	0.642	0.71	0.92	0.585	0.95	0.053	0.984	0.934	0.059	0.889	0.93	0.968	0.007	0.538	0.035
cg07909786	0.905	0	0	0.987	0.98	0.929	1	1	0.168	0.111	0.008	0.045	0	0.01	0.991	0	0.653	0.013	1	0.02	0	0	0.155	0.527	0.978	0	0.979	0.074	0.937	1	0	0	0	0.695	0	0	0	0.04	0.551	0.969	0	0.516	0.629	0	1	0.971	0.033	0.74	0.004
cg02994246	0.443	0.069	0.088	0.979	0.933	0.947	0.984	0.969	0.315	0.069	0.041	0.078	0.191	0.055	0.964	0.444	0.286	0.233	0.972	0.403	0.023	0.001	0.52	0.337	0.942	0.966	0.988	0.876	0.127	0.167	0.281	0.07	0.919	0.1	0.029	0.341	0.415	0.29	0.923	0.535	0.209	0.293	0.033	0.027	0.297	0.55	0.16	0.965	0.086
cg12047425	0.049	0.225	0.855	0.234	0	0	0.76	0.998	0.896	0.991	0.296	0.973	0.058	0.997	0.207	0.124	0.994	0.591	0.015	0.978	0.842	0.996	0.956	0.956	0.058	0.993	0.985	0.986	0.126	0.116	0.997	0	0.99	0.035	0.732	0.999	0.979	0.028	0.047	0.877	0.867	0.987	0.954	0.994	0.98	0	0.967	0.015	0.133
cg06346857	0.274	0.318	0.75	0.326	0.11	0.098	0.289	0.976	0.859	1	0.311	0.956	0.169	0.992	0.268	0.203	1	0.412	0.171	0.84	0.887	1	0.876	0.99	0.152	1	1	0.834	0.297	0.219	1	0.076	0.988	0.172	0.751	1	0.966	0.187	0.147	0.857	0.734	1	0.791	0.958	1	0.027	0.978	0.1	0.241
cg00027940	0.046	0.626	0.821	0.126	0.11	0.131	0.099	0.452	0.929	0.966	0.801	0.822	0.862	0.899	0.125	0.895	0.181	0.636	0.155	0.857	0.875	0.555	0.968	0.99	0.105	0.95	0.982	0.478	0.92	0.12	0.967	0.145	0.89	0.111	0.18	0.493	1	0.536	0.173	0.075	0.077	0.585	0.845	0.85	0.566	0.093	0.944	0.097	0.83
cg27129605	0.861	0.062	0.099	0.106	0.993	1	0.528	0.116	0.518	0.903	0.057	0.162	0.029	0.21	0.969	0.553	0.497	0.064	0.834	0.458	0	0.894	0.829	0.916	1	0.505	0.507	0.032	0.217	0.016	0.515	0.938	0.187	0.547	0.2	0	0.936	0.855	0.909	0.181	0	0.416	0.171	0.16	0.069	1	0.879	0.988	0.539
cg25610515	1	1	1	1	0.823	1	1	0.601	0.984	0.087	0	0.653	0	0.789	1	0.672	0.741	0	1	1	0.633	0.647	1	0	1	1	1	1	0.992	1	1	1	0.63	1	1	0	1	0	0.667	0	0.494	0	0	1	0	0	1	1	1
cg26530485	1	0.132	0.153	1	1	1	1	0.125	0.909	0.205	0.201	0.256	0.185	0.446	1	0.907	1	1	0.951	1	0.235	0.908	1	0.889	0.987	0.881	1	1	0.888	0.872	1	0.959	0.893	0.965	0.022	0.134	1	0.405	0.913	0.097	0.038	0.359	0.929	1	0.843	1	0.999	0.902	0.987
cg26064460	0	0.332	0.032	0.279	0.029	0	0.857	0.238	0.815	0.247	0	0.137	0.11	0.194	0.241	0.171	0.821	0.808	0	0.293	0	0.206	0.916	0.824	0.301	0.913	0.83	0.819	0.899	0.262	0.134	0.088	0.926	0	0	0	0.933	0.317	0.159	0.245	0.406	0.19	0.938	0.908	0.294	0	0.071	0	0.265
cg07965110	0.032	0.148	0.247	0.321	0.157	0.246	0.04	0.919	0.077	0.211	0.161	0.17	0.165	1	0	0.23	0.143	0.927	1	0.185	0.123	0.171	0	1	0.041	0.148	0.213	0.965	0.144	0.093	1	0.235	0.966	0.259	0.257	0.369	0.316	0.325	0.285	1	0.234	0.302	0	0	1	0.666	1	0.051	0.39
cg13461622	1	0.214	0.424	1	1	1	1	0.379	1	1	0.063	0.883	0.934	1	1	0.283	0.927	0.961	1	1	0.437	1	1	1	1	0.951	1	0	1	0.326	0.027	0.372	1	1	1	1	1	1	0.591	1	0	0.386	0.952	0.996	1	0.683	1	1	1
cg04554131	0.35	0.228	0.889	0.966	1	1	1	0.16	0.894	0.985	0.174	0.437	0.785	1	1	0.342	0.824	0.754	0.874	0.981	0.767	0.91	1	0.993	0.973	0.809	0.934	0	1	0.839	0	0.431	0.965	1	0.953	0.8	1	0.888	1	1	0	0.903	0.854	0.906	1	1	1	1	0.966
cg06527318	0.15	0.29	0.211	0.621	1	1	1	0.013	0.219	0.296	0.058	0.239	0.226	0.4	1	1	0.289	0.053	1	0.3	0.193	0.072	0.628	0.545	0.991	0.067	0.246	0.066	0.355	0.187	0.037	1	0.058	0.98	0.306	0.032	0.541	0.634	1	0.513	0.015	0.045	0.237	0.041	0.711	1	0.304	1	0.421
cg10485752	0.81	0.255	0.798	0.195	0	0	0.409	0.924	0.38	0.847	0.144	0.298	0.126	0.179	0.992	0.037	0.237	0.43	0.142	0.202	0.811	0.207	0.986	0	0.142	0.22	0.343	0.768	0.31	0.39	0.107	0	0.368	0	0	0	0.181	0.208	0.16	0.126	0	0.353	0.941	0.862	0.138	0	0.796	0	0.254
cg00768487	0.042	1	0.115	0.027	1	1	1	0.017	0.618	0.07	0.704	0.336	0.876	1	1	1	0.034	0.302	1	0.404	1	1	1	0.667	1	1	1	1	1	0.306	0.041	0.084	1	1	0.381	0.505	1	1	0.739	1	1	0.597	0.04	1	1	0.903	0.242	1	0.484
cg24348240	0.026	0.911	0.274	0.01	1	1	0.403	0.011	0.624	0.333	0.844	0.493	0.404	0.608	1	0.971	0.005	0.414	1	0.622	0.867	0.936	1	1	1	0.487	0.471	0.283	0.46	0.266	0.017	0.44	0.527	1	0.483	0.556	1	1	1	0.025	0.637	0.62	0.017	0.931	0.701	1	0.291	0.291	0.648
cg01963906	0.024	0.157	0.806	0.012	0.937	0.734	0.998	0.103	0.999	0.83	0.664	1	0.81	0.248	0.999	0.659	0.786	0.022	0.672	0.781	0.247	0.839	0.676	0.75	0.897	0.167	0.999	0.684	0.999	0.655	0.989	0.184	0.709	0	0.721	0.198	0.285	0.991	0.73	0.968	0.69	0.866	0.235	0.999	0.999	0.778	0.811	0.812	0.792
cg25527951	0.478	0.711	0	0	0.453	0	0.001	0.587	0.475	0	0.613	0.595	0.845	0.627	0.666	0.674	0	0	0	0.515	0.541	0.104	0	0.745	0	0	0	0	0.858	0	0.605	0.503	0	0.314	0.674	0	0.883	0.66	0.499	0.919	0.445	0.559	0.78	0.679	0.543	0.679	0.041	0	0.66
cg20608136	0.8	0	0.082	0.987	0	0.039	0.954	0.998	0.063	0.117	0.901	0.93	0	0.065	0.048	0.01	0.936	0.09	0.69	0	0.678	0.1	0.042	0.883	0.033	0.088	0.971	0.034	0	0.833	0.677	0.793	0	0.087	0.003	0.035	0.894	0	0.045	0.956	0	0.058	0.904	0	0.046	0	0.657	0.646	0
cg18512645	0	0.121	0.909	1	0.007	0.076	0	0	1	1	1	0.866	1	1	1	1	1	1	0.13	1	1	1	1	1	0.012	1	1	0.818	1	0.002	1	0.959	1	1	1	1	1	0.828	1	1	0.014	0.144	0.965	1	1	0	1	0.951	1
cg03604774	0	0.005	0.989	0.979	0	0.083	0	0	1	1	1	0.969	0.994	1	1	1	0.976	1	0.165	0.997	0.999	1	0.982	1	0	1	1	0.983	0.982	0	0.998	0.082	0.958	1	1	1	1	0.78	1	0.986	0	0.194	0.939	1	1	0	1	0.864	1
cg19254948	0.336	0.029	0.258	1	1	1	0.875	0.422	0.922	0.253	0.797	0.361	0.014	0.54	1	0.406	0.411	0.945	1	0.415	0.016	0.211	0.504	0.991	0.913	0.013	0.853	0.491	0.008	0.437	0.764	0.416	0.003	1	0.021	0.804	1	0.454	1	0.336	0	0.277	0.321	1	0.906	1	0.194	0.555	0.415
cg24564692	0.439	0.066	0.231	1	1	1	0.853	0.329	0.78	0.305	0.838	0.293	0.057	0.504	1	0.084	0.352	1	1	0.308	0.018	0.247	0.843	0.967	0.954	0.01	0.971	1	0.03	0.414	0.904	0.938	0.006	1	0.025	0.983	1	0.907	1	0.364	0	0.243	0.046	1	0.911	1	0.383	0.815	0.819
cg24442740	0	0	0.164	0.831	1	1	1	0.105	0.008	0	0.014	0	0.059	0	1	0	0.009	0.012	0.95	0	0	0	0	0	0.925	0	0.011	0	0.78	1	0.02	0.791	0.009	0	0	0	0.015	0	0.979	0	0	0	0.089	0.042	0	0.952	0.635	1	0.699
cg27424995	0	0	0.004	0.894	0.98	0.972	1	0.061	0.014	0.029	0	0	0.074	0	0.991	0	0.079	0.003	0.934	0	0	0	0	0	0.963	0	0	0.02	0.727	1	0.008	0.855	0	0	0	0	0.034	0	0.919	0	0	0.019	0.059	0.037	0.013	0.933	0.049	0.932	0.705
cg27543538	0	0	0.253	0.89	1	1	1	0.218	0.112	0.078	0.032	0.25	0.21	0	1	0	0.165	0.047	0.951	0.059	0.027	0.055	0.123	0	0.975	0	0.081	0.089	0.886	1	0.172	0.143	0.084	0	0	0	0	0.089	1	0.059	0.073	0.077	0.165	0	0.136	1	0.267	1	0.306
cg15072832	0	0	0.042	0.763	0.959	0.955	0.942	0.029	0.024	0.017	0	0.046	0.075	0	0.918	0	0.051	0.007	0.854	0	0	0.016	0.027	0	0.836	0	0	0.053	0.679	0.904	0	0.079	0	0	0	0	0	0	0.902	0.015	0.018	0.013	0.032	0	0.008	0.896	0	0.919	0.657
cg08192135	0.868	0	0.512	0.932	0	0.196	0	0.987	0.314	0.446	0.224	0.454	0	0	0	0.825	0	0.875	0	0.394	0.238	0	0	0.932	0	0.243	0.968	0.232	0	0.376	0.483	0.276	0	0.126	0.145	0.732	0	0	0.209	0.783	0.383	0.328	0	0	0	0.857	0.334	0	0
cg06599655	0.129	0.076	0.036	0.265	0.984	1	0.265	0.973	0.241	0.269	0.131	0.024	0.245	0.198	0.945	0.207	0.25	0.108	0.959	0.152	0.108	0.115	0.049	0.273	0.862	0.133	0.082	0.103	0.836	0.847	0.173	0.211	0	0.815	0.164	0	0.199	0.128	0.916	0.287	0.054	0.239	0.158	0.023	0.903	0.94	0.167	0.984	0.176
cg22861340	0.031	0.035	0.089	0.992	0.018	0.029	0.907	0.03	0.093	0.037	0.03	0.94	0.032	0.035	0.781	0.029	0.039	0.016	0.97	0.077	0.033	0.03	0.955	0.061	0.013	0.036	0.763	0.04	0.874	1	0.054	0.631	0.037	0.008	0.019	0.023	0.058	1	0.018	0.017	0.022	0.037	0.029	0.014	0.025	0.014	0.065	0.808	0.022
cg10387543	0	0.017	0.136	0.962	0	0.009	0.811	0	0.153	0.114	0.006	0.786	0	0.023	0.72	0	0.009	0	0.984	0.024	0	0	0.829	0	0	0	0.718	0	0.793	0.991	0	0.658	0.003	0	0	0	0.006	1	0	0.02	0	0	0	0	0	0.026	0.515	0.735	0
cg24013909	0	0	0	0.425	1	1	0	0	0.438	0.554	0.797	0.456	0.322	0.336	0	0	0.37	0.3	0.923	0.499	0	0.847	0.597	1	0.881	0	0.857	0	0.581	0	0.289	0.853	0	1	0.591	0.28	0.449	0.477	1	0.481	0	0.404	0.502	0.503	0.419	0.969	0	1	0.582
cg17484671	0.667	0.019	0.381	0.806	0.939	0.894	0.718	0.624	0.008	0.723	0.126	0.4	0.005	0	0.892	0	0.008	0.027	0.844	0	0	0	0.739	0.558	0.843	0.003	0	0	0.754	0.691	0.048	0.669	0.479	0	0	0	0.921	0.922	0	0.844	0	0	0	0.075	0.66	0.858	0.436	0	0.399
cg24078870	0.948	0.184	0.397	0.386	1	0.943	1	0.104	0.393	0.952	0.926	0.204	0.229	0.832	0.993	0.978	1	0.988	0.99	0.841	0	0.228	0.916	1	1	0.873	0.363	0.323	0.227	0.183	0.876	0.871	0.991	0.992	0.175	0.188	0.421	0.223	0.976	1	0.162	0.281	0.85	0.203	0.25	0.93	0.84	0.907	0.307
cg01566260	0	0.226	0.032	1	1	1	1	0	0.935	0.248	0	0.989	0.549	0.697	1	0.994	0	0	1	0.983	0.716	0.967	0.026	0.013	0.983	0.987	0.012	0	0.656	0.029	0	0.994	0.284	1	1	0.209	1	1	1	0.029	0	1	0	1	1	1	0.022	0.641	0.945
cg07288476	0	0.08	0.082	1	1	0.988	0.997	0.042	1	0.083	0	1	0.599	0.64	1	0.093	0.011	0	1	1	0.721	0.973	0.399	0.095	0.723	1	0.002	0	0.744	0.074	0.404	0.955	0.067	1	1	0.114	1	1	0.567	0.087	0	1	0	1	1	1	0.076	0.595	1
cg11968071	0	0	0.187	1	0.066	0	1	0	0.999	0	0	1	0	0	0.813	0.154	0.111	0	0.121	0.798	0	0	0	0.224	0	0	0	0	0	0	0	0	0.139	0	0	0	1	0.974	0.185	0	0	0.1	0	1	0.298	0	0.166	0.226	0.01
cg25730315	0	0.155	0.271	0	0.109	0.128	0.018	0.693	0.563	0.937	1	0	0.741	0.715	0	0.732	0.823	0.963	0.097	0.139	0.029	0.744	1	0.741	0.054	0.924	0.657	0.795	0.1	0.176	0.842	0.722	0.03	0.028	0.807	0.031	0.527	0.529	0.165	0.623	0.78	0.682	0.131	0.047	0.017	0.102	0.792	0	0.785
cg27539046	0.037	0	0.306	0.456	1	1	0.047	0.881	0.238	0.826	0.431	0	0.254	0.257	1	0.914	0.41	0.148	1	0.196	0	0.457	0	0.221	0.879	0.169	0.355	0.142	0.899	0.05	0.007	0.932	0	0.413	0.422	0.039	0.364	0.205	1	0.444	0.032	0.221	0.037	0	0.998	1	0.317	0.831	0.369
cg18857467	0.109	0.926	0.759	1	0.017	0.829	0.752	0.885	0.875	1	0.701	0.809	1	0.743	0.049	1	1	0.342	0.27	0.963	0.978	1	0.121	1	0.023	1	0.807	0.04	0.852	0.191	0.912	1	0.795	0.831	0.821	0.901	1	0.771	0.883	1	1	0.326	0.867	0.958	1	0.184	0.883	0	0.988
cg13642746	0	0	0.103	0.543	0.854	0	1	1	0.054	0.152	0.569	0.719	0	0	0.046	0.029	0.067	0.021	0	0.107	0.002	0.157	0.02	0.129	0.098	0.155	0.854	0.041	0.072	0	0.08	0.069	0.073	0.408	0.02	0.034	0.007	0.73	0.065	0.084	0.026	0.073	0.099	0.034	0.725	0.092	0.032	0	0.044
cg22209898	0.842	0.116	0.963	0.833	0.98	0.851	0.234	0.299	0	0	0.236	0.303	0	0	1	0.046	0.006	0.803	0.215	0	0.744	0.054	0.844	0.048	0.99	0.039	0.866	0	0.035	0.017	0.066	0	0.162	0.044	0	0	0.068	0.268	0.913	0.232	0.917	0.022	0.114	0.021	0.018	1	0.032	0.828	0
cg08093052	0.189	0.119	0.818	0.151	0.979	0.946	0.988	0.293	0.073	0.99	0.982	0.143	0.845	0.002	0.983	0.958	0.785	0.995	0.951	0.134	0	0.946	0.83	0.931	0.961	0.153	0.812	0.838	0.182	0.958	0.222	0.804	0.779	0.922	0.737	0	0.277	0.805	0.981	0.872	0.966	0.373	0.173	0.14	0.024	0.991	0.693	0.971	0.326
cg02452102	0.843	0.932	0.973	0.316	0.111	0.184	0.83	0.92	0.965	0.305	0.288	0.951	0.913	0.939	0.228	0.301	0.941	0.24	0.179	0.898	0.946	0.288	1	0.262	0.154	1	1	0.198	0.308	1	0.799	0.346	0.983	0.177	0.241	0.931	1	0.263	0.23	0.785	1	0.953	0.857	0.281	0.333	0.069	0.177	0	0.822
cg19082496	0.775	0.806	0.839	0.274	0.99	0.818	1	0.084	0.548	0.266	0.303	0.904	0.36	0.844	0.908	0.82	0.828	0.983	0.363	0.356	0.973	0.894	1	0.81	0.949	0.141	0.408	0.064	0.99	0.07	0.809	0.169	1	0.416	0.087	0.063	0.88	0.944	0.818	0.878	0	0.211	0.921	0.966	0.939	0.994	0.961	0.851	0.254
cg03216952	1	0.759	1	0.1	1	0.077	0.748	0.069	0.678	1	0	0.849	0.128	1	0.951	0.725	0.964	0	0.151	0.718	1	0.826	1	0.982	0.772	1	1	0.222	0.682	0.068	0.167	0.969	0.766	0.642	0.977	0.531	1	0	0.106	0.809	0.259	0.975	0.01	0.085	0.639	1	0.72	1	0
cg16326470	0.99	0.874	0.99	0.828	1	0.906	0.985	0.847	0.902	0.971	0	0.98	0.111	1	0.989	0.975	0.986	0	0.954	0.889	1	0.959	1	0.995	1	1	0.999	0.79	0.956	0.227	0.891	0.954	0.976	0.985	0.905	0.414	1	0	0.968	0.982	0.094	0.969	0.083	0.982	0.964	1	0.947	1	0
cg09752398	0.676	0.556	0.952	0.615	1	0.078	1	0.987	0.708	0.967	0	0.906	0.02	1	1	0.899	0.969	0	0.56	0.631	1	0.869	1	0.951	0.988	1	0.951	0.533	0.576	0.508	0.909	0.929	0.982	0.652	0.919	0.067	1	0	0.932	0.903	0.027	0.69	0.033	1	0.648	0.982	0.612	1	0
cg09506001	0.345	0	0.016	0.628	0.44	0.991	0.988	0.98	0	0	0.462	0.076	0	0	0.013	0.017	0.988	0.085	0.724	0	0	0.055	0.015	0	0.992	0	0.657	0.389	0	0.721	0	0	0.058	0.102	0	0.007	0	0	0.44	0.985	0	0.073	0.447	0	0.053	0.636	0.028	0.375	0
cg06193952	0.126	0.048	0.219	0.042	0.836	0.045	0.286	0.96	0.444	1	0.969	0.354	0.969	0.29	1	1	0.747	0.642	0.188	0.034	0	0.982	0.792	1	0.719	0.275	0.303	0.968	1	0.64	0	0.761	1	0	0.732	0	1	0.749	0.977	0.214	1	0.664	0.224	0.119	0.078	0.156	1	0.124	0.738
cg14669362	0	1	0.098	1	0.272	0.153	0	0.255	0.831	0.928	1	0.783	0.201	1	0	0.212	0.085	0.966	0.924	0.89	0.922	0.848	0.949	1	0.29	0.904	0.06	0.029	1	0.11	0.956	0.961	0.15	0.097	0.861	0.87	1	0.746	1	0.995	0.017	0.716	0.145	0.996	1	0.089	1	0	0.798
cg17263719	0.162	1	1	0.091	0.149	0.153	0.275	1	1	0.971	1	0.962	1	1	0.833	0.262	0.983	1	0.188	1	1	0.976	1	0.916	0.18	1	1	1	1	0.241	1	0.334	1	0.151	0.972	0.975	1	0.997	0.23	0.303	1	1	1	0.306	0.389	0.157	1	0.067	0.2
cg11338033	0.635	0.205	0.165	0.205	0.954	0.998	0.998	0.877	0.547	0.189	0.982	0.148	0.031	0.769	0.166	0.646	0.227	0.533	0.813	0.736	0.869	0.575	0.999	0.742	0.984	0.159	0.716	0.828	0.223	0.22	0.701	0.26	0.806	0.126	0.164	0.476	0.779	0.594	0.816	0.229	0.116	0.253	0.207	0.158	0.115	0.858	0.26	0.949	0.037
cg17077180	0.769	0.191	0.832	1	0.123	0	0.256	1	0.794	0.047	0.064	1	0.095	0.795	0.816	0.82	0.195	0.183	0	0	0.142	0.87	0.837	0.313	0.053	0.189	0.94	0.178	0.963	0.178	0.946	0.745	0.962	0	0.258	0.943	0.883	0.973	0	1	0.984	0.254	0.063	0.059	0.184	0	0.265	0.008	0.851
cg07668726	0.426	0.143	0.428	0.345	0.945	1	0.855	0	0.572	0.859	0.155	0.822	0.111	0.838	0.959	0.346	0.362	0.157	0.944	0.905	0.91	0.852	1	0.92	0.92	0.842	0.912	0.201	0.966	0.071	0.362	0.869	0.9	0.964	0.394	0.247	1	0.491	0.944	0.22	0.076	0.333	0.331	0.904	0.95	0.969	0.507	0.924	0.842
cg10626816	0.584	0.07	0.156	0.963	0.976	0.852	0.775	0.029	0.211	0.191	0.008	0.951	0.155	0.037	0	0.878	0.078	0.012	0.81	0.717	0.857	0.043	0	1	0.81	0.181	0.226	0	0.126	0.092	0	0.983	0.026	0.039	0.088	0.083	0.934	0.196	0.724	0.094	0.027	0.042	0.003	0.09	0.952	0.939	0.137	0.906	0.123
cg13067586	0.122	0.051	0	0.627	1	0.931	0.568	0.001	0.034	0	0	0	0.011	0.142	0.683	0.751	0	0	0.874	0	0	0.031	0	0.886	0.808	0	0.035	0.001	0.083	0.055	0	0.954	0	0.455	0.018	0.015	0.643	0.079	0.857	0.682	0	0	0.123	0.003	0.872	1	0.135	0.566	0
cg07405182	0.908	0.304	0.829	0.422	0.331	0.264	0.515	0.599	0.473	0.445	0.502	0.798	0.905	0.96	0.347	0	0.908	0	0.444	0.856	0.386	0.475	0.52	0.547	0.35	0.906	0.853	0.868	0.9	0.428	0.956	0	0.836	0.45	0	0	0.993	0.992	0.281	0.898	0.26	0.291	0.335	0.898	0.948	0	0.893	0.935	0
cg10210510	0.764	0.024	0.635	0.231	0	0	0.014	0.049	0.713	0.978	1	0.686	0.671	1	0	0	0.942	0.402	0	0	0.509	0.38	0.979	0.939	0.006	0	0.599	0.924	0.032	0	0	0.506	0.058	0	0	0.757	1	0.451	0.002	0.604	0.057	0.427	0	0.908	0	0	0.439	0	0.012
cg16167741	0	0.971	0	0.859	1	1	0.996	1	0.249	0	0	0	0	0	1	0.952	0.182	0	1	0	0.892	0.801	0	0	0	0	0	0.81	0	0.813	0	1	0	0.831	0.25	0	0.025	0	1	0	0	0.005	0.213	0.167	0.714	1	0.189	0	0.337
cg23934465	0	0.79	0.017	0.038	0.914	0.927	0.823	0.823	0.002	0	0.007	0.001	0	0	0.8	0.809	0.011	0	0.884	0	0.609	0.477	0.012	0	0	0.001	0	0.532	0	0.55	0	0.811	0	0.596	0.318	0	0.01	0	0.871	0	0	0	0.428	0.012	0.366	0.906	0.041	0	0.55
cg01573554	0	0.659	0.021	0.011	0.892	0.913	0.831	0.824	0	0	0.004	0	0	0	0.817	0.571	0.002	0.021	0.876	0	0.529	0.476	0.022	0	0	0	0	0.53	0	0.53	0	0.84	0	0.586	0.326	0	0	0	0.86	0	0	0	0.407	0.004	0.37	0.911	0.03	0.011	0.543
cg05036839	0	1	0	0.387	1	1	0.65	1	0.019	0	0	0	0	0	1	1	0.413	0	1	0	0.661	0.645	0.021	0	0	0	0	0.685	0	0.64	0	1	0	0.636	0.376	0	0	0	1	0	0	0	0.467	0.016	0.487	1	0.269	0	0.605
cg01109250	0.946	0.221	0.188	0	0.288	0.989	1	0.714	0.172	1	1	0.198	0.2	0	1	0.843	1	0.997	0.883	0.204	0.014	0.176	0.925	1	0.214	0.177	0.835	1	0.131	0.989	1	0.812	0.873	0.239	0.395	0.185	0.188	0.816	0.215	0.162	0.705	0.203	0.259	0.241	0.109	0.865	0.22	0.877	0.798
cg15867428	1	0.113	0.015	0.937	0.2	0.734	0.729	0.052	0.253	0.082	0	0.436	0.118	0.995	0.734	0.155	0.836	0	0.598	0.717	0.062	0.883	0	0.178	0.144	0.976	0.095	0.055	1	0.171	0.081	0.139	0	0.231	0.173	0.228	0.779	0.1	0.182	0.571	0	0.506	0	0.127	0.096	0.236	0.513	0.092	0.609
cg14519252	0.433	0	0.004	0.399	1	1	0.465	0.023	0	0.3	0.314	0.694	0	0	0.29	0.44	0.346	0	1	0.01	0	0	0	0.304	0.985	0	0.066	0	0	0	0	0	0	0.384	0	0	0	0	0.529	0.574	0	0	0	0	0	1	0.046	0.271	0
cg08144172	0.102	0.134	0.418	0.921	0.784	0.945	0.876	0.169	0.888	0.145	0.121	0.458	0.129	0.425	0.881	0.908	0.071	0.064	0.901	0.113	0.117	0.113	0.134	0.574	0.859	0.089	0.821	0.098	0.488	0.921	0.081	0.944	0.145	0.838	0.803	0.105	0.95	0.865	0.875	0.901	0.149	0.167	0.096	0.872	0.441	0.97	0.488	0.91	0.825
cg25678435	0.098	0.201	0.197	0.007	1	0.692	0.209	0.998	0.447	0.132	0.607	0.453	0.126	0.66	1	0.968	0.16	0.628	0.94	0.219	0.076	0.253	0.571	0.743	0.192	0.086	1	0.939	0.169	0.974	0.012	0.965	1	0.205	0.211	0.577	0.724	0.512	0.97	0.15	0.309	0.481	0.146	0.184	0.119	0.706	0.15	0.186	0.076
cg00778807	0.981	0.733	0.212	0.088	0.216	0.236	0.997	0.092	0.258	0.769	0.083	0.62	0.068	0.066	0.103	0.275	0.74	0.129	0.922	0.655	0.131	0.064	0.864	0.99	0.83	0.102	0.968	0.953	0.105	0.037	0.745	0.062	0.288	0.272	0.042	0.273	1	0.352	0.296	0.081	0.327	0.033	0.052	0.261	0.121	0.94	0.318	0.829	0.143
cg02283735	0	0.362	0.012	0	1	0.613	1	0.644	0.051	0.475	0.655	0.475	1	0.445	1	0	0.019	0.005	1	0.04	0	0.028	0	0.709	0.614	0.067	0.098	0.061	0.533	1	0.095	0.066	0	0.516	0.511	0.624	1	0.075	0.053	1	0.6	0.584	0.033	0	0.047	1	0.023	0.337	0.406
cg09324566	0.197	0.932	0.603	0.074	0.981	0.984	0.914	0.23	0.184	0.17	0.504	0.869	0.156	0.417	0.899	0.946	0.207	0.171	0.602	0.181	0.972	0.18	0.959	0.645	0.942	0.017	0.958	0.155	0.551	0.614	0	0.936	0.195	0.148	0.125	0.417	0.524	0.242	0.969	0.875	0.048	0.466	0.492	0.97	0.931	1	0.25	0.92	0.874
cg24527881	0.055	0.13	0.916	0.053	1	1	0.542	0	0.85	0.854	0.083	0.527	0.368	0.09	0.476	0.909	0.442	0.556	0.537	0.544	0.1	0.099	1	0.985	0.514	0.087	0.414	0.426	0.511	0.094	0.089	1	0.071	0.479	0.354	1	0.575	0.867	1	0.117	0.057	0.967	0.126	0.544	0.979	1	0.334	0.315	0.849
cg20079129	0.011	0.061	0.964	0	1	1	0.546	0.026	0.681	0.868	0.042	0.319	0.109	0.039	0.511	0.522	0.345	0.254	0.522	0.551	0.058	0.077	1	1	0.492	0.022	0.297	0.303	0.351	0.031	0.017	1	0.055	0.5	0.298	0.982	0.634	0.89	1	0.082	0.051	0.979	0.025	0.531	1	1	0.226	0.074	0.84
cg03320492	0.031	0.097	1	0	1	1	0.538	0	0.74	0.933	0.035	0.324	0.299	0.045	0.529	0.557	0.376	0.512	0.521	0.539	0.03	0.07	1	1	0.52	0.035	0.295	0.4	0.421	0.091	0.005	1	0.043	0.497	0.31	1	0.604	1	1	0.104	0.043	1	0	0.532	1	1	0.404	0.194	0.68
cg03912703	0.662	0.092	0.505	0.199	0.787	1	1	0.171	0.193	1	0.635	1	0.144	1	1	1	1	0.083	0.914	0.242	0.266	0.156	0.057	0.51	1	0.631	1	0.143	0.647	0.668	1	0.648	0.107	0.459	0.696	0.57	0.1	1	1	1	1	0.705	0.072	0	0.427	1	0.585	0.636	0.179
cg00902496	0.128	0.02	0.084	0	0.111	1	0.781	0.048	0.009	1	0.812	1	0.057	1	1	0.08	0.83	0.025	1	0.051	0.022	0.046	0.052	0.072	0.773	0.856	0.639	0.086	0.737	0.065	1	0.074	0.045	0.029	0.986	0.088	0.03	1	0.071	0.907	0.858	0.917	0.012	0.034	0.04	0.794	0.083	0.59	0.052
cg12860356	0	0	0	0	0	0	0.994	0	0.438	0.447	0.988	0.965	1	0.002	0.486	0.237	0.348	0.354	0.526	0.275	0	0	0.282	1	0	0.487	0.291	0.958	1	0.55	0	1	0	0	0.34	0.139	0	1	0.008	0.001	0	1	0	0	0.989	0.216	0	0.9	0
cg15684702	0.09	0	0.052	0.891	0.004	0.106	0.959	0.883	0.901	0.909	0.151	0.098	0.001	0.239	0.8	0.942	0.932	0.526	0.975	0.907	0	0.752	0.982	0.983	0.618	0	0.8	0.736	0.113	0	0.25	0.473	0.916	0.114	0.065	0.664	0.984	0.711	0.728	0.613	0	0.076	0.095	0.903	0.875	0.136	0.701	0.673	0.014
cg14796305	1	0	0.179	1	0.596	1	0.411	0	0.329	0	0	1	0	0	0.129	0.363	1	0	1	0.012	0.501	0.028	0.282	1	1	0	0.249	0	0	0	0	1	0	0.005	0.004	0	0	0.159	0.208	0	0	0.477	0	0	0.121	1	1	0.927	0
cg00041872	1	0.053	0.096	0.922	0.422	1	0.96	0.159	0.26	0.057	0.044	0.972	0.04	0.054	0.066	0.927	1	0.044	0.985	0.07	0.466	0.034	0.322	0.919	0.918	0.013	0.198	0.019	0.05	0.061	0.018	0.983	0.045	0.053	0.036	0.047	0.055	0.055	0.067	0.068	0.046	0.468	0.049	0.029	0.058	1	0.972	0.509	0.056
cg27636310	1	0	0.534	1	0.163	1	1	0.009	0.104	0.004	0.019	1	0.024	0.01	0.01	1	1	0	1	0.013	0.423	0.008	0.219	1	1	0.001	0.033	0.037	0.022	0.004	0	1	0.006	0	0.009	0	0	0.006	0.003	0.009	0.012	0.439	0	0	0.004	1	1	0.556	0
cg14709691	1	0	0	1	0.309	1	1	0	0.228	0	0	1	0	0	0.092	0.312	1	0	1	0	0.609	0	0.438	1	1	0	0.004	0	0	0	0	1	0.003	0	0	0	0	0	0	0	0	0.602	0	0	0	1	1	0.691	0
cg05655221	0.886	0.119	0.163	0.122	0.927	0.951	0.079	0.045	0.003	0.16	0.063	0	0.349	0.018	0.854	0.79	0.273	0.048	0.982	0.068	0.085	0.191	0.086	0.615	0.842	0.061	0.118	0.107	0.217	0.931	0.003	0.917	0.063	0.89	0.222	0.294	0.23	0.178	0.861	0.177	0.616	0.243	0.006	0.004	0.825	0.872	0.1	0.741	0.255
cg23219859	0.003	0	0.15	0.764	0.589	0	0.005	0.722	0.436	0.915	0.757	0.523	0.592	0.569	0	0.482	0.79	0	0	0.622	0.698	0.522	0	0	0.001	0	0.003	0.005	0	0	0.856	0	0	0.82	0.63	0	0.85	0	0	0	0	0	0	0.83	0.635	0.58	0.212	0.205	0
cg24202390	0.643	1	1	1	0.109	0.686	0.489	0.952	1	1	1	1	1	1	0.003	1	1	1	0.583	1	1	1	1	1	0	1	1	0.993	1	0.087	1	1	0.039	0.642	1	1	1	1	0.715	1	0.069	1	0.77	0.962	1	0.104	1	0.02	1
cg10385089	0.347	0.921	0.405	0.035	1	1	0.359	0.391	0.915	0.284	0.227	0.3	0.28	0.807	1	1	0.914	0.468	1	1	0.153	0.877	0.126	1	1	0.865	1	0.802	0.212	0.973	0.424	1	0.357	0.368	0.918	0.986	0.492	1	0.984	0.957	0.222	0.97	0.338	0.381	1	1	0.374	1	0.292
cg25741646	0.009	0	0.01	0	0.931	0.971	0.733	0	0	0.002	0.009	0	0.005	0.582	0.9	0.677	0.714	0	0.917	0.924	0	0	0.012	0.009	0.806	0.004	0.887	0.037	0.008	0.848	0	0.867	0.79	0.006	0.001	0	0	0.008	0.602	0.815	0.007	0	0.769	0.001	0.753	0.866	0.019	0.659	0
cg14415166	0.116	0.133	0.608	0.053	0.987	1	0.842	0.116	0.063	0.106	0.12	0.045	0.104	0.713	1	0.752	0.87	0.008	0.993	0.985	0.09	0.084	0.115	0.124	0.951	0.112	1	0.132	0.185	0.986	0.18	0.882	0.909	0.1	0.05	0.086	0.097	0.123	0.77	0.956	0.125	0.1	0.879	0.093	0.891	1	0.744	0.816	0.092
cg22812770	0.009	0.003	0.029	0.02	0.965	0.991	0.052	0	0.001	0.007	0	0	0.001	0.891	0.963	0.945	0.948	0	0.985	0.98	0	0	0.001	0.001	0.934	0.001	1	0.005	0.001	0.965	0.015	0.994	0.922	0.001	0.009	0.002	0.001	0.005	0.951	0.951	0.008	0.021	0.103	0.001	0.896	0.972	0.019	1	0.001
cg24173884	0	0	0	0	0.951	1	0.888	0	0.113	0	0	0	0.001	0.872	0.96	0.909	0.903	0	0.976	0.978	0	0	0.236	0.126	0.89	0	1	0	0	0.893	0	0.966	0.936	0.145	0	0	0	0	0.972	0.899	0	0.008	0.889	0.001	0.821	0.941	0	0.942	0.007
cg06327150	0	0	0	0	1	1	0.908	0	0	0	0	0	0	0.971	1	0.965	1	0	0.979	1	0	0	0	0	0.975	0	1	0	0	0.985	0	1	1	0	0	0	0	0	0.406	0.973	0	0	0.985	0	0.61	1	0	1	0
cg05931551	0.805	0.164	0.272	0.073	1	0.951	0.944	0.725	0	0.035	0.354	0.31	0	0	0.976	0.169	0.06	0	0.754	0.096	0	0.341	0.927	0.134	0.982	0.054	0.747	0.646	0.264	0.087	0.034	0.195	0.171	0	0	0	0.002	0.122	0.943	0.135	0.086	0	0.97	0.155	0.089	0.984	0.239	0.957	0
cg16443856	0	0.062	0.014	0.935	1	0.98	0.279	0.942	0	0	0	0.002	0	0	0.018	0.054	0	0.167	0.887	0	0	0	0.026	0.898	0.997	0	0.909	0.109	0.032	0.333	0	0	0.062	0	0	0	0.072	0	0.869	0.099	0	0	0.019	0.056	0.268	0.937	0.025	0	0
cg19587237	0	0	0	0.142	1	1	0.168	0.09	0	0	0	0	0	0	0	0.925	0	0.033	0.998	0	0	0	0	0.204	1	0	0.112	0	0	0.166	0	0.032	0.05	0	0	0	0	0	0.963	0	0	0	0	0	0.035	1	0	0	0
cg15829056	0.972	0.21	0.229	1	1	0.971	1	0.998	0.748	0.131	0.272	0.58	0.196	0.963	1	0.95	0.98	0.048	0.718	0.247	0.929	0.293	0.303	0.747	0.971	0.984	0.967	0.721	0.187	0.971	0.995	0.259	1	0.339	0.149	0.947	1	0.285	0.683	0.998	0.755	0.109	0.299	1	0.998	0.679	0.233	0.975	0.348
cg15200009	0.853	0.626	0.632	0.488	0.789	0	0.025	0	0.55	0.713	0.932	0.703	0.714	0.822	0.759	0.734	0.845	0.692	0	0.73	0.746	0.708	0.946	0.005	0.79	0.768	0	0.741	0.744	0.011	0.574	0.709	0.094	0	0	0.037	0.816	0	0.853	0.877	0	0.039	0.853	0.736	0	0.696	0.902	0.729	0
cg05460314	0.016	0.628	0.651	0	0.033	0.022	0.124	0.114	0.994	0.987	0.688	0.904	0.777	0.998	0.05	0.114	0.853	0.984	0	0.821	0.706	1	1	1	0.084	0.779	0.895	0.113	1	0.04	0	0.032	0.985	0	0.668	0.685	1	0.058	0.076	0.977	0.642	0.878	0.091	0.087	1	0.016	0.999	0	0.646
cg26196860	1	0.084	0.154	0.42	0.988	1	1	0.807	0.027	0.103	0.476	0.357	0.009	0	1	0.957	0.129	0.072	0.956	0.042	0	0	0.713	0.532	0.999	0.012	0.699	0.154	0.127	0.165	0	0.082	0.127	0.737	0	0.05	0.088	0.085	0.947	0.145	0.058	0	0.118	0.007	0.06	0.811	0.098	0.933	0.079
cg23670353	0.825	0.014	0.001	0	0.949	0.856	0.305	0.806	0.075	0	0.171	0	0.072	0	1	0	0.009	0.096	0.308	0	0.243	0.381	1	0.854	0.907	0.184	0.206	0.194	0.987	0.795	0.133	0	0.326	0	0.139	0	1	0.815	0.843	0.266	0	0.228	0.107	0.139	0.858	0.873	0.934	1	0.116
cg15594444	0.023	0.669	0.71	0	0.99	0.125	0.173	0.061	0.229	0.104	0.912	0.701	0.126	0.848	0.911	0.163	0.063	0.86	0.112	0.134	0.91	0.228	0.972	0.825	0.174	0.071	0.663	0.828	0.818	0.079	0.024	0.172	0.19	0.119	0.119	0.119	0.845	0.773	0.245	0.112	0.119	0.121	0.738	0.203	0.097	0.666	0.783	0	0.643
cg27510474	0.882	0.592	0.561	0	0.978	0	0.901	0.458	0.485	0.003	0.618	0.882	0	0.54	0.879	0.718	0	0	0	0	0.878	0.783	0.596	0.614	0.956	0	0.027	0.014	0	0.029	0	0.612	0.058	0.304	0.019	0.395	0.987	0	0.962	0.866	0	0	0	0	0.688	0	0.875	0.961	0.405
cg09970021	1	0.822	0.895	0.745	0.236	1	1	1	0.258	0.228	0.214	0.837	0.75	0.295	0.24	0.252	1	0.208	0.283	0.171	1	0.328	0.118	0.268	1	0.129	0.826	0.072	0.732	0.113	0.678	1	0.254	0.114	0.723	0.361	0.778	0.236	1	1	0.192	0.178	0.24	0.796	1	1	0.324	1	0.173
cg10773698	0.078	0.96	1	0.13	0.125	0.165	0.927	0.067	0.958	1	0.939	0.934	0.972	1	0.641	0.888	1	0.613	0.745	1	1	0.76	1	0.923	0.092	0.999	0.646	1	0.997	0.196	1	0.109	0.951	0.655	0.634	0.193	1	1	0.112	0.07	0.601	1	0.587	0.083	0.946	0.088	1	0.965	0.104
cg11685477	1	0.715	0.547	0.635	0	0	0.753	1	0.859	1	0.516	0.194	1	1	0.089	0.638	1	0.669	0.062	1	1	0.868	0.121	0.055	0.07	1	1	0.147	1	0.104	0.066	0.584	0.07	0	0.777	0.587	1	0.527	0.098	1	0.844	0.787	0.741	0	1	0	1	0	0.096
cg08216548	1	0.162	0.77	0.096	0.853	0.165	1	0.833	0.707	0.098	0.812	0.689	0.684	0.919	0.817	0.76	0.283	0.716	0.104	0.789	0.183	0.129	0.268	0.208	0.798	0.093	1	0.314	0.119	0.166	0.183	0.665	0.287	0.139	0	0.326	0.826	0.216	0.204	0.888	0.072	0.217	0.235	0.191	0.236	0.834	0.777	0.244	0.14
cg01767614	0	0	0	0	1	1	1	0.216	0	0	0	0.013	0	0	0.962	0.9	0.2	0	1	0	0	0	0.003	0	0.949	0	0.001	0	0	0.828	0	0.16	0	0.306	0	0	0	0	0.93	0	0	0	0.04	0	0	1	0	0.863	0
cg26264999	1	0	0	0.014	1	0.562	1	0.012	0	0	0	0	0	0	1	0	0	0	0.165	0	0	0	0	0	1	0	0.067	0	0.514	1	0	0	0.013	1	0	0	1	0	1	0.016	0	0	1	0	1	1	0	1	0
cg19668500	0.979	0.01	0.082	0	0.966	0.656	1	1	0.014	0	0	0.572	0	0	0.069	0	0	0	0.65	0	0	0.103	0	0	1	0	0.01	0	0	0.064	0.121	0.035	0.092	0.484	0	0	0	0	0.917	0.92	0	0	0.087	0	0.009	0.946	0.011	0.99	0
cg13022077	0	0.963	0.655	0.462	0.977	0.913	0.082	0.011	0.479	0	0	0.875	0.78	0.598	0.939	0	0.026	0.614	0.555	0	0.585	0.553	0.61	0.604	0.933	0	0.672	0	0.027	0	0	0	0.025	0.296	0	0.073	0.961	0.827	0.954	0.599	0.042	0	0.06	0.941	0.655	0.968	0.535	0.641	0.621
cg17181043	0.199	0.953	1	0.941	0	0.154	0.861	0.988	1	1	1	0.94	1	1	0	0.964	0.93	1	0.212	0.976	0.886	0.931	0.955	1	0.045	1	0.978	0.996	1	0.043	1	0.944	0.92	0.163	1	1	1	0.951	0.863	0.989	1	0.984	0.953	0.848	0.9	0.836	1	0.152	0.976
cg04260403	0.862	0.133	0.037	0.057	0.966	0.316	0.966	0.076	0.145	0.778	0.761	0.251	0.087	0.078	0.986	0.141	0.248	0.013	0.172	0.182	0.258	0.301	0.791	0.392	0.973	0.793	0.161	0.11	0.352	0.416	0.899	0	0.246	0.262	0	0	0.998	0.269	0.313	0.175	0.008	0	0.222	0.188	0.948	0.297	0.926	0.963	0.057
cg06056274	0.691	0.166	0.174	0.019	1	0.772	1	0.159	0.139	0.605	0.882	0.518	0.151	0	0.996	0.745	0.102	0.217	0.272	0.037	0.103	0.857	0.88	0.872	1	0.067	0.17	0.771	0.739	0.742	0.097	0.716	0.266	0.558	0.089	0.036	0.17	0.63	0.825	0.174	0.119	0.102	0.156	0.237	0.231	0.781	0.817	0.996	0.679
cg20301308	0.649	0.716	0.567	0.73	1	1	1	1	0.988	0.751	0.175	0.767	0.693	0.605	1	0.657	1	0.203	1	0.704	0.161	0.974	1	1	1	0.992	0.77	0.205	0.096	0.11	1	0.687	0.662	0.777	0.787	0.773	1	0.613	0.728	1	0.18	0.701	0.728	1	1	1	1	1	0.118
cg14155265	1	0.029	1	0.241	0.003	0.25	0.031	0.539	0.987	0.037	0	1	0.002	0.101	0	1	1	1	0.015	0	0.519	0	0.639	0.931	0.007	0.262	1	0.893	0.015	0	0	0	1	0.257	0	0.292	0.954	0.476	0.001	0	0.633	0	0	0	0.391	0.012	0.531	0	0.148
cg14227435	0.621	0.926	0.626	0.09	0.986	0.712	1	0.202	0.998	0.704	0.974	0.328	0.066	1	1	0.26	0.164	1	1	1	1	0.613	0.637	0.738	0.21	1	0.707	1	0.973	0.644	0.702	0.667	0.974	0.184	0.278	0.573	1	0.979	1	0.177	1	0.734	0.964	0.132	0.917	0.696	1	0.59	0.088
cg04872448	0.948	0.116	0.377	0.173	1	0.942	1	0.144	0.41	0.149	0.118	0.247	0.264	0.119	1	0.309	0.976	0.344	0.088	0.142	0.089	0.383	0.972	0.229	1	0.13	0.397	0.766	1	0.09	0.174	0.273	0.332	0.175	0.388	0.129	0.987	0.962	0.724	0.757	0.757	0.114	0.348	0.231	0.406	0.995	0.779	0.271	0.09
cg05608389	0.067	0.032	0.035	0.629	1	1	0.693	0.086	0.085	0.043	0	0	0.048	0.062	0.254	0.949	0.008	0.077	0.762	0.08	0.018	0.06	0	0.233	0.829	0.012	0.799	0.03	0.039	0.126	0	0.925	0.055	0.009	0.048	0.035	1	0.035	1	0.183	0.068	0.006	0.018	0.012	0.772	1	0.093	0.024	0.029
cg23045908	1	0	1	0.107	0.143	1	1	1	0.784	0.167	0.013	0	0.02	0	0.617	1	1	0.538	0.745	0.716	0.035	0.087	1	1	0.025	0	1	1	0.782	0.656	0.865	1	0.043	0.686	0.676	0	1	1	0.668	0	0.957	0.029	0.073	0	1	1	1	0.071	0.806
cg08891882	0.99	0.701	0.192	0.93	1	1	0.78	0.064	0.267	0.232	0.131	0.097	0.14	0.093	0.946	0.917	0.748	0.244	0.974	0.216	0.154	0.153	0.11	0.798	0.938	0.069	0.864	0.568	0.87	0.979	0.041	0.919	0.105	0.964	0.67	0.192	1	1	1	0.08	0.072	0.046	0.773	0.02	1	1	0.196	0.176	0.25
cg03143457	0.852	0.152	0.871	0.287	1	0.727	0.773	1	0.684	0.185	0.186	1	0.144	0.986	1	0.751	0.778	0.978	0.637	0.143	0.104	0.963	0.328	0.075	1	0.073	0.995	0.238	0.21	0.169	0.001	0.065	0.978	0.014	0.304	0.24	0.108	0.611	0.767	0.212	0.596	0.322	0.764	0.213	0.683	1	0.207	0.766	0.021
cg14981960	0.913	0.129	0.244	0	0.99	0.979	0.199	0.989	0.047	0.091	0.066	0.152	0.06	0	0.986	0.133	0.137	0.02	0.963	0.035	0	0.154	0.084	0.114	0.983	0.014	0.15	0	0.147	0.022	0	0.158	0.144	0	0.088	0	0	0	0.976	0.2	0.321	0.009	0.113	0.057	0.258	0.966	0.284	0.982	0
cg04928995	0	0.509	0.002	1	0.673	0	0.998	0.601	0.574	0.052	0.51	0.119	0.458	0.496	1	0.504	0.015	0.498	0.031	0	0.385	0.471	0.481	0.805	0.045	0.328	0.639	0	0.699	0	1	0.491	1	0.089	0.603	0.013	0.487	0	0.692	0.769	0.419	0.624	0.743	0.023	0.56	0.575	0.11	1	0.256
cg03745195	0.442	0.109	0.077	0.128	0.968	0.956	0.964	0.985	0.158	0.086	0.621	0.116	0.117	0.063	0.893	0.162	0.168	0.002	0.638	0.064	0	0.168	0.116	0.529	0.197	0.502	0.461	0.111	0.105	0.589	0.005	0.188	0.115	0.048	0.085	0.303	0.515	0.113	0.222	0.176	0.572	0.17	0.919	0.125	0.255	0.974	0.046	0.507	0
cg17766699	1	0.65	0.594	0.653	0.038	0	0.048	1	0.803	0.711	1	0.796	0.03	0.839	0.049	0.081	0.083	0.559	0.065	0.754	0.855	0.48	0.71	0.611	0.021	0.999	0.982	0.701	0.016	0.042	0.752	0.666	0.843	0.01	0.111	0.644	1	0	0.037	0.076	0.8	0.129	0.835	0.57	0.971	0	0.073	0.599	0.409
cg19828400	0.24	0.097	0.02	0	1	1	0.956	0.151	0.23	0.071	0.142	0.073	0.141	0	1	0.152	0.054	0	0.983	0	0	0.137	0.084	0.05	0.989	0.096	0.002	0.042	0.154	0.147	0.039	0.177	0.046	0.042	0.086	0	0	0.075	0.954	0.491	0.397	0.06	0.169	0	0.197	0.979	0.002	0.976	0
cg07748963	1	0.77	0.302	0.609	0.079	0.343	0.099	0.844	0.9	0.987	0.501	0.759	0.814	1	0.039	0.138	0.55	1	0.881	0.834	0.163	0.876	0.057	1	0.007	0.93	0.501	0.906	0.786	0.103	1	0.089	0.092	0.008	0.984	0.976	1	0.352	0.365	0.909	0.997	0.89	0.053	0.125	1	0.362	1	0.099	0.347
cg09984813	1	0	0.542	0	0.975	0.421	0	0.717	0.12	0	0.729	0.39	0	0	0.949	0	0	0.683	0	0	0.575	0.059	0.982	0	0.981	0	0.535	0.612	0	0	0	0	0	0	0	0	0	0.008	0.981	0	0	0	0.039	0	0.023	0.948	0.066	0.574	0
cg21272956	0.891	0.972	1	0.045	0.536	0.891	0.083	0	0.526	0.112	0.482	0.958	0.607	0.886	0.983	0.076	0.51	0.983	0.093	0.449	1	0.062	0.957	0.462	1	0	0.888	0.054	0.895	0.007	0.613	0.082	0.062	0.09	0.463	0.372	1	1	0.08	0.955	0.646	0.391	0.586	0.02	0.719	1	0.569	0.074	0.061
cg01630262	0.941	0.089	0.121	0	1	0.065	0.794	0.685	0.745	0.724	0.921	0.715	0.076	0	0.081	0.066	0.868	0.74	0.114	0.699	0.231	0.081	0.018	0.813	0.102	0.758	0.664	0.183	0.074	0.084	0.758	0.107	0.123	0.004	0.049	0.117	0.175	0.053	0.779	0.91	0.182	0.038	0.04	0.064	0.142	0.665	0.081	0.795	0.004
cg12279518	1	0.077	0.107	0.004	0.971	0.074	0.139	0.728	0.912	0.632	0.969	0.639	0.045	0	0.041	0.113	0.962	0.856	0.166	0.229	0.456	0.112	0	0.894	0.116	0.895	0.642	0.202	0.046	0.048	0.882	0.109	0.063	0.054	0.045	0.123	0.204	0.022	0.94	0.977	0.201	0.012	0.079	0.025	0.192	0.162	0.085	0.874	0
cg16566178	0	0.971	0.192	0	0.722	0	0.093	0.03	0.565	0.063	0.575	0.803	0	0.791	0.055	0.046	0	0.007	0	0.742	0.921	0.838	0.683	0.064	0	0.12	0.11	0.013	0.944	0	0.002	0.033	0.818	0	0.583	0.094	0.958	0.104	0.077	0.829	0.058	0.544	0.168	0.711	0.989	0.045	0.686	0.146	0.018
cg16683160	0.088	0.066	0.318	0.044	1	0.959	0.362	0.092	0.7	0.301	0.976	0.999	0.099	0.059	0.954	0.758	0.358	0.9	0.931	0.125	0.052	0.356	0.167	0.947	0.929	0.049	0.092	0.98	0.103	0.064	0.807	0.911	0.108	0.049	0.084	0.097	1	0.755	0.989	0.94	0.334	0.618	0.051	0.348	0.924	1	0.782	0.814	0.678
cg04246763	0.02	0.043	0.251	0.016	1	0.175	0.121	0.037	0.698	0.155	1	1	0.039	0	0.884	0.185	0.063	0.778	0.668	0.045	0.027	0.186	0.035	0.908	0.91	0.014	0.047	1	0.061	0.02	0.765	0.887	0.02	0.015	0.04	0.04	1	0.189	1	0.881	0.642	0.656	0.021	0.155	0.951	0.887	0.808	0.693	0.213
cg01516372	0.043	0.103	0.227	0.07	1	0.53	1	0.233	0.953	0.171	1	1	0.109	0.05	1	1	1	0.6	0.558	0.417	0.05	0.502	0.232	1	0.58	0	0.105	1	0.214	0.051	0.609	0.986	0.136	0	0.054	0.494	1	0.547	1	0.996	1	0.449	0.121	0.168	1	0.986	1	0.96	0.234
cg02385984	0.754	0.82	0.791	0	1	0.976	1	0	0.751	0.02	0.896	0.967	0.075	0.015	1	0	0.037	0.984	0.07	0	0.757	0.724	0.872	0	1	0	0.704	0.009	0.673	0	0	1	0.02	0.079	0.015	0.124	0.681	0.657	1	0.987	0.085	0	0.986	0.006	0.751	1	0.768	0.871	0.019
cg25016190	0.995	0.18	0.906	0.178	1	0.123	0.211	0.999	0.688	0.992	0.99	0.163	0.145	0.866	0.171	0.961	0.944	1	0.24	0.251	0.71	0.51	0.155	0.212	0.196	0.187	0.999	0.963	0.88	0.181	0.13	0.675	0.976	0.723	0.259	0.223	0.86	0.167	0.977	0.904	0.156	0.114	0.937	0.941	0.555	0.147	0.907	0.586	0.466
cg24659527	0.037	0.676	0.091	0	1	0.786	0.051	0	0.646	0.762	0.786	0.018	0	0.827	0.644	0.079	0.569	0.903	0.082	0.077	0.768	0.249	0.712	0.167	0.909	0	0.728	0.071	0.933	0.008	0.021	0	0.217	0	0.681	0	0.985	0.802	1	0.813	0	0	0.029	0.121	0.912	0.948	0.693	0.154	0.031
cg06280075	0.03	0.726	0.512	0	0	0	0.162	0.014	0.68	0.997	0.596	0.541	0.153	0.145	0.023	0.093	0.703	0.629	0.003	0.583	0.207	0.916	0.093	0.959	0	0.747	0.161	0.116	0.617	0.042	0.906	0.08	0.056	0	0.161	0.56	0.997	0.191	0.027	0.934	1	0.599	0.033	0.13	0.687	0	1	0.127	0.028
cg03899643	0.932	0.26	0.368	0.016	0.988	0.929	0.308	0.254	0	0.014	0.088	0.348	0.298	0	0.95	0.911	0.935	0.291	0.87	0	0	0.819	0.878	0.043	0.899	0	0.845	0.874	0.876	0.288	0	0.887	0.899	0.91	0.255	0.24	0	0.832	0.952	0	0.257	0.094	0	0	0.405	1	0.248	0.849	0.252
cg14841540	1	0.639	0.705	1	1	1	0.741	1	0.613	0.639	0.176	0.615	0.126	0.68	0.972	0.77	1	0.21	0.823	0.714	1	0.027	0.665	1	1	0.805	1	0.273	0.173	1	0.726	0.988	0.753	0.655	0	0.795	1	0.637	1	0.805	0.988	0.116	0.111	0.133	1	1	0.194	0.956	0.152
cg16992985	0	0.111	0.008	1	1	0.947	0.209	1	1	0.07	0.026	0.094	0	0	1	0	0.046	0	0.83	0	0	0.054	0	0	0.181	0	0.071	0.005	0.036	1	0	0	0.064	0	0.051	0.019	1	0.004	0.167	1	0	0.872	0.139	1	1	0.025	0	0.146	0
cg05172999	0.109	0.508	0.215	0.402	0.175	0.4	0.299	0.969	1	1	0.432	0.18	0.957	0.96	0.211	0	0.995	0.508	0.138	0.941	0.12	1	1	0.965	0.178	1	0.061	0.317	1	0.96	0.918	0.044	0.993	0.22	0.921	0.843	1	0.267	0.022	1	1	0.34	0.256	0.309	1	0.249	0.885	0	0.153
cg20315607	0.072	0.951	0.781	0.235	0.083	0.177	0.143	0.023	0.946	0.97	0.722	0.88	0.69	1	0.586	0.902	0.936	1	0.007	0.964	0.793	0.919	1	0.96	0.095	1	0.901	0.993	0.986	0.762	0.989	0.79	0.974	0.018	0.974	0.981	1	0.671	0.16	0.731	0.922	0.965	0.725	0.745	0.941	0.123	0.755	0.122	0.12
cg06298751	0.476	0.772	1	1	0.303	0.158	0.304	0.205	0.809	0.29	0.878	0.973	0.309	1	0.485	0.873	0.909	0.914	0.232	0.171	1	0.135	1	0.949	0.832	1	1	0.858	0.97	0.939	0.259	0.19	0.302	0.254	0.125	0.147	1	0.813	0.301	1	0.145	0.07	0.354	0.273	1	1	0.285	0.166	0.405
cg22514229	0.031	0.62	0.508	0.635	0.061	0.049	0.668	0.979	0.987	0.943	0.099	0.649	0.947	0.995	0.087	0.601	0.713	0.942	0.09	0.913	0.709	0.991	0.979	0.956	0.08	1	0.685	0.695	0.8	0.052	1	0.088	0.996	0.004	0.774	0.716	1	0.738	0.111	0.92	1	0.678	0.936	0.965	0.812	0	1	0.455	0.756
cg04165508	0.231	0.998	0.265	0	1	0.185	0.221	0.013	0.663	0.072	0.214	0.874	0.187	0.582	1	1	0.126	0.12	0.098	0	1	0.571	1	0.095	1	0.009	0.22	0	1	0	0	0.987	0	0.159	0.127	0.079	0.809	0.791	1	0.834	0.055	0.045	0.148	0.116	0.813	0.981	0.639	0.948	0.66
cg26815456	1	0.336	0.575	0	1	0.998	1	1	0.965	0.399	0.048	0.081	0.012	0.968	1	1	1	1	1	0.101	0.911	1	1	1	1	0.372	1	0.967	0.425	1	0.579	1	0.551	0.997	0.432	0	1	0.545	1	0.48	0.006	0.456	0.075	1	1	1	1	0.389	0.388
cg01735148	0.962	0.116	0.852	0	0.98	0.958	0.932	0.686	0.87	0.187	0	0.873	0.034	0.182	0	0.928	0.932	0.232	0.909	0.025	0.966	0.61	0.976	0.692	0.978	0.026	0.874	0.066	0.119	0.119	0.059	0.914	0.944	0.013	0.033	0.154	0.983	0.209	0.963	0.142	0.522	0	0.87	0.194	0.601	0.955	0.27	0.922	0
cg16385029	0.127	0.946	0.961	0.158	0.417	0.053	1	1	0.887	0.293	0.093	1	0.314	0.974	0.273	0.253	0.4	0.235	0.131	0.287	1	0.249	1	0.243	0.295	0.321	1	0.865	0.96	0.327	0.81	0.214	0.403	0	0.141	0.258	0.992	0.198	0.217	0.315	0.954	0.357	0.999	0.435	0.332	0.117	0.386	0.306	0.874
cg03220564	1	0.169	0.168	0.126	0.996	0.968	0.299	0.44	0.261	0.091	0.16	0.108	0	0	1	0.072	0.147	0.078	0.864	0	0	0.081	0.032	0	1	0.078	0.217	0.044	0.083	0.962	0	0.011	0.092	0.284	0	0	0	0.098	0.918	0.247	0.022	0.016	0.938	0.129	0.948	1	0.107	0.958	0
cg08639379	0.169	0.889	0.056	0.977	0.958	0.927	0.868	0.133	0.888	0.841	0.308	0.305	0.066	0.243	0.984	0.832	0.181	0.465	0.954	0.913	0	0.903	0.942	0.87	0.961	0.357	0.926	0.933	0.945	0.943	0.141	0.188	0.944	0.912	0.863	0.817	0.977	0.991	0.861	0.108	0.059	0.911	0.907	0.848	0.963	0.938	1	0.934	0.385
cg24867425	1	0.773	0.393	0.244	0	0.177	0.822	1	0.868	0	1	0.252	0.223	0.727	0.112	0.319	0.28	0.262	0.111	0.96	0.729	0	0	0.794	0	0.754	0.912	0.387	0	0.707	0.863	0.288	0.916	0.066	0.104	0.99	0.93	0.351	0	0	0.207	0	0.378	0	0.372	0.276	0.703	0.215	0.132
cg02973930	1	0.06	0	1	1	1	1	0	0.318	0.005	0	0.023	0.019	0.054	1	1	0.427	0	1	0.061	0.564	0.017	0	0.494	1	0.048	1	0	1	1	0.313	1	0	1	0.04	0.023	1	0.03	1	0.559	0	0	1	0.078	1	1	0.055	1	0.008
cg19811961	1	0.205	0.878	0.033	1	0.773	0.323	0.142	0.252	0.023	0.241	0.389	0.077	0.804	1	0.853	0.839	0.912	0.92	0.415	0.909	0.884	1	0.153	0	0	0.041	0.016	0.947	0.827	0.168	0.917	0.012	0.902	0.19	0.214	1	0.203	1	0.059	0.002	0.007	0	0.024	0.987	1	0.975	0.87	0.015
cg09616355	0.011	0.085	0.125	0.603	0.986	0.944	0.511	0.479	0.194	0.463	0.084	0.04	0.076	0	1	1	0.072	0.07	1	0.011	0	0.181	0.08	0.554	0.989	0.046	0.172	0	0.061	0.537	0	0.961	0	0.564	0.088	0.115	0.063	0.037	0.98	0.546	0.094	0.026	0.123	0.092	1	0.984	0.074	0.542	0
cg23749766	0.278	0.958	0.994	0.088	0.794	0.236	0.227	0.274	1	0.76	0.776	0.743	0.21	1	1	1	1	0.964	0.668	1	1	0.231	1	1	0.181	1	1	1	1	0.174	0.625	0.212	1	0.186	0.256	0.79	1	0.978	0.236	0.178	1	0.954	0.939	0.223	0.279	0.763	0.698	0.244	0.251
cg26063904	1	0.162	0.299	0.072	1	1	0.328	0.073	0.148	0.277	0.062	0.181	0.885	0.99	1	0.165	0.967	0.112	0.987	0.048	0	0.978	0.358	0.768	1	0	0.237	0.334	1	0.896	0.018	0.174	0.18	0.029	0.922	0.401	1	0.092	0.942	0.942	0.109	0.883	0.186	0.012	1	1	0.97	0.863	0.068
cg21554845	0.937	0.111	0.049	0.217	1	1	1	0.224	0.095	0.264	0.14	0.118	0.105	0	0.499	0.989	0.045	0.092	0.986	0.098	0	0.178	0	0.125	1	0.003	0.242	0.063	0.092	0.122	0.011	0.22	0.046	0	0.059	0.004	0	0	0.954	0.186	0.104	0.047	0.106	0.204	0.981	0.964	0.169	0.446	0.03
cg03301801	1	0.166	0.203	0.339	1	0.821	1	0.44	0.266	0.241	0.425	0.26	0.129	0.033	1	0.24	0.835	0.275	1	0.224	0.054	0.187	0.407	0.176	1	0.11	1	0.916	0.247	1	0.133	0.189	0.352	0.091	0.111	0.056	1	0.24	0.805	0.224	0.124	0.087	0.831	0.35	0.323	0.856	0.398	0.846	0.312
cg24669449	0.742	0.718	0.24	0.856	0.904	0	0.83	1	0.263	0.245	0.804	0.187	0.17	0.91	0.992	0.822	0.837	0.278	0.711	0.814	0.704	0.248	0.844	0.07	0.895	0.764	0.224	0.112	0.251	0.314	0.901	0.623	0.747	0.2	0.009	0.035	0.851	0.107	0.857	0.75	0.785	0	0.926	0.878	0.376	0.161	0.898	0.311	0.03
cg04792863	0.871	0.006	0.318	1	0.954	1	0.842	0.286	0.634	0.004	0.769	0.854	0.88	0.042	0.68	0.012	0.537	0.005	0.957	0.94	0.641	0	0.02	0.941	0.898	0.873	0.95	0.809	0.026	0.984	0.014	0.837	0.019	0.001	0.555	0.04	1	0.855	0.813	0.033	0.01	0.993	0.887	0.835	0.821	1	0.396	0	0
cg24939845	0.87	0.01	0.182	1	0.97	1	0.781	0.619	0.717	0.003	0.74	0.973	0.874	0	0.712	0	0.665	0	0.993	0.905	0.73	0.012	0	0.925	0.957	0.803	0.997	0.686	0.021	0.984	0	0.859	0	0	0.681	0.062	1	0.826	0.724	0.015	0	1	0.84	0.809	0.8	1	0.028	0	0
cg04275027	0.008	0.087	0.046	0.91	0.046	1	1	0.5	0.017	0.002	0.038	0.323	0	0.005	1	0.454	0.917	0.042	0.931	0.046	0.015	0.005	0.042	0.254	0.947	0	0.028	0.026	0.013	1	0.022	0.88	0.373	0.625	0	0.008	0.858	0.09	0.556	0.012	0.579	0.003	0.008	0.073	0.026	1	0.092	0.038	0.027
cg15022604	1	0.229	1	0.485	1	1	0.329	0.021	0.843	1	0.593	0.435	0.415	1	1	0.96	0.325	0.46	0.96	1	1	1	0.449	1	0.971	1	0.476	0.008	1	0.2	0.385	1	0.862	1	1	1	1	0	1	0.991	0.134	0.993	0.417	0.317	1	1	1	0.913	0.359
cg13993197	0.906	0.36	0	0.276	1	0.533	0.521	0	0.896	0.545	0.876	0.757	0.835	0.866	1	0	0.408	0.883	0.31	0.582	1	0.609	0.497	0.48	0.947	0.926	0	0	0.842	0	0.964	0.317	0.93	0.826	0.361	0.325	1	0.382	0.938	0.94	0	0	0.415	0.277	0.438	1	0.822	0.837	0.474
cg08256939	0.898	0.107	0.277	0.958	1	0.946	0.997	0.508	0.468	0.182	0.127	0.629	0.148	0	0.979	0.936	0.948	0.511	0.953	0.241	0.444	0.122	0.444	0.945	0.957	0	0.942	0.438	0.169	0.141	0.159	0.123	0.137	0.898	0.027	0.208	0.997	0.569	0.918	0.187	0.204	0.156	0.174	0.092	0.938	0.931	0.542	0.887	0.132
cg07314829	0.899	0	0	0.911	0.913	0.907	0.858	0.267	0.038	0	0	0.636	0	0	0.867	0.777	0.846	0	0.817	0.029	0.632	0	0.34	0.805	0.745	0	0.874	0.363	0	0.273	0.002	0	0.035	0.723	0	0	0.909	0.385	0.767	0	0	0	0	0	0.772	0.88	0.25	0.713	0
cg14669379	1	0	0.041	1	0.998	0.946	0.91	0.785	0.115	0	0	0.984	0	0	0.976	0.085	0.983	0	0.942	0	0.765	0	0.285	0.913	1	0	0.985	0.316	0	0.293	0	0	0.06	0.236	0	0	1	0.819	0.884	0.064	0	0.019	0.026	0	1	0.971	0.267	0.897	0
cg11685510	1	0.112	1	1	0.875	1	0.989	0.141	0.164	0.961	0.132	1	0.988	0.006	0.258	0.111	0.878	0	0.989	0.222	0.065	0.96	0.918	1	0.973	0.08	1	0.844	1	0.851	0.02	0.093	1	0.866	0	0.017	1	1	0.782	1	0.833	0.061	0.085	0.203	1	1	0.771	0.989	0.132
cg13060157	0.971	0.031	0.708	0.955	0.536	0.851	0.743	0.059	0.009	0.696	0.018	0.825	0.79	0	0.088	0	0.731	0	0.818	0.011	0	0.596	0.686	0.797	0.781	0.003	0.843	0.611	0.847	0.693	0	0.64	0.639	0.689	0	0	0.862	0.946	0.14	0.801	0.153	0	0.001	0.107	0.567	0.714	0.101	0.605	0.007
cg04746890	1	0.055	1	0.877	0.695	0.939	0.778	0.331	0.046	0.808	0.001	0.885	0.833	0	0.034	0.763	0.734	0	0.877	0.5	0	0.464	0.572	0.882	0.842	0	0.864	0.773	0.865	0.73	0.767	0.688	0.799	0.777	0.044	0	0.968	0.92	0.87	0.875	0	0	0	0.055	0.688	0.914	0.695	0.799	0.056
cg19936157	1	0.076	0.674	1	0.884	0.973	0.6	0.154	0.036	0.633	0.014	0.935	0.971	0	0	0.685	0.587	0.008	0.697	0.063	0.05	0.478	0.477	0.923	0.887	0	0.969	1	0.956	0.572	0.697	0.913	0.968	0.581	0.039	0.065	1	1	0.931	0.885	0	0.011	0.027	0.032	0.896	0.973	0.451	0.602	0.085
cg26668129	0.845	0.001	0.033	0.073	1	0.755	0.624	1	0.025	0.078	0.001	0	0.039	0.032	0.108	0.105	0.677	0.561	0.91	0.002	0.817	0.018	0.001	0.42	0.736	0.008	0.818	0.021	0.006	0.034	0.001	0.652	0.002	0.03	0.121	0.001	0.005	0.026	0.867	0.853	0	0.001	0.002	0.002	0.357	1	0.007	0.078	0.016
cg04692435	0.115	0.139	0.152	0.73	0.954	0.467	1	0.482	0.114	0	0.054	0.637	0.096	0	0	0	0.046	0.196	0.621	0.468	0.534	0	0.069	0	1	0.498	1	0	0.037	0	0.639	0	0.104	0	0	0.012	0.446	0.183	0	1	0.476	0	0.057	0.428	0.938	0.979	0.492	0.001	0
cg21890448	0	0.929	0.392	0	0.325	0.014	0	0.907	0.619	0.819	1	0.774	0.025	1	0	0	0	0.873	0.018	0.918	0.518	0.311	0.575	0.864	0.587	0.949	0.489	0	1	0	0.043	0.038	0.032	0	0	0.412	0.973	0	0.547	0.854	0.016	0.031	0.465	0	0.984	0.01	0.523	0.412	0.514
cg18954633	0.07	0.216	0.237	0.157	0.974	0.827	0.423	0.123	0.405	0.132	0.184	0.115	0.039	0	0.949	0.176	0	0.433	0.413	0.046	0.404	0.486	0.892	0.845	0.95	0	0.269	0	0.995	0.039	0	0.096	0.251	0.175	0.002	0	0.992	0.314	0.899	0.919	0	0.327	0.23	0.949	1	0.975	0.932	0.418	0.306
cg15654259	0.989	0	0.034	0.984	0.802	0.912	0.839	0	0	0	0	0.914	0	0	0.812	0.676	0	0	0.925	0.001	0	0	0.004	0	0.871	0	0.002	0	0	0.911	0	0.726	0	0	0	0.04	0.908	0.072	0.074	0	0	0	0	0	0.712	0.89	0.016	0	0
cg25176901	1	0.015	0.133	1	0.96	0.963	1	0.143	0.023	0	0	0.983	0.004	0	0.862	0.201	0	0	1	0.028	0	0	0.074	0	1	0.056	0.007	0.03	0	0.995	0	0.861	0.024	0	0	0	1	0.287	0.011	0	0.043	0	0.009	0.028	0.349	0.999	0.181	0.009	0
cg21852513	1	0	0.052	1	0.919	1	0.989	0.488	0.005	0.005	0.021	1	0	0	0.629	0.089	0	0.003	0.954	0.009	0	0.033	0.11	0.063	0.907	0	0.026	0	0.096	0.972	0	0.536	0.037	0	0	0	1	0.598	0.459	0.017	0.407	0	0.101	0.022	0.634	0.966	0.101	0.056	0
cg23952578	0.968	0	0.645	0.966	0.977	0.94	0.982	0	0.94	0.948	0	0.979	0.709	0	0.964	0.955	0.673	0.117	0.906	0.624	0.926	0.996	0.962	0.95	0.973	0.729	0.771	0.166	0.982	0.961	0.769	0.97	0.025	0.716	0	0.575	0.953	0.962	0.975	0.072	0.667	0	0.911	0.956	0.909	0.985	0.63	0.801	0.61
cg25674273	0.032	0.44	0.735	0.966	0.074	0.062	0.103	0.461	0.433	0.495	0.091	0.534	0.076	0.016	0.088	0.109	0.037	0.137	0.133	0.53	0.589	0.126	0.05	1	0.103	0.038	1	0.078	0.098	1	0.072	0.166	0.058	0.007	0.038	0.425	1	0.092	0.108	0.554	0.122	0.025	0.987	0.109	0.692	0	0.667	0.414	0.021
cg25350269	0.973	0.291	0.353	0.029	1	0.988	0.994	0.904	0.149	0.274	0.666	0.759	0.229	0.058	0.976	0.219	0.175	0.085	0.951	0.025	0.169	0.122	0.604	0.195	0.976	0.107	0.209	0.316	0.281	0.051	0.197	0.227	0.095	0.654	0.024	0.074	0.096	0.163	0.982	0.237	0.258	0.044	0.242	0.178	0.148	0.912	0.61	0.945	0.131
cg17907003	0.051	0	0.54	0	1	1	0.183	0.031	0	0	0.055	0.049	0	0	0	0	0.052	0	0.112	0	0.991	0	0.009	0	1	0	0.038	0.924	0	0.935	0	0	0	0.424	0	0	0	0	1	1	0.618	0	0	0.026	0	1	0.091	1	0.022
cg12350164	0	0.581	0.695	0.425	0	0	0	0.937	1	1	0.456	0.939	0	1	1	0	0.968	1	0	0.939	0.577	0.873	0.957	0.586	0.011	0.634	1	0.783	0.789	0	0.624	0.01	1	0	0.939	0.875	1	0	0	0.012	0.461	0.889	0.034	0.991	0.032	0.431	1	0	0.042
cg27390172	0.009	0.71	0.512	0.052	0.041	0.033	0.555	0.579	0.856	0.793	0.43	0.596	0.085	0.467	0	0	0.545	0.004	0	0.04	0.548	0.662	0.54	0.122	0.005	0.088	0.804	0.016	0.812	0.036	0.777	0.081	0.575	0	0.088	0.489	0.928	0.007	0.023	0.531	0.069	0.778	0.074	0.546	0.81	0	0.759	0	0.007
cg16375968	0.826	0.224	0.791	0.119	0.014	0.067	0.171	0.968	0.733	0.257	0.194	0.869	0.108	0.096	0.177	0.875	0.18	0.189	0.14	0.149	1	0.088	0.251	0.144	0.137	0.282	1	0.112	0.952	0.889	0.281	0.774	0.138	0.089	0.236	0.254	0.946	0.203	0.628	0.156	0.225	0.223	0.234	0.21	0.316	0.462	0.256	0.113	0.137
cg17147211	1	0.001	0.776	0	0.966	0.74	0.828	0	0.036	0.645	0	1	0.599	0	1	0	0.847	0	0.975	0.674	0	0.057	0.003	0.902	0.538	0	0.952	0	0.026	0.138	0.526	0.113	0	0.005	0	0.081	1	0.065	0	0	0.09	0	0	0.016	0.938	0.842	0.038	0.905	0.004
cg03994465	1	0.181	0.977	0	0.935	0.843	0.818	0	0.473	0.754	0	0.964	0.875	0.637	1	0.771	0.929	0.012	0.94	0.783	0.705	0.56	0.563	0.967	0.682	0.449	0.996	0.094	0.55	0.532	0.688	0.663	0.021	0.133	0	0.648	1	0.535	0.198	0	0.72	0.004	0.001	0.658	1	0.933	0.448	0.989	0.465
cg06764239	0.817	0	0.49	0	0.998	0.758	0.002	0	0.64	0.081	0	0.9	0.745	0.127	0.943	0.113	0.816	0	0.683	0	0.844	0.723	0	0.932	0.551	0	0.615	0	0.708	0	0	0.642	0	0.055	0.016	0.421	0.937	0.199	0.724	0.57	0	0.038	0.001	0.137	0.616	0.945	0.627	0.856	0.131
cg01466288	1	0.005	1	0.983	0.071	0.986	0.995	0	0.074	0.031	0	1	0.045	0.003	0.038	0.005	0.795	0.03	1	0.815	0.008	0.004	0.023	0.064	0.659	0.009	0.68	0.054	0	0.488	0.006	0.806	0.006	0.058	0.017	0.001	1	0	0.045	0.027	0.012	0.012	0	0	0	0.954	0.543	1	0.018
cg09628195	1	0.103	1	1	0.047	1	1	0.063	0.178	0.155	0.07	1	0.064	0	0.077	0.065	0.34	0.041	1	1	0.013	0.066	0.209	0.095	0.996	0.087	0.925	0.057	0.085	0.175	0.035	0.994	0.1	0.027	0.032	0.027	1	0.232	0.032	0.03	0.24	0.019	0.025	0.08	0.099	1	0.226	1	0.032
cg18261050	1	0.07	1	1	0	0.9	1	0	0.079	0.111	0	1	0	0	0	0	0.16	0	0.991	0.823	0	0	0.003	0.001	0.826	0	0.217	0.008	0	0.091	0	0.973	0.098	0	0	0	1	0.057	0.004	0	0.09	0	0	0.003	0	0.959	0.108	0.957	0
cg05827631	0	0	0.012	0.077	0.678	0.9	0.783	0	0.001	0	0	0.001	0.616	0	0.682	0	0	0.011	0.818	0.006	0	0	0	0.666	0.826	0	0	0	0.648	0.773	0	0.705	0	0.724	0	0.001	0.762	0.038	0.092	0.858	0.048	0	0	0	0	0.834	0.036	0	0.069
cg21961202	0.001	0.798	0.001	0.4	0.977	0.001	0.002	0.002	0.345	0.001	0.258	0.175	0.839	1	0.95	0.002	0.329	0.001	0.261	0.009	0.971	0.021	0.001	1	0.248	0.001	0.44	0.001	1	0.422	0.087	0.129	0.002	0.001	0.166	0.954	1	0.849	0.138	0.164	0.854	0.315	0.001	0.001	0.995	0.988	0.305	0.001	0.366
cg16700924	1	0.488	1	1	1	1	1	0.014	0.686	0.435	0	1	0.491	0.331	1	0.518	0.498	0	1	0.307	0.601	0.673	1	0.643	1	0.523	0.626	0	0.66	0.715	0.007	1	0.997	1	0	0	1	0.214	1	0.337	0	0.673	0.493	1	1	1	0.5	1	0.345
cg00044796	1	0.977	1	1	1	1	1	0	1	1	0	1	0.292	1	1	0.947	1	0.371	1	0.005	0.412	0.548	1	1	0.962	1	1	0.059	1	1	0	1	0.594	1	0	0.588	1	1	1	0.311	0	0.951	0.975	1	1	1	0.536	1	0.439
cg10655333	0.964	0.675	1	0.155	0.614	1	1	0.176	0.976	0.136	0.94	0.613	0.005	0.994	0.097	0.574	0.536	0.096	0.622	0.624	0.984	0.103	0.136	0.411	0.619	0.148	0.901	0.176	0.161	0.973	0.139	0.549	0.51	0	0	0.985	0.613	0.515	0.499	0	0.748	0.943	0.118	0.137	0.966	1	0.096	0.158	0.178
cg23109303	1	0.391	0.277	0.446	0.414	0.921	0.856	0.199	0.828	0.018	0.891	0.237	0	0.87	1	0.39	0.842	0.374	0.89	1	0.878	0.364	0.408	0.979	0.464	1	0.975	0	0.318	0.409	0.012	0.867	0.961	1	0	1	0.856	0.034	0.444	0.366	0	0.852	0.322	0.865	0.929	0.289	0.942	0.865	0.025
cg11458550	0.142	0.076	0.199	0.069	0.49	0.111	0.092	0.977	0.186	0.14	0.562	0.013	0.89	0.225	0.97	0.927	0.15	0.439	0.465	0	0.004	0.661	0.146	0	0.167	0.447	0.929	0.118	0.436	0.967	0.002	0.072	0.07	0.169	0.599	0.048	0.061	0.047	0.059	0.966	0.468	0.452	0.044	0.079	0.561	0.089	0.08	0.918	0
cg02776249	1	0.102	0.366	0	0.433	0.983	1	0.158	0.302	0	0.136	0.094	0	0	0.93	0.173	0.075	0.2	0.152	0	0.93	0	0.038	0	1	0	0.416	0.152	0.048	0.502	0.033	0.987	0.038	0	0	0	0.031	0	0.082	0	0.183	0	0.078	0.133	0.057	1	0.051	0.606	0
cg02976588	0	0.664	0.219	0.763	0.965	0.745	0.881	0.511	0.076	0	0.771	0.919	0	0.987	0.685	0	0.798	0	0.836	0	0	0	0.688	0.935	0.914	0	0.851	0.107	0.781	0.098	0.042	0.624	0.056	0	0.173	0	0.899	0.157	0.098	0	0.001	0.92	0.187	0.005	0.605	0.732	0.125	0.026	0.255
cg13664888	0.041	0.899	0.567	0	0.764	0.015	0	0	0.712	0	0.25	0.619	0.288	0.859	1	0.892	0.874	0.974	0.242	0.709	0.411	0.337	0.656	1	0.752	1	0.81	0.83	0.723	0.366	0.794	0.043	0.019	0	0.302	0.584	1	0.942	0.33	0	1	0.242	0.758	0	0.902	0.273	0.76	0	0.671
cg11147155	0.712	0.599	0.756	0.702	0	0.008	0.761	0.893	0.426	0	0.14	0.746	0.076	0.156	0.103	0.019	0.653	0.044	0	0	0.934	0	0	0.172	0	0	0.76	0.116	0.064	0.661	0.492	0.408	0.034	0.01	0	0.632	0.712	0.692	0	0.727	0.874	0	0.069	0.014	0	0.73	0.118	0.196	0
cg11477959	0.715	0.656	0.48	0.571	0.137	0.146	0.194	0.974	0.645	0.071	0.122	0.527	0.085	0.213	1	0.912	0.198	0.966	0.165	0.041	0.178	0	0.551	0.908	0.197	0.09	0.966	0.979	0.067	0.98	0.02	0.163	0.92	0	0	0.799	0.563	0.038	0.61	0.219	0.761	0.641	0.19	0.911	0.56	0.09	0.019	0.117	0.002
cg10604847	0.994	0.975	0.893	0.841	0.245	0.187	0.817	0.907	0.96	0.118	0.162	0.835	0.311	0.784	0.994	0.832	0.823	0.995	0.297	0.105	0.744	0.02	0.946	0.984	0.268	0.283	0.991	0.994	0.267	0.993	0.125	0.277	0.988	0.05	0.059	0.951	0.852	0.235	0.816	0.883	0.96	0.955	0.762	0.989	0.959	0.289	0.137	0.233	0.115
cg19706516	0.455	0.006	0	0.501	0.831	0.824	0.825	0.009	0.452	0.414	0.489	0.837	0	0.561	0.77	0.361	0.85	0.001	0.855	0.467	0	0.788	0.862	0.407	0.761	0.019	0.881	0	0.877	0.407	0.01	0.828	0.02	0.245	0	0	0.494	0.93	0.469	0.228	0	0.951	0.014	0	0.331	0.836	0	0.784	0.046
cg16399136	0.468	0	0	0.533	0.828	0.845	0.503	0	0.578	0.366	0.519	0.92	0	0.6	0.625	0.891	0.903	0	0.888	0.475	0	0.878	0.949	0.418	0.596	0	0.951	0	0.927	0.48	0	0.892	0.261	0.346	0	0	0.419	1	0.908	0.252	0	0.975	0	0	0.381	0.863	0	0.885	0
cg07371589	0.088	0	0	0.41	0.893	0.413	0.924	0	0.425	0.083	0.708	0.956	0	0.481	0.84	0.009	0.753	0	0.801	0.428	0	0.943	0.93	0.402	0.96	0.04	0.86	0	0.893	0	0	0.002	0.034	0	0	0	0.418	0.965	0.389	0	0	1	0.027	0	0.059	0.463	0	0.857	0
cg09143801	0	0	0.188	0	0	0	0.9	0.038	0.65	0.89	0.626	0.885	0.525	0.971	0.676	0	0.602	0	0.841	0.631	0	0.96	0.673	0.918	0.937	0.903	0.826	0.519	0.892	0.547	0.827	0	0.066	0.595	0.579	0.12	0.595	0.816	0	0	0	0.967	0.122	0.887	0.519	0.532	0	0.922	0.647
cg15883830	0.129	0.088	0.237	0.944	1	1	1	0.932	0.094	0.038	0.156	0.115	0	0	1	0.969	0.133	0.105	0.614	0.008	0.027	0	0.083	0.023	0.976	0.014	0.203	0.182	0.099	0.418	0.031	0.111	0.067	0.45	0	0.042	0.055	0.08	0.98	0.006	0.143	0	0.096	0.127	0.701	1	0.017	0.966	0
cg13498757	0	0.162	0.023	0.537	0.81	1	0.078	0.009	0.03	0.083	0.14	0.627	0	0.983	0.008	0.715	0	0	0.854	0	0	0.028	0	0.041	0.712	1	0.037	0.019	0.071	0.125	0.878	0	0.049	0	0	0.11	0	0	0.639	0.077	0	0	0.166	0.155	0.523	0.939	0	0.052	0.065
cg23606274	1	0.269	0.816	0.973	0.924	0.904	0.999	0.981	0.958	0.988	0.13	0.665	0.898	0.604	0.619	0.682	0.975	0.958	0.686	0.915	0.239	0.528	1	0.779	0.901	0	0.981	0.583	0.991	0.155	0.619	0.67	1	0.904	0	0.615	1	0.102	0.091	0.236	0.09	0.632	0.701	0.944	0.99	0.894	0.905	0.779	0.172
cg15893090	1	0.055	0.515	0	0.993	1	1	0.658	0	0	0.35	0.375	0.061	0	0	0.094	0.485	0	0.667	0	0	0	0	0.391	0.988	0	0.517	0.066	0	0.505	0.044	0.398	0.02	0	0	0.022	0	0	0.544	0.023	0.077	0	0.017	0.017	0.023	0.635	0.014	0.632	0
cg04137323	0	0	0.039	0.874	0.944	0.844	0.922	0.827	0.912	0.096	0	0.215	0	0.913	0.956	0.107	0.132	0.769	0.905	0.796	0	0.21	0.787	0.967	0.813	0.86	0.903	0.92	0.252	0.902	0.889	0.079	0.899	0	0.177	0.865	0.966	0.024	0.844	0.248	0.728	0.765	0.801	0.835	0.926	0.855	0.95	0	0.013
cg00103785	1	1	0.667	1	0.999	0.998	1	0.076	1	0.007	0.02	0.989	0.966	1	1	0.942	1	0.009	0.937	0.127	0.086	0.955	1	0.184	0.935	0.665	1	0.933	1	0.963	0.016	0.955	0.027	0.713	1	0.047	1	1	0.99	0.046	0.572	0.524	0.021	0.994	1	1	0.058	0.484	0.137
cg18943693	1	0.962	0.458	1	0.964	0.986	0.945	0	0.995	0	0	0.886	1	0.989	0.996	0.945	1	0	0.956	0.396	0.164	1	0.957	0.407	0.925	0.687	1	0.658	1	1	0	0.976	0	1	1	0	1	1	0.993	0	0.562	0.561	0	0.98	0.997	0.98	0	0.519	0.418
cg09736490	0.964	0	0.538	0.434	0.988	0.954	1	0.905	0.382	0	0	0.241	0	0	0.892	0.881	0.374	0	0.912	0.428	0.365	0.061	1	0.864	0.935	0	0.978	0.064	0.004	0.092	0.045	0.915	0	0	0	0	1	0	0.9	0	0.395	0.012	0.06	0.345	0.328	1	0	0.384	0
cg08135801	0.957	0.066	0.028	0.739	0.998	0.988	0.987	0.637	0.108	0.021	0.245	0.198	0	0.335	0.99	0.947	0.615	0.69	1	0	0	0	0.028	0.546	0.969	0.015	0.961	0.207	0	0.711	0	0.67	0.233	0.722	0	0.618	0.537	0	0.965	0	0.128	0.131	0.212	0.086	0.334	0.947	0	0.178	0
cg23842796	0	0	0	0.838	0.856	0.94	0.83	0.002	0	0	0	0	0	0	0.906	0.805	0	0	0.891	0	0	0	0	0.419	0.805	0	0.767	0	0	0.891	0	0.864	0	0	0	0	0.67	0	0.379	0	0	0	0	0	0.635	0.89	0	0.599	0
cg20433275	0	0	0	0.885	0.917	0.958	0.904	0.01	0	0	0	0	0	0	0.927	0.883	0	0	0.935	0	0	0	0	0.516	0.775	0	0.842	0	0	0.929	0	0.936	0	0	0	0	0.75	0	0.35	0	0	0	0	0	0.634	0.941	0	0.723	0
cg15101245	0.04	0.765	0.398	0.756	0.996	0.783	0.941	0.198	0.966	0.038	0.233	0.215	0.497	0.873	1	0.435	0.409	0.377	0.784	0.374	0.798	0.018	0.079	0.249	0.536	0.515	0.882	0.035	1	0.079	0.223	0.407	0.243	1	0.023	0.517	1	0.492	0.998	0.727	0.02	0.396	0.798	0.273	0.978	0.95	0.11	1	0.278
cg26421805	0.96	0.754	0.939	0.16	0.923	0.195	0.087	0.031	0.932	1	0.109	0.799	0.938	0.801	0.196	0.785	0.948	1	0	0.821	0.929	0.97	0.965	0.966	0	1	0.983	0.235	0.169	0.877	0.117	0.763	0.946	0.77	0.771	0.812	0.793	0.656	0.965	0.975	0.243	0.849	0.135	0.801	0.935	0.139	1	0.961	0.952
cg00929523	1	0.043	1	0.971	1	0.425	1	0.106	0.887	0.503	0.11	1	0.016	1	1	1	0.05	0.015	0.685	0.525	0	0.04	0.116	1	0.549	0	1	0.023	0.442	1	0.925	0.105	0.047	0	0	0.682	1	0.041	0.948	0.014	0	0.007	0.026	0.615	1	0.063	0	1	1
cg15138125	1	0.079	1	0.975	1	0.555	0.936	0.026	0.751	0.635	0.113	0.973	0	1	1	1	0	0	0.629	0.644	0	0.033	0.59	1	0.682	0	0.969	0	0.211	0.974	1	0.676	0.104	0	0	0.738	1	0.061	0.699	0.01	0.043	0.036	0.041	0.925	1	0.157	0.116	1	1
cg18760621	0	0	0.012	0.791	0.951	0.763	0.839	0	0	0	0.044	0	0	0	0	0.221	0	0	0.892	0	0	0	0	0	0.819	0	0	0	0	0.605	0.017	0.738	0	0	0	0	0	0	0.183	0	0	0	0.015	0	0	0.869	0.014	0	0
cg13677990	1	0.664	1	0.617	0.992	0.099	1	0.664	0.702	0.123	0.964	0.966	0.151	0.191	0.727	0.964	0.005	0.798	0.146	0	1	0.738	0.577	0.178	0.144	0	0.962	0.078	0.65	0.213	1	0.107	1	0.076	0.102	0.186	1	0.093	0.09	0.086	0.117	0.065	0.181	0.167	0.751	0.101	0.12	0.177	0.047
cg19734536	1	0.077	0.969	0.415	1	0.324	0.471	1	0.794	0.636	0.02	0.608	1	0.939	1	0.907	0.825	0.018	0.088	0.946	1	1	0.449	0.305	0.04	0.003	0.915	0.032	1	0.531	0.008	0.87	0.883	0.435	0.944	0	1	0.021	1	1	0.557	0.468	0.44	0.904	1	0.6	1	1	0.609
cg00056433	0	0.143	1	0.826	0.708	0.91	0.373	0.12	0.041	0.97	0.458	0	1	1	0.459	0.914	0.933	0	0.918	0.257	0	0.155	1	0	0.005	0.356	0.422	0	0.209	0.807	0	0.856	0.821	0.168	0.167	0.13	0.287	0.831	0.979	0	0	0.001	0.823	0.893	0.225	1	0.186	0.967	0.172
cg10769937	0.886	0	0.302	0.964	1	0.972	0.043	0.413	0.366	0.327	0.222	0.005	0	0.373	0.949	1	0.414	0	0.949	0.026	0	0.788	0.446	0.858	0	0.039	0.81	0.069	0.063	0.915	0.064	0.951	0.028	0.986	0.029	0.009	0.877	0	0.989	0.851	0.003	0.054	0.359	0.854	0.79	1	0.3	1	0
cg09846895	0.518	0	0.336	0.474	1	1	1	0.243	0.394	0.025	0.019	0.649	0	0.204	1	1	0.297	0.322	0.993	0	0.946	1	1	1	1	0	1	0.704	0	0.041	0.018	0.97	0	0	0.054	0.984	0.984	0.301	1	0	0.038	0	0	0.992	0.649	1	0.951	0.303	0
cg00853687	0.93	0.182	0.325	0.975	0.981	0.914	0.94	0.487	0.946	0.127	0.242	0.553	0.112	0.957	0.966	0.917	0.932	0.077	0.997	0.251	0.587	0.14	0.969	0.959	0.975	0.956	1	0.885	0.5	0.591	0.177	0.897	0.228	0.95	0.083	0.187	0.975	0.58	0.938	0.969	0.269	0.241	0.602	0.148	0.606	0.947	0.163	0.986	0.209
cg04165922	1	0.045	0.894	0.055	0.054	0	0.039	1	0.01	0.925	0.695	0.77	0	0	0	0.984	0.111	0.942	0.857	0	0.024	0	0.943	0.856	0.809	0	1	0.97	0	0.086	1	0.001	0.018	0	0	0.162	0	0.715	0.003	0	0.656	0	0	0.721	0.085	0.835	0	0	0
cg14291183	1	0.019	0	0.162	0.079	0.201	0.096	1	0	0	0.17	0.52	0	0.057	0	1	0.194	0	0	0	0	0	0	0	0.47	0.031	0.098	0	0	0	0.585	0	0.109	0	0	0	0.586	0.033	0.171	0.502	0.004	0	1	0	0.119	0.983	0	0.636	0
cg24249925	0.673	0.108	0.677	0.977	0.058	0.086	0.124	0.919	0.126	0.134	0.938	0.596	0.059	0.146	0	0.105	0.947	0	0.092	0.235	0.536	0.108	0.202	0.03	0.135	0.647	0.252	0.013	0	0.065	0.173	0.05	0.184	0	0	0.122	0.24	0.031	0.064	0.987	0.103	0.109	0.235	0.165	0.733	0	0.152	0.068	0.118
cg12406726	0	0	0	0	0.919	0.975	0.904	0	0	0	0	0.805	0	0	0.46	0	0.01	0	0.869	0	0	0	0	0	0.881	0	0	0	0	0.772	0	0.899	0.001	0	0	0	0.989	0	0.218	0	0	0	0.006	0	0.288	0.931	0	0.574	0.014
cg14252661	0	0	0	0.027	1	1	1	0	0.05	0.063	0.026	1	0	0	0.43	0.014	0.032	0	1	0.014	0	0	0	0	1	0	0	0	0	1	0	1	0.043	0	0	0.064	1	0	0.424	0	0	0	0.011	0	0.571	1	0.023	0.579	0.284
cg15022624	1	1	0	1	1	0.74	1	0.388	0.391	0.775	1	0.533	0.806	0.716	1	0.773	0.746	0.772	1	0.783	0.165	1	1	0.795	1	0.725	1	1	0.844	0.996	0.071	0.76	1	1	0.232	0.995	0.004	0.259	0.969	0.171	1	0.96	1	0.966	1	0.958	1	1	0.108
cg16843349	0.804	0.807	0.963	0.632	0.998	0.812	0.969	0.993	0.187	0.082	0.607	0.972	0.142	0	0.988	0.74	0.648	0.682	0.709	0.052	0.74	0.064	0.312	0.977	0.975	0.105	0.996	0.979	0.038	0.322	0.534	0.95	0.275	0.085	0.214	0.543	0.191	0.976	0.977	0.961	0.626	0.244	0.238	0.603	0.66	0.996	0.285	0.963	0.718
cg26792900	0.386	0.477	0.98	0.979	0	1	0.972	0.632	0.988	0.545	0.424	0.716	0	0.697	0.879	0.025	0.902	0.949	0.053	0.998	0.949	0.945	1	1	0.084	0.993	0.982	0.601	1	0.14	0.989	0.91	0.548	0	0	0.853	1	0.506	0.891	0.887	0.047	0.562	0.069	0.945	1	1	0.895	0	0.457
cg20491991	0	0.855	0.836	0.017	0.923	0.921	0.86	0.904	0.645	0	0.576	0.859	0.346	0.316	0.931	0.808	0.558	0.055	0.939	0.555	0.194	0.833	0.565	0.896	0.828	0.621	0.946	0.816	0.575	0.023	0.005	0.92	0.823	0.996	0.856	0.896	0.928	0.921	0.958	0.051	0.017	0.538	0.436	0.945	0.947	0.885	0.361	0.912	0.533
cg00807698	0.057	0.267	0.721	0.256	0.853	0.758	0.913	0.092	0.2	0	0.215	0.207	0.129	0	0.968	0.195	0.082	0.02	0.311	0.064	0.042	0.404	0.239	0	0.923	0	0.409	0.142	0.925	0.255	0	0.191	0.309	0	0.028	0.008	0.945	0.104	0.82	0.213	0.055	0.125	0.125	0.16	0.97	0.819	0.044	0.753	0.044
cg00256709	0	1	0.834	0.065	0.035	0.111	0	0	1	0.843	1	0.593	0.96	1	0.828	0.91	0.504	1	0	1	1	1	1	0.975	0.044	1	0.862	0.571	1	0	0.864	1	1	0	1	1	1	0.416	0.424	0.972	0.008	0.852	1	0.907	0.993	0.468	1	0	0.409
cg19782162	1	0.727	0.759	1	1	1	1	0.365	0.296	0.006	0.155	0.148	0.214	0.363	1	1	0.735	0.631	1	0	1	0	0	1	1	0.742	0.725	0.137	1	1	0.16	1	0.165	0.981	0.191	0.376	1	0.792	1	1	0.173	0.646	0.793	0.996	1	1	0.093	0.329	0.176
cg20173258	1	0.537	0.699	0.591	0	0.153	0.566	0.944	0.917	0	0.759	0.923	0.016	1	0.034	0.087	0.964	0.433	0.127	0.632	0.96	0	1	0.065	0.12	0.647	1	0.611	0.106	0.144	0.542	0	0.977	0	0	0.631	1	0.149	0.003	0.052	0.916	0.572	0.644	0.109	0.461	0	0.017	0.017	0.12
cg20862977	1	0.013	0.515	0.068	1	0.999	0.999	0.031	0	0	0.136	0.042	0.083	0	1	0.989	0.098	0.131	0.532	0	0	1	0.037	1	1	0	0.067	0.471	0.321	0.46	0	0.508	0.005	0.529	0	0	0.518	0	1	0.057	0.043	0	0.035	0	0.655	1	1	0.987	0
cg07654540	0.829	0.055	0.535	0.091	0.994	0.949	0.999	1	0.013	0.125	0.685	0.581	0.017	0.057	0.963	0.997	0.999	0.111	0.999	0.109	0	0	0	0.111	0.69	0	0.099	0.091	0.688	0.037	0.683	0.077	0.021	0	0	0	0.999	0.121	0.962	0	0.147	0.013	0.014	0.075	0.085	0.955	0.692	0.614	0.122
cg11815145	0.28	0.667	0.515	0.672	1	1	0.978	0.231	0.637	1	0.664	0.163	0.108	0.8	0.998	1	0.13	1	0.998	0	0.205	0.983	0	0.705	1	0.123	1	0.966	0.133	0.601	0.111	1	0.169	0	0.636	0.531	0.673	0.007	1	0.054	0.245	0.237	0.002	0.077	0.495	1	1	0.203	0.06
cg05376227	1	1	0.965	0.182	0.993	0.353	0.202	0.788	0.304	0.765	0.375	0.771	0.251	0.827	0.221	0.871	0.944	0.175	0.03	0.076	0.972	0.182	0.952	0.201	0.983	0.129	1	0.26	0.801	0.838	0.753	0.121	0.801	0	0	0.159	1	0.185	0.959	0.948	0.006	0.077	0.195	0.134	0.848	0.967	0.957	1	0.072
cg02809934	1	0.071	0.198	1	1	0.997	0.991	0.889	0	0	0.081	0	0	0	1	0.985	0.83	0	1	0	0	0	0.746	0.965	1	0.108	1	0.119	0.872	1	0.026	0.896	0.083	0.923	0	0.057	1	0.099	0.994	0.827	0.116	0.259	1	0.079	0.978	0.989	0.143	0.836	0.1
cg15220504	1	0.016	0.108	0.003	1	1	0.375	0.186	0.658	1	0.436	0.326	0.401	0.96	1	0.324	0.308	1	1	0.517	0.458	0.974	0.977	0.96	0.155	0.448	0.233	0.345	1	0.44	0.995	0.365	0.197	0.482	1	0.086	1	0.261	0.245	0.363	0.171	0.367	0.22	0.003	1	1	1	0.224	0.445
cg24642022	0.73	0.849	0.808	0.653	0.084	0.088	0.132	0.087	0.71	0.659	0.665	0.468	0.519	0.808	0.972	0.11	0.752	0.852	0.129	0	0.185	0.798	0.911	0.78	0.122	0.04	0.958	0.707	0.749	0.057	0.047	0.033	0.078	0.077	0.6	0.533	0.565	0.547	0.036	0.558	0.548	0.723	0.064	0.13	0.796	0	0.804	0.52	0.073
cg26916319	0.087	0.971	1	0.599	0	0.105	0.145	0.528	1	0.922	0.673	0.95	0.713	1	0.445	0.634	1	1	0.115	1	1	0.611	0.729	1	0	1	1	1	0.637	0.675	1	0.055	0.062	0.135	0.628	1	1	0.972	0.071	0.997	0.094	0.603	0.925	0	1	0.018	1	0	0.561
cg09221888	0.623	0.977	0.94	0.024	0.132	0.2	0.008	0.002	0.856	0.297	0.752	0.879	1	1	0.031	0.817	0.882	0.809	0	0.798	0.982	0.966	1	0.955	0	0.945	0.715	0.207	1	0.728	0.294	0.819	0.936	0.021	0.847	0.781	1	0.856	0.359	0.873	0.019	0.888	0.282	0.355	0.979	0.347	0.987	0.011	0.869
cg22626683	0.841	0.946	0.935	0.437	0.07	0	0.534	0.126	1	0.449	0.677	0.894	0.185	1	0.999	0.36	0.536	0.675	0	0.934	0.991	0.329	1	0.873	0.225	0.92	0.988	0.956	0.94	0.162	0.646	0.096	0.996	0.381	0.39	0.99	1	0.585	0.153	0.224	0.243	0.57	0.593	0.603	0.676	0.487	0.312	0.021	0.951
cg12640435	0	1	0.953	0	0	0.551	0	0	1	0.707	0.918	0.845	0.695	1	0	0.914	0.05	1	0.509	0.94	1	0.991	1	1	0.016	0.906	1	0.954	0.658	0	0.115	0.739	0.962	0	0.931	0.459	0.958	0.723	0.051	0.953	0.512	0.721	0.665	1	0.621	0	0.994	0	0.752
cg12488315	0	0.832	0.379	0.015	0.784	0.851	0.792	0.242	0.739	0	0	0.324	0	0.37	0	0.049	0.788	0	0.863	0.709	0.581	0.841	0.662	0.816	0.76	0.771	0.671	0	0.86	0	0.367	0.716	0.019	0.054	0.02	0.047	0.956	0.81	0.787	0	0	0	0.671	0.019	0.653	0.861	0.179	0.582	0
cg11480314	0.013	0.201	0.148	0.687	0.051	0.727	0.087	0.755	0.762	0.198	0.058	0.736	0.046	0	0	0.886	0.181	1	0.914	0.022	0	0.12	0.023	1	0.099	0	0.947	0.736	0.842	0.696	0.125	0.185	0	0.017	0.196	1	0.994	0.651	0.067	0.976	0.283	0.838	0.105	0.038	1	0.161	0.953	0.005	0.121
cg26531432	0	0.926	0.05	0.982	0.929	0.864	0.162	0.354	1	0.916	0.429	0.216	0.011	0.805	1	0.891	0.11	0.475	0.878	0.9	0.015	0.899	0	0.878	0.136	0.852	0.934	0.041	1	0.18	0.049	0.144	0.196	0	1	0.992	1	0.252	0.26	0.962	0.293	0.983	1	0.908	0.938	0.176	1	0.056	0.134
cg15809598	1	0.488	0.891	0.174	0.933	0.909	0.145	0.086	0.67	1	0.562	0.722	0.874	0.985	0.984	1	0.949	1	1	0.957	1	1	0.192	0.962	0.097	1	0.521	0.05	0.869	0.84	0.179	1	0.585	1	0.893	0.69	0.978	0.107	1	0.95	0.108	0.539	0.143	0.62	1	1	0.959	0.976	0.135
cg12177314	0.176	0.707	0.602	0.536	0.116	0.179	0.079	0.601	1	1	0.922	0.984	0.616	1	0.009	0.62	1	1	0.187	1	0.713	0.244	0.984	0.674	0.137	1	0.665	0.631	0.514	0.528	0.728	0.084	0.612	0	0.027	0.797	0.975	0.068	0.103	0.639	0.438	0.601	0.13	0.556	0.54	0.111	0.923	0.031	0.106
cg12692829	1	0.984	1	0.202	0.082	0.089	0.064	0.315	1	1	1	1	1	1	0	0.206	1	1	0.078	1	1	1	1	1	0.132	1	0.677	1	1	0.095	1	0.073	1	0	1	1	1	0.277	0.083	1	0.653	0.993	0.18	0.999	1	0.083	1	0.044	0.273
cg25135435	0.763	0.805	0.598	0.96	1	1	0.762	0.974	0.679	0.219	0.746	0.734	0.065	0.731	0.808	0.976	0.691	0.07	0.552	0.279	0.952	0.014	0.243	0.662	1	0.994	1	0.572	0.295	0.128	0.602	1	0.219	0.056	0.28	0.964	1	0.178	1	0.198	0.951	0.221	0.652	0.175	0.712	1	0.956	0.741	0.085
cg13922160	1	0.245	0.145	1	1	1	1	0.817	0.336	0.334	0.081	0.069	0	0.127	1	0.951	0	0	1	0.869	0	0.402	0.869	1	0.955	1	1	1	0.249	1	0.9	1	0.179	1	0.005	0.867	1	0.134	1	0	0.808	0.335	0.991	0.19	1	1	1	1	0.008
cg17304808	0.844	0.499	0	0.14	0.923	0.425	0.982	0.013	0.881	0.061	0.899	0.279	0.133	0.99	1	0.164	0.2	0.035	0.239	0.281	0.907	1	0.36	0.429	0.935	0.317	0.056	0	0.933	0	0.223	0.111	0.877	0.942	0.468	0.004	0.999	0.9	0.942	0.876	0	0	0.947	0.976	0.914	0.901	0.952	0.977	0.254
cg21727148	0.428	0.038	0.089	0.05	1	1	1	0.949	0	0.043	0.053	0.066	0	0	0.334	0.954	0.107	0	0.979	0	0	0	0	0.069	1	0	0.014	0	0	0.334	0.028	0.41	0.063	0	0	0	0	0.019	0.472	0.001	0.069	0	0.019	0.096	0.089	0.97	0.053	0.336	0
cg01458905	0.036	0.677	0.949	0.529	0.078	0.04	0.007	0.63	0.891	0.97	0.681	0.652	0.966	0.928	0	0.57	0.849	0.694	0.044	0.851	0.7	0.894	0.908	0.91	0.053	0.943	0.561	0.413	0.826	0.027	0.966	0.008	0.91	0	0.811	0.583	0.903	0.426	0.012	0.931	0.04	0.639	0.594	0.932	0.902	0	0.832	0	0.608
cg14027288	0.192	0.417	0.184	0.867	0.972	0.939	0.995	0.015	0.936	0	0.168	0.972	0	0.182	1	0.18	0.259	0.01	0.862	0	0.238	0.894	0	0.369	0.923	0	0.021	0.019	0.27	0.226	0	0.902	0.321	0	0.492	0.863	0.851	0.986	0.967	1	0	0.016	0.044	0.002	0.849	0.983	0.076	0.347	0.129
cg09046316	0	0.094	0	0.422	1	1	1	0.071	0.379	0.986	0.042	0.292	0	0.284	1	0.314	0.053	0.444	0.949	0.091	0	0.084	1	1	1	1	0.307	0.476	0.104	0.06	0.035	0.345	0.097	0.34	0	0	1	0.043	0.963	0.106	0	0	0.33	0.349	0.91	1	0.31	1	0.007
cg13353653	1	0.761	0.175	1	1	1	0.993	0.983	0.187	0.811	1	0.667	0.262	0.226	1	1	0.676	0.044	1	0.165	0.205	0	0.14	0.156	1	0.335	0.618	0.078	0	1	0.994	1	0.124	1	0	0.055	0.828	0.091	1	0.27	0.172	0.082	0.749	0.261	1	1	0.141	1	0.062
cg12905571	1	0.227	0.679	0.988	1	1	1	0.533	1	0.19	0.183	0.871	0.093	0	1	0.665	0.989	0.058	1	0.083	0.009	0	0.071	1	0.796	0.127	1	0.135	0.058	0.155	0.083	1	0.138	0.202	0.012	0.55	1	1	1	0.675	0.217	0.09	0.137	0.686	0.618	1	0.672	1	0.069
cg22450662	0.438	0.826	0.893	0.318	0.216	0.212	0.204	1	0.978	0.836	0.743	0.659	0.111	1	0.013	0.833	0.981	1	0.82	0.892	1	0.215	1	1	0.23	1	1	0.988	0.876	0.827	0.917	0.172	1	0.008	0.176	0.817	1	0.71	0.228	0.299	0.185	0.793	0.977	0.997	0.984	0.154	0.846	0.118	0.332
cg22841357	0.37	0.61	0.049	0.722	1	0	0	0.721	0.794	0.115	0.615	0.753	0.035	1	0.061	0.085	0.083	0.53	0.63	0.761	1	0	0.806	1	0.118	1	1	0.418	1	0.128	0.672	0.615	1	0	0.17	0.645	1	0.513	1	0.643	0.633	0.622	0.526	0.687	1	0.442	0.567	0.072	0.491
cg11864477	1	0.28	1	0.183	1	0.999	0.958	0.997	0.978	0.189	0.915	0.915	0.114	1	1	1	0.988	1	0.947	0.942	1	0.148	1	0.919	0.721	0.731	1	1	1	0.957	0.293	1	1	0.959	0.148	0.744	1	0.972	0.915	0.102	0.22	0.602	0.242	0.118	0.546	1	0.582	0.791	0.634
cg21118367	0.089	0.797	0.891	0.027	0.929	0.038	0.034	0.014	0.47	0.762	0.729	0.471	0.798	0.94	1	0.841	0.421	0.955	0.069	0.43	0.502	0.512	1	0.939	0.037	0.039	0.111	0.541	0.935	0.536	0.419	0.412	0.455	0.404	0.833	0.386	0.967	0.537	1	0.814	0.013	0.786	0.09	0.395	0.452	0.838	1	0.735	0.955
cg11135409	1	0.637	0.44	0.105	0.515	0.12	0.021	0.077	0.051	0.046	0.99	0.975	0	0	0.125	0.102	0.1	0.841	0	0	0.009	0	0.151	0.127	0.777	0	0.132	0.642	0	0.016	0.046	0.067	0.029	0.241	0	0.048	0	0.057	0.055	0.015	0.102	0	1	0.037	0.118	1	0	0.732	0.009
cg13100449	0.643	0.474	0	0	1	1	1	0	0.695	0.529	0.132	0.115	0.067	0.445	1	1	0	0.088	1	0.937	1	0.117	0.337	1	1	0.983	1	0.041	0.134	0.01	0.049	1	1	1	0.471	0.525	1	0.437	1	0.311	0.009	0.551	0.043	0.965	1	1	0.474	1	0
cg10736902	0.902	0.399	0.213	0.011	1	1	1	0	0.528	0.899	0.211	0.148	0.115	0.374	1	1	0	0.106	1	0.497	0.997	0.18	0.351	1	1	0.923	1	0	0.27	0.115	0.031	1	0.963	0.908	0.404	0.426	1	0.343	1	0.212	0.037	0.455	0.036	0.487	1	1	0.44	1	0.111
cg06485774	0.848	0.246	0.221	0.928	1	1	0.95	0.298	0.176	0.285	0.084	0.049	0	0	1	0.338	0	0.384	0.962	0	0	0.006	0.385	0.252	0.961	0.038	1	0.287	0	0.237	0	0.942	0.932	1	0	0.021	0	0	1	0.946	0.048	0	0.076	0.238	0.366	1	0.044	0.989	0.019
cg06699494	0.727	0.647	0	0.939	0.978	0.933	0.985	0.511	0.762	0.431	0	0.451	0.286	0.143	0.997	0.924	0.581	0	0.921	0.222	0	0	0.454	0.946	0.988	0	0.908	0.464	0.937	0.769	0.714	0.926	0	0.054	0.277	0.642	0.998	0	1	0	0.28	0.501	0.902	0	0.943	0.939	0.182	0.452	0.26
cg18032827	0.831	0.844	0.014	1	1	0.942	1	0.621	0.896	0	0.033	0.616	0.486	0.271	1	0.98	0.734	0.034	0.963	0.458	0.047	0	0.037	0.981	1	0	0.997	0.639	1	0.932	0.972	0	0	0.361	0.01	0.67	1	0.034	1	0	0.447	0.673	0.036	0.079	1	0.975	0	0.58	0.435
cg15002347	0.977	0.886	0.496	0.944	1	0.96	0.956	0.125	0.659	0.916	0.983	0.877	0.873	0.649	1	1	0.143	1	0.953	0.555	1	0.678	1	1	0.953	0.103	0.608	0.058	1	0.108	0.941	1	1	0.631	0.217	0	1	0.927	1	0.574	0	0.211	0.216	0.984	1	1	0.935	1	0.526
cg14960460	0.071	0.292	0.221	0.898	0.349	0	0.383	0.939	0.481	0.035	0.088	0.285	0.043	1	0	0	0.277	0.089	0.297	0.321	0.796	0	0.232	0	0.064	0.987	0.464	0.055	0.808	0	0.997	0	0.029	0	0	0.198	0.965	0	0	0.947	0.067	0.039	0.901	0	0.961	0	0	0	0
cg13944505	0.6	0.975	0.86	0.576	0.082	0.085	0.142	0.646	0.889	0.924	0.914	0.974	0.691	0.961	0.771	0.144	0.141	0.927	0.023	0.595	1	0.899	0.674	0.955	0.166	1	0.924	0.87	0.967	0.607	0.97	0.119	0.923	0	0.694	0.689	1	0.231	0.098	1	0.265	0.203	0.983	0.885	0.98	0.156	0.761	0.016	0.101
cg01940593	0.956	0.489	0.758	0.019	0.287	0.934	0.846	0.9	0.476	0.318	0.765	0.463	0.779	0.763	0.793	0.815	0.389	0.749	0.825	0.485	0.974	0.337	0.295	0.737	0.286	0.93	0.309	0.057	0.872	0.529	0.921	0.885	0.787	0.327	0.002	0.281	1	0	0.348	0.952	0	0.017	0.804	0	0.71	0.999	0.453	0.365	0.314
cg12012941	1	0.882	0.968	0.003	0	0.087	0.485	0	0.54	0.97	1	0.357	0.929	0.947	1	0.447	0.034	0.96	0.433	0.533	0.977	0.826	0.001	0.833	0	1	0.585	0.94	1	0.909	1	0.067	0.956	0.051	0.39	0.497	1	0	0.893	1	0.595	0.013	0.514	0	0.526	1	1	0.086	0
cg25436826	1	1	0.974	0.247	0.065	0.213	1	0.988	1	0.262	1	0.698	0.032	0.809	1	0.97	0.962	0.967	0.807	0.983	1	0.076	0.237	0.969	0.115	1	0.974	0.728	0.292	1	1	0.163	1	0.77	0	1	1	0.065	0.818	0.09	0.783	0.811	1	0.803	1	0.698	0.822	0.081	0.221
cg03055271	0.226	0.936	0.78	0.687	0.127	0.077	0.195	0.994	0.774	0.885	0.956	0.823	0.802	0.942	0.052	0.176	0.866	0.846	0.169	0.815	0.893	0.95	0.652	0.938	0.197	0.99	0.987	0.885	0.957	0.142	0.978	0.114	0.962	0	0.822	0.723	0.985	0.118	0.154	0.958	0.85	0.111	0.971	0.821	0.87	0.077	0.846	0.065	0.159
cg26098993	1	0.897	0.872	0	1	1	1	0.247	0.266	0	0	0.947	0.197	0.943	1	1	0.974	1	1	0.001	0.94	1	1	1	0.998	0.01	0.434	1	1	1	0	1	1	0	0.94	0.318	1	1	1	1	0	0.518	0.316	0.204	1	1	0.888	1	0.498
cg12591668	0.79	0.886	0.467	0	1	0.848	0.785	0.397	0.616	0.008	0.014	0.604	0.37	0.892	1	0.846	0.036	0.763	0.714	0.774	1	0.631	0.792	0.989	0.863	0.041	0.918	0.399	0.977	0.21	0	1	0.799	0	0.74	0.375	1	0.405	1	0.748	0.354	0.285	0.292	0	0.983	1	0.755	0.964	0.018
cg08643458	0.153	0.862	0.66	0.536	0	0	0.079	0.89	0.61	0.876	0.919	0.62	0.064	0.951	0.67	0.645	0.953	0.962	0.043	0.887	0.738	0.915	0.148	0.915	0.08	0.978	0.849	0.731	0.894	0.02	0.967	0.009	0.866	0	0.507	0.835	0.955	0.018	0.026	0.968	0.941	0.854	0.9	0.857	0.951	0	0.943	0	0.187
cg00009163	0.642	0.914	0.856	0.709	0	0	0.651	0.862	0.918	0.93	0.926	0.814	0.735	1	0.927	0.831	0.937	0.972	0	0.922	0.854	0.992	0.625	0.943	0.026	0.966	0.948	0.856	0.954	0.098	0.926	0.025	0.962	0	0.863	0.898	0.974	0.111	0.013	0.964	0.959	0.815	0.954	0.933	0.957	0	1	0.062	0.749
cg06083463	0.42	0.98	0.906	0.345	0.51	0.226	0.275	0.147	0.919	1	0.96	0.471	1	1	1	0.907	0.914	0.992	0.303	0.249	0.987	0.934	1	0.958	0.297	0.981	0.983	0.823	0.983	0.312	0.99	0.326	0.947	0.033	0.879	0.593	1	0.305	0.219	0.998	0.256	0.479	0.98	0.336	0.928	0.318	1	0.065	0.26
cg05852267	0.227	0.934	0.583	0.606	0	0.115	0.126	0.936	0.694	0.959	0.971	0.541	0.947	0.995	0	0.103	0.655	1	0.073	0.065	0.922	0.976	0.511	0.919	0.114	0.945	0.592	0.572	0.98	0.198	0.985	0.041	0.956	0	0.768	0.563	0.992	0.112	0.089	0.987	0.769	0.7	0.7	0.661	0.936	0.055	0.928	0	0.085
cg02394578	0.749	0.559	0.464	0	1	1	0	1	0	0	0.591	0.582	0	0	1	1	0	0	1	0	0	0	0	0	0.035	0	0	0	0	0.999	0	0	0.034	0	0.063	0	0	0	1	0	0.026	0.492	0.013	0	0	1	0	0	0
cg18579187	0.976	0.137	0.106	0.973	0.96	0.328	0.942	0.972	0.809	0.951	0.821	0.06	0.179	0.403	1	0.784	0.829	0.872	0.8	0.867	0.808	0	0.957	0.827	0.964	0.859	0.932	0.826	0.026	0.098	0.394	0.189	0.964	0.864	0.337	0.126	0.796	0.134	0.94	0.972	0.037	0.765	0.98	0.784	0.227	0.84	0.375	1	0.734
cg05786973	1	0.026	0.117	0.475	1	0.538	1	1	0.062	0.403	0.323	0.291	0	0	1	0.052	0.047	0	0.517	0.088	0.601	0	0.973	0.94	1	0	1	0.994	0.404	0.378	0.6	0	0.477	0.467	0	0	1	0.079	0	0	0.526	0.414	0.531	0.072	0.408	0.964	0.093	0.75	0
cg26816907	0.997	0.098	0.624	0.912	0.947	0.915	0.945	0.688	0.49	0.975	0.881	0.959	0.982	0	0.184	0.933	0.929	0	0.912	0.085	0.078	0.951	0.645	0.65	0.875	0.116	0.155	0.018	0.612	0.557	0.892	1	0.147	0.914	0.014	0.114	0.165	0.516	0.979	0	0.929	0.159	0.115	0.043	0.08	1	0	0.966	0.065
cg01302546	0.108	0.86	0.738	0.805	0	0	0.212	1	1	0.775	0.166	0.333	0.032	1	0.272	0.048	0.203	0.749	0	1	0.015	0.85	0.078	0.734	0.074	0.632	0.635	1	0.737	0.803	0.868	0	0.225	0	0	0.703	0.854	0.279	0.028	0.099	0.642	0.132	0.792	0.726	0.772	0	0.192	0.047	0.661
cg10868949	0.971	0.984	0.876	0.983	0	0	0.715	1	1	1	0.929	0.735	0.045	1	1	0.727	1	1	0.051	1	1	1	0.985	0.99	0.033	1	1	1	1	0.817	0.987	0.599	0.945	0.635	1	1	1	0.796	0.652	0.99	0.875	0.994	0.953	0.99	1	0	1	0.017	0
cg16535390	1	0.156	0.929	0.252	1	0.257	0.195	0.207	0.717	0.302	0.183	0.941	0.232	0.24	1	0.955	0.991	0.28	1	0.735	0.391	1	0.15	1	0.691	0.955	0.336	0.241	0.928	0.335	0.128	0.735	0.256	0.046	0.991	0.959	1	0.648	0.945	0.186	0.153	0.711	0.675	0.15	0.991	1	1	0.811	0.057
cg06880420	0.672	0.044	0.594	0	0.51	0.524	0.437	0	0.92	0.649	0.498	0.395	0.815	0.522	1	0.976	0.897	0.852	0.078	0.999	0.97	0.973	1	0.919	0	0.947	0.847	0.55	0.985	0.813	0.023	0.897	0.05	0.016	0.525	0.483	1	0.547	0.56	0.797	0.036	0.933	0.84	0.032	0.783	0.507	0.994	0	0
cg07138399	0.112	0.164	0.352	0.242	1	0.966	0.534	0.399	1	0.342	0.146	1	0.04	0.074	1	0.186	1	0.923	0.909	0.19	0.02	0.933	0.895	0.923	0.903	0.114	0.952	0.222	0.336	0.172	0.122	0.184	0.255	0	0	1	0.924	0.35	0.937	0.366	0.119	0.43	0.935	1	1	0.264	0.978	0.248	0
cg07561747	0.693	0.069	0.158	0.893	0.855	0.712	0.872	0.672	0.861	0.782	0.168	0.53	0	0	0.691	0.124	0.812	0.039	0.692	0.784	0	0	0.893	0.757	0.817	0.19	0.88	0.336	0.075	0.122	0.148	0.118	0.855	0.703	0	0	0.907	0.103	0.284	0.064	0.109	0.129	0.855	0.852	0.869	0.29	0.295	0.775	0.023
cg02374917	0.112	0.904	0.039	0.919	0	0.046	0.847	0.946	0.922	0.886	0.992	0.119	0.239	1	0.208	0.077	0.729	0.957	0.083	0.3	0	0.439	0.365	0.847	0.199	0.759	1	0.979	0.158	0.813	0.814	0.018	0.91	0.177	0.869	0.591	0.864	0.126	0.067	0.802	0.826	0.863	0.787	0.851	0.955	0	0.736	0.035	0.119
cg04121938	0	0.49	0.529	0.617	1	0.948	0.506	0.995	0.916	0.985	0.031	0.137	0	0.923	1	0.867	0.542	0.88	0.919	1	0.145	0.915	0.997	0.997	0.07	0.504	0.999	0.962	0.538	0.133	0.137	0.869	0.893	1	0.604	0.895	0.988	0.618	0.964	0.842	0	0.485	0.107	0.59	1	0.403	0.888	0.679	0.026
cg10061532	0.843	0.801	0.768	0.764	0	0.413	0.81	0.542	0.071	0.569	0.114	0.588	0.704	0.973	0.968	0.822	0.848	0.778	0.333	0.607	0.843	0	0.845	0.827	0	0	0.907	0	0	0	0.014	0.604	0.89	0.909	0.49	0.154	0.954	0.75	0.818	0	0	0.746	0.931	0.796	0.628	0.511	0.001	0.894	0.62
cg11683364	0.076	0.889	0.646	0	0.791	0.012	0.739	0	0.92	0.112	0.026	0.09	0.879	1	0	0.113	0	1	0.684	0.623	0.898	0.935	0.555	0.747	0.555	0.143	0.206	0.091	0.178	0.751	0	0.099	0.645	0.586	0.745	0.611	1	1	0.783	0.024	0.126	0.546	0.123	0.128	1	0.807	0.92	0.13	0.893
cg19769827	0	0	0	0.225	0.781	0.953	1	0.001	0	0	0	1	0	0	1	0.962	0	0	1	0	0	0	0	0	0.985	0	0.429	0	0	0.947	0	0.997	0	0.442	0	0	1	0.006	0.942	0	0	0	0	0	0.508	1	0	1	0
cg21957060	0	0.631	0.015	0.734	0.022	0.53	0	0.03	0.752	0.087	0.723	0.161	0.708	0.831	0.63	0.685	0.739	0.658	0.773	0.6	0.591	0.605	0	0.995	0.014	0.91	0.176	0.15	0.732	0.158	0.199	0.633	0	0.104	0.065	0.434	1	0.54	0.092	0.672	0	0.172	0.076	0.746	0.992	0.049	0.471	0	0.168
cg09341892	0.994	0.129	1	0.079	0.092	0.132	0.026	0.98	0.894	0.016	0.072	0.718	0.005	1	0	0.093	0.212	1	0.184	0.863	1	0	1	1	0.092	1	1	1	0.219	0.126	0.606	0.154	0.985	0.049	0	0.58	1	0.115	0.116	0	0.106	0.701	0.751	0.061	0.196	0.066	0.21	0	0.036
cg03484346	1	0.159	0.193	0.13	1	1	0.827	0.228	0.645	0.092	0.125	0.838	0.162	0.224	0.999	0.916	0.814	0	0.851	0.278	0.94	0.064	0.982	0.1	0.883	0	0.931	0.147	0.986	0.151	0.049	0.868	0.17	1	0	0.222	1	0.209	0.969	0.017	0.162	0.167	0.816	0.783	0.995	0.966	0.304	1	0.16
cg01157024	0.834	0	0.904	0	0	0	0	0.361	0.46	0.671	0	0.426	0.41	0	0.874	0	0	0.933	0.449	0	0.553	0.707	0.901	0.906	0	0.218	0	0.522	0.67	0.632	0.493	0	0.831	0.239	0	0	0.62	0.629	0.605	0	0	0.496	0	0	0	0.55	0.898	0.437	0
cg11529038	0.046	0.04	0.47	0.998	0.999	0.998	0.998	0.999	0.06	0	0.47	0.037	0	0	0.999	0.998	0	0.046	0.999	0	0	0	0	0.173	0.999	0	0.983	0.034	0	0.99	0.031	0.993	0.104	0	0	0.199	0	0.051	0.998	0.567	0.101	0.437	0.133	0.071	0.474	0.998	0.143	0	0
cg14920657	0.131	1	1	1	0.545	0.172	0.991	0.767	0.872	1	0.19	0.778	0.076	1	1	0.718	1	1	0.177	0.733	0.489	1	1	0.977	0.077	0.699	1	0.709	1	0.746	0.607	0.524	0.992	0.991	0.814	0.859	1	0.094	0.79	0.764	0.158	1	0.725	0.064	1	0.576	1	0.757	0.16
cg15152595	0.14	0.961	0.763	0.665	0.13	0.146	0.082	0.738	1	0.676	0.483	0.642	0.016	1	0.455	0.167	0.607	0.908	0.156	0.903	0.922	0.606	0.941	0.906	0.177	1	1	0.166	0.618	0.123	0.676	0.13	0.582	0.118	0.739	0.935	1	0.158	0.125	0.126	0.457	0.931	0.928	0.671	0.515	0.081	1	0.025	0.037
cg20824939	0.393	0.127	0.468	0.842	1	0.996	0.817	0.804	0.546	0.96	0.865	0.299	0.836	0.929	1	1	0.824	0.947	0.881	0.154	0.558	0.916	0.993	0.979	0.899	0.109	0.426	0.411	1	0.972	0.058	1	0.89	1	1	0.266	1	0.967	1	1	0.011	0.454	0.128	0.769	1	1	0.44	0.992	0.891
cg00547768	0.661	0	0.017	0.615	0.972	0.974	0.949	0.898	0.177	0	0.169	0	0.04	0.049	0.987	0.912	0.083	0	1	0	0	0	0	0.738	0.957	0.712	0.016	0	0	0.929	0	0.938	0	0.957	0	0.67	0	0	0.981	0.607	0.042	0.14	0.164	0.045	0.673	0.93	0.024	0.976	0
cg01880484	1	0.11	0.225	0.16	1	1	0.5	0.062	0.364	0.101	0.145	0.565	0.166	0.19	0.449	1	1	0.553	1	0.419	0.043	1	0.11	1	1	0.045	0	0.055	0.989	0.107	0.089	0.705	0.034	0.13	0.042	0.673	1	0.433	0.998	0.389	0.097	0.18	0.119	0.008	1	1	1	0.387	0.14
cg15732149	1	0.544	1	0.046	1	1	0.959	0.756	0.791	0.173	0.831	0.829	0.181	0.17	1	1	1	1	1	0.174	1	0	1	1	0.969	0.808	1	1	0.085	1	1	1	0.142	0.933	0.111	0.582	0.163	1	1	0.217	1	1	0.162	0.012	0.108	1	0.201	0.569	0.179
cg22714290	0	0.79	0.056	0.199	0.101	0	0.094	0.714	0.11	0.019	0.082	0.952	0	0.879	1	0.796	0.971	0.153	0	0.063	0.822	0.193	1	0.955	0.112	0.124	0.992	0.874	0	0.235	0.935	0.764	0.195	0.842	0	0.921	1	0.73	0.029	0.209	0.073	0.897	0.136	1	0.775	0	0.824	0.706	0.147
cg12244938	0.816	0	0.648	0.591	0.082	0.067	0.046	0.05	0.521	1	0.975	0.805	0	0	0	0.131	1	0.997	0.085	0.605	0.036	0	0.189	1	0.138	0.026	0.989	1	0	0.064	1	0.032	0.977	0	0	0.105	0.572	0.092	0.079	0.715	0.161	0.509	0.192	0.181	0.111	0.021	0.159	0	0.127
cg14206882	0.994	1	0.981	0.113	0.618	0.126	0.969	0.011	1	0.115	0.469	1	0.041	1	0	1	0.935	1	1	0	0.825	0.133	1	1	0.071	0	1	0.963	0	0.024	0.117	0.151	0.682	0	0.072	0.164	1	0.683	0.079	0	0.585	0.174	0.123	0.057	0.517	0	1	0.738	0.066
cg17848546	1	1	0.669	0.099	0.523	0.116	0.587	0	1	1	0.714	0.972	0.032	1	0	0.669	0.594	1	1	0.01	0.608	0.081	0.682	1	0.08	0.022	1	1	0	0.018	0.129	0.089	0.578	0	0.072	0.152	1	0.573	0.074	0.001	0.665	0.117	0.066	0	0.394	0.049	0.644	0.362	0.043
cg03794445	1	0.997	0.885	0.195	0.584	0.224	1	0.13	1	0.822	0.87	1	0.162	0.995	0.044	1	0.8	1	0.838	0.136	0.864	0.205	1	1	0.209	0.133	1	1	0.201	0.091	0.279	0.264	0.993	0.132	0.111	0.193	1	0.612	0.189	0.101	0.755	0.256	0.244	0.197	0.288	0.203	0.846	0.279	0.116
cg09391546	0.889	0.001	0.099	0.179	1	1	1	0.14	0.024	0.035	0.003	0.023	0.031	0.014	1	0.971	0	0	0.994	0.023	0.018	0.006	0	0	0.986	0.004	0	0.016	0.028	0.205	0	0.975	0.148	1	0.025	0	0.002	0.013	1	0.328	0	0	0.009	0	0.902	1	0.184	0.941	0
cg18272538	0.174	0.168	1	0.181	1	1	0.92	0.394	0.94	0.982	0.192	0.947	0.13	0.346	0.78	0.989	0.825	0.123	0.984	0.934	1	0.769	0.774	0.948	0.318	0.286	0.137	0.854	0.794	0.173	0.895	0.966	0.311	0.215	0.154	0.949	0.984	0.887	0.949	0.928	0.242	0.16	0.133	0.333	0.995	1	0.711	0.968	0.876
cg20882490	1	0.04	0.14	0.504	0.056	0.016	0.973	0.722	0.522	0.01	0.1	0.972	0	0	0	0.126	0.991	0.684	0.153	0.519	1	0	0.174	1	0.116	0.694	0.999	0.552	0	0.484	0.169	0.134	0.117	0	0	0.173	1	0.41	0.025	0.461	1	0.009	0.68	0.097	0.174	0.717	0	0	0.09
cg06660522	0.729	0.04	0.1	0.153	0.919	0.926	0.903	0.161	0.097	0.195	0.139	0.257	0	0	0.959	0	0.192	0.823	0.931	0.034	0	0.01	0.821	0.299	0.896	0	0.831	0.821	0.049	0.01	0	0.248	0.113	0	0	0	0.822	0.27	0.918	0.014	0.15	0	0.197	0.154	0.138	0.917	0.295	0.905	0
cg17491368	1	0.921	1	0.102	0.48	0.008	0	0.872	0.982	0.894	0	0.992	1	0.052	0.996	0.519	1	1	0.078	0	0.998	1	1	0.965	0	0	1	1	0.569	0.974	1	0	0	0	1	1	0.961	1	0.538	1	0.498	1	0	0.477	0.997	0	1	0	1
cg12624096	0.741	0.276	1	0.177	0.208	0.793	0.177	0.925	0.919	0.831	0.132	0.767	0.285	0.044	0.738	0.978	1	1	0.304	0.214	0.253	0.037	0.901	1	0.164	0.081	1	1	0.145	1	0.26	1	0.083	0.213	0.331	0.804	0.846	1	0.848	0.182	0.212	1	0.131	0.084	0.076	0.782	0.943	0.075	0.957
cg25467833	0.645	0.987	0.66	0.134	0.558	0.121	0.081	0.056	0.539	0	0.641	0.891	0.109	0.938	0	0.07	0.12	0.79	0.04	0.619	0.992	0.08	0.911	0.588	0.814	0.162	0.594	0	0.669	0.004	0.017	0.527	0.944	0.18	0	0.585	0.796	0.064	0.648	0.826	0.196	0	0.8	0.754	1	0.602	0.058	0.029	0
cg11805976	0.884	0.165	0.051	0.057	1	0.412	0.183	0.17	0.383	0	0.081	0.491	0	0.04	0.093	0.081	0.936	0.125	0.892	0.003	0	0.313	0.173	0.362	1	0.001	0.978	0.507	0	0.1	0.067	0.034	0.071	0.055	0	0.392	0.002	0.589	0.933	0.091	0.084	0.076	0.178	0.477	0.076	0.863	0.059	0.076	0.088
cg26735507	0.881	0	0	0	0.952	0.825	0.895	0.098	0.006	0.013	0.855	0.032	0	0	1	0.785	0	0.191	0.883	0.047	0	0.012	0.894	0.045	0.852	0.633	0.152	0	0.116	0.731	0.07	0.832	0.09	0.793	0	0.004	0.71	0.079	0.827	0.972	0.024	0.076	0.721	0	0.279	0.817	0.028	0.986	0
cg12334079	0.995	0.18	0.776	0.982	0.997	0.064	0.989	0.968	0.878	0.992	0.124	0.265	0	0.136	0	0.115	0.991	0	0.691	0.777	0.653	0	0.994	0.995	0.126	0.993	0.993	0.027	0.006	0.051	0.996	0.099	0.99	0	0.014	0	0.994	0.097	0.207	0.804	0.132	0.015	0.991	0.144	0.989	0.066	0.702	0.995	0.002
cg24222959	0.987	0.296	0.967	0.912	0.981	0.318	0.248	0.221	0.672	1	0.254	0.911	0.178	0.971	0.278	0.928	0.978	0.608	0.69	0.96	0.997	1	0.976	0.956	0.34	0.16	0.937	0.193	0.993	0.633	0.137	0.26	0.995	0.042	0.693	0.378	0.939	0.166	0.897	0.736	0.579	0.66	0.907	0.243	0.941	0.958	1	0.666	0.627
cg19860717	0.906	0.677	0.674	0.096	1	0.916	1	0.918	0.175	0	0.632	0.512	0.507	0.069	0.101	0.068	0.056	0	0.711	0.035	0.669	0	0.764	0.048	0.663	0.034	0.084	0.703	0.006	0.648	0.038	0.158	0.976	0.231	0.232	0.179	0.769	0.048	0.981	0	0.17	0.046	0.139	0.083	0.11	0.855	0.607	0.877	0
cg12823387	1	0.804	0.871	0.122	1	1	1	1	0.846	0.104	0.711	0.42	0.21	1	1	1	0.209	0.781	0.888	0.956	1	0.824	0.379	1	1	0.893	1	0.965	1	1	0.095	1	1	0.28	1	0.885	1	0.345	1	1	0.032	0.326	0.817	0.806	1	1	0.764	0.879	0.786
cg05817945	0.065	0.784	0.469	0.835	0.989	0.936	0.965	0.632	0.58	0.467	0.048	0.488	0.601	0	1	0.02	0	0.037	0.868	0.454	0.786	0	0.115	0.061	0.979	0	0.743	0.081	0	0.069	0	0.957	0.006	0	0	0.159	0	0.083	0.979	0.918	0.126	0	0.107	0.035	0.855	0.955	0.001	0.641	0
cg05511430	0.998	0.736	0.855	0.295	0.099	0.204	0.205	0.293	0.989	0.83	0.798	0.926	0.152	1	1	0.24	1	1	0.19	0.92	1	0.261	1	0.978	0.221	1	1	0.225	0.988	0.995	1	0.146	1	0.025	0.237	0.768	1	0.061	0.148	0.164	0.893	0.887	0.981	0.848	0.403	0.065	0.812	0.269	0.162
cg09011401	1	0.666	1	0.596	0.052	0.488	0.414	0.413	0.969	1	0.566	0.571	0.555	0.482	0.992	0.09	0.976	1	0.467	0.923	0.574	0.887	1	1	0.045	1	1	1	0.928	1	0.857	0.658	0.467	0	0.075	0.726	1	0.618	0.088	0.031	1	0.929	0.9	0.465	0.562	0.488	1	0	0.634
cg22007666	0	0	0.121	0	0.019	0.001	1	0.047	0.052	0.196	0.032	0.023	0	0	1	0	0.865	0	0.185	0.015	0	0.857	0.034	1	0	0.989	0	1	0	0.047	0	0	0.207	0.678	0	0.344	1	0	0	0	0.015	0	0.071	0.056	0.637	0.007	0.685	0	0
cg18868146	1	0.611	0.793	0.194	0.124	0.014	0.125	0.292	0.963	0.663	0.1	0.963	0	0.227	0.129	0.171	0.156	0.983	0.077	0.612	0.003	0.27	0.141	0.961	0.157	0.093	1	1	0.601	0.545	0.532	0.094	0.21	0.073	0.984	0.856	1	0.2	0.221	1	0.541	0.952	1	0.2	0.79	0.036	0.582	0.539	0.032
cg12045277	0.802	0.151	0.244	0.225	1	1	0.835	0.262	0.162	0	0.003	0.162	0.001	0.045	0.981	0.839	0.017	0	0.931	0.045	0.199	0.045	0.037	0.967	0.808	0.019	0.24	0.052	0.772	0.054	0.065	0.848	0.209	0.188	0.064	0.008	1	0.724	0.246	0.288	0.04	0.051	0.274	0.05	0.737	1	0.177	0.855	0.07
cg11318947	0.724	0.651	0.96	0.68	1	0.836	0.948	0.086	0.686	0.651	0.838	0.63	0.6	0.695	1	0.856	0.093	0.948	0.748	0.727	0.935	0.721	1	0.865	0.988	0.017	0.778	0.788	1	0.032	0.113	0.082	0.803	0.732	0.05	0.041	0.765	0.724	0.991	0.031	0.073	0	0.108	0.657	0.042	1	0.957	0	0.067
cg08550523	0.231	0.73	0.247	0.283	1	0.987	0.693	0.087	0.657	0.354	0.247	0.298	0.042	0.393	0.753	0.176	0.267	1	0.96	0.647	0.237	0.993	0.119	0.967	0.941	0.14	0.767	0.335	0.706	0.299	0	0.972	0.953	0.259	0.776	0.237	0.997	0.945	0.253	0.649	0.17	0.188	0.235	0.7	1	1	0.957	0.215	0.288
cg07937170	0.493	0.468	0.528	0.453	1	0.5	0.358	0.026	0.632	0.001	1	0.416	0	1	1	0.567	0.027	0.955	0.063	0.941	1	0.376	0.961	1	0.619	0.982	0.438	0.372	1	0	0.527	0.6	1	0	0.465	0.405	1	0.449	1	0.09	0.158	0.061	0.512	0.587	0.72	1	0.673	0	0.537
cg07271799	1	0.328	1	0.767	1	0.828	0.751	1	0.839	0.159	0.245	0.154	0.134	0.77	1	1	0.772	0.211	1	0.67	0.221	0.132	0.212	0.21	0.859	0.985	0.848	0.17	0.267	0.816	0.193	1	0.317	0.809	0.058	0.349	0.986	0.601	1	0.201	0.185	0.306	0.167	0.155	0.845	1	0.196	0.789	0.156
cg03599978	1	0.047	1	1	1	1	1	0.025	0.386	0.067	0.03	0.028	0.243	1	0	0.037	1	0.028	0.185	0.459	0.058	0	0.026	0.034	0.005	1	1	0.017	0.923	1	0.036	0.55	0.007	1	0.025	0.02	0.99	0.027	0.599	0.322	0.051	0.031	0.002	0	1	0.973	0.047	0.386	0.054
cg26682664	1	0.156	0.957	0.959	1	0.986	0.956	0.019	0.272	0.009	0.058	0.006	0.061	0.985	0	0.038	0.493	0.072	0.045	0.418	0.16	0.017	0.013	0.048	0	1	0.961	0.055	0.534	0.954	0.036	0.354	0.025	1	0.087	0.013	0.857	0.168	0.472	0.315	0.069	0.037	0	0	0.896	0.942	0.436	0.48	0.095
cg15809967	0.964	0.107	0.956	1	1	1	1	0.125	0.398	0.076	0.035	0.05	0.042	0.879	0.041	0.075	0.999	0.056	0.396	0.387	0.112	0	0.063	0.042	0.058	1	0.987	0.038	0.492	0.948	0.048	0.961	0.046	0.921	0	0.102	0.632	0.098	0.488	0.342	0.083	0.103	0.041	0.059	0.928	0.956	0.135	0.379	0.071
cg12466610	0.697	0	0	0.998	0	1	0.121	0.177	0	0.422	0.637	0	0	0	0	0.008	0.781	0.765	0.754	0.537	0	0.958	0.01	0.001	0	0.519	0	0	0	0	0	0.003	0.881	0	0.854	0.09	0.685	0.776	0.241	1	0	0	0	0	0.652	0.214	1	0	0
cg18550810	0.38	0.922	0.845	1	0.171	0.344	0.335	1	1	1	1	1	0.982	0.871	0.337	0.854	0.996	0.804	0.292	0.845	0.34	1	0.762	1	0.329	0.164	1	0.784	0.889	0.855	0.331	0.273	1	0.364	1	0.206	0.857	0.153	0.193	0.099	0.37	0.99	0.991	1	0.802	0.196	1	0.172	0.302
cg13378649	0.942	0.712	0.13	0.324	0.656	0.82	0.981	0.955	0.84	0.176	0.347	0.807	0.013	0.888	0.771	0.072	0.77	0.839	0.131	0.81	0.913	0	0.763	0.058	0.836	0.751	0.042	0.199	0.091	0.039	0.671	0.723	0.221	0.25	0	0.684	0.953	0.369	0.724	0.143	0.045	0.046	0.802	0.264	0.144	0.855	0.851	0.809	0.093
cg19806151	0.817	0	0	0.373	1	0.996	0.473	0.014	0	0	0	0	0	0	0.965	0.832	0.458	0	0.884	0	0.362	0	0.015	0.93	0.992	0	0.079	0	0.891	0	0	0.82	0	0	0.005	0	1	0.724	0.409	0	0	0	0.045	0	0	0.982	0.015	0.362	0.105
cg06756211	0	0.793	0.843	1	0.866	1	1	1	1	1	1	1	1	1	1	0.676	0.587	0	1	1	1	1	0	1	0.775	1	1	0.742	0.541	1	0.782	0.57	1	0.477	1	1	1	1	1	0.35	1	1	0	0	1	1	1	0.817	1
cg07181406	0.059	0.69	0.748	0.623	0.043	0.651	0.02	1	0.375	0.583	1	1	0.944	1	1	0.068	0.042	0.065	0.936	0.706	1	0.111	0.047	1	0.033	1	0.07	0.097	0.08	0.995	0.063	0.023	0.388	0.014	0.025	1	1	1	0.934	0.002	1	1	0.034	0.048	1	0.3	0.595	1	0.988
cg02582848	0.898	1	1	0.075	0.027	0.061	0.947	0.057	0.935	0.989	0.211	0.951	0.603	1	1	1	0.906	1	0.067	0.888	1	1	1	0.951	0.732	0.03	1	1	1	0.882	0.062	0.154	1	0.987	1	0.869	1	1	0.174	1	0.086	0.997	0.652	0.633	1	1	1	0.753	0.972
cg11379205	0.964	0.129	0.627	0.97	0.991	0.909	0.849	0	0.657	0.206	0	0.322	0.11	0.704	0.978	0.803	0.744	0.11	0.662	0.77	0.964	0.268	0.9	0.874	0.884	0.151	1	0.198	0.809	0	0.219	0.874	0.91	0.885	0.315	0.18	1	0.384	0.938	0.787	0	0.14	0.031	0.221	0.689	1	0.282	0.924	0
cg17296990	0.929	0.141	0.036	0.816	0.821	0.175	0.931	0.055	0.066	0.744	0.139	0.817	0.302	0.737	0.661	0.771	0.771	0	0.942	0.129	0.101	0.948	0.378	0.895	0.783	0.113	0.096	0.01	0.897	0.907	0.165	0.883	0.154	0.085	0.014	0.361	0.991	0.103	0.169	0.05	0.13	0.094	0.087	0.087	0.892	0.83	0	0.933	0.084
cg22073916	0.079	0.918	0.844	0.145	0.108	0.128	0.153	1	0.938	0.999	1	0.898	0.899	1	0.101	0.849	0.201	0.991	0.24	0.873	0.177	0.891	0.831	0.95	0.202	1	0.317	0.979	1	0.213	0.929	0.12	0.979	0	0.769	0.923	1	0.361	0.145	0.814	0.996	0.762	0.886	0.205	0.844	0.116	1	0.033	0.211
cg24894107	0.831	0.947	1	1	0.03	0.029	0	1	1	0.836	0.839	0.868	0.081	1	0.87	0.665	0.995	0.979	0.007	0.967	1	0.188	1	0.851	0.034	1	1	1	0.948	0.691	0.978	0.595	1	0	0.849	0.989	1	0.546	0	0.891	0.497	1	0.98	0.985	1	0	0.937	0.055	0.636
cg13953354	0.079	0.995	0.719	0.652	0.063	0.048	0.028	0.536	1	1	1	1	1	1	0	0.079	0.996	1	0.008	0.996	0.996	0.991	0.986	0.868	0.136	1	0.817	0.641	0.998	0.057	1	0.104	0.852	0	0.996	0.891	1	0.904	0.022	1	1	0.894	1	0.803	0.825	0	0.995	0	0.739
cg10227368	0.947	0.852	0.193	0.058	1	0.249	0.988	1	0.242	0.05	0.053	0.238	0.025	1	1	0.052	0.049	0.087	1	0.875	0.847	1	0.066	1	0.723	1	0.848	0.095	0.061	0.853	0.034	0.112	0.819	0.721	0.793	0.442	0.961	0.346	0.106	0.031	0.035	0.319	0.034	0.334	0.23	0.881	0.201	0.72	0.034
cg18113107	0.69	0	0.954	0.525	0.048	0.133	0.888	0.661	0.007	0.005	0	0.967	0.001	0.557	0.708	0.081	0.106	0.629	1	0	0	0.128	0	0.784	0.627	0	0.047	0.401	0.729	0.784	0	0.844	0.036	0.092	0	0	0.613	0.792	0.042	0	0.024	0.028	0	0	0.622	0.846	0.042	0.424	0.076
cg21535106	0.656	0.023	0.797	0.505	0.031	0.147	0.881	0.591	0.007	0.003	0.008	0.955	0	0.561	0.702	0.2	0.023	0.539	1	0.01	0	0.216	0.011	0.719	0.539	0	0.026	0.19	0.686	0.733	0.007	0.816	0.012	0.028	0	0.001	0.626	0.689	0.038	0	0.014	0.03	0	0.004	0.607	0.768	0	0.267	0.125
cg21317899	0.374	0.013	0.077	0.92	1	1	1	0.491	0	0.113	0.103	0.125	0	0	0.936	1	0.209	0.065	1	0	0	0	0.104	0.187	1	0	0.983	0.014	0	0.37	0	0.987	0.012	0.323	0	0.134	0	0.006	1	0.013	0.041	0.006	0.091	0	0.377	1	0	0.464	0.002
cg08348135	0.334	0.066	0	0	0.061	0.028	0.983	0.061	0	0	0.075	0.3	0	0	0.986	0.951	0.082	0.023	0.113	0	0	0	0.028	0.003	0.952	0	0.022	0.077	0	0	0	0.918	0	0.051	0	0	0	0	0.937	0	0	0	0.06	0.002	0	0.924	0	0.993	0
cg25487382	0.102	0.386	0.579	1	0.569	0.333	0.888	0.691	0.382	0.099	0.932	0.635	0.072	0.318	1	0.944	0.495	0.981	1	0.531	0.089	0.037	0.047	0.947	0.942	0.635	1	0.687	0.054	1	1	0.42	0.125	0.365	0.066	0.923	0.623	0.6	0.975	1	0.169	0.06	0.062	0.37	0.868	1	0.149	0.135	0.159
cg01897902	0.037	0	1	0.211	1	0.925	1	1	0.098	0.023	0.918	0.86	0.029	0	1	1	1	1	1	0.915	0.041	0.028	0.025	0.991	1	1	1	0.969	0.019	1	1	1	0.961	0.871	0.033	1	0.937	0.985	0.02	1	0.017	0.022	0.021	0.057	1	1	0.045	0	0.053
cg22444124	0.984	0.187	0.173	1	1	1	0.951	0.183	0.939	0.068	0.02	1	0.104	1	1	0.93	0.273	1	1	0.008	0.96	0.028	0.039	0.936	0.994	0.205	0.051	0.517	0.05	0.92	0.018	1	0.051	0.045	0.53	0.876	0.398	0.198	1	1	0.056	0.08	0.046	0.389	0.05	1	0.083	0.502	0.061
cg25287071	0	0.661	0.088	0.607	0	0	0.51	0.396	0.427	1	0.835	0.151	0.013	0.562	0	0.054	0.524	0.902	0.114	0.455	0.07	0.112	0.98	1	0	0.939	0.903	1	0.025	0.607	1	0.059	0.625	0.077	0.691	0.574	0.52	0.053	0.084	0.563	1	0.86	0.489	0.948	0.381	0	0.517	0	0.466
cg06540458	0	0.57	0.721	0	0.7	0.917	0.794	0	0.103	0.769	0	0.573	0	0.125	0.896	0.04	0.085	0.821	0.166	0.107	0	0	0.913	0.709	0.81	0	0.136	0.908	0	0	0.607	0.818	0	0	0	0	0.005	0.048	0.663	0.022	0	0.104	0.09	0.021	0.595	0.78	0.184	0.571	0.027
cg08654091	0.955	0.249	0.343	0.872	0.973	0.891	0.948	0.182	0.391	0	0.775	0.309	0.14	0.127	0.358	0.858	0.238	0.019	0.893	0.235	0	0.815	0.138	0.029	0.853	0	0.145	0	0.929	0.018	0.937	0.219	0.156	0.873	0.232	0.43	0.814	0.323	0.885	0.878	0.037	0.103	0.213	0.878	0.401	1	0.233	0.893	0.095
cg16985288	0.888	0.137	0.145	0.718	0.979	0.914	0.833	0.094	0.675	0	0.702	0.249	0.17	0.152	0.522	0.758	0.661	0.029	0.963	0.705	0	0.605	0.026	0.01	0.627	0	0.174	0	0.782	0.029	0.877	0.756	0.02	0.904	0.075	0.62	0.801	0.666	0.827	0.743	0.057	0.019	0.052	0.201	0.607	1	0.062	0.838	0.126
cg13004634	0	0.907	0.497	0.493	0.012	0	0.929	0.004	0.631	0	0.858	0.512	0.681	0.959	1	0.02	0.552	0.727	0	0.105	0.686	0.697	0.891	0.884	0.053	0.958	0.562	0.367	0.859	0	0.884	0	0.008	0.003	0.837	0.677	0.969	0.64	0	0.92	0.124	0.716	0.659	0.884	0.834	0.89	0.861	0	0.486
cg08708961	1	0.443	0.595	0.262	1	1	0.001	0.001	0.442	1	0.417	0.597	1	1	1	0.97	0.928	0.862	1	0.597	0.253	1	0.476	0.949	0.41	0.57	0.001	0.652	0.985	0.479	0.841	0.506	0.912	0.991	0.995	1	1	0.009	0.507	0.969	0.677	0.905	0.001	0.001	1	1	1	0.53	0.539
cg23173402	0.85	0.266	0.059	0.182	0.933	0.887	0.922	0.885	0.063	0.2	0.704	0.943	0.048	0.945	0.956	0.769	0.81	0	0.884	0.842	0.882	0.879	0.25	0.769	0.13	0.225	0.757	0.163	0	0.217	0.89	0.778	0.098	0.952	0.837	0	0.818	0.196	0.867	0.929	0.194	0.076	0	0.76	0.037	0.794	0.714	0.977	0.068
cg06928246	0.934	0.099	1	1	0.897	0.59	0.646	0.427	0.984	0.123	0.175	1	0.103	0.5	1	0.118	0.967	0.548	0.916	0.902	0.074	0.995	1	0.968	0.949	0.966	1	0.626	0.113	0.652	0.459	0.084	0.078	0.59	0.527	0.396	0.992	0.985	0.954	0.056	0.12	0.047	0.902	1	0.976	0.976	0.404	0.975	0.538
cg02017417	0.616	0.758	0.893	0.482	0.662	0	1	0.037	0	0	0	0.991	0.594	1	1	0	0.007	0	0	0.001	0	1	0	0	0	0.012	0	0.479	0	0	0.901	0	0.575	0.585	0	0.708	0	0	0	0	0	0.963	0	0.976	0	0	0.065	0	0
cg04625031	0.986	1	1	0.785	1	0.133	1	0.027	1	0.271	0.162	1	0.886	1	1	0.155	1	0.049	0.729	0.282	0	1	0.264	0	0.082	0.074	0	1	0	0.318	1	0.026	0.882	1	0	1	0	0.03	0.176	0	0.069	1	0.061	1	0.003	0.001	1	0	0.906
cg24846680	0.994	1	0.929	1	1	0.288	0.997	0.244	0.98	0.94	0.702	0.99	0.782	1	1	0.188	0.967	0.956	0.982	0.994	0.068	1	0.776	0.175	0.249	0.307	0.096	1	0.178	0.714	0.981	0.131	1	0.991	0.08	0.997	0.231	0.185	0.745	0.184	0.276	0.989	0.206	1	0.218	0.318	0.825	0.054	0.957
cg03041738	1	0.178	0.676	1	0.664	0.617	1	0.379	0.022	1	0.318	0.731	1	0.648	1	0.335	0.707	0.271	0.783	0.65	0.602	0.672	0.985	0.602	0.499	1	0.476	0.047	0.438	0.711	0.707	0.409	0.267	1	0.33	0.034	1	0	0.047	0.366	0.638	0	0.003	0.557	0.646	0.746	0.449	0.003	0.013
cg07364631	0.115	0.254	0.326	1	0.084	0.005	0.159	0.979	0.882	0.291	0.169	0.383	0.087	0.866	1	0.738	1	0.623	0.038	0.779	0.061	0.852	1	0.768	0.201	0.976	0.994	0.281	0.837	0.198	0.976	0.153	0.802	0.031	0.217	0.572	1	0.159	0.765	0.155	0.151	0.71	0.778	0.239	0.86	0.103	0.992	0.085	0.07
cg15977594	0.247	0.302	0	0.061	1	0.928	0.881	0.108	0.767	0.082	0.024	0.213	0.096	0.91	0.986	0.219	0.245	0.802	0.885	0.814	0.656	0.939	0.701	0.865	0.878	0.873	0.306	0.239	0.802	0.104	0.026	0.794	0.236	0.746	0.784	0.655	1	0.223	0.888	0.848	0	0.225	0.117	0.122	0.281	0.969	0.872	0.848	0.131
cg09017941	0.572	0.122	0.273	0	1	1	0.313	0	0.087	0.466	0	0	0.213	0.126	1	0.943	0.462	0.942	1	0.118	0.09	0.438	0.974	0.974	0.932	0.248	0.19	0.34	0.43	0.407	0.114	1	0.175	0.445	0.236	0.05	0.558	0.336	0.993	0.914	0.083	0.298	0	0.194	0.498	1	0.907	0.884	0.349
cg13552721	0.329	0.104	0.966	1	0.041	0.372	0.456	0.853	0.983	0.959	0.119	0.868	0.017	0.807	0.992	0.848	0.906	0.164	0.358	0.924	0.498	0.965	1	0.833	0.194	0.941	1	0.167	0.962	0	0.489	0.082	0.502	0.917	0.435	0.75	1	0.139	0.851	0.212	0.143	0.834	0.945	0.956	1	0.976	0.992	0.879	0.135
cg13495130	0.199	0.015	0.01	0	0.993	0.906	0.961	0	0.238	0.87	0.865	0	0	0	0.929	0.878	0.246	0.78	0.854	0	0	0.696	0.93	0.936	0.885	0.055	0.213	0.756	0.002	0.958	0	0.222	0.793	0.327	0	0	0.781	0.171	0.899	0	0	0.204	0.012	0.168	0.218	0.904	0.106	0.85	0
cg14980042	0.663	0.003	0.065	0	1	0.992	1	0.028	0.335	0.991	1	0.021	0	0	1	1	0.219	0.786	0.706	0	0	0.737	1	1	0.993	0.084	0.229	0.978	0.091	1	0	0.608	1	0.554	0	0.033	0.719	0.65	1	0	0	0.257	0	0.117	0.146	1	0.155	0.987	0.077
cg20442645	0.04	1	0.989	0.979	0.014	0.026	0.019	1	0.966	1	1	0.802	0.624	1	0	0	1	1	0.008	0.596	0.517	0.416	0.981	0.916	0.035	1	0.914	0.718	0.072	0.111	1	0.09	0.908	0	0.978	0.968	0.666	0.438	0	1	0.695	0.952	0.628	0.637	0.648	0	0.487	0.033	0.076
cg16845975	0.249	0.096	0.108	0.901	0.08	0.928	0.923	0.877	0.909	0.963	0.976	0.143	0.132	1	0.079	0.566	0.916	0.084	0.524	0.966	0.26	0.664	0.63	0.619	0.203	1	0.527	0.074	0.051	0.924	1	0.552	0.966	0.254	0.166	0.137	1	0.134	0.593	0.062	0.139	0.14	0.187	0.914	0.071	0.652	0.618	0.705	0.139
cg03347632	0.042	0	0.175	0.898	0	0.915	0.957	0.946	0.908	0.962	0.938	0.095	0	0.964	0	0.086	0.93	0	0.448	0.944	0	0.53	0.894	0.636	0.117	0.958	0.56	0	0	0.968	0.931	0.098	0.959	0.128	0.034	0	0.974	0	0.141	0	0.059	0.057	0.064	0.898	0	0.114	0.889	0.943	0
cg07591362	0.953	0.138	0.315	0.016	1	1	0.252	0.241	0	0.037	0.094	0	0	0	1	0.079	0.094	0.059	0.911	0	0	0	0.047	0.042	1	0.037	0	0.048	0.003	0.003	0.003	0.08	0.141	0.115	0	0	0	0.113	1	0.985	0.084	0.164	0.981	0.143	0.289	0.969	0.019	1	0.113
cg03552929	0.925	0.256	0.484	0.246	1	1	0.988	0.196	0.79	0.163	0.233	0.345	0.859	0	1	0.991	0.87	0.24	0.988	0	0.276	0.363	0.399	0.304	1	0.094	0.171	0.014	0.49	0.223	0.098	0.995	0.245	0.877	0.185	0.004	0.447	0.491	1	1	0.146	0.099	0.863	0.201	0.931	1	0	1	0.825
cg05249946	1	0.214	0.176	0.637	0.106	0.131	0.965	0.748	0.977	0.018	0.707	0.515	0	1	0.008	0.166	0.475	0.959	0.122	0.676	0.049	0.035	1	0.999	0.17	1	0.575	0.707	0.053	0.352	0.149	0.469	1	0	0	0.82	1	0.098	0.085	0	1	0.615	0.496	0.51	0.376	0.086	0.646	0	0.034
cg26580391	0.659	0.87	1	0.731	0.085	0.049	0.078	1	1	1	0.946	1	0.14	1	0	0.747	1	1	0.025	1	0.99	0.677	0.906	1	0.149	0.201	1	1	0.112	0.2	1	0.781	1	0	0.151	0.986	0.803	0.721	0.042	0.207	0.991	0.757	1	0.818	0.533	0.014	0.862	0.001	0.079
cg08501529	0.643	0.692	1	0.547	0.67	0.002	0.522	0.445	0.961	0.954	0.387	0.913	0.973	1	0	0.985	1	1	0	1	1	0.959	0.604	1	0	0	0.606	0.543	1	0	1	0.96	0.918	0	1	0.578	1	0	0.548	0	0.328	0.525	0.927	0.629	0.986	0.464	1	0	0.526
cg11333189	0.163	0.845	0.628	0.004	0.124	0.851	0.871	0.182	0.193	0.195	0.002	0.076	0.138	0.736	0.548	0.109	0.008	0.037	0.855	0.647	1	0.018	0.031	0.135	0.018	0	0	0	0.095	0.858	0	0.832	0.85	0	0.639	0.605	0.077	0.11	0.167	0.993	0.074	0.641	0	0	0.541	0.683	0.08	0.009	0.11
cg09753291	0.049	0.753	0.546	0.043	0.063	0.803	0.843	0.38	0.079	0.559	0	0	0.039	0.694	0.384	0.048	0	0.025	0.953	0.594	1	0	0	0.007	0	0.001	0	0	0.045	0.776	0	0.689	0.837	0.006	0.6	0.899	0.004	0	0.048	0.908	0.004	0.571	0	0	0.587	0.733	0	0	0.03
cg12392667	0.849	0.359	0.791	0	1	1	0.356	0.132	0.35	0.1	0.03	0.842	0.366	0.806	0.382	0.846	0.724	0.929	0.783	0.081	0.88	0.07	1	0.22	0.824	0.133	0.357	0.409	0.933	0.255	0.864	0.993	0.087	0.037	0.132	0.015	1	0.769	0.368	0.279	1	0.115	0.274	0.007	0.339	1	0.281	0.006	0.3
cg04568106	1	1	1	1	0.21	0.022	0.03	1	1	1	1	1	0.995	1	1	0.978	1	1	0	1	1	1	1	1	0.102	1	1	1	1	1	1	0.902	1	0	1	1	1	0.981	0	1	1	1	1	1	1	0	1	0	1
cg19346462	0.828	0.367	0.079	0.186	0.755	0.35	0.985	0.188	0.062	0	0.971	0.785	0.774	0.345	0.131	0.275	0.809	0.324	0.75	0.111	0.183	0.378	0.24	0.191	0.956	0.087	0.21	0.265	0.968	0.375	0.495	0.093	0.841	0.103	0.227	0.09	0.732	0.275	0.824	0.869	0.449	0.037	0.957	0.292	0.194	0.335	0.219	0.968	0.178
cg02109988	0.927	0.642	0.474	0	0.372	0.897	0.954	0.037	0.101	0	0.043	0.705	0.019	0	0	0	0.943	0.441	0.793	0	0	0	0	0.934	0.613	0	0.968	0.6	0	0.941	0	0.043	0.895	0	0	0.747	0.671	0.957	0.959	0	0	0	0	0.684	0.591	0.956	0	0	0.649
cg11023032	0.943	0.139	0.179	0.462	1	1	0.893	0.544	0.317	0.146	0.296	0.391	0.051	0.285	0.904	0.9	0.315	0.797	1	0.101	0.02	0.019	0	0.179	0.995	0.087	0.492	0.853	0.053	0.317	0.891	0.36	0.375	0.137	0.016	0.429	0.507	0.092	1	0.404	0.136	0.086	0.348	0.116	0.082	1	0.071	0.145	0.067
cg11926773	0.052	0.964	0.936	0.056	0.06	0.078	0	0.903	0.968	1	0.945	0.549	0.976	1	0.091	0.069	0.941	0.992	0	0.965	0.971	1	1	0.932	0.008	0.908	1	0.939	0.929	0.499	0.903	0.948	1	0	1	0.962	1	0.472	0.079	0.124	0.996	0.979	0.003	0.536	0.575	0.08	1	0	0.541
cg26601431	1	0.708	0.81	0.853	0.169	0.283	1	1	0.778	1	1	1	0.215	0.992	1	0.254	1	0.137	0.182	0.739	1	0.019	0.986	0.272	0.231	1	1	0.846	0.325	0.383	1	0.199	1	0.084	0.036	0.227	1	0.781	0.244	0.879	0.294	0.279	0.845	0.83	0.983	0.148	0.131	0.133	0.733
cg16262074	0.97	0.792	0.981	0	0.092	0.035	0.035	0.958	0.958	0.723	0.979	0.8	0.704	0.977	0.804	0.653	0.961	1	0.013	0.85	0.987	0	1	0.993	0.088	0.797	1	0.986	0.878	0.949	0.961	0.695	1	0	0.041	0.864	1	0.859	0.05	0	0.998	0.882	0.662	0.791	0.575	0.024	0.15	0	0.662
cg06124056	0.116	0.711	0.878	0.099	0.185	0.182	0.147	1	1	0.129	0.376	0.518	0.088	0.857	0.679	0.263	0.683	0.714	0.083	0.135	1	0.648	0.037	1	0.261	0.997	1	0.645	1	0.279	0.645	0.753	1	0.017	1	0.335	1	0.783	0.143	0.751	0.847	0.997	0.708	0.708	0.993	0.155	0.157	0.095	0.175
cg18352576	0.334	0.114	0.162	0.068	0.975	0.348	0.969	0	0	0	0	0.471	0	0	0.328	0.011	0.177	0.053	0.243	0	0.88	0	0	0	0.926	0	0.955	0	0	0.171	0	0.07	0	0.071	0.016	0.09	0.306	0.244	1	0.888	0	0	0	0	0.234	1	0	0.34	0.003
cg13475583	0.201	0	0.013	0	0.844	0.275	0.251	0	0	0	0	0.363	0	0	0.284	0	0.006	0	0.24	0	0.831	0	0	0	0.905	0	0.933	0	0	0.138	0	0	0	0	0	0	0.25	0.119	1	0.91	0	0	0	0	0.14	0.905	0	0.409	0
cg03518729	0.06	0.367	0.459	0.057	1	1	0.963	0	0.733	0.037	0.408	0.456	0.632	0.658	1	1	0.588	0.554	0.994	0.622	0.924	0.991	1	0.946	0.905	0.579	0.893	0.052	1	0.496	0	1	0.925	1	0.675	0.7	1	1	1	0.309	0	0.581	0	0.907	1	1	1	0.93	0.917
cg25463688	0.983	0.182	0.264	0.953	0.794	1	0.981	1	0.32	0.184	0.769	0.134	0.095	0.252	0.696	0.971	0.296	0.234	1	0.062	0.063	0.182	0.068	0.324	0.939	0.071	0.72	0.265	0.35	0.363	0.125	0.961	0.188	0.675	0	0.093	0.215	0.401	0.992	0.706	0.232	0.172	0.121	0.228	1	0.999	0.11	0.985	0.192
cg03184218	0.045	1	0.134	0.045	0.014	0	0.091	1	0.952	0	0.518	1	0.04	0.158	0.203	0.154	0.586	0	0	0.635	1	0.43	0.924	0.516	0.171	1	1	0.537	0.61	0.725	0.064	0.608	1	0	0.18	0.921	1	0.085	0.046	0.518	0.928	0.721	0.583	0.615	0.519	0.039	0.159	0	0
cg18564052	0.945	0.486	0.692	0.194	0.121	0.533	0.675	0.872	0.667	1	0.542	0.76	0.904	0.99	0.583	0.162	0.945	0.092	0.097	0.522	0.933	0.881	0.975	0.647	0.251	1	0.909	0.089	0.869	0.586	0.562	0.17	0.921	0.954	0.538	0.252	0.975	0.051	0.142	0.718	0.463	0.676	0.93	0.568	0.5	0.61	0.94	0.496	0.624
cg26189762	0.95	0	0.086	0.039	0.93	0.947	0.943	0.029	0.066	0.098	0.085	0.387	0	0	0.995	0.831	0.27	0.016	0.852	0.294	0	0.038	0.064	0.244	0.839	0.026	0.012	0.099	0	0.083	0.063	0.812	0.004	0.907	0.005	0.011	0.413	0.008	0.922	0	0	0.033	0.024	0.002	0.02	0.925	0.413	0.921	0.013
cg06356308	0.05	0.133	0.193	0.995	0.681	0.999	0.999	0.993	0.208	0.005	0.146	0.015	0.065	0.102	0.999	0.999	0.122	0.144	0.999	0	0	0	0.089	0.629	0.205	0.02	0.23	0	0.07	0.683	0.097	0.997	0.11	0.231	0	0.081	0.993	0.023	0.999	0.643	0.093	0.109	0.181	0.137	0.582	0.979	0	0.988	0.104
cg11880074	0.942	0.29	0.851	0.411	0.078	0.17	0.969	0.325	0.163	0.121	0.354	0.914	0.04	0.92	0.013	0.22	0.917	0.018	0.124	0.839	0.957	0.811	0.112	0.974	0.146	0.116	0.911	0.089	0.41	0.145	0.41	0.89	0.989	0.448	0	0.12	1	0.109	0.349	0.013	0.112	0.825	0.888	0.906	0.981	0.386	0	0.494	0.132
cg15118816	0.868	1	0.951	0.05	0.054	0.849	0.083	0.507	0.865	0.011	0.913	0.333	0	0.9	0.345	0.001	0.062	0.044	0	1	1	0.633	0	0.93	0.04	1	0.04	0.37	0.971	0.431	0.947	0.888	0.045	0.543	0	1	1	0.442	0.503	0	1	0.057	0.972	0.875	0.839	0.932	0.938	0	0.469
cg05594122	0.043	0.444	0.872	0	0.231	0.362	0.966	0.595	0.557	1	0.999	0.314	0.382	0.851	0.397	0.084	0.041	1	0.1	0.894	0	0.542	0.994	1	0.039	0.897	1	0.533	0.072	0.088	0.261	0.978	0.899	0.009	0.987	0.363	1	0.854	0.107	0.009	0.113	0.488	0.341	0.002	0.374	0.344	1	0.081	0.396
cg03324695	0.89	1	0.488	0.31	0	0.279	0	0.442	0.948	0.351	1	0.165	0	1	0	0.339	0.322	0.296	0.314	0.897	1	0	0.529	0.954	0	1	1	0.305	1	0.884	0.591	0.458	0	0	0	1	0.463	0.472	0.29	0	0.961	0.383	0.41	0.935	1	0.39	0.372	0.006	0.021
cg09823288	0	0	0	0	0.955	0	0.501	0.361	0.565	0.94	0.533	0	0	0.111	0.854	0	0.827	0	0	0.543	0.066	0.926	0	0.885	0	0.53	0	0	0.91	0.503	0.868	0.062	0.091	0	0.56	0.441	0.936	0	0	0.104	0	0.04	0	0.837	0.932	0.495	0.529	0	0
cg23189408	1	0.033	0.867	0	0.305	0.037	0.064	0.06	0.261	0.945	0.559	0.961	0.979	0.385	0.841	0.047	0.061	0.903	0.009	0	1	0.993	0.951	0.448	0.073	0.057	1	0	0.506	0.014	0.347	0.901	0.895	0	0.574	0.9	1	0	0	0	0.244	0.396	0	0.937	0.389	0	0	0.504	0
cg12474159	0.008	0.003	0.049	1	1	1	1	1	0	0.005	0	0	0	0	0	0.006	0	0	1	0	0	0	0.015	0	1	0	0	0.013	0.013	1	0	0.785	0.013	0.136	0	0	0	0.001	0.67	0.988	0	0	0	0	0	1	0.03	0.79	0
cg16003102	0.023	0.019	0.11	0.959	0.987	0.92	1	0.986	0.028	0.053	0.047	0.03	0.013	0.044	0.021	0.056	0.041	0.015	0.987	0.041	0.042	0.044	0.014	0.075	0.945	0.032	0.03	0.033	0.039	0.996	0.019	0.615	0.03	0.023	0.009	0.042	0.023	0.041	0.717	1	0.021	0.041	0.027	0.028	0.035	0.843	0.096	0.872	0.04
cg19851602	0.785	1	0.841	0.969	1	0.78	0.972	0.24	0.94	0.201	0.136	0.426	0.153	0.983	1	0.835	0.293	0.47	0	0.749	0.994	0.711	1	0.715	0.869	0.694	1	0.965	1	0.882	0.05	0.758	1	0.384	0.931	0.999	0.958	0.402	0.958	0.986	0.999	0.971	0.862	0.764	1	0.987	0.765	0.881	0.137
cg26388404	0.685	0	0	0.298	1	0.977	0.894	0.753	0	0	0	0	0	0	0.943	0.301	0.006	0.181	0.93	0	0	0.004	0.394	0.185	0.885	0	0.235	0.314	0.007	0.383	0	0.275	0.203	0.356	0	0	0	0	0.915	0.736	0	0	0	0	0.281	0.992	0.116	0.833	0.213
cg00251716	0.026	0.057	0.172	1	0.959	1	0.996	0.978	0.015	0	0.082	0	0	0	0.953	1	0.084	0	0.625	0	0	0	0.012	0.068	0.947	0.023	0.004	0.001	0	0.214	0	0.186	0.09	0	0	0.018	0	0	0.147	0.114	0.125	0.13	0.004	0	0.675	0.998	0.087	0.162	0.059
cg23270529	0	0	0.968	1	0.938	0.948	0.038	0.947	0.988	0.966	0.016	0.98	0	0.974	0.972	0.188	0.933	0.923	0.423	0.858	0	1	0.933	0.908	0.932	0.96	0.941	0.973	0.97	0.957	0.944	0.171	0.256	0	0.991	0.985	0.948	0.917	0.955	0	0.923	0.909	0.92	0.911	0.925	0.94	1	0	0.046
cg21526778	0	0.122	1	1	0.981	0.993	0.061	1	1	1	0.132	1	0	1	1	1	1	1	0.624	0.713	0.13	1	1	1	1	1	1	1	1	1	1	0.664	0.644	0	1	1	1	1	1	0	1	1	1	1	1	0.793	1	0	0
cg05402910	0.017	0.151	0.661	1	0.587	0.582	0.065	1	0.968	1	0.148	0.777	0	1	1	1	1	1	0.15	0.7	0.133	1	1	1	0.635	1	1	1	1	1	1	1	0.15	0.027	1	1	1	1	1	0.011	1	0.981	0.968	1	1	1	1	0.046	0.11
cg21585942	0	0	0.444	1	0.486	0.482	0.361	0.796	1	1	0.009	0.807	0	1	1	1	0.609	1	0.392	0.703	0.009	1	1	1	0.448	1	1	1	1	1	1	1	0.01	0	1	1	1	1	1	0	1	1	0.666	1	1	1	1	0	0
cg18085407	0.057	0.706	0.281	1	1	0.987	1	1	0.276	0.133	0.321	0.922	0.193	0.086	1	0.251	0.973	0.203	0.983	0.129	0.04	0.964	0.658	0.969	0.95	0.213	1	0.676	0.094	0.32	0.621	0.946	0.135	0.081	0.204	0.783	1	0.302	0.984	0.993	0.61	0.133	0.106	0.199	0.597	1	0.177	0.258	0.625
cg20311002	1	0.19	0.982	0	1	1	0.909	0	0.989	0.946	0	0.96	1	1	1	1	0.277	0.805	0.989	0.921	1	1	1	1	0.973	1	1	0.944	1	0.294	0.171	1	0.107	1	0.398	0.061	1	0.461	1	0.951	1	1	0.895	0.84	1	1	1	1	0.785
cg10240356	0.641	0.969	0.144	0.947	0.665	0.075	1	0.988	0.4	0.975	0.727	0.642	0.179	0.013	0.767	0.181	0.615	0.002	0.138	0.531	0.501	0.156	0.991	0.113	0.648	1	0.467	0.133	0.532	0.094	0.919	0.517	0.958	0	0.136	0.545	0.962	0.105	0.112	0.937	0.133	0.536	0.928	0.946	1	0.121	0.652	0.432	0.548
cg20365054	0.712	0.07	0.149	0.027	1	0.589	1	0.601	0.047	0.025	0.09	0	0	0	1	0.97	0.067	0	1	0	0	0	0	0.046	0.544	0.013	0	0	0.649	0.931	0	0.516	0.051	0.668	0	0	0	0.007	1	0.401	0.067	0.038	0.007	0	0.453	0.983	0.091	1	0.026
cg25730298	0.998	0.629	0.178	0.07	0.999	0.613	0.981	0.573	0.282	0.997	0.193	0.72	0	0.801	0.998	0.71	0.995	0.983	0.998	0.728	0	0	0.704	0.988	0.612	0.115	0.774	0.988	0.135	0.79	0.616	0.701	0.196	0	0.982	0.037	0.998	0.249	0.997	0	0.645	0.161	0.173	0.123	0.793	0.623	0.081	0.998	0.234
cg15831875	0.94	0.062	1	0	0.988	0.692	1	0	0.249	0.883	0.357	0.9	0.728	0	1	0.735	0.688	0.223	0.738	0	0.901	0.963	1	0.917	0.996	0	1	1	0	0.9	0.003	0.204	1	0.704	0.978	0.101	1	0.683	0.922	1	0.202	0.078	0.245	0.89	0	0.677	0	1	0.692
cg06584597	0	0.112	0.487	0.095	0	0	0.2	0.137	0.223	0	0.038	0.28	0	0.887	1	0.023	0.911	0.992	0	0.479	0.891	0	1	0.637	0.177	0.22	0.478	0.721	0	0	0	0	0.985	0	0	0.062	0.991	0.086	0	0	0.951	0.071	0.183	0.155	0.094	0	0.225	0	0.016
cg25025181	0.05	0.897	1	0.144	0.307	0.943	1	1	0.948	0.035	0.888	0.054	0.03	0.894	1	0.928	0.87	1	0.318	0.198	0.995	0	0.828	0.922	0.299	0.922	1	0.818	0.138	1	0.153	0.248	0.162	0	0.129	0.474	1	0.31	0.263	0.372	0.475	0.919	0.923	0.091	1	0.8	0.153	0	0.362
cg01089364	1	0.3	0.9	1	0.148	0.196	0.821	1	0.284	1	1	0.732	0.197	0.254	1	0.818	0.995	0.425	0.277	0.289	0.116	1	1	1	0.288	1	1	0.018	0.274	1	1	0.843	0.873	0.024	0.285	0.19	0.768	0.407	0.144	1	0.78	0.787	1	1	1	0.247	1	0.039	1
cg24255988	0.674	0.095	0.004	0.62	1	1	1	1	0.605	0.66	1	0.94	0.028	1	0.992	0.138	0.943	0.559	0.949	1	0.917	0.975	1	1	1	1	0.911	0	0.998	0	0.68	0.997	0.97	0	0.524	0.011	1	0.233	1	0.679	0.165	0.112	0.61	1	0.871	1	0.002	1	0.121
cg23602453	0.066	0.114	0.21	0.965	0.955	0.9	1	0.42	0.859	0.936	0.114	0.687	0.931	0.971	0.987	0.872	0.923	0.006	0.911	0.873	0.453	0.946	0.968	0.651	0.971	0.99	0.123	0.032	0.914	0.104	0.471	0.895	0.524	0.87	0.032	0.081	1	0.094	0.919	0.068	0.131	0.112	0.082	0.927	0.426	0.65	0.664	0.97	0.518
cg23226914	0.972	0.188	0.535	0.019	0	0.696	0.838	0.216	0	0	0.661	0.598	0	0.821	0.939	0.077	0.025	0	0.832	0	0.765	0.866	0	0.492	0.654	0.093	0.991	0	0.096	0.83	0.029	0.085	0.085	0.954	0.813	0.91	0.898	0.651	0.675	0.925	0.085	0	0.063	0.876	0	0.647	0.165	0.901	0.193
cg02518135	0.753	0.135	0.219	0.195	0.679	0	0.699	0.627	0.059	0.896	0.143	0.874	0	0.705	1	0.127	0.849	0.017	0.036	0.757	0.762	0	0.686	0.61	0.635	0.785	0.971	0	0.949	0.851	0.973	0.114	0.182	0.737	0.786	0	1	0.041	0.65	0.86	0.546	0.729	0.684	0.729	0.104	0	1	0.804	0.266
cg07200344	0.68	0.088	0.522	0.846	0.578	0	0.135	0.89	0	0.853	0.408	0.896	0	0.971	0.925	0.045	0.644	0.155	0.061	0.893	0.713	0	0.624	0.606	0.534	0.877	0.946	0.546	0.927	0.912	0.914	0	0.566	0.642	0.873	0	0.854	0.021	0.568	0.951	0.625	0.709	0.845	0.658	0.057	0	0.851	0.826	0.652
cg24428372	0.627	0.296	0.26	0.762	0.984	0.993	0.281	0.058	0.144	0.2	0.037	0.872	0	0	0.983	0.977	0	0	0.756	0.146	0	0.002	0.271	0.634	0.992	0.135	0.96	0.314	0	0.952	0.092	0.976	1	0.158	0	0.672	1	0.085	0.231	0.148	0.157	0.037	0.116	0.096	0.973	1	0.698	1	0
cg14671764	0.892	0.224	1	0.846	0.255	0.078	0	0.912	1	1	1	1	1	1	0.988	0.16	1	1	0.051	1	1	1	1	1	0.124	1	1	1	1	1	0.291	0.127	0.99	0.23	1	1	1	1	0.829	0.102	1	1	1	0.84	1	0	1	0.598	0.798
cg15338227	0	0.264	0.174	0.736	0.992	0.979	0.981	0.819	0.283	0.145	0	0.617	0	0	0.037	0.093	0	0.036	0.776	0.221	0.06	0.115	0.212	0.949	0.982	0.236	0.177	0.124	0.015	0.142	0	0.966	0.099	0	0.018	0	0.683	0.228	0.962	0.023	0.149	0	0.139	0.12	0.121	0.986	0.008	0.211	0.021
cg25219359	0.45	0.026	0	0.858	0.984	0.8	0.965	0.301	0.88	0	0.404	0.447	0	0	0.951	0	0.355	0	0.831	0.031	0	0.824	0.958	0.823	0.918	0.968	0.868	0.053	0	0.801	0.359	0.081	0.952	0	0	0.164	1	0.479	0.441	0	0	0.075	0.862	0.893	0.826	0.883	0	0.784	0
cg13442833	1	0.879	1	0.373	1	0.39	0	0	0.953	0.931	1	0.918	1	0.559	0.918	0.99	0.461	1	0.514	0.548	1	1	0.592	0.053	0.996	1	0.932	0	0.475	0.348	0.991	1	0.935	1	1	0.395	1	0	1	0.903	0.004	0.06	0.071	0	0.059	1	1	1	0.019
cg25144224	0.323	0.052	0.157	0.365	0.877	0.915	0.007	0	0.252	0.969	0.339	0.581	0	0	0.929	0	0.076	0.295	0.383	0.017	0	0.242	0.001	0.034	0.942	0.015	0.305	0.025	0.479	0.106	0.872	0.072	0.34	0	0.076	0	0.905	0.07	0	0.949	0	0	0.394	0.001	0.044	0.976	0.421	0	0
cg19570154	0.319	0.175	0.144	0.131	1	0.82	0.228	0.06	0.302	0.195	0.949	0.315	0.065	0.057	1	0.4	0.275	0.311	0.767	0.331	0	0.257	0.158	0.121	0.327	0.836	0.869	0	0.045	0.946	0.063	0.242	0.275	0.998	0.105	0.746	0.833	0.063	0.954	0.123	0.134	0.234	0.259	0.184	0.985	1	0.411	0.884	0.225
cg19658775	0.002	0.087	0.093	0.123	0.882	0.922	0.836	0.108	0.418	0.401	0.512	0.769	0.052	0	0.858	0.882	0.126	0.18	0.911	0.441	0.002	0.772	0.045	0.11	0.801	0.03	0.422	0.122	0.153	0.767	0.849	0.89	0.388	0.036	0.085	0.72	0.913	0.086	0.868	0.479	0.182	0.069	0.4	0.387	0.854	0.997	0.084	0.866	0.14
cg09153398	1	0.354	0.276	0.321	1	0.936	1	0.287	0.372	0.13	0.948	0.261	0.037	0.97	1	0.97	1	0.435	0.856	0.885	0.91	0.983	1	0.861	0.934	0.88	0.286	0.312	1	0.244	0.412	0.181	0.5	0.181	0.887	0.332	1	0.494	0.95	0.383	0.053	0.17	0.211	0.165	0.967	0.983	1	0.982	0.298
cg22602379	0.732	0.224	0.325	0	0.974	1	0.016	0.054	0.429	0	0.97	0.819	0.011	0	0.968	0.953	0.422	0.014	0.306	0.806	0.798	0	0.97	0.981	0.928	0	0	0	0.049	0	0.532	0.462	0.864	0	0	0.219	1	0.062	1	0.268	0.009	0	0.324	0	0	1	0.43	0.927	0.021
cg09590377	0	0	1	0.56	0.864	1	1	0.88	0.991	0.668	0.778	1	0	1	1	0.154	0.893	0	0.776	0.937	1	0.257	0.82	1	0.776	0.629	0.225	0.223	1	0.255	0.631	0.144	0.703	0.67	0.143	0.085	1	1	0.145	0.048	0.069	0.525	0	0.617	1	0.232	0.762	0.689	0.05
cg00085123	1	0.219	1	0.846	1	1	0.92	0.136	0.594	0.536	0.13	0.95	0.065	0.914	0.894	0.2	0.995	0.261	0.989	0.245	0.058	0.957	0.996	0.884	0.114	0.101	0.178	0.574	1	0.225	0.653	1	0.149	0.592	0.984	0.872	0.071	0.985	1	1	0.635	1	0.092	0.232	0.445	1	1	0.895	0.525
cg10928415	1	0.031	0.872	0.719	1	0.959	1	0	0.528	0.517	0.015	0.89	0.025	0.799	1	0.13	0.946	0.059	1	0.511	0	1	0.781	0.735	0.027	0	0	0.105	1	0.141	0.642	1	0.02	0.164	1	0.684	0	1	0.922	1	0.136	1	0.018	0.585	0.215	0.987	1	0.771	0.171
cg09061684	1	0.083	1	0.717	1	1	0.738	0.018	0.547	0.201	0.044	1	0.072	0.75	1	0.144	1	0.08	1	0.2	0	1	0.974	0.747	0.062	0.048	0.095	0.179	1	0.192	0.651	1	0.082	0.229	1	0.774	0.034	1	1	1	0.147	1	0.069	0.193	0.213	1	1	0.723	0.176
cg18091469	1	0.006	1	0.822	1	1	1	0.015	0.627	0.105	0.008	1	0.014	0.885	1	0.107	1	0.015	1	0.503	0	1	1	0.842	0	0.002	0.011	0.079	1	0.105	0.85	0.762	0.068	0.076	1	0.669	0	1	1	1	0.087	1	0.014	0.787	0.078	1	0.95	1	0.131
cg22232554	0	0.164	0.165	0.544	0.673	0.073	0.973	0.094	0.633	0.961	0.193	0.654	0	0.212	0.102	0.017	0	0.687	0.188	0.205	0	0.965	0.524	0.916	0.524	0.128	0.96	0.676	0.07	0.161	0.157	0.226	0.929	0.024	0.914	0.078	0.235	0.078	0.599	0.082	0.134	0.181	0.093	0.194	0.07	0.125	0.962	0.133	0.034
cg16766995	0.119	0.139	0.172	0	1	0.131	0	0	0.663	0	0.682	0.53	0.789	0.004	0.98	0	0	0.747	0.023	0	0.651	0.896	1	0.868	1	0	0	0.053	0.949	0	0.025	0	0.066	0.017	0.054	0.116	0.928	0.925	1	0.042	0	0.07	0	0.118	0	1	0.895	0.099	0.119
cg15478401	0.942	0.025	0.082	0.172	0.788	0.875	0.218	0.119	0.182	0.053	0.661	0.083	0	0.728	0	0	0.106	0.031	0.108	0	0.89	0.007	0.889	0.041	0.913	0.149	0.792	0.002	0	0.209	0	0.012	0.141	0	0	0	0.021	0	0.812	0.904	0.017	0	0.12	0	0.06	0.928	0.035	0.924	0
cg06789390	1	0.452	0.488	0.121	1	0.97	1	0.605	0.175	0.526	1	0.46	0.051	0	0.978	1	0.077	0.421	0.982	0.114	0.244	0.437	1	0.699	0.974	0	0.159	0.094	0.507	0.952	0.535	0.959	0.951	0.093	0.066	0.171	1	0.241	0.995	0.066	0.476	0.131	0.117	0.203	0.246	1	0.588	0.922	0.076
cg15882603	0.085	0.77	0.651	0.946	0.169	0.247	0.15	0.611	0.756	0.821	0.871	0.78	0.173	0.773	0.849	0.108	0.008	1	0.127	0.656	0.376	0.348	1	0.98	0.243	0.81	1	1	0.321	0.945	0.689	0.233	0.965	0.173	0.206	0.772	1	0.181	0.226	0.934	0.23	0.329	0.939	0.799	0.81	0.138	0.753	0.141	0.187
cg06153448	1	0.23	0.476	0.276	1	1	1	0.387	0.181	0.337	0.086	0.158	0.059	0.053	1	1	0.263	0.172	1	0.277	0.143	0.181	0.156	1	1	0.179	1	0.376	0.161	0.322	0.125	1	0.124	0.246	0.2	0.25	1	0.119	0.964	0.103	0.204	0.121	0.19	0	1	1	0.392	0.977	0.216
cg22833612	1	0.478	0.565	0.334	0.894	0.896	1	1	0.414	0.985	1	0.315	0.195	1	0.121	0.139	1	1	0.885	0.378	0.877	0.331	1	0.878	1	0.938	0.987	0.84	0.127	1	1	0.116	0.963	0	0.075	0.384	1	0.878	0.226	0.488	1	0.312	0.927	0.285	0.177	1	0.393	0.302	0.378
cg19331466	0.623	0.179	0.575	0.195	1	0.982	1	0.133	0.218	0.129	0.688	0.513	0.388	0.038	1	1	0.351	0.614	0.795	0.142	0.639	0.982	0.95	0.192	1	0.091	0.137	0.187	1	0.551	0.056	0.972	0.196	0.952	0.123	0.085	1	0.729	1	0.059	0.212	0.037	0.145	0.784	0.136	1	0.229	1	0.733
cg19325152	0.897	0.052	0	0.111	0.991	0.98	0.981	0.028	0.238	0.038	0.835	0.159	0	0	0.997	0.953	0.57	0.787	0.951	0.045	0.101	0.933	0.936	0.013	1	0.034	0.17	0.081	0.928	0.812	0	0.934	0.068	0.997	0.045	0	1	0.841	0.964	0	0.091	0	0.1	0.154	0.054	0.978	0.035	0.989	0.93
cg23443790	0.956	0.261	0.173	0.256	0.995	0.996	0.977	0.12	0.31	0.186	0.81	0.321	0	0.022	0.992	1	0	0.835	1	0.255	0.668	0.972	0.977	0.207	0.994	0.165	0.24	0.167	1	0.763	0.054	0.98	0.154	0.981	0.277	0	1	0.85	0.991	0.079	0.312	0.069	0.161	0.251	0.168	0.987	0.106	1	0.968
cg05078268	0.05	0.27	0.253	0.279	1	0.977	0.996	0.212	0.334	0.131	0.586	0.336	0.628	0.151	1	1	0.275	0.762	0.698	0.142	0.091	0.295	1	0.209	1	0.259	0.325	0.31	0.972	0.617	0.184	0.229	0.226	0.256	0.151	0.221	0.561	0.705	1	0.019	0.313	0.07	0.332	0.018	0.234	1	0.658	0.291	0.306
cg04747102	0.205	0.345	0.163	0.945	1	1	1	0.145	0.951	0.082	0.154	0.654	0.31	0.669	1	0.34	1	0.012	0.979	0.656	0.974	0.947	1	0.994	0.968	0.958	0.962	0.073	1	0.189	0.128	0.97	0.939	0.933	0.65	0.466	1	1	1	0.321	0.075	0.165	0.28	0.22	1	1	0.194	1	0.667
cg14245471	1	0	0	0.987	0.998	0.991	0.999	0.951	0.992	0.331	1	0.048	0	0	0	0.479	0	0.352	0.436	0	0	0	0	0	0.999	0.004	0.967	0.244	0	0.254	0.606	0.419	0	0.262	0.345	0.43	0	0	0.473	0.457	0	0.958	0.338	0.428	0	0.984	0.999	0.026	0
cg13495277	1	0.172	0.974	0.185	0.584	0.66	0.137	0.938	0.669	1	0.546	0.745	0.026	0.975	0.147	0.127	1	1	0.575	0.932	0.99	1	1	0.956	0.998	0.207	1	0.95	0.169	0.214	0.475	0.944	0.972	0.564	0.164	0.142	1	0.126	0.953	0.146	0.211	0.124	0.12	0.22	0.211	0.979	0.982	0.72	0.191
cg24086920	0.116	0.565	1	0.631	0.109	0.076	0.544	1	1	0.999	0.708	0.999	0.127	0.983	0.214	0.566	0.785	1	0.044	0.769	0.559	0.891	0.538	0.999	0.138	0.797	0.999	0.999	0.113	0.194	0.754	0.127	0.993	0.065	0.856	0.604	0.98	0.712	0.152	0.827	0.665	0.202	0.166	0.145	0.136	0.063	0.838	0.052	0.171
cg15735453	0	0.194	0.418	0.864	0.864	0.985	0.92	0	0.252	0.042	0	0.419	0.039	0.034	0.949	0.396	0.013	0	0.824	0	0.777	0	0.92	0.901	0.92	0.226	0.824	0.337	0.233	0.01	0.045	0.91	0.015	0.273	0.024	0.135	0.979	0.31	1	0	0	0	0.254	0.001	0.988	1	0.002	0.937	0.242
cg24724689	0.031	0.2	0.385	0.883	0.943	0.954	0.48	0.069	0.27	0.084	0.071	0.589	0	0.063	0.939	0.401	0.038	0.193	0.888	0.047	0.518	0.075	0.864	0.932	0.912	0.165	0.393	0.373	0.315	0.075	0.067	0.933	0.098	0.274	0.106	0.156	1	0.521	0.952	0.075	0.069	0.071	0.185	0.149	0.96	1	0.127	0.909	0.274
cg12218467	0.907	0.159	0.597	0.567	1	1	0.893	0.132	0.546	0.94	0.129	0.287	0.026	0.869	1	1	0.083	0.673	0.924	0.221	0.595	0.444	0.622	1	0.901	0.269	0.99	0.607	0.608	0.272	0.16	1	0.15	1	0.651	0.494	0.947	0.471	1	0.937	0.082	0.167	0.245	0.141	0.992	1	0.62	0.989	0.247
cg00383542	0	0.759	1	0.077	0.998	0.852	0.69	0.991	0.89	0.718	0.123	0.864	0.088	0.983	1	0.047	0.339	0.689	0.072	0.702	1	1	0.877	1	0.804	1	0.989	0.061	1	0.106	0.174	0.995	0.974	0	0.877	0.037	1	0.163	0.831	0.882	0.116	0.147	0.831	0.989	1	0.043	0.982	0.643	0.042
cg20750761	0	0.132	0.171	0.138	0.037	0.019	0.059	0.08	0.683	0.099	1	1	0.658	0.6	0.084	0.424	0.03	0.139	0.012	0.181	0.809	0.149	0.108	1	0.12	0.75	0.077	0.068	0.096	0.192	0.714	0.065	0.159	0.062	0.049	0.58	1	0.52	0.117	0.089	0.119	0	0.125	0.103	0.04	0	0.62	0.046	0.088
cg08927758	0.875	0.567	0.891	0.897	0.06	0.027	0.101	0.107	0.691	0.894	0.757	0.88	0.636	0.955	0.128	0.058	0.942	0.965	0	0.899	0.972	0.908	0.949	0.942	0.082	0.94	0.547	0.889	0.874	0.163	0.877	0.098	0.909	0.03	0.666	0.704	1	0.083	0.146	0.936	0.095	0.58	0.901	0.59	0.902	0.032	0.951	0	0.053
cg06200244	0.904	0.341	0.111	1	1	0.911	1	0.235	1	0.907	0.957	0.093	0.232	1	0.994	0.991	0.138	0.445	0.908	1	0.072	1	1	0.978	0.988	1	0.322	0.53	1	0.384	0.9	0.27	1	0.503	0.901	0.536	1	0.904	0.456	0.292	0.31	0.448	1	1	1	0.899	0.977	1	0.193
cg27079042	0.948	0.04	0.004	0.157	1	1	1	0.017	0.137	0.136	0.036	0.077	0.501	0	1	1	0.063	0.083	1	0	0	0.017	0.102	0.076	1	0.016	0.061	0.098	0	1	0.08	0.996	0.028	1	0.06	0	0	0.07	1	0.097	0.127	0.008	0.068	0	0.069	0.99	0	0.884	0
cg12192716	0.993	0.28	0.122	1	0.983	0.681	0.98	0.937	0.878	0.679	0.177	0.709	0.159	0.692	0.265	0.17	0.243	0.13	0.725	0.679	0.897	0.934	0.276	0.116	0.987	0.233	0.954	0.35	0.957	0.223	0.287	0.175	0.254	0	0.117	0	0.986	0.207	0.687	0.937	0.211	0.175	0.925	0.277	0.713	0.688	0.122	0.775	0.165
cg00179062	0.959	0.135	0.123	0.947	0.983	0.267	0.992	0.945	0.902	0.653	0.062	0.491	0.126	0.717	0.164	0.146	0.102	0.044	0.634	0.618	0.703	0.911	0.113	0	0.945	0.136	0.966	0.053	0.946	0.105	0.145	0.139	0.578	0	0.06	0.11	0.994	0.037	0.639	0.747	0.082	0.086	0.638	0.148	0.739	0.713	0.04	0.677	0.058
cg13876615	1	0.857	1	0.687	0.012	0.064	0.667	0	0.938	0.943	0.66	0.845	1	1	0.788	0.933	0.585	0.933	0	0.948	1	0.745	0.004	0.6	0	1	0.694	0	0.93	0.907	0.972	0.933	0.947	0.057	0.707	0.884	1	0	0.071	0.936	0.09	0.856	0.945	0.04	0.936	0	0.886	0	0.059
cg06597248	0.483	0.095	0.003	0.145	0.999	0.434	0.029	0.126	0.141	0	0.008	0.1	0.008	0.505	1	0.006	0.075	0	0.169	0.067	0.517	0.656	1	0.001	1	0.402	0	0	1	0.001	0.032	0.008	1	0.184	0	0	1	0	1	0.497	0.018	0	1	0.16	0.657	0.432	0.024	1	0.049
cg06428196	0.195	1	1	0.855	0.076	0.153	0.125	0.998	1	1	1	1	0.894	1	0.141	0.217	1	1	0.174	1	0.979	0.928	1	0.877	0.131	1	1	1	0.85	0.916	1	0.88	0.924	0.203	0.291	0.972	1	0.261	0.207	0.134	1	1	0.935	0.953	0.961	0.1	0.992	0.103	0.132
cg21205089	0.74	0.023	0	0.865	1	0.033	0.904	0	0.046	0	0.68	0	0.027	0.012	0	0.149	0	0	0.948	0.096	0.942	0.04	0	0.997	0.944	0.009	0	0	0.009	0.041	0	0.841	0.891	0.003	0.106	0.219	1	0	1	1	0	0	0.011	0	1	0.194	0	0.692	0.031
cg17242556	1	0.569	1	0.973	1	1	1	0.193	0.249	0.171	0.133	1	0.142	0.085	1	0.986	0.352	0.115	1	0.212	0.041	0.493	0.14	0.607	1	0.446	1	0.205	0.123	1	0.09	1	0.126	0.128	0.189	0.37	0.516	0.965	1	0.536	0.168	0.093	0.199	0.369	0.415	0.867	0.122	0.331	0.137
cg15844871	1	0.552	1	0.92	1	1	1	0.115	0.225	0.117	0.083	0.874	0.102	0.02	1	0.873	0.368	0.042	1	0.097	0.003	0.322	0.043	0.507	0.944	0.493	1	0.091	0.047	0.958	0.034	1	0.071	0.028	0.1	0.337	0.881	0.905	1	0.858	0.081	0.056	0.34	0.389	0.295	1	0.094	0.289	0.085
cg13491250	0.973	0.631	0.909	0.88	0.91	0.966	0.986	0.05	0.078	0.1	0	0.875	0.449	0.021	0.892	0.107	0.515	0.017	0.928	0	0	0.299	0.033	0.531	0.894	0.65	0.909	0.047	0.104	0.873	0.003	0.949	0.023	0	0.12	0.386	0.835	0.833	0.943	0.7	0.055	0.039	0.514	0.824	0.056	1	0.349	0.115	0.035
cg25947878	1	0.698	1	1	1	1	1	0.009	0.012	0.343	0.001	1	0.386	0.001	1	0.032	0.452	0.003	1	0.005	0.005	0.031	0.004	0.572	1	0.652	1	0.014	0.022	1	0.001	1	0.01	0.001	0.039	0.333	0.918	1	1	0.929	0.005	0.006	0.518	0.602	0.029	1	0.044	0.251	0.001
cg13474332	0.724	0.028	0.691	0.503	0.597	0	0.077	1	0.428	0	0.028	0.706	0.114	0.007	0.713	0	0	0.562	0.014	0.8	1	0	0	0.569	0.553	0.645	1	0.02	0	0.992	0.066	0.303	0.615	0.674	0	0.016	1	0.075	0	0.006	0.047	0	0.609	0.972	0.722	0	0.993	0.02	0.501
cg23291376	0.372	0.145	0.502	0.962	0.142	0.134	0.289	0.96	0.3	0.172	0.298	0.862	0.421	0.107	0.146	0.431	0.103	0.86	0.113	0.106	0.343	0.173	0.179	0.393	0.165	0.409	1	0.495	0.053	0.172	1	0.123	0.133	0.14	0.127	0.296	0.09	0.134	0.149	0.096	0.198	0.174	0.458	0.935	0.148	0.068	0.402	0.092	0.44
cg09499436	0.98	0.581	0.819	0.956	0.737	0.1	0.18	0.333	0.356	1	0.309	0.782	0.622	0.278	0.215	0.222	1	0.986	0.085	0.13	0.059	0.098	0.259	0.568	0.275	0.671	0.268	0.552	0.027	0.309	0.776	0.218	0.612	0.118	0.178	0.614	0.049	0.075	0.987	0.639	0.174	0.342	0.27	0.271	0.185	0.118	0.065	0.152	0.571
cg02156767	1	0.104	0.606	0.137	0.957	1	1	0.946	0.086	0.125	0.837	0.919	0.856	1	0.595	0.11	1	0.044	0.959	0.561	0.561	0.644	0.654	0.635	0.084	0.598	1	0.105	0.05	0.901	0.231	0.166	0.112	0.977	0.106	0.218	1	0.991	0.11	0.587	0.451	0.09	0.074	0.862	0.422	0.877	0.066	1	0.636
cg19889954	0.454	0.697	0.489	0.524	0.064	0.063	0.383	1	1	0.654	0.747	0.499	0.039	1	0.037	0.074	0.017	1	0.01	0.681	1	0.41	1	0.771	0.064	1	1	1	0.491	0.398	1	0.055	0.97	0.03	0.448	0.707	0.754	0.063	0.065	0.034	0.442	0.619	0.638	0.595	0.542	0	0.597	0.002	0.494
cg05890804	0.15	0.019	0	0.85	1	0.983	0.817	0.096	0.079	0	0	0	0	0	0.041	0.8	0	0	0.985	0	0	0	0	0.008	0.851	0.124	0	0	0	0.049	0	0.865	0	0.002	0.038	0	0	0	0.719	0.845	0.003	0	0.094	0	0.533	0.973	0	0.561	0.045
cg08157894	0.996	0.834	0.913	0.234	0.311	0.206	0.055	0.049	0.747	0.854	1	0.932	0.923	1	0.817	0.209	0.002	0.934	0.224	0.916	0.874	0.917	0.219	0.193	0.136	1	0.744	0.086	0.949	0.139	0.233	0.253	0.845	0.203	0.949	0.999	0.939	0.126	0.245	0.064	0.11	0.165	0.894	0.195	0.873	0.156	0.91	0.95	0.262
cg14978830	1	0.995	1	0.234	0.321	0.108	0.091	0.035	0.968	1	1	1	1	1	1	0.167	0	0.714	0.2	1	1	1	0.11	0.176	0.122	1	0.664	0.16	1	0.066	0.695	0.21	0.999	0.138	1	1	1	0.134	0.558	0	0.258	0.15	1	0.625	0.93	0.106	1	1	0.217
cg07520608	0.346	0	0.497	1	0	0	0.013	1	0.557	0.343	0	0.124	0	0	0	0	0.065	0	0.054	0.389	0.014	0.283	0.066	0.981	0.404	0	1	0	0	0.345	0	0.046	0	0	0	0.283	0.963	0	0.4	0.001	0	0.08	0.022	0.473	1	0	0.008	0.439	0
cg04005059	1	0.631	0.791	0.173	1	1	1	0.791	0.227	0.199	0.13	0.698	0.158	0.114	0.09	1	0.631	0.118	1	0.236	0.992	0.182	0.587	0.642	1	0.084	0.978	0.069	0.144	0.709	0.126	0.817	1	0.606	0.147	0.267	1	0.541	0.696	0.561	0.202	0.183	0.102	0.647	1	0.927	0.163	1	0.567
cg14991251	1	0.255	0.789	0.944	1	0.996	1	0.659	0.14	0.166	0.071	0.226	0.126	0	1	0.151	0.167	0.329	0.991	0.033	0.173	0	0.186	0.928	1	0.208	0.732	0.586	0	0.999	0.79	0.184	0.128	0.049	0.044	0.293	0.207	0.155	0.962	0.278	0.125	0.159	0.178	0.04	0.681	1	0.273	0.963	0.157
cg15841062	0.285	0.743	1	0.249	0.046	0.967	0.791	0.871	0.624	0.182	0.902	0.898	0.173	0.675	0.236	0.234	0.251	0.174	0	0.16	1	0.117	0.981	0.329	0.063	0.699	0.99	0.742	0.92	0.118	0.933	1	0.179	0	0.153	0.099	1	0.717	0.701	0.96	0.956	0.089	0.868	0.02	0.919	1	0.365	0.047	0.236
cg22480783	0.561	0.054	0.863	0.796	1	0.738	1	0.041	1	0.95	0.068	0.973	0.035	1	1	1	1	0.02	1	1	0.079	0.986	0.021	1	0.985	1	1	0.68	1	0.106	0.714	0.97	0.04	0.63	0.504	0.46	1	1	1	1	0.012	1	0.996	0.022	1	1	0.099	1	0.793
cg23762445	0.153	1	0.622	0.657	0.016	0.034	0.13	0.555	0.245	0.123	0.035	1	0.073	0.049	1	0.001	0.98	0.581	0.031	0.111	0.457	0.077	0.689	0.977	0.153	0.604	1	0.57	0.007	0.137	0.611	0.081	0.12	0.067	0.01	0.151	1	0.734	0.124	0.015	0.178	0.216	0.08	0.116	1	1	0.072	0.003	0.547
cg24216284	0.927	0.153	0.027	0.986	0.971	1	1	0.039	0.425	0.08	0.135	0.077	0	0.524	0.981	0.953	0.935	0.199	0.9	0.088	0.38	0	0.968	0	0.98	0.06	0.451	0.133	0	0	1	0.919	0.895	0.103	0	0.054	1	0	0.55	0.602	0.041	0.075	0.102	0	0.07	0.993	0.003	0.001	0.504
cg20172627	1	0.035	0.884	0.856	0.792	0.816	0.839	1	0.039	0.993	1	1	0.871	1	0.926	0.109	1	0.702	1	1	1	1	1	1	0.79	0.758	1	1	1	0.791	1	1	0.068	1	1	0.094	1	1	0.686	0.828	1	0.041	1	0.837	1	1	0.786	0.5	0.847
cg11354105	0	0.304	0.009	1	0.951	0.842	0.318	0.981	0.187	0	0	0	0	0.196	0.916	0.076	0.083	0	0.826	0.031	0	0.888	0.918	0.832	0.964	0.837	0.883	0.079	0.288	0	0.889	0.111	0.91	0	0.823	0	0.81	0.933	0.853	0.8	0.309	0.109	0.162	0.89	0.949	0.9	0.107	0.284	0.162
cg11309462	0.609	0.352	0.339	0.075	0.072	0.363	0.119	0.069	0.982	0.335	0.14	0.848	0.366	0.901	0.64	0.554	0.479	0.165	0.5	0.902	0.981	0.127	0.187	1	0.083	0.993	1	0.109	0.112	0.386	0.061	0.61	0.115	0.551	0.32	1	1	0.69	0.454	0.132	0.551	0.158	0.12	0.093	0.901	0.518	0.348	0.135	0.323
cg25269438	0.085	0.727	0	0.022	1	0.871	0	0	0.565	0	0	0.761	0	0	0.988	0	0.637	0.03	0	0	0.847	0	0.958	0.032	1	0	0.783	0	0	0	0	0	0	0.25	0	0	1	0	0.98	0	0	0	0	0	0	1	0.024	0.701	0.443
cg22920501	0.149	0.071	0.056	0.843	0.645	0.813	0.568	0.437	0.77	0.021	0.064	0.834	0.738	1	0.61	0.041	0.898	0.039	0.924	0.022	0.138	0.05	1	0.774	0.057	0.776	0.026	0.7	0.122	0.822	0.122	0.884	0.569	0.817	0.001	0.696	0.861	0.058	0.625	0.585	0.797	0.065	0.652	0.593	0.94	1	0.04	0.789	0.002
cg08470875	0.049	0.099	0.367	0.908	0.128	0.919	0.088	0.096	1	0.104	0.054	0.932	1	1	0.1	0.105	0.957	0.086	1	0.096	0.128	0.153	1	0.991	0.1	0.952	0.077	0.912	0.101	0.975	0.075	0.776	0.106	0.97	0.093	0.955	1	0.14	0.067	0.087	0.977	0.093	0.7	0.079	1	1	0.202	0.991	0.872
cg04944784	0.002	0.009	0.291	0.845	0	0.775	0	0	0.924	0	0	0.822	0.867	0.951	0.003	0	0.829	0	0.925	0	0.243	0.076	0.937	0.778	0.003	0.776	0	0.736	0.167	0.8	0	0.734	0.008	0.782	0	0.645	0.807	0	0	0.01	0.767	0	0.698	0	0.767	0.948	0	0.744	0.79
cg26314531	0.001	0.003	0.037	0.948	0	0.839	0	0	0.999	0.002	0	0.874	0.967	1	0	0	0.891	0	1	0	0.025	0.004	0.971	0.834	0	0.805	0	0.845	0.008	0.869	0.001	0.759	0	0.822	0.002	0.715	0.938	0.001	0.005	0	0.795	0	0.678	0	0.844	1	0.034	0.843	0.832
cg22893791	1	0.802	1	0.808	1	1	0.654	1	1	0.653	1	1	1	0	1	1	0.752	0.827	1	1	1	0.888	1	1	0.563	1	1	0.747	0	1	0.699	1	0.485	1	1	1	0.706	1	0.555	1	1	1	1	1	0.745	0.757	1	0.606	0
cg17148623	0.966	0.294	0.062	0.641	0.962	0.873	0.97	0.943	0.236	0.181	0.961	0.707	0.054	0.167	0.04	0	0.067	0.218	0.637	0	0.019	0.042	0.141	0.126	0.957	0.171	0	0.027	0.057	0.188	0.19	0.102	0.18	0	0.066	0.175	0.046	0.086	0.083	0.617	0.164	0.098	0.252	0.133	0.106	0.931	0.162	0.105	0
cg27157377	0.349	0.165	0.752	0.678	0.999	0.998	0.997	0.684	0.344	0.657	0.265	0.081	0.691	0.151	0.999	0.997	0.981	0.96	0.974	0.075	0.106	0.999	0.998	0.252	0.998	0.142	0.706	0.662	0.768	0.664	0	0.996	0.709	0.981	0.621	0.232	0.068	0.807	0.998	0.246	0.339	0.205	0.1	0.082	0.69	0.998	0.707	0.998	0.179
cg23107161	0.095	0.095	0.567	0.466	1	1	1	0.115	0.07	0.089	0.135	0.302	0.086	0.059	1	1	0.113	0.016	1	0.121	0.071	0.047	0.114	0.076	1	0.097	1	0.354	0.06	0.053	0.093	1	0.087	0.073	0.036	0.036	0.428	0.103	0.656	0.044	0.119	0.154	0.082	0.077	1	1	0.591	1	0.072
cg25309888	1	0.061	0.169	0.26	1	0.948	0.559	1	0.253	0.105	0.045	0.334	0	0	1	1	0.06	0	0.928	0.054	0.009	0.227	0.025	0.459	1	0.243	1	0.06	1	0.931	0.035	0.344	0.319	0.016	0	0.006	1	0.91	0.239	0.094	0.031	0.014	0.041	0.027	0.552	0.989	0.219	0.499	0.274
cg20518572	1	0	0	0	1	1	1	1	0	0.018	0	0.308	0	0	1	1	0	0	1	0.044	0	0.036	0	0.57	1	0	1	0	1	0.965	0	0.96	0.496	0	0	0	1	0.932	0.367	0	0	0	0.004	0	0.912	0.586	0.038	0.875	0.528
cg07920525	0.886	0	0	0	0.813	0.758	0.841	0.948	0	0	0	0.052	0	0	0.878	0.645	0	0	0.792	0.009	0	0.002	0	0.518	0.755	0	0.899	0	0.808	0.738	0	0.653	0.581	0	0	0	0.851	0.699	0	0	0	0	0	0	0.583	0.553	0	0.606	0.536
cg08648550	0.57	0.811	0	0	0.526	0.749	0	0	0.048	0	0.779	0.649	0	0.04	0.922	0	0	0	0	0	0.698	0.718	0.934	0.01	0.797	0	0	0	0.71	0	0.552	0.695	0	0	0	0	0.888	0	0	0	0.02	0	0.03	0	0.808	0.845	0.788	0.69	0
cg06524923	0.024	0.66	0.571	0.022	0	0	0	0	0.784	0.889	0.954	0.017	0.813	0	0.005	0.639	0	0.927	0	0	0	0.789	0.595	0.887	0.541	0	0	0.666	0	0	0.914	0	0.874	0.263	0.781	0.347	0.615	0.603	0	0.271	0.489	0.538	0.568	0	0	0	0.929	0	0.023
cg05642098	0.594	0.321	0.153	0.998	0.107	0.643	0.265	1	0.59	0.723	1	0.248	1	0.073	0.992	0.212	0.961	0.982	0.117	0.156	0.027	0.382	0.6	0.996	0.192	0.259	0.692	0.179	0.076	0.322	0.35	0.17	0.259	0.108	0.669	0.718	1	0.272	0.192	0.657	0.178	0.211	0.267	0.958	0.087	0.665	0.24	0.254	0.215
cg22732561	0.856	0.814	0.828	0.619	0.034	0.068	0.15	0.763	0.826	1	1	0.803	0.747	1	0.144	0.124	1	1	0	0.677	1	0.685	1	0.734	0.114	1	1	0.728	0.773	0.125	0.761	0.71	0.101	0.088	0.219	0.242	1	0.558	0.152	0.988	0.258	0.124	0.988	0.682	0.578	0.107	1	0.172	0.101
cg08300512	0.203	0.421	0.659	0.804	0.174	0.036	0	0	0.679	0.012	0.401	0.954	0.293	0.19	0	0.049	0.031	0.645	0.738	0.28	0.907	0	0.432	0.996	0	0.027	0.861	0.722	0.284	0.041	0.69	0.357	0.03	0.356	0.008	0.368	1	0.866	0.86	0.781	0	0.68	0.754	0.766	0.733	0.86	0.034	0.265	0.764
cg06870508	0	0.299	0.119	0.989	0.987	0.026	0.955	0.9	0.291	0.119	0.121	0.308	0.068	0.042	0.993	0.962	0.066	0.367	0.092	0	0	0.029	0.127	0.151	0.054	0.109	0.384	0.147	0	0.926	0	0.013	0.061	0.116	0.026	0	0.079	0.022	0.884	0.898	0.07	0.122	0.104	0.097	0.928	0	0.075	0.455	0.027
cg01792430	0	0.835	0.585	0.541	0.01	0.014	0.099	0.435	0.86	0.783	0.925	0.736	0.827	0.951	0.078	0.487	0.809	0.889	0	0.854	0.911	0.94	0.948	0.856	0.096	0.94	0.844	0.635	0.865	0.1	0.812	0.457	0.87	0	0.563	0.769	0.959	0.788	0.074	0.137	0.943	0.791	0.848	0.801	0.794	0	0.928	0.043	0.582
cg11515889	0.477	0.798	0.998	0.731	0.533	0	0.01	0.474	1	0.995	1	0.988	0.731	1	0.969	0.669	1	1	0	1	1	0.747	1	1	0.075	1	1	0.981	0.943	0.779	0.674	0.633	1	0.698	0.751	0.985	1	0.749	0.63	0.129	0.538	1	0.706	0.973	0.977	0	0.981	0.044	0.693
cg20585768	0.56	0.04	0.458	0.388	1	1	0.58	0.388	0.634	0.608	0.052	0.639	0.027	0.987	1	1	0.999	1	1	1	0.01	0.705	0.387	1	1	0.326	0.394	0.006	0.471	0.023	0.041	1	0.554	0.476	0.364	0.58	1	0.385	1	0.007	0.004	0.546	0.011	0.036	1	1	1	1	0.485
cg17138049	1	0.75	0.058	1	0.998	0.993	1	0.856	0.072	0.801	0.054	0.847	0.018	0	1	0.156	0.152	0.024	1	0.124	0.028	0.077	0.082	0.808	1	0.182	0.872	0.12	0.249	0.303	0.076	0.162	0.145	0.788	0.015	0.037	0.839	0.028	1	0.132	0.099	0.12	0.143	0.244	0.932	0.987	0.053	1	0
cg17311916	0.871	0.478	0.189	0.905	0.98	0.991	0.92	0.606	0.094	0.217	0.51	0.809	0.042	0.139	0.607	0.923	0.216	0.21	1	0.132	0.12	0.076	0.243	0.217	0.935	0.44	0.027	0.069	0.221	0.411	0.927	0.882	0.162	0.219	0.093	0.082	0.414	0.001	0.898	0.06	0.123	0.154	0.183	0.25	0.559	0.893	0.224	1	0.033
cg20662812	0.82	0.403	0.266	1	1	0.999	1	0.9	0.753	0.859	0.163	0.21	0.338	0.328	1	1	0.842	0.339	1	0.207	0.103	0.491	0.175	0.353	1	1	0.828	0.112	0.883	0.794	0.746	0.995	0.316	0.988	0.887	0.05	1	0.233	1	1	0.214	0.075	0.826	0.229	0.297	1	0.376	1	0.061
cg26246467	1	0.578	0.254	0.412	0.923	0.99	1	0.427	0.343	0.287	0.169	0.9	0.048	0.231	0.435	0.925	0.309	0.07	0.913	0.329	0.885	0.354	0.082	0.267	1	0.306	0.945	0.065	0.332	0.458	0.355	0.334	0.267	0.388	0.098	0.004	1	0.033	0.281	0.92	0.125	0.09	0.956	0.914	0.545	0.9	0.161	1	0.104
cg20743236	0.7	0.72	0.627	0.886	0	0.036	0.437	0.913	0.969	0.939	0.96	0.588	0.962	1	0.967	0.949	0.97	0.97	0.029	1	0.908	0.929	0.918	0.97	0	0.949	1	0.013	0.904	0.942	0.854	0.847	0.917	0.867	0.98	0.431	1	0.481	0.91	0.96	0	0.658	0.926	0.909	1	0.476	0.942	0.704	0.671
cg16342538	0.359	0.193	0.306	0.19	1	1	0.338	0.014	0.036	0.025	0.019	0.029	0.007	0.001	0.924	0.911	0	0.067	0.888	0	0.086	0.091	0.032	0.065	0.998	0	0.062	0.011	0.19	0.076	0	0.972	0.156	0.308	0.024	0	0.183	0.005	1	0.444	0.046	0.044	0	0	0.773	1	0.366	0.771	0
cg06914213	0.803	0.921	1	0.063	0.787	0	0.03	0.065	0.119	0.162	1	0.83	0	0	0	0	0.128	0.097	0	0	1	1	0.882	0.903	1	0	0	0.002	0.133	0.014	0.128	0	0.184	0	0	0	1	0.133	0.027	0.076	0.034	0.056	0.063	0.022	0.057	0.001	1	0	0.125
cg07510224	1	0.762	1	0.777	0.006	0.137	0.064	0.733	0.721	0.655	0.222	0.784	0.133	0.555	0	0.126	0.701	0.664	0.058	0.677	1	0.18	0.216	0.985	0.078	0.996	1	0.064	0.564	0.613	0.992	0.181	0.182	0.051	0.131	0.826	0.98	0.652	0.151	0.988	0.132	0.543	0.671	0.074	0.754	0.081	0.788	0.036	0.173
cg21995710	0.947	0.964	0.965	0.217	0.036	0.106	0.786	0.645	0.791	0.918	0.808	0.981	1	0.956	0.896	0.7	0.897	0.977	0	0.199	0.994	0.99	0.976	0.231	0.147	0.131	0.79	0.135	0.927	0.337	0.099	0.745	0.331	0.025	0.291	0.361	0.243	0.787	0.199	1	0.956	0.691	0.93	0.899	0.917	0.166	0.938	0.018	0.059
cg22221557	0.875	0.153	0.29	0.25	1	1	0.857	0.811	0.075	0.253	0.108	0.112	0.099	0.621	0.912	0.965	0.169	0.111	1	0.115	0.117	0.11	0.07	0.909	0.883	0.184	0.95	0.225	0.265	0.952	0.076	1	0.665	1	0.216	0.149	0.822	0.264	0.954	0.908	0.212	0.229	0.12	0.044	0.909	0.999	0.233	0.936	0.202
cg14065857	1	0.175	0.057	0.204	1	1	0.951	0	0.013	0	0	0.018	0	0	0.229	1	0.142	0.011	0.92	0	0	0.004	0.132	0.018	1	0	0	0	0.138	0.229	0	0.961	0.162	0.033	0	0	0.247	0	1	0	0.113	0	0.194	0.004	0.818	1	0.018	0.095	0
cg25847702	1	0.504	0.997	0.587	0.981	1	0.995	0.957	0.887	0.967	0.968	0.881	0.147	1	0.059	0.976	0.979	1	0.484	0.521	1	0.135	1	0.536	0.092	0.996	0.984	0.939	1	0.972	0.996	1	0.908	0.134	0.047	0.728	1	0.577	0.521	0.032	1	0.464	0.513	0.085	0.456	0.981	0.543	0.106	0.544
cg05396473	0.701	0.996	0.942	0.142	0.661	0.589	0.583	0.491	0.522	0.692	0.757	0.82	0	0.793	0.053	0.655	0.978	0.177	0	0.703	1	1	0.137	0.958	0.611	0.757	0.758	0.654	0.999	0.644	0.541	0.16	0.702	0.014	0.116	0.094	0.961	0.572	0.11	0.994	0.105	0.687	0.988	0.676	0.947	0.593	0.958	0.088	0.106
cg00068038	0.903	0.833	0.36	0	1	0.932	0.386	0	0	0.002	0	0.434	0.001	0	1	0.964	0	0	0.528	0	0.844	0.07	0.869	0.007	0.99	0	0.44	0.007	0.062	0	0.062	0.988	0.033	0.034	0	0.005	0.051	0.886	1	0.883	0.353	0.01	0.063	0	0.535	1	0.042	0.908	0.038
cg23186927	0.075	0.955	0.689	0.976	0.09	0.044	0.037	0.996	0.922	0.997	0.908	0.837	0.816	0.974	0.059	0.734	0.07	0.973	0	0.923	0.746	0.959	0.938	0.992	0.078	0.979	0.945	0.854	0.967	0.161	0.977	0.741	0.95	0.019	0.936	0.827	0.991	0.738	0.102	0.981	0.912	0.953	0.856	0.954	0.985	0.005	0.962	0.025	0.79
cg15814154	0.464	0.451	0.133	0.289	1	1	1	0.977	0.182	0.9	0.185	0.363	0.252	0.009	1	1	0.917	0.202	1	0.159	0.169	0.993	0.945	1	1	0.373	1	0.437	0.995	1	0.424	0.344	0.298	0.908	0.285	0.038	1	0.111	1	1	0.262	0.362	0.239	0.293	1	0.954	0.516	1	0.266
cg16011033	0.697	0.016	0	0.542	1	1	0.674	0	0.201	0.543	0	0	0.101	0.134	0.955	0.701	0.122	0.003	0.86	0.154	0.004	0.809	0	0.487	0.715	0.627	0.09	0	0.595	0.882	0.002	0.788	0	0.918	0.184	0.137	0.986	0.094	0.79	0	0	0.19	0.143	0.089	0.676	0.922	0.06	0.957	0.546
cg25090985	0.796	0.82	0	0.896	0.925	0.265	0.368	0.84	0.422	0.284	0.924	0.346	0.299	0.826	0.922	0.339	0.318	0.755	0.068	0.392	0.532	0.485	0.888	0.905	0.929	0.387	0.859	0.09	0.828	0.31	0.894	0.045	0.924	0.162	0.153	0.092	0.959	0.295	0.769	0.881	0	0.201	0.378	0.921	0.958	0	0.384	0.851	0.241
cg25998705	0.91	0.869	0.878	0.145	0.163	0.175	0.78	0.865	0.625	0.836	0.686	0.993	0.15	0.037	0.844	0.158	0.9	0.809	0.056	0.099	0.914	0.765	0.939	0.25	0.169	0.734	0.903	0.877	0.783	0.782	0.158	0.828	0.788	0.216	0.151	0.238	0.72	0.219	0.843	0.111	0.614	0.206	0.829	0.112	0.197	0.126	0.787	0.096	0.093
cg00958775	0.482	0.013	1	0	0	0	0.043	0.054	0.874	0.556	0	0.874	0.009	0.306	0.099	0.045	1	0.503	0	0.438	0.421	0	0.376	0.985	0	0.372	0.486	0.996	0.056	0.589	0.595	0	0.956	0	0	0.44	0.981	0.435	0.037	0	0	0.074	0	0	0	0.031	1	0.039	0
cg03739287	0.524	0.294	0.29	0.676	0.531	1	0.992	0.2	0.52	0.991	0.732	0.693	0.078	0.141	0.234	0.158	0.987	0.956	0.95	0.27	0.084	0.142	0.149	0.25	0.978	0.24	0.211	0.283	0.28	0.206	0.909	0.167	0.91	0.194	0.104	0.231	0.663	0.193	0.916	0.536	0.203	0.162	0.159	0.121	0.11	0.993	0.292	0.922	0.242
cg02639995	0.911	0.364	0.147	0.956	1	0.955	0.931	0.113	0.291	0.309	0.787	0.014	0.175	0.313	0.948	0.179	0.213	0.199	0.987	0.072	0.01	0.041	0.262	0.099	0.992	0.263	1	0.876	0.314	0.829	0.239	0.92	0.279	0.85	0.286	0.536	0.185	0.053	0.919	0.359	0.147	0.313	0.955	0.062	0.179	0.941	0.301	0.951	0.073
cg19179687	0.992	0.584	0.31	0.584	0.994	0.969	0.979	0.989	0.078	0.267	0.164	0.208	0.036	0	0.986	0.965	0.949	0.171	0.986	0.023	0.029	0.1	0.063	0.214	0.989	0.182	0.641	0.533	0.253	0.656	0	0.215	0.124	0.245	0.061	0.011	0.628	0.133	0.984	0.004	0.148	0.105	0.154	0.087	0.051	0.948	0.252	0.735	0
cg12302982	0.952	0.962	0.368	0.931	0.953	1	1	0.96	0.897	0.134	1	0.789	1	0.998	1	1	0.341	0	0.904	1	0	0.045	0.287	0.919	0.778	0.242	0.862	1	0.147	0.077	1	0.226	1	0.089	0.918	0.975	0.382	0.408	0.943	0.856	0.02	0.111	0.283	0.284	0	0.919	1	0.309	0.938
cg15299138	1	1	1	1	0.052	0	0.117	1	1	1	1	1	1	1	0.99	0.069	1	1	0.014	1	1	1	1	1	0.101	1	1	1	0.981	1	1	0.01	1	0.074	1	1	1	1	0.116	1	1	1	1	1	1	0	1	0.117	1
cg08910792	0.729	0.878	0.145	0	0.969	0.905	0.9	0.681	0.67	0.931	0.953	0.653	0.117	0.919	0	0.638	0.903	0.762	0.902	0.674	0.56	0	0.967	0.575	0.958	0.747	0.629	0.02	0.753	0.744	0.955	0.672	0.915	0.674	0	0	0.128	0.032	0.95	0.9	0	0.1	0.963	0.936	0	0.924	0.917	0.759	0.656
cg02965283	0.147	1	0.987	0.992	0.087	0.131	0.986	0.723	1	1	0.994	0.914	0.751	1	0.094	0.202	0.994	1	0.054	0.709	1	0.269	1	1	0.137	1	1	0.658	1	0.623	1	0.199	0.804	0.108	0.139	0.205	1	0.643	0.157	0.774	0.133	1	0.81	0.729	0.584	0.112	1	0.069	0.26
cg22409100	0.931	0.685	0.682	0.791	0.829	0	0.862	0.671	0.79	0.039	0.825	0.545	0	0.046	0.854	0	0.075	0.815	0.653	0.526	0.72	0.73	0.749	0.794	0.006	0	0.848	0	0.747	0.085	0.836	0	0.848	0.003	0.68	0.662	0.901	0	0.097	0	0	0.632	0.772	0.019	0.787	0.853	0.741	0.816	0
cg24631482	0	0	0	0	0.972	1	1	0	0.281	0	0	0.988	0	0	0.961	0.924	0	0	1	0.197	0	0	0	0.885	0.9	0	0.187	0.148	0.01	0	0	0.971	0	0	0	0.136	0.858	0.259	0.923	0	0	0.248	0	0	0.955	1	0	1	0.28
cg18204158	0.002	0.141	0.198	0.186	0.944	1	0.928	0.201	0.455	0.043	0	0.847	0.177	0.009	0.796	0.321	0.178	0.002	1	0.825	0.185	0.173	0.139	0.925	0.896	0	0.465	0.265	0.347	0.155	0.006	0.971	0.011	0.034	0.16	0.247	0.818	0.394	0.936	0.41	0	0.44	0	0.294	0.975	1	0.034	0.947	0.793
cg07337793	0.031	0.037	1	0.055	1	0.844	0.98	0.048	0.277	0.017	0.053	0.979	0.913	0.014	0.945	0.159	0.044	0	1	0.033	0.115	0.947	0.017	0.217	0.978	0.972	1	0.042	0.084	0.009	0.023	0.961	0.053	0.881	0.129	0.023	1	1	0.816	0.02	0.03	0.009	0.033	0.01	0.992	1	0.071	0.981	0.076
cg13413819	0.046	0.325	0.077	0.187	1	0.838	0.976	0.502	0.439	0.143	0.276	0.174	0.169	0.016	0.929	0.21	0.17	0.822	0.476	0.266	0.413	0.88	0.965	0.858	0.968	0.034	0.411	0.33	0.97	0.04	0.066	0.198	1	0	0.238	0.119	0.985	0.911	0.873	0.037	0.133	0.122	0.194	0.269	0.781	0.885	0.949	0.983	0.274
cg01833699	0.981	0.002	0	0	1	0.161	0.211	0	0	0	0	0.789	0	0	1	0	0	0	1	0	0.928	0	1	0	1	0	1	0.08	0	0	0	0	0	0	0	0	0	0.056	0.03	0	0	0	0	0	0	0.161	0	1	0
cg14718363	0.019	0.116	0.919	0	0.056	0.104	0.612	0.006	0.625	0.18	0.067	0.701	0.101	0.81	0.801	0.153	1	0.857	0.178	0.088	0.958	0.728	0.953	0.952	0.026	0.041	1	0.177	0.021	0.148	0.032	0.16	0.051	0.743	0.109	0.123	0.904	0.773	0.791	0	0.098	0.059	0	0.865	0.689	0.11	0.778	0.133	0.121
cg25272883	1	0.575	0.785	0.035	1	0.999	0.994	0.979	0.093	0.981	0.962	0	0.705	0	0.979	0.973	0.986	0.819	1	0.005	0	0.778	0.982	0.979	1	0.561	0.778	0.729	0.722	0.988	0.679	0.972	0.697	0.967	0.034	0	0.137	0.74	0.981	0.643	0.032	0.078	0.65	0.7	0.102	0.968	0.751	1	0.734
cg12083291	0.168	0.616	0.917	0.212	0.993	0.986	0.981	0.949	0.217	0.296	0.213	0.235	0.946	0.083	0.99	0.204	0.935	0.683	0.663	0.165	0.222	0.192	0.113	0.472	0.988	0.249	0.011	0.592	0.553	0.502	0.179	0.183	0.258	0.184	0.157	0.157	0.182	0.188	0.984	0.968	0.472	0.187	0.284	0.261	0.172	0.986	0.65	0.984	0.04
cg18290021	0.961	0.258	0.334	0.331	0.949	0.881	0.346	0.864	0.015	0.026	0.857	0.047	0.139	0	0.432	0.111	0.928	0.136	0.383	0.072	0.821	0	0.908	0	0.968	0.029	0.287	0.383	0.216	0	0.225	0	0.925	0.208	0	0	0.243	0.204	0.885	0.85	0.462	0	0.171	0.894	0.307	0.848	0.154	0.826	0.055
cg12346044	0	0.882	0.062	0.921	0	0	0.011	0.954	0.486	0.099	0	0.882	0.073	0.526	0	0	0.079	0.518	0	0.084	0.52	0.024	0	0.161	0.065	0.094	0.509	0.521	0.812	0.098	0.87	0	0.077	0	0	0.59	0.939	0	0.48	0.803	0.576	0.435	0.875	0.522	0.546	0	0.831	0	0
cg25938803	0.955	1	0.74	0	0	0.112	0.005	0.851	0.04	0.775	1	0.729	0	0	0	0	0	0.072	0	0	0.919	0	1	0	0.946	0	0.144	0.979	0.972	0	1	1	0.122	0.487	0.508	0.197	1	0	0	0.111	1	0	0	0	0.014	0.943	0.914	0.014	0
cg01560354	0.99	1	0.917	0.271	0.19	0.883	0.923	0.545	0.321	0.14	1	0.581	0.292	0.129	0.122	0.321	0.397	0.284	0	0.37	0.997	0.197	0.902	0.069	0.993	0.252	0.487	0.53	1	0.246	1	0.251	0.994	0.034	0	0.461	1	0.233	0.251	0.496	0.975	0.122	0.367	0.334	0.401	1	0.971	0.501	0.348
cg06531254	0.096	1	1	1	0.087	0.028	0.106	1	1	1	1	1	1	1	1	1	1	1	0	1	1	1	0.885	1	0.095	1	1	1	1	1	0.99	0.07	1	0.02	1	1	1	1	0.061	0.964	1	1	1	1	1	0	1	0.033	1
cg24795614	0.999	0.488	0.494	0.894	0.968	0.973	0.927	0.536	0.188	0.516	0.712	0.533	0.148	0	0.964	0.925	0.158	0.589	0.998	0	0.149	0.052	0	0.199	0.951	0.49	0.96	0.469	0.891	0.912	0.178	0.909	0.078	0.024	0.045	0.049	0.183	0.071	0.953	0	0.562	0.111	0.921	0.033	0.453	0.978	0.132	0.886	0.031
cg05543030	0.906	0.102	0.358	0.105	1	1	1	0.547	0.05	0.043	0.097	0.117	0.091	0	0.007	0	0	0.124	0.955	0	0	0	0	0.067	0.968	0.107	0.127	0.051	0.145	0.048	0	0.935	0	0.046	0	0	0	0	0.117	0.078	0.108	0.037	0.061	0	0.077	1	0.537	0.433	0
cg02442509	0.435	0	0.895	0.902	0.237	0.457	1	0.495	0.505	0	0	0.968	0.375	0	0.977	0	1	0	1	0.932	0	0.855	1	0.037	0.947	0.876	1	0	0.53	0.95	0	0.945	0.019	0.886	0	0	1	0.603	0.369	0	0.944	0	0	0.368	0.534	0.874	0	0.925	0.316
cg18969232	0.326	0	1	1	1	1	1	1	1	0	0	1	0.958	1	1	0.968	1	0	1	1	0	1	1	1	1	1	1	1	1	1	1	0.995	0	1	0	1	1	1	0.901	1	1	1	0	1	1	1	1	1	0.204
cg25053336	0	0	0.551	0.076	0.148	0.802	0.832	0.551	0	0	0	0.104	0.105	0.141	0.004	0.004	0.114	0	0.892	0.575	0.007	0.924	0.574	0.081	0.772	0.714	1	0.071	0	0	0.019	0.723	0.014	0	0	0	0.634	0.01	0.592	0.115	0	0	0	0.022	0.502	0.958	0.536	0.027	0.017
cg23637385	0	0.03	0.265	0.021	0.028	0.913	1	0.219	0.001	0.012	0.031	0.186	0	0.014	0	0	0.006	0.058	0.965	0.225	0	0.997	0.376	0.02	0.386	0.368	1	0.078	0.038	0.046	0.044	0.278	0.086	0	0	0	0.324	0	0.26	0	0.013	0.017	0.003	0.001	0.027	1	0.2	0.006	0.021
cg21401879	0	0	0.004	0	0	0.175	1	0	0	0	0	0.134	0	0	0	0	0.004	0	1	0.193	0	0.931	0.689	0	0.776	0.11	1	0	0	0.017	0	0.781	0.12	0	0	0	0.069	0	0.117	0	0	0	0.003	0.001	0	0.879	0	0	0.161
cg26855801	0.028	0.036	0.989	1	1	1	0.92	1	0.17	0.045	0.021	1	0.079	1	1	0.414	0.321	0.064	1	0.044	0.95	1	1	0.947	0.956	1	1	0.029	1	1	0.82	0.972	0.03	0.008	0.054	1	1	0.015	0.835	0.797	0.298	0.024	0.005	0.011	1	1	0.953	1	1
cg13704086	0.043	0.188	0.31	1	1	1	0.944	0.798	0.099	0.072	0.044	0.797	0.081	1	1	0.218	0.179	0.18	1	0.084	0.77	0.953	1	1	1	0.946	1	0.054	1	0.964	0.815	0.285	0.108	0.029	0.053	1	1	0.03	0.715	0.699	0.035	0.091	0.068	0.039	1	1	0.838	1	0.922
cg22103909	0.997	0.029	0.487	0.89	0.873	0.815	0.93	0.457	0.575	0.008	0	0.909	0.022	0.461	0.904	0.01	0.871	0	0.779	0.882	0.015	0.799	0.898	0.799	0.374	0.441	0.951	0.265	0.873	0.824	0.051	0.825	0.32	0.267	0	0.059	0.965	0.953	0.045	0.44	0.031	0.101	0.025	0.891	0.929	0.832	0.05	0.862	0.043
cg03230711	1	0	1	0.981	0.667	1	1	0.89	0.022	0.048	0	0.943	0.081	0.012	0	0.01	0.081	0	0.988	0.053	0.051	0.014	1	0.906	0.426	0.031	1	0.491	0.977	0.568	0	0.949	0.049	0.061	0	0	1	1	0.283	0.956	0.487	0.002	0	0.08	0.946	1	0.259	0.92	0.05
cg09568355	1	0.037	1	0.857	0.79	0.943	0.879	0.206	0.13	0.073	0.049	0.931	0.115	0.07	0.028	0.051	0.166	0.077	0.895	0.125	0.083	0.079	0.973	0.898	0.255	0.047	0.977	0.385	0.909	0.772	0.038	0.788	0.108	0.079	0.039	0.053	0.976	0.969	0.174	0.894	0.072	0.038	0.036	0.266	0.957	0.909	0.284	0.906	0.021
cg21608600	1	0.014	1	1	0.701	1	1	0.59	0.271	0.051	0.023	0.949	0.078	0.056	0.012	0.065	0.449	0.011	0.993	0.357	0.038	0.051	1	0.948	0.446	0.001	1	0.473	1	0.691	0	0.994	0.05	0.051	0.034	0.028	1	1	0.438	0.977	0.013	0.024	0.024	0.59	1	1	0.309	0.965	0.013
cg10279922	0	0.868	0.157	0.614	0.084	0	0	0.07	0.485	0.592	0.47	0.514	0.101	0.628	0	0.167	0.319	0.075	0	0.121	0.891	0.784	0.072	0.796	0.622	0.705	0.08	0	0.838	0	0	0.792	0.056	0	0.579	0.039	0.827	0.024	0.68	0.917	0	0.491	0.086	0.702	0.955	0.057	0.615	0.107	0
cg05791091	1	0.992	1	0.998	0.043	0.093	0.984	0.999	1	0.994	1	1	0.227	1	1	0.219	0.99	0.952	0.098	1	1	0.945	0.999	0.964	0.108	1	1	1	0.981	1	1	0.132	0.98	0.871	0.993	1	1	1	0.225	0.055	1	1	1	0.911	1	0.116	0.973	0.235	0.248
cg22570405	1	1	1	0.948	0.095	0.46	0.082	0	1	0.568	0.834	0.82	0.85	1	0	1	0.927	0.888	0.115	1	1	0.529	0.051	0.98	0.06	1	0.092	0.011	1	0.596	1	1	0.076	1	0.461	1	0.819	0.804	0.55	0.05	0.13	1	0.912	0.968	0.133	0.507	0.534	0.931	0.51
cg15808673	1	0.167	0	0	0.999	1	0.361	1	0	0.235	0.131	0.146	0	0	0.169	0	0.977	0.176	0.992	0	0	0	0.261	0	0.303	0	0.324	0.24	0.074	0.845	0	0.186	0.159	0	0	0	0	0	0.3	0	0	0	0.182	0.108	0.056	0.956	0.154	0.429	0
cg14820356	0.976	0.798	0.98	0.981	0	0.123	0.201	1	1	0.925	0.943	0.278	0.926	1	0.127	0.762	1	0.984	0.037	0.991	0.969	0.983	1	0.996	0.141	1	0.998	1	0.973	0.995	0.29	0.186	0.996	0.142	0.986	0.923	1	0.939	0.107	1	0.213	0.907	0.886	0.147	1	0.022	1	0.1	0.82
cg04756223	1	0	0.508	0	0.67	0.336	0	0.453	0	0.547	0	0	0.724	0.212	0	0.848	0.812	0.655	0.797	0.586	0	0	0	0.625	0	0.52	0.961	0	0	0	0	0.647	0	0.27	0.267	0	0	0.657	0.541	0	0	0	0	0	0	0.827	0	0	0
cg00518941	0.657	0.722	0.612	0.058	0	0.39	0.012	0.952	0.847	0.035	0.719	0.773	0	0.896	0.067	0.715	0.06	0.783	0	0.785	0.782	0	0.968	0.01	0.045	0.906	0.965	0.894	0.668	0.094	0.636	0.51	0.973	0	0.005	0.542	1	0	0.492	0	0.029	0.574	0.903	0.836	0.648	0.316	0.062	0	0.411
cg19323703	0.217	0.079	0.098	0.898	0.995	0.985	0.948	0.732	0.904	0.982	0.906	0.598	0.645	0.659	0.544	0.133	0.954	0.557	0.901	0.723	0.222	0.685	0.154	0.664	0.933	0.925	0.549	0.095	0.942	0.043	0.927	0.914	0.165	0.914	0.081	0.156	0.968	0.06	0.634	0.905	0.118	0.198	0.915	0.64	0.626	0.976	0.95	0.067	0
cg25941751	0.629	0.107	0.069	0	1	1	1	0.066	0.049	0.465	0.115	0.395	0.077	0	1	1	0.077	0.609	0.736	0	0	0.595	0.999	0.452	1	0	0	0.131	0.519	0.445	0.407	1	0.036	0.037	0	0	0.622	0.078	1	0	0.14	0.114	0.031	0	0.03	1	0.5	1	0.428
cg26818573	0.187	0	0.165	0.974	0.993	0.997	0.474	0.905	0.08	0	0.074	0	0	0	1	0.011	0.055	0.257	0.997	0.036	0	0	0.034	0	0.963	0	1	0.36	0.062	0.095	0	0	0	0.038	0	0.325	0.017	0	0.927	0.213	0.09	0.064	0.026	0.054	0.398	0.992	0.363	0.965	0
cg01205087	0.954	0.123	0.494	0.116	1	1	1	0.952	0.145	0.379	0.371	0.417	0.145	0.057	0.97	1	0.409	0.186	1	0.174	0.073	0.114	0.4	0.342	1	0.156	0.15	0.082	0.369	0.101	0.536	0.965	0.149	0.411	0.05	0.085	0.061	0.092	1	0.06	0.192	0.153	0.104	0.059	0.141	1	0.477	1	0.068
cg18429374	0.112	0.059	0.004	1	1	0.322	0.375	0.087	0.093	0	0.027	0.077	0	0	1	0.091	0.003	0.13	0.94	0	0.136	0.07	0.001	0	1	0.05	0	0.009	0.16	0.064	0	0	0.161	0.1	0	0	0	0.006	0.3	0.043	0.029	0	0.142	0.13	1	0.992	0.024	0.443	0
cg04267104	0.933	0.148	0.183	1	1	0.921	0.448	0.418	0.205	0.069	0.302	0.17	0.112	0	1	0.15	0.123	0.23	0.965	0.152	0.001	0.023	0.427	0.898	1	0.245	0.934	0.342	0.234	0.071	0.333	0.04	0.973	0.319	0.031	0.01	0.007	0.105	0.367	0.094	0.071	0.092	0.254	0.966	0.967	0.926	0.26	1	0
cg06735913	1	0.023	0.022	1	1	1	1	0.982	0.023	0	0.12	0.466	0	0	0.674	1	0.017	0	1	0.054	0.335	0	0.524	0.731	1	0	1	0	0	0	0.618	1	0.502	0.562	0	0.046	0.36	0	1	0.032	0	0	0.054	1	1	1	0.072	1	0
cg14327359	0.224	0.82	0.518	0.24	0.174	0.072	0.132	0.696	0.563	0.786	0.95	0.58	0.212	0.136	0.198	0.123	0.837	0.826	0.005	0.175	0.11	0.807	0.989	0.68	0.192	0.22	0.956	0.698	0.806	0.16	0.115	0.156	0.215	0	0.083	0.232	0.745	0.702	0.155	0.232	0.228	0.19	0.991	0.976	0.884	0.082	0.959	0.123	0.655
cg01083910	0.1	0.093	0.134	0.962	1	1	0.998	0.442	0.075	0.184	0.459	0.106	0.139	0.015	0.556	1	0.359	0.268	1	0.071	0	0.087	0.025	0.15	1	0.116	0.565	0.07	0.168	0.532	0.032	1	0.09	0.973	0.117	0.059	0	0.051	1	0.964	0.126	0.108	0.39	0.089	0.915	1	0.329	1	0.046
cg07469352	0.06	0.102	0	0.907	0.974	0.156	0.992	0.356	0.122	0.094	0.15	0.072	0.065	0	0.942	0.089	0.143	0.246	0.301	0.319	0	0.395	0.147	0.492	0.221	0.3	0.474	0.124	0.19	0.287	0.992	0	0.33	0.026	0	0.432	0.236	0	0.23	0.123	0.03	0.006	0.271	0.939	0.998	0.01	0.922	0.141	0.005
cg18396357	1	1	0.453	1	0.65	1	1	0.623	1	1	0.116	0.477	0.116	0.744	1	0.079	0.551	0.986	1	0.13	0	0	1	0	0.528	0.642	0.08	1	0.117	1	0	0.091	0.012	0	0	0.602	0.696	1	0.632	1	0.619	0	0	1	0.737	1	0.98	0	0
cg08415819	1	1	0.435	1	0.587	0.997	1	0.129	1	1	0.04	0.374	0.069	0.959	1	0.047	0.065	1	1	0.031	0	0	1	0	0.502	0.559	0.027	0.971	0.105	1	0	0.519	0	0	0	0.508	0.96	1	0.558	1	0.565	0	0	1	0.706	1	0.685	0	0
cg20062057	1	0.97	0.307	0.99	0.571	0.55	1	0.304	1	0.97	0.078	0.374	0.39	0.627	1	0.954	0.411	0.94	1	0.074	0	0	1	0	0.466	0.523	0.076	0.97	0.073	1	0	0.068	0.027	0	0	0.428	0.936	0.501	0.508	1	0.621	0	0	1	0.589	1	0.567	0	0
cg20536469	1	0.936	0.379	0.54	0.497	0.529	0.995	0.496	1	0.938	0.088	0.382	0.414	0.61	0.947	0.024	0.106	0.645	1	0.071	0	0.012	0.945	0.01	0.468	0.473	0.061	0.609	0.119	0.956	0.02	0.091	0.072	0	0	0.466	0.583	0.924	0.46	1	0.547	0	0	1	0.619	0.997	0.906	0	0
cg07931189	1	1	0.784	0.03	1	0.719	0.966	0.065	0.963	1	1	0.744	1	1	1	1	0.019	1	0.965	1	1	0.961	0.755	0.717	0.035	1	0.68	0.585	0.991	1	1	1	0	0.928	0.761	0.421	1	0	1	1	0.497	0.951	0.977	0	1	1	1	0.77	0
cg04165577	1	0.223	0.246	0.754	0.763	0.773	0.07	0.93	0.141	0.701	0.069	0.748	0.173	0.181	0.975	0.868	0.755	0.322	0.166	0.254	0.612	0.066	0.289	0.641	0.056	0.293	0.823	0.298	0.253	0.144	0.652	0.221	0.189	0.645	0.198	0.682	0.933	0	0.752	0.691	0.28	0.608	0.136	0	0.96	0.92	0.606	0.168	0.106
cg03393769	0.089	0.087	0.154	0.912	0.999	1	1	0.493	0.113	0.098	0.1	0.056	0.122	0	1	0.959	0.113	0.175	1	0.015	0.007	0.074	0.059	0.13	1	0	0.066	0.055	0.067	0.606	0.091	0.183	0.08	0.061	0.06	0.096	0	0.029	0.626	0.052	0.109	0.036	0	0.07	0.126	0.617	0.111	0.163	0
cg07811302	0.872	0.624	0.897	0.142	0.06	0.063	0.192	0.979	0.662	0.195	0.788	0.593	0.579	0.961	0.47	0.089	0.913	0.907	0.05	0.619	1	0.144	1	0.495	0.092	0.897	0.732	0.71	0.707	0.226	0.926	0.107	1	0.049	0.086	0.732	1	0.224	0.149	0.049	0.99	0.574	0.66	0.188	0.618	0.056	0.168	0.072	0.096
cg02862885	0.95	0.291	0.767	0.264	0	0	0.299	0.854	0.259	0.751	0.498	0.19	0.353	0.257	0.689	0.05	0.317	0.376	0	0.227	0.85	0	0.312	0.232	0.089	0.887	0.933	0.227	0.386	0.117	0.837	0.059	0.789	0	0.08	0.106	0.943	0.412	0.132	0.88	0.92	0.396	0.84	0.741	0.759	0	0.391	0.127	0.183
cg10582860	0.002	0.065	0	1	1	0.602	0.64	0.579	0.669	0	0.581	0.015	0	0.002	1	0.036	1	0.602	0.64	0.101	0	0.203	0.537	0.674	1	1	0.595	0.228	1	0.583	0.245	0.019	0.045	0.51	0	0	0.559	0.228	0.515	0	0.025	0.016	0.573	1	1	1	1	0.551	0
cg16814324	0.965	0.605	0.57	0	0.105	0.887	0.144	0.194	0.813	0.137	0.629	0	0.25	0.654	0	0.179	0.813	0.508	0.244	0.176	0	0.542	0	0.895	0.274	0.005	0.594	0.182	0.138	0.562	0	0.258	0.003	0	0.876	0.233	1	0.713	0.609	0.956	0.655	0.69	0	0.155	0.1	0.944	0.661	0.773	0.107
cg11929279	0.608	0.883	0.563	0.132	0.621	0.002	0.88	0.59	0.816	0.164	1	0	0.187	0.906	0.065	0.076	0.075	0.049	0.296	1	0.736	0.134	0.003	0.946	0.158	0.247	0.775	0.055	0.127	0.165	0.005	0.191	0.81	0.041	0.003	0.994	0.708	0.298	0.158	0.125	0.134	0.914	0.108	0.091	0.957	0.933	0.785	0.243	0.031
cg12223243	1	0.617	0.935	0.054	0	0	0.984	0.754	0.179	0.689	0.244	0.574	0.083	0	0.093	0.038	0.057	0.691	0	0	1	0	0.671	0.977	0.153	0	0.991	0.922	0	0.61	0.035	0	0.958	0	0	0.235	0.105	0.619	0.072	0.626	0.18	0.025	0.127	0.123	0.028	0.16	0.166	0.015	0.031
cg13290274	0.914	0.085	0.654	0.84	0.821	0.852	0.274	0.628	0.161	0.786	0.811	0.199	0.104	0.114	1	0.099	0.247	0.102	0.902	0.161	0.791	0.197	0.231	1	0.912	1	0.815	0.011	0.229	0.218	0.638	0.178	0.102	0.188	0.13	0.05	0.979	0.229	0.834	0.04	0.13	0.161	0.159	0.029	0.685	0.94	0.129	0.907	0.122
cg11472573	0.929	0.1	0.514	0.979	1	1	1	0.176	0.214	0.942	0.652	0.433	0.065	0.13	0.966	0.092	0.978	0.127	1	0.128	0.915	0.159	0.473	1	0.94	0.981	0.909	0.038	0.449	0.47	0.565	0.993	0.109	0.448	0.105	0.025	1	0.445	0.975	0.176	0.13	0.388	0.504	0.105	0.964	1	0.158	1	0.193
cg01648237	1	0.264	1	0.053	0.265	0.005	0.025	0	0.002	0	0.018	0.119	0	0.043	0.919	0.01	0.005	0	0.009	0.81	0.032	0.022	0.278	0.005	0.383	0	0.03	0.009	0.271	0.902	0.042	0	0.221	0.279	0	0	0	0.023	0.264	0	0.019	0	0.009	0	0.02	0	0.059	0.056	0.006
cg05037927	1	0.56	1	0	0.05	0	0	0	0	0	0	0.029	0	0	1	0	0	0	0	0.834	0	0	0.606	0	0.771	0	0	0	0.639	1	0.002	0	0.052	0.434	0	0	0	0	0	0	0	0	0	0	0	0	0	0	0
cg16328106	1	0.352	1	0.003	0.008	0.005	0.01	0.004	0.01	0.006	0.021	0	0.013	0	1	0.01	0.007	0	0	0.97	0	0.003	0.359	0	0.528	0	0.015	0.009	0.374	1	0.009	0.006	0.014	0.009	0.009	0	0	0.003	0.006	0.002	0.006	0	0.001	0.001	0.013	0.001	0.009	0.003	0
cg19790321	1	0.694	1	0.075	0.096	0	0.086	0	0	0	0	0.141	0	0	1	0	0	0	0	0.929	0	0	0.696	0	0.83	0	0	0	0.734	1	0	0	0.736	0.096	0	0	0	0	0.053	0	0	0	0.017	0	0	0.003	0	0	0
cg24757310	1	0.374	1	0.005	0	0.001	0.003	0	0.002	0	0.01	0	0.004	0	1	0.007	0.004	0.003	0	0.583	0	0.001	0.422	0	0.497	0	0.012	0.003	0.46	1	0	0.002	0.003	0	0.003	0	0	0	0	0	0.003	0	0	0	0.006	0	0	0	0
cg18158151	1	0.511	1	0	0	0	0	0	0	0	0	0.001	0	0	1	0	0	0	0	0.777	0	0	0.565	0	0.68	0	0.009	0.004	0.588	0.999	0	0	0	0	0	0	0	0	0	0	0	0	0	0	0	0	0	0	0
cg19447725	0.484	0.659	0.657	0.976	0	0	0.463	1	1	1	0.573	0.888	0.893	1	0	0.982	0.997	0.97	0	0.954	0.985	1	1	1	0	1	0.993	0.425	1	0.456	1	0.558	0.419	0.452	0.99	0.439	1	0.437	0	1	0.339	0.943	0.967	0.5	1	0	1	0.483	0.547
cg17203492	0.291	1	0.958	0.212	0.301	0.207	0.819	0.813	1	1	0.411	0.941	0.257	1	0.868	1	1	1	0.179	1	1	1	1	1	0.14	1	1	0.262	1	0.188	1	1	0.897	0.242	1	0.404	1	0.851	0.278	1	0.196	1	1	1	1	0.201	1	0.925	1
cg01026385	0.615	0.564	0.972	0.604	0.025	0.009	0.073	0.963	0.936	0.748	1	0.855	0.75	0.962	0.641	0.705	0.975	0.986	0	0.782	0.823	0.526	0.982	0.909	0.05	0.954	0.995	1	0.569	0.795	0.935	0.61	0.983	0.014	0.057	0.832	0.972	0.586	0.049	0.02	0.958	0.771	0.817	0.779	0.637	0.375	0.986	0	0.054
cg03332224	0.838	1	1	1	0.12	0.018	0.046	1	1	1	0.993	1	1	1	0.059	0.906	0.999	1	0.04	1	1	0.988	1	1	0.089	1	0.996	1	1	0.99	1	0	0.999	0	0.989	1	1	0.941	0.053	1	1	1	0.999	1	1	0	1	0	1
cg05092308	0.763	0.076	0.695	1	1	1	1	0.687	0.534	0.572	0.018	0.78	0.653	1	1	0.182	0.837	1	1	0.726	1	0.013	1	1	1	0.048	0.67	1	0.62	1	1	1	1	0.065	0.059	0.296	1	0.673	0.597	0.651	0.676	0.233	0.112	0.162	0.569	1	0.704	0.076	0.092
cg04371726	0.912	0.037	1	0.978	1	1	1	0.718	0.573	0.557	0.047	0.787	0.599	1	1	0.949	1	1	1	0.971	0.989	0.032	1	1	0.955	0	0.532	1	0.599	0.955	1	0.969	1	0.116	0.03	0.426	1	0.927	0.615	0.959	0.66	0.101	0.038	0.492	0.627	1	1	0.022	0.045
cg25741215	0.643	0.021	0.064	0.887	0.563	0.895	0.913	0.026	0.019	0.661	0.032	0.975	0.023	0.01	1	0.781	0.046	0.004	1	0.019	0.006	0.004	0.025	0.878	0.019	0.002	0.033	0.012	0.003	0.03	0.015	0.818	0.699	0.003	0	0	0.764	0.036	0.841	0.006	0.021	0.015	0	0.024	0.007	0.822	0.026	0	0.015
cg12245188	1	1	1	0	0.57	0	0.485	0	0.528	0	0.115	1	0.518	0.069	0	0.033	0.45	0.605	0	0.985	0.926	0	0	0.375	0.026	0	0.45	1	0.012	1	0	0	0.45	1	0.342	1	0.084	0.976	0.458	0	0.302	0.468	0.061	0	0.635	0	0.068	0.043	0
cg23780193	1	0.963	0.718	0.618	1	1	0.579	0.651	0.173	0.518	0.57	0.618	1	1	1	1	0.991	0.913	1	0.467	1	1	1	0.963	1	0.068	0.968	0.694	0.958	1	0.1	1	0.521	0.615	0.973	0.5	1	0.559	1	1	0.365	0.518	0.602	0.033	1	1	0.675	1	0.663
cg17019283	0.115	0.889	0.862	0.861	0.094	0.027	0.706	1	1	1	1	1	1	1	0.174	0.058	1	1	0	0.859	0.913	0.916	1	0.801	0.106	1	1	1	0.804	0.63	1	0.749	1	0.038	0.889	0.627	1	0.686	0.087	0.994	0.216	0.765	1	0.783	0.865	0	1	0.039	0.673
cg11835243	0.72	0.055	0.064	0.962	0.995	1	0.995	0.975	0.156	0.13	0.641	0.075	0.073	0.008	0.193	0.943	0.156	0.056	1	0.066	0	0.077	0.029	0.003	0.967	0	0.901	0.075	0	0.687	0.143	0.174	0.034	0.111	0.032	0.051	0.069	0.077	0.944	0.513	0.085	0	0.563	0.054	0.604	0.659	0.089	0.225	0.005
cg23329644	1	1	1	1	0.059	0	0.006	1	1	1	1	1	1	1	1	0.071	1	1	0	1	1	1	1	1	0.042	1	1	1	1	1	1	0	1	0.989	1	1	1	1	0.879	1	1	1	1	1	1	0	1	0.137	1
cg11123946	0.145	0.679	0.542	0.661	0.087	0.078	0.11	0.968	0.945	0.985	0.971	0.16	0.543	1	0.998	0.118	0.936	0.646	0.029	0.918	0.127	0.24	0.99	0.71	0.097	0.979	0.992	0.972	0.918	0.567	0.975	0.046	0.662	0.607	0.118	0.631	0.978	0.136	0.101	0.022	0.167	0.947	0.968	0.97	0.486	0	1	0.173	0.177
cg04580996	0	1	0.895	0.95	0.057	0.053	0.461	1	1	1	0.92	0.824	0.923	1	0.037	0.938	0.911	0.865	0.044	1	1	0.974	1	1	0.007	1	1	1	1	0.088	0.97	0.994	0.029	0.497	0.993	1	1	0.843	0.083	0.819	0.942	1	0.982	0.98	0.989	0	1	0.066	0.931
cg05136724	0.445	0.412	0.318	0.4	0.144	0.231	0.221	0.258	0.998	0.381	0.435	1	0.293	0.922	0.257	0.882	0.99	0.886	0.003	0.95	0.323	1	0.281	1	0.292	1	0.956	0.302	0.437	0.348	0.129	0.168	0.265	0.153	0.986	0.913	1	0.872	0.287	1	0.217	1	1	0.968	0.994	0.082	0.316	0.347	0.129
cg24421216	0	0.055	0.542	0	0.498	0	0.508	1	0.563	0.977	0.415	0.968	0.473	0	0.667	0.585	0.972	1	0	0.594	0	0.971	1	1	0	0.433	1	0.729	0.065	0.133	1	0.061	1	0	0.743	0.446	1	0.674	0.005	1	0.613	0.594	0.642	1	0.935	0	0.588	0	0.651
cg06503201	0.041	0.976	1	0.171	0.694	0.15	0.185	0.789	0.878	0.9	0.877	0.754	0.969	0.933	0.146	0.925	0.94	0.902	0.075	0.855	0.954	0.932	1	1	0.173	0.05	0.986	0.799	1	0.862	0.025	0.896	0.959	0.062	0.886	0.885	1	0.962	0.726	0.979	0.809	0.969	0.217	0.796	1	0.235	1	0.212	0.925
cg01165853	0.866	0.075	0.193	0.168	0.992	1	0.981	0.826	0.365	0.292	0.412	0.434	0.115	0.415	0.101	0.414	0.39	0.884	1	0.113	0.016	0.091	0.101	0.472	0.951	0.06	1	0.418	0	0.137	0.148	0.978	0.066	0.392	0.101	0.316	0.363	0.288	0.952	0.18	0.148	0.111	0.115	0.023	0.029	1	0.284	0.811	0.108
cg01332342	1	0.062	0.969	0.146	1	0	1	1	0.61	0.081	0.622	0.772	0.072	1	0.116	0.601	0.917	0.255	0.787	0.178	0.21	0.063	0	0.934	1	0.93	1	0.121	0	0.217	0.014	0.542	0.194	0	0	0.779	0.983	0.186	0.787	0.117	0.1	0.638	0.118	0.133	0.063	0.983	0.235	0.159	0.035
cg18867200	0	0.069	1	0.967	0.967	1	1	0.982	0.172	0.142	0.158	0.988	0.158	0.068	0.138	0.991	0.983	0.046	0.959	0.039	0	0.681	0.078	0.072	0.904	0.04	0	0.06	0.628	0.218	0.552	1	0.14	0	0.104	0.764	0.188	0.066	0.987	0.125	0.605	0.502	0.046	0.935	0.706	0.804	1	0.604	0.517
cg26307926	0	0	0.748	0.795	0.842	0.881	0.832	0.844	0.004	0.031	0	0.819	0.042	0	0.049	0.384	0.834	0	0.843	0	0	0.424	0	0	0.417	0	0	0	0.387	0.058	0.267	0.41	0.013	0	0.001	0.571	0.046	0	0.835	0	0.346	0.301	0	0.759	0.442	0.646	0.805	0.409	0.245
cg11660398	1	0.072	1	0.978	1	1	1	1	0.79	0.259	0.371	1	0.253	1	1	1	1	1	0.848	0.17	0.054	0.996	1	0.246	1	0.123	0.02	0.16	1	1	1	1	0.976	0.169	1	0.793	0.992	0.349	1	0.115	0.825	0.172	0.072	0.766	0.239	1	1	1	0.699
cg02322373	0.551	0.045	1	0.928	1	1	0.997	0.03	0.49	0.304	0.054	0.954	0.079	1	0.921	1	1	0.416	1	0.013	0.024	0.496	1	0.129	0.902	0.037	0.004	0.043	1	0.919	0.377	0.521	0.35	0.254	0.968	0.519	1	0.028	0.992	0.041	0.098	0.057	0.022	0.02	0.035	1	1	0.937	0.108
cg10617784	0.856	0.01	1	1	1	1	1	0.004	0.758	0.468	0.036	1	0.485	1	1	1	1	0.658	1	0.026	0.005	0.719	1	0.05	1	0.002	0	0	1	1	0.602	1	0.602	0.466	1	0.673	1	0.057	1	0	0.034	0.04	0	0.001	0	1	1	1	0.375
cg01109169	0.821	0.01	1	1	1	1	1	0.012	0.726	0.464	0.042	1	0.474	1	1	1	1	0.602	1	0.032	0.029	0.633	1	0.121	0.771	0.048	0.02	0.039	1	1	0.557	1	0.618	0.422	1	0.708	1	0.065	0.724	0.026	0.125	0.057	0	0.089	0.022	0.977	1	1	0.453
cg24573743	0.268	0.604	0.298	1	1	1	1	0.327	0.949	0.272	0.229	0.157	0.627	1	1	1	0.184	0.027	1	0.984	1	0.66	0.156	0.95	0.962	0.607	1	0.118	0.593	0.966	0.078	1	0.145	1	0.687	1	1	1	1	0.105	0.134	0.686	0.078	0.259	1	1	0.295	1	0.597
cg19490001	0.104	0.262	0.165	0.982	0.857	1	0.768	0.257	0.729	0.29	0.155	0.147	1	1	0.999	0.215	0.142	0.019	1	0.734	1	0.148	0.023	0.971	0.783	0.985	0.791	0.013	0.179	1	0.116	1	0.099	0.691	0.317	1	1	1	1	0.045	0.189	0.751	0.046	0.118	1	1	0.245	1	0.269
cg04076766	0.094	0.384	0.169	0.906	0.81	0.948	0.873	0.017	0.745	0.267	0.145	0.179	0.933	0.889	0.849	0.199	0.19	0	0.95	0.776	0.933	0.229	0	0.818	0.85	0.888	0.816	0	0.264	0.917	0.084	0.799	0.14	0.718	0.416	0.94	0.928	0.891	0.92	0.117	0.214	0.767	0.01	0.128	0.953	0.923	0.21	0.882	0.298
cg12245706	0.012	0.033	0.229	1	1	1	1	0.273	0.145	0.116	0.254	0.137	0.087	0.023	1	0.999	0	0.099	1	0.049	0	0.074	0.092	0.091	1	0.165	0.117	0.048	0	0.223	0.139	0.998	0.127	0.998	0.104	0	0.236	0.257	0.531	0.099	0.187	0.071	0.033	0.097	1	1	0.152	0.62	0.022
cg14196395	0	0	0.187	0.999	1	0.999	0.999	0.369	0.133	0.042	0.149	0.091	0.058	0	0.999	0.158	0	0.055	0.999	0.015	0	0.085	0.012	0.1	0.999	0.075	0.07	0	0	0.145	0.045	0.485	0.087	0.613	0	0.012	0.195	0.227	0.538	0.078	0.099	0	0	0.012	1	0.991	0.138	0.545	0
cg06029584	0.703	0.715	0.834	0.102	0.076	0.065	0.085	0.538	0.966	0.997	0.639	0.732	1	1	0.03	0.091	1	1	0	0.699	0.963	1	0.716	0.981	0.098	0.799	0.687	0.827	0.568	0.109	0.813	0.622	0.707	0	0.974	1	1	0.6	0.063	0.954	0.554	0.784	0.059	0.028	1	0.025	1	0.462	0.039
cg02078517	1	0.534	0.867	0.185	0.22	0.167	0.192	0.519	0.746	0.215	1	1	0.207	1	0.996	0.248	1	1	0.184	0.236	0.502	0.203	1	1	0.231	1	0.973	1	0.789	0.995	0.603	0.251	0.73	0.172	0.155	1	1	0.984	0.212	0.203	1	1	0.971	0.176	0.215	0.498	0.608	0.256	0.275
cg03027227	0.576	0	0.11	0.004	0.128	0.728	0.589	0.028	0.591	0.112	0.716	0.089	0.047	0.004	0	0.099	0.091	0.569	0.613	0	1	0.071	0.701	0.971	0.625	0	0.077	0	0.849	0.612	0.533	0.144	0.073	0.71	0.139	0.565	1	0.053	0.931	0.762	0.082	0.09	0.518	0.053	0.992	0.042	0.79	0.169	0.117
cg24074432	0.716	0.929	0.312	0.603	0.98	0.922	0.993	0.745	0.485	0.145	0.702	0.951	0.178	0	0.953	0.985	0.172	0.496	0.93	0.006	0.917	0.249	0.065	0.256	0.984	0.201	0.541	0.158	0.192	0.688	0.266	0.992	0.584	0.607	0.283	0	0.945	0.606	1	0.179	0.082	0.211	0.641	0.637	0.973	0.925	0.075	0.974	0.009
cg16123939	0.863	1	0.973	0.961	0	0	0.793	1	0.988	0.904	0.953	0.984	0.939	0.982	0.058	0.753	0.915	0.999	0.081	0.888	1	0.983	0.895	0.928	0.088	0.87	0.983	0.656	0.964	0.764	0.967	0	1	0	0.756	0.935	0.99	0.963	0.082	0.937	0.789	0.828	0.958	0.994	1	0	0.912	0	0.751
cg06005876	0.783	0.577	0.816	0.922	0.151	0	0.635	0.226	0.817	0.722	0.891	0.551	0.896	1	0.106	0.187	0.757	0.744	0.567	0.714	0.906	0.864	0.782	0.916	0.194	0.767	0.916	0.032	0.762	0.275	0.934	0.043	0.708	0	0.119	0.45	1	0.787	0.103	0.94	0.109	0.226	0.983	0.949	1	0.062	0.731	0.027	0.103
cg02912828	1	0.105	0.462	1	1	1	0.683	0.133	0.552	0	0.188	0.508	0.104	0	1	1	1	0	0.555	0.534	0.16	0.075	0.149	1	1	0.025	1	1	0.161	0.198	0.098	1	0.171	1	0	0.593	1	0.42	1	0.106	0	0.048	1	1	0.999	1	0.879	0.669	0.042
cg23413953	0.585	0.254	0.129	0.092	0.999	0.171	0.126	0.125	0.72	0.998	0.267	0.24	0.108	0.136	0.152	0.131	0.223	0.203	0.162	0.16	0.058	0.097	0.24	0.999	0.84	0.749	0.998	0.183	0.217	0.074	0.584	0.085	0.997	0.043	0.716	0.151	0.998	0.66	0.171	0.147	0.522	0.698	0.059	0.138	0.255	0.056	0.606	0.564	0.188
cg22352818	0.674	0.002	1	1	0.264	1	1	0.001	0.989	0.003	0.001	1	0.003	1	0.956	0.96	1	0.497	1	0.898	0.001	0.959	0.989	1	1	1	1	0.541	1	0.002	1	1	0.003	1	0.996	0.252	1	1	1	0.011	0.012	0.542	0.003	1	1	1	0.01	0.946	0.002
cg14515424	0.647	0.003	1	0.186	0.007	0.687	0.9	0.104	0.857	0.011	0.031	0.942	0.004	1	1	0.025	0.961	0.208	0.944	1	0.012	0.868	0.97	1	0.95	0.974	1	0.623	0.29	0.003	0.69	0.818	0.005	1	0.262	0.02	0.995	0.895	0.249	0.003	0.103	0.362	0.005	0.916	1	0.957	0.155	0.984	0.004
cg10278162	0.495	0.062	1	0.304	0.41	0.93	0.992	0.149	0.534	0.143	0.125	0.6	0.085	1	0.995	0.961	0.444	0.325	0.944	1	0.131	0.534	0.98	0.994	0.92	0.982	0.67	0.318	0.259	0.07	0.587	0.921	0.111	0.975	0.148	0.053	0.964	0.398	0.416	0.038	0.091	0.312	0.096	0.977	0.888	0.441	0.503	0.963	0.087
cg25075901	1	0.245	0.227	0	1	1	1	0	0.564	0.492	1	0.421	0.468	1	1	1	0.967	0.908	1	0.267	0.466	0.602	0.326	1	1	0.26	0	0	0.923	0.95	1	1	0.977	0.444	0.92	0.378	1	0.841	1	0.979	0.969	0.26	0.443	0.002	1	1	0.935	1	0.384
cg03714937	0.988	0.999	0.991	0.818	0.06	0	0.034	0.999	0.999	0.999	0.999	0.935	0.999	0.999	0.066	0.045	0.999	0.999	0.037	0.999	0.999	0.999	0.999	0.999	0.075	0.999	0.926	0.999	0.999	0.999	0.999	0.004	0.999	0.125	0.999	1	0.999	0.999	0.068	0.999	0.999	0.999	0.999	0.999	0.865	0	0.999	0.095	0.759
cg15177103	0.829	1	0.866	0.011	0.911	0	0.165	0.062	0.191	0.061	0.06	0.993	0	0.024	0.242	0	0.021	0.037	0	0.004	1	0.093	1	0	0.11	0	0.043	0.011	0.08	0	0.138	0	0.141	0.367	0	0	0.94	0.917	0	1	0	0.031	0.118	0.149	1	0	0.085	0	0
cg26106837	1	0.754	1	0.519	1	0.602	1	0.959	0.281	0.583	0.168	1	0.682	0.654	0.695	1	0.99	0.223	1	0.716	1	0.58	0.242	1	0.568	1	0.72	0.267	1	0.642	0.595	0.652	0.271	1	0.171	0.925	1	0.475	1	0.656	0.07	0.489	0.189	0.274	1	0.262	0.579	1	0.254
cg10794399	0.996	0.982	1	0.193	0.095	0.074	0.105	0.638	1	0.798	0.141	0.837	0.17	1	0.99	0.193	0.99	1	0.084	0.99	1	0.651	0.957	0.976	0.103	1	1	0.733	0.862	0.731	0.981	0.079	1	0.126	0.75	0.991	1	0.265	0.119	0.184	0.223	0.976	0.839	0.731	0.868	0.019	0.78	0.111	0.098
cg20768271	1	0.997	1	0.389	0.106	0.116	0.229	0.241	1	1	0.32	1	0.992	1	0.227	0.276	1	1	0.168	0.986	1	1	1	1	0.154	1	1	0.31	0.914	0.434	1	0.226	0.897	0.266	0.876	0.982	1	0.347	0.204	0.368	0.308	1	0.991	0.825	0.865	0.105	1	0.24	0.22
cg19354017	1	0.208	0.083	0.242	0.995	0.166	0.239	0.177	0.089	0.116	0.047	0	0	0	1	0	0	0	0.852	0	0	0.054	0.125	0	1	0	0.289	0.06	0.961	0.886	0	0	0.084	0	0	0	0.138	0.075	0.928	0.877	0	0.038	0.115	0.038	0.947	0.898	0.009	0.042	0
cg12126962	0.968	0.766	0.934	0.998	0.999	0.895	0.997	0.907	0.893	0.15	0.088	0.883	0.062	0.117	0.135	0.993	0.997	0.268	0.978	0.147	0.807	0.999	0.759	0.999	0.78	0.767	0.995	0.16	0.133	0.118	0.744	0.086	0.121	0.002	0.08	0.5	0.998	0.809	0.125	0.135	0.177	0.663	0.977	0.997	0.999	0.998	0.887	0.08	0.153
cg06926140	0.828	0.664	0.314	0.748	0.055	0.071	0.718	0.634	0.863	0.814	1	0.804	0.717	1	0.137	0.859	1	0.955	0.097	0.756	0.913	0.074	0.23	1	0.141	1	0.049	0.114	0.837	0.274	0.795	0.75	0.858	0.084	0.035	0.682	1	0.738	0.23	0.82	0.347	0.704	0.876	0.175	0.882	0.009	0.083	0.088	0.77
cg12572995	1	1	0.981	0.909	0.114	0.02	0.081	1	1	1	0.995	0.931	1	1	0.966	0.9	1	1	0.188	0.986	1	0.833	1	1	0.067	1	1	1	0.941	1	1	0.083	0.994	0	0.98	0.986	1	1	0.085	1	0.995	1	1	0.97	1	0	0.953	0.039	0.996
cg04116469	1	0.711	0	0.072	1	0.988	1	0.835	0.124	0.842	0.57	0	0	0	0.993	0.976	0.002	0	0.995	0.037	0	0	0	0.965	1	0.107	0	0.124	0	0.994	0.167	0.971	0.977	0.967	0	0	1	0.092	1	0.771	0.994	0.105	0	0.987	0.124	0.991	0.999	0.981	0.137
cg13294852	0.999	0.506	0	0.587	0.998	0.95	0.043	0.426	0.411	0	0.654	0.998	0	0.058	0.96	0.509	0.042	0	0.035	0.053	0.647	0.103	0.023	0.412	0.977	0	0	0	0.629	0	0.575	0.373	0	0	0	0	1	0	0.955	0.978	0	0	0	0	1	1	0.061	0.73	0
cg13723230	0.999	0.033	0.015	0.726	0.009	0.753	0.793	0.13	0.52	0.534	0.044	0.003	0.004	0.679	0.635	0.13	0.014	0.587	0.925	0.099	0	0.003	0.016	0.868	0.008	0.603	0	0.045	0.012	0.867	0.518	0.787	0.027	0	0	0.625	0.848	0.054	0.033	0	0	0.01	0.786	0	0.067	0.947	0	0.032	0.046
cg22769130	1	0.781	0.716	1	1	0.141	1	0.241	0.206	0.25	0.3	0.603	0.186	1	1	0.995	0.983	0.098	0.734	0.027	0.87	0.126	0.134	0.091	0.249	0.112	1	0.246	0.117	1	0.21	0.172	0.164	0.067	0.132	0.251	0.97	0.671	1	0.224	0.148	0.228	0.231	0.065	0.964	0.115	0.046	0.168	0.171
cg00619126	0.864	0.014	1	0.867	0.691	0.846	0.929	0.799	0	0.782	0	0.812	0.825	0.914	0.402	0.003	0.768	0	0.984	0.967	0	0	0.439	0	0.869	0.99	0.911	0	0.732	0.922	0.341	0.97	0.319	0.921	0	0.843	0.818	0.337	0.813	0.792	0.746	0	0.024	0.026	0.377	0.958	0.155	0.806	0.378
cg15910662	0.399	0.011	0.049	1	1	0.454	0.535	0.281	0.02	0.417	0.046	1	0.505	0.577	0.296	0	0.459	0	1	0.672	0	0	0.538	0.004	0.615	0.415	1	0.017	0.026	1	0.043	1	0.037	0.512	0	0.041	1	0.048	0.486	0.542	0.108	0	0	0	0.03	0.538	0.018	1	0.053
cg00001747	0.529	0.589	0.899	0.897	0.885	0.412	1	0.735	0.412	0.91	0	1	0.933	0.898	0.645	0	0.983	0.414	0.663	1	0	0.406	0.917	0.391	0.682	0.658	1	0	0.466	0.987	0.631	0.503	0.498	0.619	0	0.588	0.973	0.24	0.501	0.914	0.979	0	0.353	0.427	0.735	0.592	0	0.907	0.473
cg24540281	0.732	0.956	0.126	0.982	0.073	0.072	0.172	0.984	0.256	0.987	0.984	0.506	0.111	0.274	0.735	0.134	0.185	0.218	0.023	0.252	0.149	0.171	0.267	0.112	0.205	0.235	0.796	0.719	0.001	0.996	0.235	0.078	0.996	0.128	0.128	0.112	0.9	0.751	0.126	0.991	0.186	0.691	0.968	0.278	0.934	0	0.216	0.239	0.114
cg00004700	0.098	0.95	0.915	0.138	0.977	0.232	0.972	0.138	0.207	0.957	0.892	0.975	0.104	0.121	0.312	0.964	0.138	0.983	0.123	0.147	0.97	0.997	1	0.314	1	0.188	0.178	0.967	0.961	0.09	0.156	0.154	0.224	0.632	0.129	0.061	0.203	0.94	0.331	0.195	0.26	0.238	0.961	0.262	0.963	0.993	0.999	0.98	0.184
cg08239282	0.998	0.728	0.195	0.09	0.999	0.998	0.997	0.119	0.163	0.216	0.091	0.065	0.011	0.043	0.111	0.035	0.186	0.088	0.114	0	0.062	0.065	0.204	0.034	0.998	0.091	0	0.189	0.359	0	0.126	0.079	0.117	0.17	0	0.031	0.121	0.608	0.838	0.088	0.144	0.222	0.188	0.19	0.081	0.856	0.054	0.993	0.073
cg11488840	0.834	0.871	0.876	0.49	0.05	0.09	0.335	0.488	0.552	0.911	0.508	0.609	0.915	1	0.017	0.541	0.89	0.176	0.128	0.953	1	0.886	0.079	0.884	0.011	1	0.611	0.136	0.521	0.178	0.528	0.513	0.092	0.115	0.97	0.432	0.96	0.187	0.482	0.453	0.125	0.553	0.905	0.103	0.852	0.019	0.9	0.092	0.102
cg18275618	0.568	0.377	0.231	0.958	1	0.992	1	0.072	0.316	0.38	0.237	0.056	0.049	0.018	0.998	0.477	0.058	0.014	0.959	0	0.052	0.018	0.49	0.056	1	0	0.22	0.008	1	0.437	0	0.5	0	0.396	0.063	0.471	0.938	0.99	1	1	0	0.031	0.063	0	1	1	0.036	0.993	0
cg15594977	0.913	0.937	1	0.02	1	1	0.048	0	1	1	0.048	0.476	0.917	1	0.92	0.52	1	1	0.305	1	1	1	1	1	0.259	1	1	0.405	1	0.239	0.14	0.739	1	0.297	1	0.98	1	0.893	0.724	1	0.107	1	0.917	0.975	1	1	1	0.913	0.23
cg21389524	1	0.433	0.756	0.222	1	1	1	0.807	0.424	1	0.826	0.522	0.832	0.169	1	1	0.306	1	1	0.225	0.799	1	0.795	0.406	1	0.391	0.179	0.346	0.33	0.224	1	1	0.311	0.145	0.989	0.095	1	0.85	1	0.301	0.403	0.22	0.326	0.36	0.252	1	0.304	1	1
cg16987524	1	0.13	1	0.211	1	1	1	1	0.082	1	1	1	0.776	1	1	1	0.046	0.03	1	1	0.156	0.105	0.142	0.666	0.99	0.207	1	1	0.216	0.71	1	1	0.127	0.706	0.123	0.162	1	1	0.776	1	0.278	0.989	0	0.818	1	1	1	1	0.989
cg08231831	0.786	0.099	0	0	0	0.644	0	0.031	0.093	0	0.089	0.604	0	0	0.996	0	0.099	0.719	0	0	0.718	0	0.994	0	0.089	0	0.086	0.065	0	0	0	0.868	0.066	0	0	0	0.144	0.062	0.745	0	0	0	0.036	0.013	1	0.602	0	0.838	0
cg11711525	0.063	0.372	0.104	1	0.85	0.945	0.032	0.008	1	0.034	0.061	0.27	0.019	0.985	0.91	1	0.915	0.488	0.961	1	0.041	0.914	0.938	1	0.524	1	1	0.117	0.942	0.014	0.039	0.066	0.992	1	0.096	0.596	1	1	1	0.015	0.015	0.562	0.485	0.482	1	0.092	0.42	0.576	0.91
cg02836864	0.426	0.424	0.162	0.87	0.791	0.869	0.055	0.016	0.881	0.079	0.121	0.384	0.04	0.936	0.905	0.95	0.897	0.526	0.891	0.999	0.196	0.823	0.941	1	0.542	0.931	0.982	0.175	0.909	0.057	0.076	0.475	0.906	0.914	0.417	0.613	1	0.926	0.934	0.024	0.015	0.826	0.853	0.844	0.987	0.16	0.566	0.599	0.856
cg05401590	1	0.15	0.824	0.092	0.582	0.999	1	0.146	0.553	0.617	0.17	0.715	0.04	0.693	0	0.044	1	0.094	0.143	0.753	1	0.013	0.039	1	0.141	0.096	1	0.095	0.131	0.183	0.004	1	0.147	0	0.028	0.648	0.996	0.737	0.625	0.12	0.058	0.514	0.083	0.054	0.778	0.998	0.117	0.599	0.609
cg12099356	0.97	0.18	0.234	0.844	1	1	0.232	0.862	0.59	0.906	0.845	0.733	0.198	0.966	0.053	0.881	0.847	0.12	0.716	0.22	0.955	0.15	0.072	0.268	0.8	0.123	0.894	0.613	0.111	0.122	0.36	0.967	0.227	0.266	0.927	1	0.763	0.333	0.941	0.093	0.142	0.142	0.057	0.138	0.792	1	0.266	0.67	0.703
cg05971184	0.901	0.358	0.203	0.364	0.979	0.9	0.995	0.207	0.797	0.29	0.512	0.196	0.159	0.81	0.994	0.255	0.276	0.811	0.864	0.232	0	0.976	0.935	0.928	0.978	0.88	0.286	0.374	0.959	0.919	0.527	0.908	0.903	0.401	0.062	0	0.965	0.309	0.897	0.18	0.16	0.821	0.899	0.922	0.232	0.942	0.936	0.963	0.149
cg04075191	0	0	0	0.991	1	0	1	1	0	1	0.031	0.005	0	0.308	1	0.339	1	0	0	1	0	0	0.001	0.016	0.836	1	0.813	0.248	0	0.76	1	0.337	0.815	1	0	0	0.03	0.035	0.941	0.959	0	0	0.038	0.022	0	0	0	1	0.32
cg01718116	0.021	0.02	0.277	0.926	0.65	0.005	0.916	1	0.029	0.976	0.076	0.011	0.008	0.219	1	0	1	0.02	0	1	0	0.004	0.026	0.022	0.754	0.848	0.847	0.059	0.033	0.704	1	0.196	0.165	1	0	0	0.029	0.192	0.824	1	0.023	0.027	0.063	0.023	0.038	0	0.243	1	0.048
cg09450085	0.579	0	0.3	0.899	0.911	0.906	0.847	0.928	0.007	0	0.81	0.856	0	0.254	0	0.023	0.908	0.83	0.931	0.013	0	0	0.271	0.818	0.861	0.53	0.924	0.01	0.33	0.929	0	0.52	0.073	0.031	0	0	0.903	0.557	0.396	0.012	0.022	0	0	0.018	0.87	0.902	0.059	0.94	0.015
cg23729417	0.592	0.003	0.001	1	0.991	1	1	1	0	0	0.939	0.928	0	0.026	0	0	0.991	1	0.996	0	0	0.004	0.408	0.91	0.906	0.645	1	0	0.453	1	0	0.944	0.516	0	0	0	1	0.69	0.482	0	0.041	0	0	0.48	1	1	0	0.915	0
cg00336150	1	0.114	0.353	1	0.439	0.534	1	0.16	0.217	1	0.094	0.532	0.153	0.944	1	1	1	0.189	0.557	0.134	0.219	0.569	0.143	1	0.995	0.516	1	0.148	0.506	0.097	0.94	0.395	0.113	1	0.108	0.506	0.106	0.119	0.447	0.131	0.356	0.489	0.17	0.969	0.517	0.458	0.925	0.608	0.185
cg10888941	1	0.011	0.293	1	0.609	1	0.681	0	0.04	1	0.024	0.559	0.014	0.654	1	0.398	1	0.443	1	0.011	0.001	0.789	0.004	1	1	0.628	0.932	0.006	1	0.01	0.772	0.471	0.014	1	0	0.516	0.358	0.042	0.365	0.005	0.266	0.696	0.011	0.541	0.652	0.578	1	1	0.543
cg11068273	0.022	1	0.528	0.661	0.875	0.12	0.453	0.112	0.94	0.94	0.129	0.729	0.957	1	0.969	1	0.137	0.693	0.162	0.953	1	1	1	0.996	0.077	1	0.94	0.52	1	0.091	0.613	1	0.956	0.131	1	0.647	1	0.62	0.635	0.095	0.03	1	0.115	0.126	1	0.125	1	0.088	0.123
cg20932768	0	0.827	0.528	0	0.117	0.382	0.907	0.359	0.231	0.374	0	0	0	0.516	0	0.011	0	0	0	0.218	0	0.895	0	0.432	0	0.894	0.351	0.338	0.307	0	0.977	0	0.917	0	0.931	0.198	0.953	1	0	0	0	0	0.013	0.345	0.843	0	0.009	0	0
cg16585651	0	0.806	0.897	0	0.807	0.609	0.848	0.979	0.121	0.72	0.008	0.005	0.001	0.718	0	0.005	0.001	0	0	0.219	0	0.841	0.003	0.644	0	0.826	0.748	0.626	0.658	0.057	0.969	0.001	0.809	0	0.9	0.238	0.94	0.943	0.001	0	0	0	0.115	0.801	0.794	0	0.067	0	0
cg17456678	0	0.769	0.967	0.011	0.695	0.088	0.883	0.909	0.196	0.728	0.051	0.053	0.003	0.728	0	0	0	0.019	0.003	0.19	0.018	0.897	0	0.627	0	0.81	0.675	0.58	0.65	0.078	0.988	0.029	0.847	0	0.896	0.199	0.929	0.944	0	0.002	0	0	0.158	0.782	0.849	0	0.168	0	0
cg16326242	0.051	0.292	0.304	1	0.969	0.996	0.974	0.885	0.357	0.373	1	0.848	1	0.374	0.985	1	0.979	0.982	1	0.286	0.072	1	0.028	0.225	0.956	0.281	0	0.315	0.944	0.361	1	1	0.032	0.304	1	0.419	0.27	0.491	0.975	0.845	1	0.521	0.333	0.065	0.019	1	1	0.861	0.884
cg03675047	0.051	0.334	0.318	0.919	0.998	0.342	0.89	0.906	0.41	0.44	0.988	0.984	0.967	0.452	1	1	0.951	1	0.828	0.117	0.099	0.943	0.055	0.266	0.369	0.288	0.088	0.456	1	0.458	1	0.968	0.34	0.348	1	0.575	0.282	0.908	0.835	0.97	1	0.996	0.86	0.106	0.121	1	1	1	0.834
cg23620902	0	0.228	0.185	0.955	1	1	0.971	0.939	0.395	0.24	1	0.952	1	0.355	1	1	0.983	1	0.345	0.132	0	1	0	0.168	0.887	0.137	0	0.173	1	0.329	1	1	0.083	0.174	1	0.839	0.106	0.908	0.974	1	1	1	0.92	0	0.07	1	1	1	0.939
cg02958634	0.013	0.004	0.085	0.197	1	0.993	0.114	0.064	0.014	0.101	0.246	0.653	0.748	0.054	0.923	0.709	0.155	0.099	0.77	0.11	0.016	0.116	0	0.131	0.829	0.018	0	0	0.05	0.806	0.022	0.905	0	0.849	0.026	0.804	0.022	0.04	0.187	0.577	0.223	0.728	0.106	0	0.077	1	0.11	0.96	0.151
cg12379048	0.038	0.137	0.251	0.769	0.912	0.96	0.839	0.699	0.079	0.24	0.225	0.091	0.195	0.067	0.875	0.132	0.86	0.077	0.905	0.112	0	0.093	0.075	0.288	0.792	0.079	0	0.054	0.124	0.866	0.085	0.906	0.074	0.234	0.071	0.107	0.124	0.138	0.922	0.805	0.275	0.392	0.221	0.075	0.056	0.957	0.195	0.863	0.826
cg20175390	0.122	0.178	0.465	0.927	1	1	0.962	0.357	0.146	0.398	0.336	0.146	0.195	0.182	0.981	0.176	0.904	0.139	0.897	0.159	0.111	0.208	0.114	0.416	0.942	0.104	0.004	0.11	0.172	0.986	0.158	0.991	0.165	0.374	0.141	0.152	0.157	0.164	1	0.915	0.436	0.333	0.232	0.173	0.118	1	0.383	1	0.958
cg26946259	0.027	0.045	0.378	0.898	1	1	0.892	0.037	0.088	0.271	0.213	0.043	0.241	0.099	0.967	0.23	0.931	0.054	0.913	0.082	0.02	0.073	0.033	0.295	0.878	0.002	0	0.035	0.088	0.974	0.053	1	0.096	0.271	0.092	0.098	0.011	0.058	1	0.913	0.278	0.188	0.328	0.032	0.046	1	0.805	0.944	0.874
cg20627174	0.028	0.018	0.296	0.931	1	1	0.903	0	0.033	0.127	0.11	0.015	0.117	0.085	0.971	0.087	0.907	0.039	0.989	0.025	0.007	0.061	0.003	0.237	0.885	0.05	0	0	0.083	0.928	0.05	0.392	0.019	0.246	0.077	0.039	0.041	0.039	0.946	0.912	0.279	0.086	0	0.025	0	1	0.245	0.991	0.891
cg21811143	0.005	0.016	0.171	0.809	0.974	1	0.748	0	0.025	0.006	0.081	0.001	0.088	0.067	0.929	0.079	0.764	0.024	0.829	0.056	0	0.062	0.012	0.105	0.803	0.047	0	0	0.026	0.888	0.067	0.17	0	0.096	0.07	0.059	0.029	0.021	0.807	0.842	0.176	0.086	0	0	0	0.991	0.106	0.903	0.745
cg21215767	0.17	0.154	0.52	0.908	1	1	0.917	0.219	0.155	0.379	0.295	0.043	0.214	0.155	0.974	0.334	0.927	0.172	1	0.173	0.103	0.179	0.137	0.364	0.893	0.121	0	0.059	0.174	0.947	0.173	0.976	0.137	0.431	0.177	0.136	0.096	0.19	0.982	0.491	0.475	0.176	0.03	0.14	0.074	1	0.41	1	0.9
cg08138685	0	0.016	0.511	0.981	1	0.373	1	0	1	1	1	0.451	0.031	1	1	1	1	1	1	1	0.33	1	1	1	0.972	1	1	0	1	0.68	1	1	1	1	1	1	0.019	1	0.052	0.029	0.695	1	0	0.605	1	1	1	1	0.35
cg24765360	0.132	0.195	0.663	1	1	1	1	0.338	1	1	0.784	1	0.259	1	1	1	1	1	1	0.996	0.319	1	1	1	1	1	1	0.082	1	1	0.965	1	1	1	1	1	0.144	1	0.245	1	0.719	1	0.094	0.972	1	1	1	1	0.596
cg26425256	0	0.078	0.371	1	1	1	1	0.014	0.917	1	0.132	1	0.89	1	1	1	1	0.943	1	0.928	0.168	0.993	1	0.955	1	1	1	0	0.918	0.408	0.881	1	1	1	1	0.993	0.006	1	0.242	0.952	0.55	1	0.304	0.94	1	1	1	0.985	0.348
cg18173235	0	0	0.211	0.409	0.506	0.33	0.875	0.013	0.451	0.797	0.003	0.897	0.413	0.924	0.839	0.911	0.889	0.935	0.758	0.746	0.006	0.823	0.877	0.821	0.846	0.852	0.993	0	0.324	0.022	0.498	0.814	0.855	0.983	0.48	0.857	0	0.711	0.024	0.857	0	0.722	0	0.398	0.863	0.767	0.865	0.827	0
cg27311227	0.022	0.668	0.126	0.015	0.016	0.009	0.807	0.794	0.022	0.028	0.027	0.133	0.764	0.928	0.48	0.122	0.012	0.013	0.664	0.751	0.853	0.012	0.017	0.015	0.027	0.82	0.029	0.017	0.038	0.737	0.011	0.031	0.038	0.014	0.015	0.011	0.81	0.027	0.115	0.026	0.012	0.021	0.949	0.022	0.775	0.021	0.028	0.72	0.015
cg12863169	0	0.778	0.202	0	0	0.215	0.989	0.623	0	0	0	0.075	0.855	1	0.764	0.125	0	0	0.64	0.87	0.821	0	0	0	0	0.983	0	0.002	0	0.771	0	0.16	0.002	0	0	0	0.993	0	0.162	0	0	0	1	0	0.683	0.748	0.14	0.802	0
cg26475974	0.225	0.016	0.945	0	0.538	1	1	1	0.758	0	0	0.774	0.016	1	0.983	0	0.019	0	0.907	0.799	0.287	0.836	0	0.876	0	0	0.83	0	0	0.399	0	0.397	0.878	0.751	0.039	0.854	0.978	0.358	0.374	0.039	0	0.909	0	0.337	0.864	0.928	0.361	0.42	0.438
cg03699623	0.877	0.013	0.452	0.624	0.987	1	1	0	0.586	0.961	0.769	0.986	0.932	1	0.948	0.634	0.735	0	0.708	1	0.948	0	0	0.915	0.922	0.989	0	0.687	0.506	0.989	0	0.962	0.981	0	0	0	0.681	0.699	0.731	0	0	1	1	0	0	0.516	0.004	0.678	0.686
cg27114644	0.074	0.287	0.121	0.305	0.054	0.504	1	0.112	0.137	0.223	0.16	0.919	0.206	0.095	0.084	0.354	0.057	0.09	1	0.026	0	0.149	0.988	0.273	0.266	0.133	1	0.085	0.911	0.181	0.093	0.387	0.188	0.109	0.244	0.06	0.132	1	0.324	0.181	0.217	1	0	0.106	0.078	0.979	0.124	1	0.264
cg25756780	0.02	0.208	0.011	0.631	0.204	0.935	0.988	0.169	0.043	0.042	0.108	0.708	0.026	0.028	0.042	0.791	0.004	0	0.935	0.107	0	0.088	0.914	0.017	0.054	0.073	0.959	0.16	0.861	0.09	0.036	0.783	0.121	0	0.024	0	0.102	0.983	0.794	0.069	0.074	0.98	0	0.093	0.037	0.901	0.111	0.883	0.109
cg12736501	0.718	0.482	1	0	0.035	0.021	0.515	0.12	1	0.134	0.05	0.931	0.641	1	0	0.027	0.032	0	0.007	0.922	1	0.02	0.949	0.038	0.019	0.571	0.643	0.066	0.012	0.761	0	0	0.936	0.109	0.075	0.966	1	0.906	0.081	0.67	0.905	0.562	0.091	0.004	1	0.119	0.732	0.938	0.063
cg06573245	0.674	0.005	1	0	0	0	0	0	0.763	0.015	0.003	0.674	0.565	1	0	0.011	0.553	0	0	0.671	1	0	0.013	0	0	0.543	0.367	0.02	0.002	0.591	0	0.535	0.708	0.46	0.009	0.653	1	0.544	0.402	0.409	0.684	0.58	0.473	0.001	1	0.432	1	0.597	0.381
cg24738924	0.581	0.262	0.169	0.535	0.602	0.671	0.919	0.247	0.597	0.251	0.103	0.768	0.16	0.951	0.88	0.911	0.897	0.093	0.513	0.12	0.981	0.934	0.089	0.919	0.909	1	0.891	0.08	0.243	0.092	0.524	0.896	0.127	0.922	0.627	0.997	0.944	0.19	0.946	0.156	0.222	0.593	0.189	0.592	0.252	0.982	0.186	0.591	0.566
cg11949066	0.818	0.751	0.252	0.176	0.153	0.288	0.773	1	0.736	1	1	0.93	0.2	0.201	0.177	0.181	1	1	0.223	0.171	0.22	0.186	1	1	0.254	0.61	1	0.794	0.082	0.235	0.789	0.219	0.828	0.12	0.187	0.692	1	0.227	0.89	0.887	0.172	0.247	0.098	0.325	0.218	1	0.222	0.725	0.71
cg26036375	0.209	0.488	0	0.652	0.997	0.912	1	0.381	0.715	0.669	0.083	0.667	0.121	0.519	0.969	0.484	0.913	0.994	0.503	0.621	0.023	0.944	0.088	0.538	0.465	0.481	1	0.485	0.053	0	0.459	0	0.998	0.583	0.444	0.236	1	0.42	0.556	0.153	0	0.418	0.518	0.628	0.536	0.923	0	0.975	0.472
cg18106923	0.959	0	0.584	0.058	0.883	0.783	0.892	0	0	0	0	0.806	0	0.122	0.876	0.717	0	0	0.169	0	0	0.747	0.734	0	0.842	0	0.54	0	0	0.749	0	0	0.788	0.597	0	0.157	0.716	0	0.636	0	0	0	0.053	0.034	0.145	0.616	0	0.624	0
cg17346793	1	0.624	0.957	0.057	1	0.063	0.985	0.025	0.55	0.982	0.934	0.814	0.637	0.129	0.994	0.958	0.057	0.659	0.618	0.016	0.987	0.575	0.533	0.471	1	0.624	0.18	0.055	0.554	0.189	0.553	1	0.979	0.587	0.123	0.394	0.607	0.192	0.566	0.096	0.147	0.176	0.275	0.187	0.529	0.105	0.039	1	0.081
cg26507589	1	0.944	0.949	0.012	0	0	0.522	0	0.949	0.987	0.828	0.856	0	1	0.838	0.934	0	1	0	0.893	1	1	0.704	0.072	0	1	0.893	0	1	0.587	0.994	0	0.892	0	1	0.969	1	0.105	0	0	0	0.071	0.968	0.001	1	0	0.913	0	0
cg11461311	0.69	0.107	0.768	0.873	0.664	0.638	0.994	0.53	0.103	0	0.038	0.975	0	0.809	0.949	0.093	0.037	0.012	0.823	0.796	0	0.7	0.789	0.765	0.879	0.848	0.899	0.562	0.699	0.597	0	0.048	0.733	0.711	0	0	0.832	0.081	0.033	0.052	0.074	0.1	0.711	0.813	0.925	0.633	0.189	0.705	0.019
cg18813565	0.498	0.26	0.902	0.56	0.935	0.992	0.509	0.567	0.274	0.115	0.177	1	0.12	0.915	1	0.201	0.135	0.138	0.934	1	0.043	0.516	0.452	0.914	1	1	1	0.377	1	0.428	0.17	0.129	0.971	0.937	0	0.092	1	0.221	0.228	0.174	0.183	0.244	0.947	0.424	1	0.381	0.424	0.433	0.159
cg03766620	0	0	0.801	0.795	0.523	0.896	0.882	0.435	0	0	0	0.881	0.001	0	0.907	0.003	0.001	0	0.797	0.002	0	0.202	0.162	0.448	0.732	0.438	0.739	0	0	0.821	0	0.702	0.001	0.081	0	0	0.884	0	0.463	0	0	0	0.001	0.12	0.877	0.789	0.09	0.468	0
cg22830113	0.012	0.019	0.16	0.961	0.969	0.967	0.969	0.923	0.025	0.017	0.031	0.849	0.016	0.031	0.911	0.308	0.017	0.001	0.96	0.142	0.006	0.024	0.024	0.136	0.904	0.194	0.491	0.021	0.013	0.935	0.015	0.881	0.037	0.028	0.012	0.013	0.967	0.02	0.529	0.017	0.02	0.01	0.015	0.015	0.253	0.917	0.027	0.393	0.02
cg02139871	0	0	0.018	0.897	0.793	0.989	0.985	0.099	0	0	0	0.893	0	0	0.998	0.056	0	0	0.941	0	0	0	0	0.002	0.855	0	0.65	0	0	0.913	0	0.815	0	0	0	0	0.947	0	0.806	0	0	0	0	0	0.137	1	0.004	0.445	0.009
cg06021088	0	0.48	0.267	0	1	0.359	0.025	0.039	0.402	0	0.008	0.449	0.303	0.062	1	0.397	0	0.034	0.061	0	0.943	0.256	1	0.1	0.98	0	0.114	0.062	0.931	0	0	0.44	0.441	0.039	0.007	0.02	1	0.969	1	0	0.001	0.013	0.04	0.112	0.475	1	0.436	1	0.563
cg03738707	0.794	0.777	0.47	0.713	0.879	0.947	0.953	0.852	0.654	0.948	0.608	0.673	0.65	0.99	0.884	0.005	0.97	0	0.897	0.76	0	0	0.604	0.017	0.83	0.911	0.94	0.642	0.713	1	0.544	0.994	0.788	0.853	0	0.064	0.822	1	0.73	0.869	0	0	0	0.738	0.929	0.918	0.649	0.755	0.422
cg25277809	0.889	0.652	0.046	0.671	0.957	1	0.953	0.961	0.553	0.981	0.591	0.558	0.478	1	0.893	0.466	0.944	0	0.895	0.652	0	0	0.499	0.06	0.86	0.968	1	0.364	0.622	1	0.048	0.971	0.582	0.878	0	0.508	0.849	1	0.792	0.884	0	0.004	0	0.631	0.952	0.972	0.523	0.662	0.037
cg15112747	0.948	0.43	0.253	0.357	0.998	0.935	0.949	0.289	0.299	0.299	0.451	0.488	0.34	0.085	0.845	0.077	0.005	0.312	0.89	0.04	0.341	0.948	0.473	0.854	0.943	0.065	0.049	0.062	0.969	0.037	0	0.917	0.088	0.871	0.381	0.079	0.825	0.852	0.99	0.823	0.045	0.094	0.07	0.062	0.949	0.964	0.303	0.926	0.875
cg07420960	0.44	0.221	0.634	1	1	1	0.558	0.511	0.557	1	0.743	1	0.183	0.16	0.127	0.247	1	0.187	1	0.411	0.53	0.511	0.172	0.992	1	0.145	0.752	0.605	0.271	0.134	1	0.532	0.112	0.223	0.357	0.594	1	1	1	0.173	0.96	0.249	0.232	0.268	0.658	1	0.568	1	0.264
cg09629105	0.247	0.082	0	0.905	0.943	0.842	0.941	0.244	0.32	0.797	0.697	0.869	0	0	0	0.796	0.808	0	0.892	0.268	0.185	0.177	0	0.79	0.847	0	0.845	0.16	0.237	0	0.913	0.877	0.003	0	0.157	0.157	0.877	0.906	0.857	0.075	0.242	0	0.134	0.734	0.715	0.923	0	0.902	0.139
cg01765406	0.258	0.19	0.191	0.942	1	0.966	1	0.305	0.42	0.975	0.651	0.939	0.11	0.082	0.16	0.941	0.924	0.083	0.941	0.199	0.431	0.109	0.181	0.956	0.946	0.095	0.961	0.133	0.254	0.161	1	0.904	0.147	0.109	0.062	0.182	0.942	0.967	0.887	0.103	0.195	0.21	0.183	0.243	0.51	0.596	0.244	0.98	0.157
cg26874367	0	0.104	0.024	0.027	1	0.864	0.223	0	0.606	0.124	0.237	0.084	0.16	0.679	0	0.256	0	0.312	0.849	0.767	0.733	0.89	0.183	0.888	0.924	0.205	0.003	0	0.911	0	0	0.946	0.81	0	0.334	0	0.911	0.222	0.961	0.013	0	0.106	0.151	0.773	0.667	1	0.843	0.713	0.176
cg03225444	0.203	0.98	1	0.969	1	1	0.817	0.768	0.37	0.2	0.116	0.634	0.126	0.677	1	0.23	0.119	0.032	0.977	0.319	1	0.359	0.342	0.67	1	0.32	1	0.057	0.328	0.991	0.289	0.246	0.959	0.703	0.942	0.276	0.6	1	0.968	0.145	0.94	0.222	0.109	0.946	0.937	1	0.179	0.764	0.231
cg15702949	0.019	0.495	0.481	0.552	0.961	0.912	0.711	0.397	0.123	0.02	0.065	0.589	0.03	0.035	0.918	0.077	0.054	0.046	0.677	0.351	0	0	0.982	0.428	0.957	0.081	0.594	0.08	0	0.911	0.033	0.039	0.018	0.295	0	0.055	0.059	0.955	0.591	0.95	0.419	0.093	0.127	0	0.495	0.94	0.449	0	0.119
cg11467141	1	0.186	0.197	1	1	1	1	1	0.687	1	1	0.39	0.13	0.271	0.074	0.727	1	0.098	0.673	0.15	0.065	0.128	0.257	0.18	1	1	0.047	0.374	0.029	0.082	1	1	1	0.273	0.848	1	1	0.244	1	1	0.92	0.155	0.237	0.246	0.703	1	0.246	1	0.797
cg02405538	0.584	0	0	0.791	0.949	0.922	0.819	0.011	0	0.092	0	0	0	0	0.814	0.027	0.066	0	0.912	0.57	0.056	0	0.419	0.06	0.817	0	0.016	0	0	0.472	0	0.806	0.012	0.614	0	0.052	0.038	0	0.83	0	0	0	0.011	0	0.698	0.943	0.032	0.857	0.003
cg20514322	1	0.022	0.129	1	1	1	1	0.122	0.193	1	0	0.12	0	0.039	1	0.032	0.147	0.293	1	0.284	0.212	0.042	1	0.325	1	0.079	0.087	0.083	0	0.238	0.127	0.272	0.07	1	0.071	0.239	0.156	0.046	1	0.049	0.042	0.091	0	0.025	1	1	1	1	0.095
cg12915892	0.857	0	0	0.895	0.845	0.888	0.979	0.377	0	0.321	0	0	0	0	0.287	0	0.3	0	0.815	0	0	0	0.014	0	0.738	0	0	0.012	0	0.322	0	0.785	0.784	0	0	0	0	0	0.824	0	0	0	0.016	0.296	0	0.784	0	0.723	0
cg03992259	0.844	0	0	0.868	0.864	0.918	0	0.664	0	0	0	0.022	0	0	0	0	0	0	0.87	0	0	0	0.04	0	0.841	0	0	0	0	0.012	0	0.843	0.807	0	0	0	0.009	0.008	0.811	0	0	0	0	0.042	0	0.869	0	0.713	0
cg06296331	1	0.05	0.18	1	1	1	1	0.176	0.086	0.078	0.055	0.057	0.082	0.087	0.094	0.077	0.166	0.139	1	0.1	0.091	0.038	0.194	0.128	1	0.081	0.032	0.103	0.168	0.39	0.094	0.24	0.173	0.013	0.006	0.052	0.088	0.06	0.382	0.056	0.104	0.105	0.071	0.153	0.14	1	0.233	1	0.043
cg00912580	0.239	0.277	0.105	1	1	1	1	1	0.279	0.244	0.259	0.142	0.155	0.223	0.91	0.248	0.316	0.132	1	0.18	0.244	0.336	0.263	0.706	0.979	0.347	0.825	0.159	0.209	0.818	0.161	1	0.145	0.833	0.184	0.259	1	0.184	1	0.284	0.175	0.306	0.269	0.257	1	1	0.274	0.259	0.224
cg12318500	0.257	0.183	0.133	0.215	1	0.158	0.051	0.009	0.674	0.862	0.006	0.159	0.141	0.685	0.219	0.198	0	0.073	0.626	0.809	0.778	0.769	0	0.689	0.002	0.125	0.135	0	0.887	0.026	0.176	0.874	0.088	0.151	1	0.081	0.93	0.209	0.845	0.805	0.039	0.232	0.026	0.125	0.917	0.209	0.874	0.994	0.17
cg12800318	0.708	0.792	0.343	0.675	0.964	0.204	0.148	0.873	0.69	0.776	0.559	0.129	0.767	0.994	1	0.991	0.233	0.967	0.282	0.11	0.856	0.633	0.274	0.66	0.249	0.663	0.962	0.658	0.988	0.205	0.68	0.274	0.195	0.714	0.776	0.254	1	0.081	0.174	0.832	0.554	0.265	0.812	0.203	0.869	1	0.653	0	0.145
cg12929784	0.347	1	1	1	0.097	0.008	0	1	1	1	1	0.333	0.164	1	1	1	0.947	1	0	1	1	1	1	1	0	1	1	1	1	1	1	1	1	0.354	1	1	1	0.19	0.286	1	0.185	1	1	0.218	1	0.247	1	0.396	0.296
cg03678729	0.762	0.945	0.662	0.258	1	0	0.916	0.108	0.31	0.103	0.144	0.932	0.097	0.089	0.973	0.939	0.126	0.235	0.331	0.072	0.9	0.133	0.778	0.773	0.985	0.15	0.748	0.223	0.908	0.079	0.039	0.216	0.956	0	0	0.016	0.691	0.589	1	0.721	0.098	0.27	0.708	0.674	0.949	0.98	0.196	0.971	0.075
cg05528196	0.068	1	0.987	0.992	0.095	0	0.914	1	0.996	1	1	0.997	1	1	0.665	0.99	1	1	0.077	1	1	1	1	1	0.106	1	1	0.874	1	0.915	1	0.114	1	0.811	1	1	1	0.867	0.118	1	1	1	1	1	1	0.052	0.989	0.018	1
cg17822177	0.004	0.624	0.53	0.029	1	0.128	0.025	0	0.486	0.019	0.079	0.556	0.043	0.519	0.94	0.044	0.504	0.021	0.559	0	0.917	0.114	0.856	0.699	0.81	0.076	0.105	0.04	0.823	0	0	0.114	0.039	0.325	0	0.139	0.883	0.123	0.858	0.822	0	0.004	0.069	0.448	0.562	0.89	0.543	0.777	0.662
cg05127633	1	0.305	0.145	1	1	0.039	0.989	0.808	0.751	0.996	0.877	0.273	0.21	0.178	0.996	0.247	0.167	0.161	1	0.217	0	0.808	0.358	0.797	1	0.306	0.18	0.065	0.993	1	0.258	1	0.124	1	0.799	0.094	1	0.129	1	1	0.134	0.223	1	0.763	0.655	1	0.976	1	0.205
cg27310647	0.272	0.905	0.908	0.862	0.172	0.222	0.799	0.948	0.827	0.904	0.274	0.829	0.258	0.9	0.986	0.998	0.785	0.871	0.774	0.26	0.92	0.138	0.968	0.676	0.151	0.173	0.953	0.78	0.923	0.938	0.721	0.936	0.135	1	0.061	0.194	0.826	0.215	0.783	0.864	0.112	0.936	0.783	0.154	0.992	0.098	1	0.303	0.728
cg00336593	0.443	0.006	0.145	0.012	1	1	1	0.007	0	0	0	0	0	0	1	1	0	0	1	0	0	0	0	0.454	1	0	0.022	0	0	0	0	1	0.003	0	0	0	0.933	0	1	0	0	0	0	0	0.054	1	0.017	0.422	0
cg03406844	0.957	0.461	0.064	0.083	1	0.999	0.641	0.088	0.119	0.004	0.032	0.06	0	0.041	1	0.138	0.146	0.055	1	0	0	0.029	0.172	0.638	1	0	0.109	0.101	0.04	0.065	0.026	0.099	0.179	0.033	0	0	0.995	0.125	0.971	0.051	0.089	0.077	0.132	0	0.226	1	0.054	0.522	0
cg02300652	1	0.088	1	0.045	0.948	1	0.995	1	1	0.524	0.103	0.794	0	0.701	0.993	1	1	1	1	0.99	1	0.707	0.775	1	0.971	0	0.977	0.67	0.037	1	0.485	1	0.971	0.695	0.562	0.368	1	0.731	1	0.501	0	0.476	0.624	0.015	0.539	1	0.567	0.928	0.071
cg19928793	0.037	0.629	0.033	0.894	0.951	0.886	0.095	0.857	0.524	0.144	0.021	0	0.03	0.139	0.876	0.113	0.034	0.072	0.907	0	0	0.08	0.03	0.618	0.788	0.234	0.845	0.15	0.046	0.932	0.002	0.868	0.617	0.839	0.147	0.128	0.158	0	0.905	0.891	0.143	0.11	0.109	0.023	0.955	0.911	0	0.625	0.089
cg07346426	0.623	0.533	0.868	0.061	0.116	0.131	0.127	1	0.746	0.199	0.996	0.177	0.944	0.914	0.466	0.971	0.638	1	0.148	0.623	1	0.695	1	0.993	0.169	1	0.893	0.927	0.564	0.174	0.462	0.086	0.944	0.563	0.558	0.435	1	0.939	0.144	0.506	1	0.548	0.175	0.152	0.225	0.025	0.632	0.042	0.514
cg12006434	1	1	0.586	0.365	1	0.996	0.99	0.521	1	0.943	1	0.705	1	1	1	0.484	1	1	1	0.088	1	1	1	1	1	0.235	1	0.944	1	1	1	0.572	1	1	1	1	1	0.073	1	1	0.327	0.977	0.966	0.311	1	1	1	1	0.193
cg19535511	0.022	1	0.201	0.592	0.508	0.626	0.127	0.659	0.738	1	1	0.267	0.95	1	1	0.982	0.604	1	0.65	1	0.604	1	1	0.891	0.144	1	1	0.566	1	0.925	1	0.954	0.946	0.588	1	1	0.98	0.119	0.573	1	0.698	1	1	0.174	1	0.128	0.952	0.077	0.546
cg13263079	0.01	0.815	0.257	0.746	0.193	0.078	0.947	0.22	0.626	0.807	0.897	0.895	0.144	0.229	0.624	0.093	0.154	0.203	0	0.035	0.608	0.034	0.649	0.136	0.924	0.817	0.19	0.133	0.965	0.091	1	0.122	0.108	0	0.663	0.073	0.954	0.009	0.086	0.964	0.196	0.194	0.97	0.899	0.672	0.769	0.968	1	0.104
cg13453203	0.058	0.686	0	0.816	0.721	0	0.05	0.804	0.114	0.096	0.031	0.009	0	0	0.679	0.785	0	0	0	0	0	0	0.084	0.067	0.69	0.779	0.914	0.009	0.07	0	0.859	0.49	0.009	0	0.019	0.205	0.802	0	0	0.861	0.076	0.057	0.116	0	0.861	0.834	0.851	0	0
cg20452287	0.894	0.291	0.22	1	1	1	1	0.991	0.161	0.211	0.161	0.128	0.121	0.14	1	0.265	0.228	0.051	1	0.083	0.113	0.161	0.266	0.218	1	0.269	0.982	0.371	0.281	0.324	0.836	0.17	0.224	1	0.148	0.081	0.252	0.222	0.815	0.986	0.299	0.662	0.312	0.162	0.72	0.792	0.867	0.736	0.136
cg27263966	0.985	0.311	0.521	0.93	1	0.281	0.449	0.07	0.437	0.275	0.452	0.412	0.117	0.854	0.041	0.067	0.888	0.941	0.197	0.276	0.189	0.922	0.991	0.982	0.964	0.051	0.306	0.177	0.279	0.19	0.03	0.085	0.99	0.221	0.077	0.171	0.922	0.368	0.082	0.175	0.26	0.15	0.993	0.231	0.819	1	1	0.283	0.025
cg27408541	0.998	0.295	0.202	0.127	1	0.726	0.196	0.876	0.413	0.994	0.862	0.126	0.988	1	0.935	0.913	0.872	0.358	0.922	0.281	0.233	0.987	0.159	1	0.275	0.273	0.17	0.133	0.906	0.668	0.926	0.258	0.134	0.345	0.954	0.298	1	0.796	0.944	1	0.313	0.769	0.26	0.297	1	0.255	0.817	0.406	0.848
cg18451041	0.93	0.781	0.813	0.115	0.072	0.076	0.156	0.921	0.25	0.217	0.56	0.934	0.111	0.131	0.121	0.136	0.13	0.17	0.088	0.126	0.701	0.098	0.591	0.573	0.716	0.146	0.991	0.878	0.2	0.071	0.102	0.54	0.16	0.137	0.072	0.801	0.191	0.106	0.13	0.184	0.74	0.583	0.9	0.096	0.201	0.945	0.109	0.066	0.067
cg17360854	0.115	0.105	0.004	0	0.952	0.944	0.95	0.081	0	0	0.006	0.4	0	0.014	0	0.011	0	0	0.866	0	0.88	0	0.541	0.907	0.982	0	0	0	0.707	0.104	0	0.06	0	0	0	0	0.903	0	0.976	0.011	0	0.034	0	0	0.033	1	0.516	0	0.04
cg19506623	0	0.358	0.454	0.223	0.976	0.993	0.978	0.952	0.216	0.292	0.407	0.576	0.107	0.344	1	0.22	0.991	0.415	0.939	0.061	0	0.588	0.964	0.373	0.931	0.215	0.902	0.977	0.394	0.937	0.983	0.194	0.917	0.177	0.47	0.972	0.87	0.195	0.939	0.287	0.31	0.212	0.316	0.252	0.923	0.892	0.276	0.352	0.052
cg00322319	0	0	0.013	0	0	0	0.858	1	0.783	0	0	0.609	0.703	0.801	0	0	0	0	0.77	0	0	0	0.997	0.791	0	0	0	0	0	0	0	0	0	0	0	0	0	1	0	0	0.718	0.99	0	0	1	0	0.016	0	0
cg00164196	0.004	0.025	0.218	0.035	0.054	0.016	0.04	1	0.933	0.011	0.012	0.762	0.779	0.927	0.016	0.013	0.013	0.012	0.029	0.006	0.012	0.029	1	0.94	0.11	0.005	0.018	0.009	0.005	0.004	0.003	0.018	0.015	0.007	0.03	0.028	0.01	1	0.137	0.013	0.949	1	0.018	0.018	1	0.15	0.201	0.004	0.01
cg06488443	1	0.868	1	0.986	0.953	1	0.975	0.527	0.952	0.015	0.058	0.811	0	0.053	0.111	0.956	0.792	0	0.938	0.01	1	0	0.057	0.774	0.846	0	1	0.058	0.036	0.968	0	0.844	0.726	0.947	0	0.766	0.734	0.669	0.729	0.031	0.943	0	0.031	0.965	0	0.984	0.169	0.95	0
cg12634236	0.975	0.527	1	0.915	0.894	0.965	0.933	0.574	0.614	0	0	0.915	0	0	0	0	0.639	0	0.866	0	0.91	0	0	0.605	0.671	0	0.917	0	0	0.911	0	0.912	0.597	0.833	0	0.674	0.567	0.56	0.488	0	0.715	0	0	0.917	0	0.89	0	0.849	0
cg06382344	1	0.504	1	1	1	1	1	0.678	0.642	0	0.005	1	0	0	0	0.954	0.454	0	1	0	0.998	0	0.006	0.582	0.659	0	1	0	0	1	0	1	0.452	0.614	0	0.162	0.486	0.666	0.431	0	0.964	0	0	1	0.006	1	0	0.963	0
cg27519987	0.96	0.701	0.603	0.056	0.885	0.052	0.059	0.076	0.101	0.028	0.607	0.828	0	0.03	0.83	0.042	0.052	0.055	0	0.555	0.898	0.044	0.746	0.066	0.054	0.017	0.113	0	0.151	0	0	0.047	0.057	0.116	0	0.003	0.076	0.014	0.94	0.826	0.117	0.062	0.08	0	0.196	0.858	0.077	0.975	0
cg23948843	0.124	0.847	0.914	0.053	0.652	0	0.12	0	0.859	0.875	0.905	0.955	0.883	0.69	0.07	0	0.119	0.951	0	0.972	0.898	0.845	0.079	0.897	0.074	0.765	0.031	0.959	0.074	0.149	0.589	0.695	0.057	0.132	0.867	0	0.894	0.949	0.917	0.067	0.702	0.873	0.933	0.154	0.12	0	0.879	0.728	0
cg03662049	0.154	0.795	0.868	0.086	0.561	0	0.143	0.955	0.845	0.832	0.814	0.931	0.899	0.582	0.086	0.804	0.911	0.85	0	0.952	0.862	0.813	0.11	0.853	0.14	0.627	0.049	0.863	0.092	0.139	0.208	0.565	0.094	0.187	0.819	0	0.875	0.874	0.842	0.093	0.565	0.82	0.939	0.927	0.112	0	0.903	0.579	0.008
cg19402991	0.143	0.674	1	0.098	0.512	0	1	1	1	0.595	1	1	1	0.516	0.068	0.016	1	1	0	0.798	1	0.755	0.11	1	0.108	0.543	0.023	1	0.13	0.161	0.463	0.314	0.129	0.529	0.991	0	1	1	1	0.055	0.612	1	1	1	0.162	0	0.973	0.579	0
cg02410795	0	0.333	0.333	0.007	0.277	1	1	0	1	0.343	0.356	0.915	0	0	0.013	0.049	0.423	1	0.89	0.028	0	0.257	0.059	0.354	0	0.025	0	0.422	0.406	0.002	0.055	0.969	0	0	0	1	0.959	0.408	0.9	0.942	1	0.063	0.011	0	0.359	0.421	0.013	0	0.041
cg20038717	0.934	0.081	0.7	0	0.962	0.814	0.164	0.052	0.063	0.165	0.904	0.034	0	0	0.665	0.016	0	0.639	0.799	0	0.029	0.577	0.911	0.121	0.902	0	0.028	0	0.956	0	0.135	0.084	0.014	0	0	0	0.735	0	0.974	0.091	0.024	0.071	0	0	0.111	0.878	0	0.902	0.003
cg03116459	0.061	0.826	0.099	0.43	1	0.006	0.307	0.384	0.288	0.135	0.231	0.806	0.242	0.057	0.995	0.903	0.108	0.131	0.217	0.231	0.95	0.396	0.765	0.931	0.966	0.195	0.36	0.058	0.852	0.153	0.062	0.218	0.355	0	0.05	0.244	0.85	0.366	1	0.894	0.177	0.137	0.877	0.903	1	0.874	0.427	0.418	0.25
cg15742848	1	0.853	0.944	0	0.751	0.849	1	0.063	0.043	0	0.145	0	0.009	0.746	0.05	0.043	0.076	0	0.64	0.086	0	0.986	0.058	0.735	0.685	0.752	0.037	0.048	0.023	0.064	0.649	0.033	0.114	0.765	0	0	0.937	0	0.734	0	0	0	0.06	0.131	0	0.851	0.127	1	0
cg05703053	1	0.752	0.94	0	0.603	0.86	1	0.046	0.039	0.012	0.071	0	0	0.637	0	0.007	0.007	0	0.719	0	0	1	0.031	0.62	0.133	0.715	0.024	0.067	0	0	0.53	0.004	0	0.672	0	0	0.879	0.026	0.658	0.005	0	0.025	0.024	0.028	0	0.911	0.022	1	0.004
cg05299108	0.946	0.956	0.967	0.987	0	0.13	0.09	0.969	0.98	0.979	0.953	0.974	0.95	0.98	0.169	0.942	0.954	0.92	0.193	0.988	0.971	0.964	0.949	0.981	0.19	0.978	0.962	0.22	0.952	0.989	0.966	0.923	0.995	0.115	0.954	0.974	0.958	0.241	0.165	0.968	0.734	0.946	0.992	0.964	0.948	0.056	0.988	0.156	0.806
cg22076123	0.989	0.723	0.865	0.001	1	1	0.979	0.802	0.991	0.953	0.812	0.912	0.958	0.987	0.977	0.978	0.991	0	0.842	0.856	1	0.969	0.724	0.99	1	0.995	0.999	0.059	0.974	0.065	0.862	1	0.82	0.999	0.983	0.989	0.959	0	0.978	0.983	0.754	0.85	0.065	0.849	0.984	1	1	1	0.058
cg15461842	0.064	1	0.671	0.972	0.057	0	0.848	0.96	0.98	0.958	0.989	0.967	0.983	1	0.067	0.796	0.852	0.867	0.027	0.947	0.95	1	1	0.99	0.045	1	1	0.979	0.996	0.127	1	0.008	1	0	0.945	0.867	1	1	0.105	0.988	0.885	0.965	1	1	1	0	0.993	0.073	0.837
cg19702675	0	0.846	0	0.873	0	0	0.088	0.435	0.863	0.513	0.01	0.577	0	0.373	0	0	0	0.077	0	1	0.125	0.837	0.35	0.943	0	0.897	0.878	0	0.058	0	0.787	0	0.089	0	0.571	0.902	0.979	0	0	0.426	0.067	0.433	0.853	0	0.962	0	0.537	0	0
cg21269219	0.659	0.656	1	0.745	0.076	0.055	0.205	1	1	0.791	0.301	1	0.124	1	1	0.17	0.21	1	0.062	0.999	1	0.191	1	1	0.113	1	1	1	1	0.788	1	0.082	1	0.036	0.665	1	1	0.181	0.114	0.233	0.678	1	0.726	0.736	1	0	0.611	0.097	0.065
cg16429927	0.523	0.91	1	0.77	0.69	0.051	0.06	0.049	0.879	0.862	0.644	0.898	0.736	0.976	0.933	0.775	0.655	0	0.039	1	0.955	0.66	0.787	0.863	0.053	0.886	0.024	0.032	0.711	0.034	0.994	0.101	0.847	0.891	0	0.702	0.908	0.037	0.748	0.626	0.55	0.862	0.726	0.013	0.957	0.027	0.748	0.89	0.736
cg07312880	0.667	1	1	0.885	0.816	0.003	0.018	0.005	0.976	0.915	1	1	0.733	1	1	0.674	0.613	0	0.007	1	1	0.9	0.885	1	0.015	1	0.037	0.009	0.577	0.025	1	0.029	1	1	0.008	0.871	1	0.023	0.787	0.633	0.551	1	0.772	0	1	0.033	0.798	1	0.796
cg27659974	0.686	1	1	0.955	0.845	0.032	0.046	0.025	1	1	1	1	0.856	1	1	0.887	0.765	0.006	0	1	1	1	1	1	0.006	1	0.055	0.025	0.76	0.029	1	0.087	1	1	0	0.916	1	0.047	0.881	0.68	0.553	1	0.838	0.047	1	0.004	0.954	1	0.869
cg02670123	0	0.303	0.046	0.205	0	0	0.63	0.564	0.606	0.147	0.98	0	0	0.951	0.011	0	0.619	0.941	0	0.72	0	0.618	1	0	0.035	0.971	0.931	0.724	0.577	0	0.94	0	0.975	0	0.165	0.317	0.979	0.076	0	0.053	0.641	0.659	0.195	0.969	0.341	0	0.194	0	0
cg13223682	0.806	0	0	0.04	0	0.194	0.965	0.674	0.104	0.726	0.893	0.728	0	0	0.023	0.546	0.746	0.867	0	0	0.035	0	0.963	0.803	0.664	0	0.062	0	0.044	0	0.625	0.328	0.927	0.071	0.169	0	0	0.48	0.042	0	0	0	0.005	0.062	0.093	0.255	0.092	0.06	0
cg01182117	0.599	0.114	0.193	0.033	0.981	0.567	0.176	0.096	0.22	0.48	0.145	0.375	0.121	0	0.97	0.17	0.092	0.156	0.425	0	0.501	0.486	0.093	0.079	0.973	0.036	0.174	0.096	0.456	0.606	0	0.889	0.07	0.923	0	0.017	0.537	0.113	0.902	0.615	0.12	0.492	0.102	0.013	0.886	0.963	0	0.557	0.134
cg02787917	1	0	0.819	0.855	0.93	1	0.762	0.027	0.851	0.782	0.007	0.825	0.131	0	0.667	0.806	0.88	0.103	0.884	0.297	0.177	0.873	0	0.901	0.821	0	0.848	0.321	0.333	0.321	0.262	0.893	0	0.309	0.913	0.925	0.92	0.186	0.943	0.863	0	0.006	0	0.001	0.031	1	0.21	0.866	0.177
cg05298922	1	0	0.773	0.907	0.672	0.959	0.841	0	0.771	0.001	0	0.233	0	0	0.013	0	0.837	0	0.529	0.007	0.182	0.054	0	0	0.506	0	1	0	0	0.605	0.663	0.158	0.003	0.871	0.741	0.444	0.943	0.025	0.147	0.979	0	0	0	0	0	0.774	0.082	0.954	0
cg00911180	1	0.517	0.865	0.089	1	1	0.412	0.071	0.629	1	0.199	0.046	0.973	0.911	0.942	1	0.756	1	1	0.447	0.191	1	0.882	1	0.787	0.896	0.434	0.93	0.966	1	0.502	1	0.516	1	1	1	0.986	0.233	1	0.98	0.668	1	0.074	0.166	1	1	1	0.861	0.954
cg16026753	0.02	0.641	0.243	0.633	0.051	0.038	0.06	0.916	0.847	0.928	0.901	0.865	0.871	0.888	0.072	0.137	0.165	0.906	0.101	0.928	0.186	0.897	0.925	0.853	0.081	0.893	0.864	0.221	0.574	0.054	0.935	0.034	0.884	0.041	0.68	0.626	0.916	0.204	0.088	0.925	0.114	0.503	0.895	0.867	0.825	0	0.868	0.075	0.163
cg22418837	0.197	0.872	0.873	0.597	0.115	0	0.232	0.891	0.89	0.825	0.585	0.83	0.583	0.946	0.094	0.151	0.978	0.867	0.082	0.821	0.879	0.914	0.87	0.909	0.173	0.957	0.843	0.174	0.945	0.819	0.843	0.093	0.918	0	0.821	0.515	0.978	0.213	0.138	0.569	0.07	0.829	0.883	0.845	0.927	0.011	0.913	0.06	0.251
cg18323589	0.078	1	0.99	0.624	0.042	0	0.204	1	0.946	0.758	0.729	0.965	0.659	0.963	0.061	0.183	1	0.953	0.044	0.743	0.911	0.981	0.93	0.95	0.116	0.978	0.939	0.198	0.973	0.704	0.791	0.02	0.962	0	0.746	0.526	0.976	0.279	0.126	0.572	0.015	0.738	0.722	0.743	0.963	0	1	0.009	0.227
cg23345300	1	0.03	0.617	1	0	0.933	0.956	0.042	0.856	0.968	0	0.784	0.845	0.083	1	0.814	0.995	0.414	0.836	0.838	0	0.67	0.937	0.952	0.311	0.283	0	0.008	0.336	0.026	0.032	0.788	0	0.269	0.785	0.84	1	0.01	0.042	1	0.382	0.043	0.044	0.803	1	1	0.258	0.685	0.246
cg21235151	1	0.845	1	1	0.814	0.979	1	0	0.862	1	0	0.862	1	0.956	1	0.852	1	0	1	0	0	0	0	0.919	1	0.911	0	1	0.794	1	0.052	0.887	0.757	0.666	1	0	1	0.002	0	1	0.814	0	0.93	0.897	1	1	0.053	0.752	0.002
cg08505456	1	0.416	1	1	0.496	1	1	0	0.422	1	0	0.593	1	0.619	1	0.314	0.59	0	1	0	0	0	0	0.548	1	1	0	1	0.361	1	0	1	0.238	0.315	1	0	1	0	0	1	0.521	0	1	1	1	1	0	0.438	0.001
cg21319323	1	0.273	0.95	1	0.495	0.999	0.604	0	0.397	0.926	0	0.558	0.929	0.58	0.939	0.394	1	0	0.965	0	0	0	0	0.53	0.949	0.924	0	0.447	0.387	1	0	0.943	0.337	0.369	0.978	0	0.966	0	0	0.96	0.516	0.002	0.941	0.496	0.951	0.965	0.02	0.371	0
cg24154951	1	0.672	1	0.948	0.751	1	0.975	0	0.01	0.962	0	0.804	0.837	0.836	0.988	0.806	0.962	0	0.937	0.003	0	0	0	0.832	0.946	1	0	0.136	0.609	1	0	0.682	0.687	0.823	0.869	0	0.943	0	0	0.717	0.731	0	0.852	0.819	0.97	0.998	0.003	0.667	0.017
cg20090731	1	0	0.992	0.971	0.712	1	1	0	0	0.983	0	0.722	0.962	0.704	0.946	0.947	0.836	0	0.937	0	0	0	0	0.716	0.946	0.939	0	0.028	0.616	0.944	0	0.951	0.067	0.754	0.757	0	0.958	0	0	0.602	0.677	0	0.937	0.643	0.931	0.955	0	0.667	0
cg21493150	1	0.811	1	0.994	0.687	1	0.979	0	0.249	0.902	0	0.739	0.859	0.83	0.969	0.798	1	0	0.952	0	0	0.261	0	0.831	0.933	0.985	0	0	0.719	0.971	0	0.821	0.283	0.831	0.932	0	0.973	0.339	0	0.995	0.365	0	0.888	0.833	1	0.995	0.172	0.694	0.247
cg13092806	0.658	0.025	0.07	0.873	0.001	0.833	0.798	0.017	0.031	0.008	0.04	0.019	0.668	0.059	0.02	0.017	0.019	0.019	0.009	0.028	0.015	0.017	0.009	0.941	0.97	0.008	0.013	0.025	0.022	0.059	0.02	0.844	0.044	0.983	0.013	0.835	0.791	0.042	0.016	0.045	0.035	0.019	0.009	0.04	0.033	0.567	0.079	1	0.017
cg03913859	0.842	1	0.912	1	0.223	0.422	1	1	0.971	0.993	0.416	1	0.904	0.116	0.193	0.341	0.869	1	0.278	0.854	0.955	0.376	0.321	0.454	1	0.255	1	0.128	1	0.195	0.979	0.993	1	0.14	0.3	0.956	1	0.383	0.358	0.478	0.803	0.844	0.921	0.281	0.794	0.844	0.938	0.275	0.234
cg12536109	0.94	0.081	0.988	0	0.024	0.096	0.974	0.15	0.668	0.975	0.528	0.433	0.05	0	0.963	0.061	0.039	0.997	0.045	0.566	0.107	0.997	0.983	0.974	0.62	0.076	0.95	0.631	0.07	0.543	0.457	0.493	0.08	0.603	0.541	0.123	0.093	0.123	0.057	0.109	0.117	0.064	0.03	0.638	0.526	0.551	0.996	0.117	0.563
cg10985371	0.83	0.001	0.053	0.187	0.832	0	0.184	0.075	0.744	0	0	0.094	0.906	0.822	1	0	0	0.141	0	0	0	0	1	0.081	1	0	1	0.2	0	0	0	0.938	0.071	0	0	0.092	1	0	0	0	0	0.891	0.122	0	0.2	0.091	0	0.874	0
cg17740434	1	0.03	0.202	0.874	0	0.068	0.111	0.064	0.569	0.122	0	0.988	0	0.739	0.083	0.755	0	0	0.605	0.136	0	0.94	1	0.058	0.038	0	0.11	0.062	0.735	0.907	0.014	0.031	0.782	0	0	0.999	0.837	0.505	0.737	0.166	0.704	0.054	0	0.776	0.041	0	0.516	0.844	0.029
cg18585789	1	0.133	0.657	0.576	1	0.58	0.133	0.193	0.503	0.144	0.138	0.79	0.059	0	0.233	0.188	0.23	0.238	0.091	0.578	0.742	0.053	0.103	0.659	1	0.726	0.756	0.076	0.077	0.094	0.596	0.038	0.988	0.025	0.017	0.214	0.997	0.218	0.164	0.569	0.101	0.051	0.967	0.032	0.203	1	0.004	1	0.093
cg15620642	0.728	1	1	0.771	0	0	0.754	1	0.991	1	0.985	0.965	1	1	0	0.975	0.994	1	0	1	1	0.991	1	0.972	0	0.971	0.847	0.965	1	0.595	1	0	1	0	0.968	0.978	0.993	0.991	0.013	0.971	0.992	0.969	0.851	0.969	0.989	0	1	0	1
cg25455707	0.899	0.231	0.258	0.201	0.131	0.232	0.132	0.997	0.976	0.994	0.997	0.998	0.069	0	0.989	0.978	0.114	0.954	0.034	0.227	0	0.651	0.92	0.919	0.068	0.994	0.705	0.076	0.099	0.612	0.979	0.102	0.974	0	0.213	0.895	0.08	0.251	0.932	0.967	0.615	0.076	0.951	0.186	0.184	0.911	0.252	0.937	0.101
cg11854219	1	0.212	0.199	1	1	1	1	1	0.312	0.496	0.448	0.233	1	0.351	1	0.338	0.981	0.891	1	0.163	0.162	0.935	0.125	1	1	1	1	0.247	1	1	0.225	0.459	0.201	0.963	1	0.22	0.969	0.168	0.527	1	0.197	0.938	0.932	1	1	0.669	0.431	1	0.218
cg26917242	0.871	0.954	0.574	0.595	0.022	0.52	0	0.744	0.451	0.053	0.992	0.655	0.01	0.925	0.409	0.901	0.032	0.333	0.552	0	0.405	0.902	0.007	0.65	0.462	0.628	0.044	0.069	0	0.04	0.384	0.506	0.646	0.457	0	0.647	0.909	0.502	0.007	0	0.095	0.026	0.049	0.338	0.073	0.498	0.394	0	0.499
cg19818072	1	0.183	0.185	0.256	1	0.133	0.337	0.263	0.159	0.346	0.514	0.134	0.098	0	1	0.149	0.25	0	0.25	0.196	0.992	0.997	0.191	0.052	0.976	0.376	0.41	0.379	0.239	0	0.983	0.068	1	0.28	0.252	0	1	0.277	0.977	0.407	0.379	0.105	1	0.065	0.135	1	0.334	1	0.141
cg05907046	0.537	0	0.142	0	0.73	0.751	0.88	0.775	0	0	0.663	0.891	0	0	0.906	0.011	0	0	0.922	0	0	0	0	0.011	0.73	0	0	0	0.026	0.606	0	0.855	0.021	0.756	0	0	0.885	0.007	0.597	0.002	0.006	0	0	0.007	0.002	0.921	0.175	0.637	0
cg14762973	0.479	0	0.004	0	0.973	0.606	0.955	0.698	0	0	0.63	0.917	0	0	0.984	0	0	0	0.933	0	0	0	0.047	0	0.534	0	0	0.004	0	0.453	0	0.926	0.031	0.567	0	0	0.962	0	0.403	0	0.013	0	0	0	0.011	0.966	0.06	0.568	0
cg02464901	1	1	1	0.822	0.1	0.031	0.064	0.963	1	1	1	0.992	1	1	0.987	1	1	1	0.079	1	1	1	1	1	0.08	1	1	0.546	1	1	1	0.048	1	0.978	0.976	1	1	0.124	0.617	1	1	0.993	0.967	0.823	1	0.01	1	0.84	0.727
cg23687558	0.272	0.269	0.566	0.161	1	0.981	1	0.065	0.646	0	0.197	0.684	0.045	0.136	1	0.091	0.664	0.036	0.097	0.172	0.944	0.179	1	0.142	1	0.105	0.657	0.596	1	0.236	0.037	0.007	0.672	0.602	0.144	0.122	1	0.148	0.711	0.612	0.096	0.187	1	0.271	1	1	0.366	0.76	0.597
cg15389392	0.907	0.164	0.135	0.356	1	0.898	0.492	0.137	0.275	0.408	0.932	0.541	0.158	0.046	0.401	0.181	0.326	0.422	0.497	0.306	0.167	0.307	0.89	0.066	1	0.357	0.884	0.413	0.23	0.067	0.969	0.193	0.994	0.229	0.214	0.096	0.446	0.26	0.924	0.879	0.118	0.068	1	0.209	0.058	0.896	0.224	0.962	0.166
cg22003435	0	0	0	0	0.791	0.883	1	0.007	0.003	0	0	0.015	0	0	0	0	0.006	0	1	0.013	0	0	0	0.007	0.993	0	0	0.99	0	0	0	1	0	0	0	0	0.005	0.007	0.922	0	0	0	0.002	0	0.018	0.954	0	0.014	0
cg13411286	0.944	0.041	0.374	0.254	0.185	0.19	0.13	0.974	0.216	0.031	0.045	0.034	0.045	0	0.955	0.19	0.947	0.293	0.104	0.238	0.339	0.713	0.118	0.914	0.72	0.221	0.971	0.59	0.178	0.165	0.94	0.082	0.233	0.06	0.027	0.252	0.924	0.241	0.112	0.631	0.967	0	0.213	0.234	0.02	0	0.263	0.306	0.119
cg14112080	0.963	0.079	0.098	0.552	1	0.975	1	0.997	0.133	0.035	0.052	0.669	0.03	0	0.999	0.984	0	0.042	0.678	0.076	0.102	0.066	0	0.038	1	0.071	0.517	0	0.027	0.525	0	0.955	0.132	0.49	0	0.06	0.207	0.197	0.974	0.138	0.082	0	0.172	0.086	0.527	0.992	0.025	1	0
cg08813258	0.252	0.791	0.357	0.284	0.016	0.03	0.151	0.844	0.87	0.836	0.948	0.273	0.703	1	0.232	0.209	0.909	1	0	0.754	0.827	0.725	0.971	0.654	0.063	0.952	0.968	0.844	0.898	0.299	0.93	0.165	0.792	0.025	0.766	0.911	0.887	0.171	0.133	0.819	0.855	0.86	0.808	0.779	0.681	0.066	1	0	0.174
cg22885000	1	0.902	1	0.062	0.036	0.056	0.009	1	1	1	1	0.978	0.78	1	0.895	0.143	0.981	1	0.116	1	1	0.684	1	1	0.091	1	1	1	1	0.996	1	0.117	0.853	0.077	0.883	1	1	0.652	0.128	0.11	0.987	1	0.848	0	0.709	0.005	0.989	0.134	0.093
cg07974890	0.801	0.916	0.719	0.06	0.217	0.983	0.129	0.047	0.965	0.636	0.112	0.277	0.24	0.77	0.93	0.883	0.737	0.946	0.742	0.911	1	0.697	0.045	1	0.11	0.827	0.86	0.275	0.214	0.727	0.141	0.903	0.077	1	0.299	0.983	0.947	0.224	1	0.125	0.116	0.754	0.123	0.309	0.99	1	0.839	0.246	0.279
cg18604678	0.256	1	0.653	0.106	0.126	0.192	0.742	1	0.96	1	1	0.855	0.889	1	1	1	0.93	1	0.196	1	1	1	1	1	0.052	1	1	1	1	0.685	1	0.192	0.899	0.206	1	1	1	0.888	0.182	0.861	1	1	0.884	0.747	0.848	0.131	0.983	0.12	0.194
cg14462124	0.857	1	0.555	0	0.396	1	0.925	0.977	0.204	1	0.55	0.964	0.941	0.956	0.272	0.498	0.12	0.837	0.942	0.327	0.936	0.965	1	1	0.368	0.125	0.414	0.008	1	0.421	0.358	0.63	0.903	0.049	0.939	0.038	0.456	0.348	1	0.349	0.216	0.908	0.899	0.01	1	1	1	0.499	0.42
cg16411361	1	0.214	0.38	0.102	0.499	1	0.456	0.08	0.958	0.851	0.172	0.506	0.325	0.192	1	1	1	1	1	0.878	0.533	0.453	1	1	0.926	0.264	1	0.376	0.184	0.398	1	1	0.136	0.495	0.304	1	0.968	0.301	0.934	0.363	0.286	1	0.365	0.215	0.474	1	0.46	0.206	0.379
cg04278110	0.822	0.144	0.285	0	0.233	1	0.825	0.022	0.935	0.85	0.22	0.368	0.376	0.122	1	0.897	0.937	0.995	0.963	0.83	0.339	0.344	1	1	0.793	0.251	0.782	0.303	0.203	0.335	0.957	0.922	0.07	0.708	0.255	0.914	0.921	0.184	0.873	0.222	0.142	0.864	0.249	0.136	0.16	1	0.379	0.182	0.671
cg01116952	1	0.128	0.23	1	1	1	1	0.702	0.249	0.08	0.113	0.085	0.137	0.013	1	1	1	0.647	1	0.11	0.134	0.252	0	0.779	1	0.201	0.761	0.68	0.198	1	0.093	1	0.151	1	0.139	0.174	1	0.29	1	1	0.621	0.108	0.235	0.101	0.83	1	0.055	1	0.207
cg08789970	1	0.572	0.532	0.582	0.961	0.169	0.958	0.473	0.757	0.942	0.743	0.516	0.12	0.534	1	0.958	0.634	0.905	0.946	0.644	0.183	0.238	0.619	1	0.171	0.603	0.999	0.713	0.077	1	1	0.174	0.98	0.15	0.16	0.674	1	0.208	0.591	0.166	0.198	0.616	0.63	0.557	0.739	0.19	0.566	0.977	0.136
cg22748819	0.091	0.193	1	0.112	1	1	0.123	0.057	0.984	1	0.109	0.62	0.709	1	0.756	1	0.881	1	0.787	0.18	0.169	1	0.891	1	0.912	0.674	0.163	0.972	1	0.703	0.529	0.963	0.188	0.082	1	1	1	0.8	0.897	0.22	1	1	0.09	0.18	0.998	1	1	0.119	0.824
cg00215011	0.042	0.836	0	0.107	1	0.82	0	0.01	0.792	0	0.899	0.07	0	0.937	0	0.847	0.714	0.042	0.705	0.117	0.814	0.021	0	0.949	0.82	0.876	0.069	0	0.938	0.02	0.131	0	0.924	0.41	0	0.464	0.974	0.005	0	0.89	0.025	0.039	0.011	1	0.648	0.956	0.136	0	0
cg22500281	0.976	0	0.385	0.263	0.414	0.78	0.401	1	0.218	0.188	0.385	0.075	0.006	0.753	0.955	0.079	0.796	0.807	0.809	0.07	0	0.838	0.727	0	0.336	0	0.277	0.039	0.764	0.338	0.038	0	0.207	0.199	0.226	0.07	0.21	0.277	0.011	0.85	0	0	0.17	0.04	0.13	0.871	0.872	0.836	0.027
cg12022558	0.981	0.097	0.354	0.226	1	0.846	0.76	0	0.175	0.125	0.875	0.158	0.035	0.739	0.906	0.208	0.818	0.084	0.813	0.153	0.725	0.025	0.94	0.141	0.923	0.942	0.34	0	0.08	0	0.819	0.827	0.21	0.697	0.011	0.107	0.791	0.081	0.852	0.092	0.801	0	0.284	0	0.412	0.985	0.3	0.732	0
cg20351668	0.007	0.211	0.732	0.18	1	0.738	0.677	0.182	1	0.08	0.162	0.571	0.201	0.983	0.95	1	0	0.067	0.699	0.603	0.905	0.949	0.27	0.98	0.945	0.92	1	0.755	0.182	0.114	0.669	0.976	0.666	0.616	0.746	0.948	0.982	0.643	1	0.09	0.029	0.293	0.017	0.227	0.689	1	0.697	0.247	0.178
cg25715429	0.048	0.445	1	0.292	1	0.797	0.769	0.405	1	0.214	0.303	0.846	0.32	0.976	0.997	0.968	0.033	0.249	0.767	0.756	1	1	0.421	0.977	0.861	1	1	0.997	0.256	0.252	0.854	0.793	0.798	0.432	0.98	1	0.997	0.817	1	0.247	0.131	0.364	0.113	0.375	0.973	1	0.814	0.379	0.304
cg24538352	0.97	0.955	0.677	0.992	0.044	0	0.067	0.913	0.986	0.941	0.995	0.953	0.122	0.953	1	0.114	0.923	0.947	0.046	0.953	0.961	0.969	0.956	0.996	0.087	1	0.965	0.496	0.981	0.93	0.995	0.004	0.99	0.149	0.92	0.971	1	0.147	0.057	0.979	0.984	0.814	0.993	0.753	1	0	0.974	0.767	0.105
cg22511970	0.559	0.476	0.886	0	0	0.003	0.558	0.911	0.92	0.556	0.452	0.474	0.582	0.977	0	1	0.921	0.728	0.043	0.895	0.999	0.779	0.587	0.899	0	0.95	1	0.001	0.68	0.673	0.608	0.927	0.906	0.586	0.027	0.726	0.966	0.555	0.604	0.724	0.039	0.586	0.625	0.497	1	0.012	0.667	0.522	0.024
cg11073499	0.288	0.319	0.245	0.837	0.977	0.921	0.878	0.776	0.106	0	0.72	0.566	0.732	0.169	0.917	0.693	0.701	0.265	0.833	0.13	0.607	0	0	0.795	0.878	0.085	0.735	0.052	0.111	0.225	0.053	0.684	0.079	0.079	0	0.857	0.603	0.147	0.827	0.897	0.696	0.021	0.707	0.072	0.889	0.983	0.003	0.715	0.024
cg17146137	0	0	0.596	0.031	0	0.414	0	0.749	0.656	0	0	0.876	0	0	0	0.011	0	0.522	0.264	0.093	0	0.078	0	0.847	0	0.872	0.029	0	0	0	0.824	0	0.032	0.306	0.435	0.024	0.923	0	0	0	0	0	0.055	0.039	0.553	0.465	0.91	0.281	0.561
cg00458932	0.709	0	0.027	0.211	1	0.988	0.8	0	0.027	0	0.009	0.03	0.003	0	0.963	0.852	0	0	0.803	0	0	0.292	0	0	0.823	0.017	0.205	0.044	0.017	0	0	0.822	0.001	0.852	0	0	0	0	0.842	0.012	0.017	0	0.02	0	0.363	1	0	0.895	0.011
cg01781172	0.979	0.081	0.798	0.175	0.948	0.914	0.853	0.032	0.248	0	0	0.694	0	0	0.975	0.096	0.813	0.072	0.848	0	0.024	0.956	0	0	0.944	0.125	0.302	0	0.081	0	0	0	0.146	0.853	0	0	0.223	0.261	0.844	0.11	0.002	0	0.225	0	0.841	0.896	0.023	0.928	0
cg15965190	1	0.104	0.439	0.837	1	0.946	1	1	0.199	0	0.028	0.293	0.067	0.143	0.001	0.145	0.898	0.094	0.992	0.151	0.17	0.187	1	0.869	0.998	0	0.87	0.004	0.116	0.389	0	0.195	0.079	0.335	0	0.112	1	0.199	0.996	0.936	0.045	0.003	0.145	0	1	1	0.958	0.919	0.005
cg05391892	0	1	0.407	0.994	0.996	0.028	0.985	0.047	0.997	0.639	0.986	0.611	0.106	0.59	1	0.953	0	1	0.956	0.614	0	0.964	0.98	0.979	0.451	0.922	0.952	0.942	0.975	0.934	0.979	0.961	0.978	0.921	0	0.987	0.99	0.157	0.049	0	0.98	0.955	0.037	0.987	0.947	1	0.605	0	0
cg13007502	0.045	1	1	1	1	0.362	1	0.33	1	0.997	1	0.982	0.3	0.569	1	1	0.118	0.998	1	0.987	0	0.987	1	1	0.336	0.973	0.993	1	1	1	1	0.992	0.99	1	0.102	1	1	0.428	0.318	0.166	1	1	0.27	1	0.995	1	1	0.009	0.237
cg08636882	0.904	0.098	0.112	0.158	0.983	0.972	0.934	0.197	0.094	0.088	0.125	0.235	0.157	0.04	0.944	0.91	0.123	0.919	0.93	0.105	0.23	0.75	0.845	0.926	0.918	0.127	0.282	0.619	0.09	0.656	0.142	0.871	0.628	0.094	0.015	0.049	0.854	0.354	0.891	0.127	0.227	0.081	0.118	0.077	0.361	0.973	0.159	0.883	0.06
cg21732535	1	0.022	0.05	1	1	0.731	1	0.042	1	1	0.611	1	0	0.019	1	0.797	1	0.004	1	0.792	0.667	1	1	1	0.671	0.883	1	0	0	1	0.678	0.799	1	0.804	0.998	0.993	1	0.229	0.758	0.01	0.991	0.127	0.063	0.751	1	1	0.862	1	0
cg06130176	1	0.037	0.388	0.998	0.971	0.606	1	0.081	1	0.991	0.549	1	0	0.043	1	0.977	0.998	0.061	0.974	0.656	0.129	0.988	1	0.972	0.55	0.99	1	0	0	0.978	0.585	0.948	1	0.661	0.973	0.744	0.978	0.495	0.656	0.043	0.975	0.139	0.085	0.559	1	0.979	0.737	0.989	0.005
cg03189652	1	0.139	0.213	1	1	0.801	1	0.147	1	1	0.712	1	0.006	0.1	1	1	1	0.15	1	0.987	0.223	1	1	1	0.725	1	1	0.055	0	1	0.782	0.984	1	0.991	1	0.99	1	0.326	0.817	0.081	1	0.259	0.176	0.808	1	1	0.869	1	0.048
cg02045342	0.973	0.127	0.377	0.97	0.978	0.91	1	0.151	0.999	1	0.621	0.994	0.025	0.072	1	0.961	0.981	0.126	0.98	0.893	0.094	0.929	1	0.975	0.508	0.961	1	0.087	0.041	0.987	0.607	0.939	1	0.958	0.927	0.748	0.989	0.508	0.897	0.069	0.932	0.419	0.122	0.533	0.983	1	0.893	1	0.092
cg18559579	0.987	0	0.07	0.984	0.98	0.617	0.993	0	0.972	0.959	0.54	0.9	0	0	1	0	0.941	0	0.969	0.599	0	0.944	1	0.944	0.509	0.922	0.995	0	0	0.933	0.603	0.008	0.986	0.618	0.663	0.862	0.954	0.525	0.588	0	0.946	0.032	0	0.598	0.941	0.951	0.926	1	0
cg20177995	1	0.209	0.221	0.268	1	1	1	0.958	0.756	0.331	0.193	0.315	0.165	0.213	0.102	0.268	0.252	0.319	1	0.303	0.786	0.011	0.082	1	1	0.219	0.25	0.32	0.111	0.247	1	0.234	0.235	0.058	0.101	0.232	0.996	0.238	1	0.18	0.796	0.175	0.243	0.717	0.238	1	0.309	0.91	0.141
cg24080251	1	0.72	1	0.115	0.158	0.682	0.734	0.602	0.801	1	1	0.736	0.69	1	1	1	1	1	0.649	0.014	0.836	1	0	0.724	0.119	1	1	0.099	1	0.631	1	1	0.747	1	1	1	1	0.04	0.1	1	1	0.118	1	0	1	0.736	1	0	0.051
cg17574010	1	0.05	0.076	0.347	1	1	0.455	0.285	0.162	0	0.078	0.466	0.011	0	1	0.041	0.104	0.098	0.977	0.13	0	0	0	0.124	1	0.04	0.289	0.248	0.02	0.446	0.029	0.039	1	0.397	0	0.095	0.097	0.117	0.311	0.166	0.109	0.021	1	0.046	0.14	0.413	0.05	0.93	0.008
cg19070258	0.735	0.236	0.996	1	0.036	0.165	0.127	0.898	0.871	0.999	0.329	0.283	0.255	1	0.044	0.84	1	0.221	0.155	0.856	1	0.934	0.356	0.979	0.106	1	1	1	0.809	0.197	1	0.222	0.833	0.156	1	0.954	1	0.802	0.212	0.857	0.958	0.789	0.86	0.128	0.869	0.101	0.985	0.039	0.689
cg22761483	1	0.14	0.396	0.217	0.086	0.931	0.92	0.868	0.224	0.659	1	0.24	0.083	0	1	0.899	0.986	0.984	0.213	0.205	0	0.079	0.679	0.262	1	0.147	0.147	0.128	0.09	0.633	0.894	0.136	0.915	0	0.045	0	0.995	0.286	1	0.202	0.216	0.128	0.187	0.19	0.283	0.997	0.897	0.243	0.676
cg12535109	0.441	0.339	0.755	0.218	1	0.148	0.284	0.107	0.256	0.157	0.455	0.948	0.327	0.17	1	0.184	0.251	0.81	0.052	0.162	0.917	0.911	0	0.143	0.99	0.003	0.189	0.254	0.952	0.111	0.39	0.19	0.267	0	0.067	0.164	0.355	0.305	0.94	0.403	0.113	0.119	0.916	0.177	0.31	0.972	0.453	0.811	0.326
cg18750819	0.918	0.088	0.381	0.64	0.997	0.958	1	0.09	0.183	0.033	0.415	0.191	0.416	0.042	1	0.109	0.105	0.565	0.998	0.115	0.185	0.074	0.655	0.117	0.978	0.069	0.655	0.13	0.359	0.572	0.049	0.054	0.17	0.981	0.24	0.055	0.108	0.128	0.679	0.03	0.135	0.065	0.121	0.08	0.191	0.934	0.165	0.968	0.042
cg09386620	0.423	0.898	1	0.216	0.201	0.071	0.098	0.322	0.822	0.11	0.768	0.989	0.295	0.88	0.112	0.277	0.841	1	0.084	0.789	1	0.205	0.983	0.209	0.258	0.172	1	0.996	0.213	0.199	0.726	0.205	0.319	0.223	0.145	0.298	0.196	0.839	0.174	0.129	0.703	0.259	0.856	0.199	0.38	0.154	0.188	0.049	0.297
cg06682450	1	0.988	1	0.197	0.378	0.195	0.869	0.252	0.86	0.19	0.808	0.875	1	1	0.178	0.359	0.993	1	0.287	0.306	1	0.276	1	0.275	0.312	0.225	1	1	0.89	0.263	0.373	1	0.856	0.343	0.24	0.382	0.855	1	0.316	0.174	0.842	0.384	0.94	0.124	0.971	0.969	0.277	0.109	0.942
cg12309703	1	1	1	0.934	0.942	1	0.974	0.526	0.534	0.167	0.144	0.552	0.158	0.922	0.947	0.943	0.148	0.593	1	0.629	1	0.499	0.22	0.683	1	0.996	0.965	0.114	0.191	1	0.157	1	0.939	0.666	0.162	0.868	1	0.477	1	0.136	0.403	0.177	0.467	0.125	1	1	0.168	0.964	0.575
cg04314280	0.785	0.669	0.129	1	0.997	1	1	0.666	1	0.158	0.842	0.338	1	0.618	1	0.293	1	0.992	1	0.687	0.136	1	1	1	1	1	1	0.601	1	0.983	0.346	0.289	0.688	1	0.762	0.606	1	0.798	0.993	0.343	0.1	0.119	1	0.986	1	0.966	0.704	1	0.985
cg09548780	0.198	0.368	0.157	0.403	1	1	0.969	0.048	0.904	1	0.865	0.072	0.259	1	1	0.955	0.993	0.413	1	0.41	0.158	0.941	0.476	1	1	1	0.906	0.275	0.927	0.388	1	1	0.876	1	1	0.447	1	0.284	1	1	0.052	0.92	0.323	0.875	1	1	0.506	1	0.92
cg03291396	0.384	0	1	0.409	1	0.555	0.685	0.535	0.023	0	0	0.331	0	0	0.976	0	0	0	0.966	0	0	0	0	0	0	0	1	0	0.467	0	0	1	1	0.52	0	0	0.995	0	0	0	0	0	0	0	0	1	0.001	0	0.026
cg14645545	0.392	0	1	0.472	0.997	1	1	0.587	0.075	0	0	0.398	0	0	1	0	0	0	1	0	0	0	0	0	0	0	1	0	0.453	0.064	0	0.016	1	0.542	0	0	1	0	0.035	0	0	0	0	0	0.023	1	0	0	0.021
cg04656051	0.399	0.032	1	0.642	1	1	0.755	0.613	0.314	0	0	0.712	0	0	1	0	0	0	0.768	0	0	0	0	0	0.429	0	1	0	0.517	0.456	0	1	1	0.596	0.442	0.002	1	0.044	0.071	0.012	0.007	0	0	0	0.041	1	0.036	0	0.478
cg23729005	0	0	0	0.002	1	0.02	0	0	0	0.745	0	0.087	0	0	0.853	0	0	0	0	0	0	0	1	0	1	0	0.062	0	0	0	0	0.95	0.027	0.424	0.451	0	0	0.834	0	0	0	0	0	0	0	1	0.02	0	0
cg05376543	0.395	0.746	0.441	0.997	0.999	0.997	0.996	0.999	0.714	0.272	0.662	0.282	0.997	0.168	0.289	0.996	0.997	0.996	0.998	0.177	0.021	0.21	0.746	0.998	0.998	0.364	0.998	0.996	0.132	0.998	0.813	0.996	0.357	0.312	0.281	0.788	0.358	0.768	0.997	0.349	0.99	0.21	0.202	0.299	0.234	0.997	0.057	0.391	0.701
cg05454076	0.009	0.016	0.277	0.264	1	1	1	0.075	0.235	0.073	0	1	0.024	0	0.32	0.024	0.008	0	1	0.031	0.114	0.15	0	0.404	1	0	0.432	0	0.062	0.002	0.225	1	0	0.041	0	0.089	0.452	0.015	0.996	0	0.002	0	0	0.153	1	1	0.141	1	0
cg18951332	0.97	0.162	0.604	0.976	1	0.134	0.174	0.849	0.179	0	0.65	0.638	0.714	0	0.989	0.883	0	0.045	0.02	0	0	0	0.76	0	0.978	0	0.126	0.117	0.124	0.08	0.176	0.727	0.158	0.073	0.379	0	0.863	0.163	0.147	0.922	0.129	0	0.12	0.004	0.867	0.171	0.154	0.765	0
cg24195944	1	0.142	0.148	0.893	1	1	0.916	0.095	0.187	0.178	0.428	0.215	0.136	0.082	0.278	0.974	0.22	0.282	1	0.104	0.031	0.142	0.036	0.198	0.992	0.15	0.949	0.101	0.135	0.266	0.16	0.923	0.167	0.398	0.127	0.115	0.079	0.215	0.951	0.171	0.189	0.089	0.128	0.062	0.196	0.966	0.085	0.895	0.103
cg07160871	1	0.67	0.315	0.734	0.336	0.75	1	0.657	1	0.772	0.143	0.873	0.152	0.042	0.674	0.142	1	1	0.733	1	0.99	0.857	1	0.648	1	0.662	1	0.085	0.155	0.254	0.426	0.312	0.992	0	0	0.356	1	0.323	0.061	0.151	0.078	0.108	0.744	0.294	1	1	0.647	0.777	0.122
cg16188615	0.099	1	1	0.826	0.021	0.743	0.608	0	1	1	1	0.99	1	1	0	1	0.954	1	0.014	1	0.896	1	0.691	1	0	1	1	1	1	0.601	1	0.998	0.989	0.024	1	0.974	1	0.071	0.064	1	0.11	1	0.972	1	1	0	1	0	0.96
cg16735351	0.999	0.262	0.803	0.999	0.999	0.999	0.999	0.35	0.421	0.147	0.177	0.254	0.193	0.89	0.999	0.998	0.202	0.384	0.999	0.265	0.273	0.151	0.023	0.253	0.999	0.25	0.999	0.805	0.166	0.98	0.135	0.998	0.229	0.999	0.308	0.229	0.301	0.324	0.999	0.324	0.264	0.121	0.139	0.213	0.956	0.999	0.092	0.791	0.153
cg19831186	1	0.111	0.094	0.156	1	0.996	0.17	0.026	0.946	0.431	0.985	0.437	0.068	0.028	1	0.964	0.161	0.08	0.842	0.063	0	0.09	0	0.125	0.111	0.096	0.486	0.098	0.109	0.147	0.173	1	0.15	0.134	0.157	0.166	0.89	0.184	0.231	0.098	0.104	0	0.179	0.063	0.18	0.966	0.05	0.059	0.025
cg20890989	0.896	0.904	0.437	0.598	0.998	0.131	0.196	0.45	0.939	0.169	1	0.281	0.19	1	1	0.86	0.87	0.953	0.936	0.843	0.594	0.168	0.148	0.902	0.499	0.563	0.935	0.568	0.227	0.839	0.814	0.25	0.938	0.982	0.077	0.928	1	0.541	1	0.145	0.081	0.892	0.156	0.11	0.635	0.543	0.45	0.214	0.167
cg23281972	0.295	0.236	0.06	0.948	1	0.806	1	1	0.73	0.069	0.099	0.106	0.091	0.745	1	0.776	0.199	0.382	0.829	0.237	0.085	0.086	0.155	0.684	0.983	1	1	0.364	0.981	0.807	0.317	0.945	0.305	0.215	0.25	0.447	0.994	0.734	0.806	0.733	0.152	0.404	0.944	0.2	1	0.963	0.219	0.706	0.086
cg04502411	0.595	1	0.655	0.145	1	0.522	0.079	0.078	0.941	1	0.555	0.909	0.967	1	0.994	0.935	0.921	1	0.112	0.63	1	1	1	0.636	0.525	1	0.889	0.467	1	0.115	0.867	0.542	0.541	0.089	0.947	0.409	1	0.67	0.136	0.937	0.142	0.681	0.615	0.628	1	0.039	0.978	0.883	0.67
cg23363263	0.946	0.144	0.147	0.969	1	1	1	0.303	0.123	0.034	1	0.257	0.045	0.01	0.103	0.172	0.255	0.045	0.957	0.17	0.216	0.085	0.98	0.324	1	0.643	0.642	0.043	0.179	0.979	0.806	0.171	0.144	0.169	0.04	0.049	1	0.269	1	0.961	0.104	0.083	0.183	0.107	0.612	0.985	0.135	0.116	0.221
cg09901892	0.952	1	0.966	0.95	0.065	0.739	0.111	0.757	0.987	1	0.944	0.996	0.961	1	0.022	0.997	1	1	0.053	0.968	0.884	0.986	1	0.991	0.097	1	0.991	0.862	1	0.214	0.766	0.071	0.975	0.066	0.867	0.974	0.801	0.799	0.142	0.996	0.174	0.996	0.977	0.822	1	0.067	0.946	0.015	0.135
cg01381568	1	0.186	0.895	0.036	1	0.176	0.864	0.101	0.647	1	0.104	0.791	0.875	1	1	1	0.113	0.74	0.743	0.868	0.876	0.978	0	0.801	0.84	0.18	0.788	0	0.926	0.812	0.274	0.853	0.789	0.914	0.974	0.949	0.939	0.005	1	1	0.037	0.751	0.829	0.836	0.948	0.844	1	1	0.108
cg26915972	1	0.98	1	0.793	0.073	0.759	0.088	1	1	0.197	0.958	1	0.831	1	1	1	1	1	0.216	0.842	1	0.281	1	1	0.071	1	1	1	0.979	1	1	0.192	0.999	0.162	0.266	0.969	1	0.803	0.158	0.226	1	0.835	1	0.067	0.759	0.072	0.293	0.059	0.223
cg01413054	0	1	0.434	0.02	0.409	0	0.047	0	0.119	0.001	0.771	0.948	0.977	0.542	0.001	0.044	0	0.933	0	0.549	1	0.656	1	1	1	0.1	0.987	0.548	0.762	0	0.435	0.069	0.654	0	0.108	0.111	1	1	0.521	0.705	0.995	0.073	0.945	1	1	0.523	0.697	0	0.553
cg12935023	0.887	0.368	0.336	0.276	1	0.913	0.951	0.082	0.828	0.199	0	0.403	0.309	0.388	0.963	1	0.194	0.036	0.901	0.826	1	0.917	0.922	0.948	0.933	0.147	0.912	0.016	0.922	0.847	0	1	0.885	0.95	1	0.765	1	0.244	1	0.972	0.028	0.378	0.157	0.828	1	1	0.821	0.98	0.356
cg05868531	1	0.979	1	0	0.598	0.57	0.984	0.094	0.21	0.592	0.649	0.1	1	0.99	1	1	0.959	0.591	0.139	1	0	1	0.618	0.909	0.717	0.989	1	0.001	1	0.185	0.112	0.461	0.121	0.105	0.073	0.976	0.128	1	0.625	1	0.612	0.982	0.098	1	0.106	0.955	0.729	0.701	0.654
cg11559198	1	1	1	0.371	0.596	0.596	1	0.124	0.503	0.566	0.686	0.384	1	1	1	1	1	0.517	0.188	1	0.019	1	0.601	0.991	0.974	1	1	0.092	1	0.492	0.144	0.452	0.115	0.168	0.111	1	0.185	1	0.635	1	0.635	1	0.157	1	0.153	0.988	0.959	0.664	0.631
cg09329992	1	0.108	0.155	0.65	1	0.628	0.771	1	0.163	0.189	0.157	0.204	1	0.024	1	0.132	1	0.223	0.784	0.082	0.012	0.671	0.276	0.134	0.859	0.117	0.828	1	0.791	1	0.299	0.146	0.765	0.63	0.026	0.11	0.144	0.308	0.319	1	0.246	0.192	0.255	0.12	1	0.675	0.161	0.787	0.176
cg01014594	0.945	1	1	1	0.106	0.207	0.088	0.975	0.978	0.991	0.978	1	0.975	1	0.328	0.945	0.996	0.987	0.083	0.973	0.991	1	1	1	0.103	0.995	0.987	0.965	0.967	0.953	0.965	0.902	0.971	0.082	1	1	0.991	0.989	0.103	1	0.996	0.99	1	1	0.979	0.043	0.996	0.055	0.966
cg26556014	0.787	0.671	0.27	0.933	0.243	1	0.954	0.698	0.614	0.696	0.891	0.785	0.195	0.723	1	1	0.729	0.323	0.266	0.718	0.655	0.186	0.349	0.981	0.211	0.745	1	0.323	0.744	0.363	0.962	0.296	0.303	0.305	0.756	0.981	1	0.34	0.686	0.796	1	0.796	0.259	0.223	1	1	0.691	0.084	0.193
cg20023660	0	0.448	0	0.356	0.513	0.459	0.892	0.869	0.262	0.889	0.203	0.811	0.544	0.452	0.817	0.803	0.897	0.582	0.842	0.396	0	0.279	0.32	0.408	0.799	0.403	0.263	0.821	0.442	0	0.497	0.812	0.849	0.431	0.801	0.528	0.852	0.87	0.794	0.011	0.824	0.02	0.012	0.801	0.852	0.895	0.834	0.339	0
cg09169514	0.001	0.454	0.001	0.001	0.001	0.001	0.868	0.949	0.006	0.892	0.001	0.593	0.94	0.48	0.769	0.81	0.893	0.772	0.91	0.381	0.001	0.001	0.001	0.309	0.407	0.403	0.001	0.834	0.418	0.001	0.536	0.002	0.8	0.463	0.802	0.458	0.8	0.937	0.458	0.001	0.865	0.001	0.001	0.001	0.792	0.019	1	0.001	0.001
cg05709124	0	0.44	0	0.001	0	0.001	0.894	0.981	0.012	0.946	0	0.809	1	0.477	0.827	0.846	0.972	0.458	0.923	0.318	0	0	0	0.317	0.308	0.377	0.001	0.987	0.393	0	0.52	0.001	0.881	0.445	0.92	0.503	0.852	0.959	0.425	0	0.948	0.005	0.001	0.001	0.844	0.254	1	0	0.001
cg00421356	0.89	0.188	0.279	0.229	0.995	0.901	1	0.144	0.442	0.51	0.206	0.551	0.045	0.572	0.993	0.224	0.138	0.966	0.911	0.226	0.05	0.959	0.541	0.957	0.957	0.195	0.213	0.251	0.961	0.571	0.3	0.912	0.927	0.593	0.906	0.884	1	0.561	0.937	0.143	0.168	0.51	0.217	0.908	0.877	0.993	0.47	0.877	0.199
cg02312550	0.95	0.008	0	0.074	0.895	0	0.011	0.032	0.057	0.584	0	0.503	0.683	0	1	0.882	0	0	0	0	0.841	0	0.857	0	1	0	0	0	1	0	0	0.665	0.014	0.484	0	0	0.974	0.121	0.613	0.859	0	0	0.124	0	1	0.908	0.113	0.798	0
cg22452899	0.047	0.916	0.936	0.198	0.142	0.883	0.694	0.109	1	1	0.222	0.842	1	1	1	1	1	1	0.221	1	0.84	1	1	1	0.087	1	0.831	0.847	1	0.217	1	0.945	1	0.198	1	1	1	1	0.237	1	0.342	0.995	0.178	1	1	0.143	1	0.089	1
cg04280772	0.022	1	0.829	0.799	0.121	0.887	0.716	0.09	1	1	0.141	0.801	1	1	1	1	1	1	0.139	1	0.769	1	1	1	0.03	1	0.787	0.982	1	0.176	1	1	1	0.155	1	1	1	0.915	0.172	1	0.847	0.989	0.078	1	1	0.093	1	0.079	1
cg12444284	0.065	1	0.975	0.164	0.12	0.916	0.756	0.069	1	1	0.212	0.847	1	1	1	1	1	1	0.216	1	0.889	1	1	1	0.026	1	0.961	0.998	1	0.187	1	0.153	1	0.214	1	1	1	1	0.91	1	0.785	1	0.131	1	1	0.138	1	0.206	1
cg27580914	0.084	0.898	0.389	0.924	0.201	1	1	0.897	0.346	0.981	0.825	0.362	0.856	0.356	1	0.352	1	0.943	0.401	0.95	0.195	0.244	0.373	0.907	0.174	1	0.993	1	0.242	0.961	0.38	0.384	0.046	0.855	0.198	0.944	0.989	0.287	0.886	0.971	0.267	0.823	0.139	0.944	1	1	0.924	0.153	0.904
cg11236296	0.65	0.209	0.794	0.978	0.128	0.197	0.447	0.931	0.198	0.108	0.133	0.226	0.06	0.08	0.964	0.207	0.144	0.128	0.099	0.12	0.598	0.142	0.025	0.209	0.549	0.636	0.947	0.083	0.664	0.955	0.184	0.053	0.139	0.112	0.08	0.284	0.221	0.158	0.65	0.948	0.59	0.043	0.199	0.1	0.981	0.007	0.515	0.522	0.09
cg15354666	0.765	0.742	0.041	0.021	0.042	0.076	0.158	0.646	0.956	0.031	0.636	0.896	0.053	0.753	0.049	0.072	0.115	0.225	0.025	0.938	0.702	0.033	0.016	0.074	0.041	0.914	0.682	0.038	0.7	0.065	0.147	0.176	0.824	0.196	0.034	0.822	0.053	0.254	0.078	0.254	0.065	1	0.052	0.067	0.146	0.035	0.161	0.14	0.165
cg06784420	0.951	0.118	0.674	0.718	1	1	0.266	0	0.212	0.247	0.194	0.273	0.179	0.166	0.912	0.893	0.313	0.125	1	0.247	0.246	0.255	0.067	1	0.83	0.297	0.841	0.073	0.258	0.236	0.129	1	0.052	0.886	0.333	0.184	0.833	0.138	1	0.922	0.156	0.148	0.039	0.253	0.318	1	0.288	0.898	0.365
cg03451670	0	0	0.07	0	0	0	1	0	0	0	0	0.117	0	0	0	0	0	0	0.987	0.005	0	0	1	0.043	0	0.923	0	0.886	0.752	1	0.962	0	0.852	0.953	0	0	0	1	0	0.013	0	0	0	1	0	0	0.138	0	1
cg15002250	0.413	0.117	0.257	1	1	1	1	1	0.323	0.138	0.999	1	0.256	1	1	1	1	0.193	1	0.285	0.349	0.114	0.055	1	1	1	0.888	0.134	0.843	1	0.214	1	0.242	1	0.16	0.813	1	0.416	0.884	1	0.198	0.05	0.86	0.808	1	1	0.399	1	0.181
cg20525779	0.183	1	0.948	0.878	0.115	0.256	0.147	0.87	1	1	1	0.932	0.862	1	0.293	0.869	0.914	1	0.09	1	1	1	1	1	0.145	1	1	0.915	1	0.412	1	0.177	1	0.091	0.889	0.932	1	1	0.158	0.927	1	0.923	0.984	0.894	1	0.053	1	0.054	0.927
cg13994823	0.65	0.149	0.799	0.007	0.791	1	0	0.01	0.955	0.76	0.126	0.793	0.827	0.744	0.955	1	0.057	0.225	0.961	0.847	0.04	0.722	0.078	0.259	0.878	0	1	0.057	0.19	0	0.16	0.946	0.069	0.157	1	0.968	0.986	0.785	1	0.12	0	0.146	0.26	0.106	1	1	0.245	0.783	0.818
cg18339598	0.01	0.216	0.256	0.869	1	0.833	0.933	0.119	0.887	0.856	0.098	0.841	0.086	0.901	0.901	0.905	0.203	0	0.907	0.948	0	0.27	0.995	0.917	0.883	0.813	0.935	0.909	0.914	0.874	0.396	0.2	1	0.939	0.855	0.828	0.989	0.877	0.926	0.167	0.031	0.452	0.875	0.949	0.923	0.979	0.321	1	0.165
cg11231735	0.004	0.113	0.184	0.976	0.901	0.258	0.314	0.237	0.854	0.82	0.077	0.871	0	0.863	0.906	0.847	0.142	0.03	0.788	0.794	0	0.214	0.921	0.876	0.898	0.227	0.924	0.785	0.867	0.892	0.866	0.027	0.309	0.778	0.825	0.832	0.941	0.303	0.848	0.082	0.219	0.29	0.889	0.944	0.94	0.852	0.258	0.869	0.018
cg20979800	0.067	0.51	0.151	0.107	0.882	0.149	0.015	0	0.549	0	0.409	0.533	0.401	0.998	0.937	0.91	0.006	0.419	0.124	0.543	0.937	0.524	1	0.959	0.59	0.515	0.015	0	0.563	0.036	0.111	0.909	0.951	0.08	0.074	0.28	0.96	0.162	0.978	0.611	0	0.159	0.487	0.985	0.995	0.52	0.856	0.353	0.139
cg25555781	0.065	0.37	0.199	0.25	0.358	0.312	0.183	0.178	1	0.306	0.99	0.99	1	1	0.245	0.348	0.215	0.443	0.226	0.882	1	1	0.994	1	0.185	1	0.994	0.868	1	0.979	1	0.206	0.355	0.136	1	1	1	0.983	0.195	0.985	0.317	1	0.337	0.181	0.215	0.172	1	0.125	0.927
cg02797113	0.275	0.034	0.414	0.001	0.379	0.535	1	0.884	0.863	1	1	0.44	1	1	0.022	0.926	1	0.964	0.953	0.523	0.07	0.54	1	1	0.366	0	0.997	1	0.461	0.325	1	0.959	0.98	0.036	0.289	0.296	0.349	0.506	0.408	0.923	0.015	0.61	0.908	0.368	0.915	0.452	1	0.344	0.935
cg17864487	0.104	0.7	0.37	0.215	0.002	0.263	0.862	1	0.917	0.176	0.759	0.977	0.088	0.957	0.089	0.232	0.297	0.786	0.072	0.362	0.351	0.189	0.056	0.266	0.092	0.914	0.935	0.968	0.904	0.233	1	0.72	0.251	0.056	0.134	0.683	0.981	0.708	0.079	0.785	0.782	0.265	0.952	0.9	0.284	0	0.813	0	0.076
cg21122225	1	0.032	1	0.972	0.989	0	0.952	0.999	0.304	1	0.876	0.653	0.857	0.53	0.961	0.02	0.832	0	0.854	0.881	1	0.886	0.41	0.793	0.425	1	0	0.371	0.492	0.48	0.007	0.879	0.081	1	0.955	0.577	0.972	0	0.984	0.969	0	0.902	0	1	0.926	0.492	0.068	0.961	0.981
cg07323141	0.993	0.331	0.898	0.824	0.578	0	0.871	1	0.861	0.989	0.574	0.901	0.438	0.631	0.966	0.382	0	0	0.922	0.965	0.914	0	0	0.322	0.814	0.947	0.933	0.912	0.586	0.003	0.813	0.936	1	0.859	0.304	0.169	0.925	0.284	0.948	0.941	0.338	0.615	0	0.921	0.821	0.968	0.224	0.615	0.922
cg23497383	1	0.357	0.916	0.966	0.715	0	0.97	1	0.97	1	0.744	1	0.646	0.693	1	0.51	0.031	0	1	1	1	0	0	0.452	0.999	1	1	1	0.781	0.021	0.814	1	1	0.94	0.413	0.04	1	0.41	1	1	0.442	0.8	0	1	0.987	1	0.354	0.785	0.993
cg13530938	1	0.02	0.769	0.983	0.685	0	0.97	1	1	1	0.695	1	0.596	0.694	1	0.016	0.003	0	1	1	1	0	0	0.357	1	1	1	1	0.711	0.009	0.776	1	1	0.944	0.407	0.009	1	0.352	1	1	0.307	0.768	0	1	1	1	0.276	0.915	0.995
cg06732439	1	0	0.933	0.774	0.646	0	0.673	1	0.871	0.971	0.146	0.911	0.666	0.786	0.939	0	0	0	0.642	0.965	0.84	0	0	0	0.153	0.958	0.788	0.148	0.739	0	0.019	0.798	0.964	0.75	0	0	0.901	0.093	0.697	0.903	0.119	0.549	0	0.867	0.773	0.853	0.051	0.553	0.798
cg04166618	1	0.002	0.742	0.591	0.513	0.003	0.004	0.971	0.878	0.979	0.439	0.925	0.526	0.708	0.89	0.004	0.003	0.001	0.491	0.954	0.668	0.001	0.002	0.002	0.005	0.954	0.666	0.456	0.583	0.002	0.002	0.71	0.95	0.492	0.002	0.001	0.883	0.282	0.453	0.922	0.228	0.499	0.003	0.874	0.914	0.347	0.002	0.432	0.644
cg22879834	0	0	0	0.075	0.937	0.936	0.952	0.963	0.821	0.947	0.955	0.478	0	0	0	0.07	0.629	0.956	0.935	0.572	0	0	0.55	0.944	0.968	0.014	0.635	0.731	0.659	0.531	0.586	0.659	0.941	0	0	0.168	0.955	0.784	0.708	0.939	0.127	0.016	0.037	0.92	0.104	0.91	0.134	0.734	0.686
cg00162633	1	0.697	0.848	0.194	0.06	0.749	0.111	0.085	0.651	0.083	0.064	0.814	0.561	0.205	0.088	0.16	1	0.909	0.066	0.929	0.994	0.088	0.205	1	0.113	0.759	0.992	0.764	0.888	0.212	0.16	0.703	1	0.05	0.043	0.602	1	0.698	0.155	0.955	0.23	0	0.196	0.133	0.947	0.435	0.913	0.217	0.103
cg14580085	0.88	0.066	0.219	0.749	0.977	0.766	0.688	0	0.257	0.301	0	0.197	0.083	0.863	0.871	0.11	0.234	0.699	0.678	0.794	0.874	0	0.959	0.615	0.89	0.241	0.177	0.022	0.872	0.07	0	0.227	0.974	0.769	0.667	0.01	0.798	0.763	0.773	0.811	0.025	0.065	0.953	0	0.885	0.937	0.891	0.936	0.162
cg17820165	0.204	0.259	0.873	0.979	0.957	0.725	0.272	0.632	0.933	0.158	0	0.949	0.017	0.914	0.978	0.231	0.998	0.172	0.125	0.947	0.983	0.942	1	0.884	0.252	1	0.88	0.013	0.936	0.161	0.097	0.11	0.192	0.152	0.155	0.354	1	0.328	0.048	0.89	0.159	0.096	0.25	0.095	1	0.043	1	0.034	0.88
cg26767974	1	0.343	0.974	0	0.961	0.894	0.679	1	0	0	0.273	0	0.22	0	0	0.326	0	0	0.854	0	0	0	0	0	1	0.05	0	0	0.496	0	0.44	0	0	0	0.11	0	0	0.351	0.444	0.88	0.183	0	0	0	0	1	0.277	0.579	0
cg14823429	0.417	0.278	0.273	0.002	0.053	0.391	0.002	0.782	0.874	0.906	0.264	0.092	0.281	0.939	0.402	0.943	0.068	0.196	0.011	0.417	0.268	0.741	0.857	1	0.001	0.958	1	0.912	0.833	0.024	0.821	0.98	0.026	0.07	0.906	0.492	1	0.975	0.35	0.024	0.269	0.841	0.034	0.897	0.827	0.333	0.894	0.001	0.421
cg15058210	0.001	0.505	0.047	0.038	0.482	0.916	0.97	0.051	0.92	1	0.913	0.858	0.993	1	0.974	0.881	0	0.932	0.85	0.919	0.908	0.967	1	0.973	0.935	0.094	0.481	0.649	0.193	0.216	0.519	0.966	0.985	0.995	0.947	0.564	0.985	0.884	0.531	0.567	0.126	1	0.859	0.906	0.953	1	1	0.645	0.092
cg15978561	0	0.378	0	0	0.844	0.95	0.94	0	0.841	1	0.872	0.64	1	1	0.955	0.925	0	0.91	0.562	0.922	0.624	0.969	1	0.995	0.922	0	0.37	0.481	0.087	0.352	0.43	1	0.976	1	0.951	0.456	0.992	0.525	0.525	0.531	0.037	1	0.473	0.884	0.657	1	1	0.587	0.033
cg05903736	0.033	0.367	0.113	0.039	0.837	0.931	0.962	0.074	0.914	0.982	0.911	0.926	0.991	0.986	0.933	0.914	0	0.885	0.432	0.895	0.906	0.912	0.997	0.958	0.874	0.117	0.185	0.491	0.216	0.241	0.43	0.988	0.939	0.96	0.922	0.494	0.924	0.854	0.324	0.454	0.143	1	0.214	0.905	0.932	1	0.922	0.498	0.113
cg07222900	0.109	1	0.782	0.792	0.106	0.142	0	1	1	1	1	1	0.871	1	1	0.828	1	1	0	1	0.906	1	1	1	0.042	1	1	1	0.869	1	1	0	1	0	0.867	0.992	1	1	0.018	1	1	1	0.79	1	1	0	1	0	1
cg12161959	0	0.522	0.606	0.916	0.947	0.569	0.958	0.047	0.237	0.986	0.034	0.955	0	0.977	0.95	0.922	0.939	0	0.586	0.46	0.526	0	0	0.963	0.915	0.033	0.948	0.198	0.559	0	0.035	0.924	0.975	0	0.193	0.952	0.942	0.136	0.978	0	0.162	0	0.124	0.123	0.895	0.907	0.553	0.968	0.179
cg14113035	0	0.456	0.668	1	1	1	1	0.39	0.465	0.977	0.026	1	0.151	1	1	0.965	0.999	0.033	0.962	0.544	0.626	0.029	0.023	1	0.968	0.049	1	0.501	0.98	0.115	0.066	0.167	1	0	0.182	1	1	0.504	0.989	0.047	0.428	0	0.117	0.219	1	1	0.691	0.958	0.155
cg22116328	0.039	0.16	0.137	0.863	0.957	0.952	0.908	0.066	0.206	0.949	0.064	1	0	0.941	0.971	0.126	0.922	0	0.863	0.133	0.417	0.003	0	0.919	0.436	0.001	0.954	0.226	0.388	0.082	0.049	0.099	0.927	0	0.038	0.988	0.955	0.082	0.899	0.004	0.132	0.029	0.032	0.152	0.928	0.879	0.199	0.181	0.107
cg21066950	0.29	0.452	0.502	1	1	1	1	0.009	1	1	0.364	0.746	0.275	1	1	1	0.312	0.472	1	1	1	1	1	1	1	1	1	0	0.451	0.077	1	0.553	0.386	1	1	0.396	1	1	1	1	0	0.435	0.253	1	1	0.854	1	1	1
cg13760479	0.112	0.084	0.382	0.943	1	0.974	0.88	0	0.828	1	0.088	0.722	0.141	0.862	0.916	0.19	0.197	0.059	1	0.831	0.964	1	1	0.969	1	0.989	0.907	0	0.806	0	0.953	1	0.161	1	1	0.074	1	0.915	1	0.75	0	0.221	0.068	0.938	1	1	1	1	0.927
cg15617544	0.023	0.044	0.905	0.037	0.989	0.066	0.787	0.371	0.06	0.016	0.688	0.316	0.01	0.846	0.704	0.025	0.018	0.047	0.805	0.639	0.026	0.18	0.741	0.028	0.314	0.023	0.032	0.164	0.05	0.328	0.867	0.704	0.226	0.067	0.001	0.585	0.659	0.076	0.703	0.043	0.004	0.013	0.035	0.041	0.047	1	0.252	0.072	0.036
cg01048445	0	0.628	0.873	0.908	0.967	0.917	0.938	0.341	0.371	0.983	0.66	0.42	0.514	0.63	0.937	0.094	0.404	0.031	0.985	0.934	0.099	0.931	0.855	0.59	0.571	0.16	0	0.587	0.043	0.518	0.982	0.872	0.066	0.99	0.484	0.518	0.993	0.332	0.462	0.037	0.075	0.357	0	0.146	0.381	1	0.148	0.89	0.934
cg06546066	0	0.007	1	0	0.087	0	0.983	0	0.937	0.048	0.009	0.904	0.05	0.846	1	0.022	0.071	0	0.605	0.844	0	0.902	0	1	0	0.039	0.986	0.002	0.91	0	0.008	0.073	0.007	0.99	0.595	0.874	1	1	0.104	0	0	0.012	0.006	0.857	1	0.603	0.511	0.804	0.78
cg22367310	0.036	0.128	0.903	0.067	0.179	0.086	0.881	0.027	0.874	0.615	0.061	0.913	0.109	0.742	0.946	0.117	0.13	0.014	0.683	0.801	0.041	0.87	0.163	0.936	0.114	0.118	0.793	0.008	0.864	0.059	0.021	0.159	0.058	0.925	0.716	0.779	0.986	0.85	0.615	0.067	0.026	0.131	0.061	0.795	0.935	0.659	0.229	0.76	0.8
cg14396008	0	0.094	1	0.023	0.22	0.002	1	0	0.881	0.225	0	0.961	0.126	0.799	0.972	0.153	0.114	0	0.642	0.895	0	0.945	0	0.96	0.091	0.005	0.862	0	0.931	0.056	0	0.669	0	1	0.736	0.852	1	0.957	0.614	0.035	0	0.139	0	0.888	0.974	0.681	0.225	0.869	0.834
cg22635676	0	0.179	0.147	0.004	1	1	0.928	0	0.707	0.135	0.053	0.848	0.055	0.088	0.097	0.954	0.228	0	1	0.196	0	0.112	0	0.678	0.986	0.07	0.018	0.053	0.226	0.088	0.038	1	0.021	0.807	0.116	0.091	0.139	0.619	0.769	0.136	0.757	0.079	0.01	0.17	0.013	1	0.297	0.043	0.695
cg03085510	0.099	0.66	0.184	0.791	1	0.988	1	0.692	0.807	1	1	0.794	0.05	0.703	0.998	0.734	0.98	0.197	1	0.732	0.037	0.08	0.721	1	0.976	0.796	0.254	0.097	0.683	0.33	1	0.113	0.992	0.174	0.195	0.796	1	0.317	0.793	0.99	0.17	0.251	0.769	1	0.67	0.797	0.752	0.365	0.325
cg06749789	0.876	0	0.289	0.869	0.855	0.839	0.84	0.914	0	0	0	0.752	0.359	0	0.833	0	0.845	0	0.899	0.005	0	0	0	0.009	0.834	0	0.85	0	0.766	0.865	0	0.836	0	0	0	0	0	0.895	0.839	0	0.001	0	0	0	0	0.945	0	0.775	0.003
cg00527440	1	0	0.142	1	1	1	1	1	0	0	0	0.968	0.323	0	1	0	1	0	1	0	0	0	0	0	1	0	1	0	0.571	1	0	1	0	0	0	0	0	1	1	0	0	0	0	0	0	1	0	0.602	0
cg08081485	0.437	0.186	0.138	0.913	0.974	0.932	0.927	0.97	0.178	0	0.962	0.435	0	0.056	0.046	0.198	0.845	0.532	0.172	0.22	0	0.331	0.289	0.281	0.953	0.038	0.119	0.09	0.314	0.155	0.061	0.191	0.927	0	0	0.307	0.107	0.188	0.048	0.827	0.812	0	0.16	0.202	0.079	0.91	0.293	0.218	0.206
cg21478921	0.431	0.106	0.109	0.994	0.996	0.994	0.992	0.997	0.093	0	0.997	0.49	0	0	0	0	0.577	0.591	0.995	0.56	0	0.117	0.477	0.171	0.995	0	0.026	0.007	0.506	0.054	0	0.027	0.992	0	0	0.2	0.014	0.06	0	0.697	0.98	0	0.036	0.993	0	0.972	0.482	0	0.069
cg03301433	0.743	0.295	0.328	1	1	1	0.999	1	0.26	0.017	1	0.682	0.025	0.133	0.129	0.256	0.711	0.69	0.217	0.692	0	0.364	0.676	0.396	1	0.082	0.167	0.228	0.687	0.255	0.154	0.694	0.999	0.077	0.012	0.406	0.201	0.332	0.142	0.549	1	0	0.248	0.3	0.131	1	0.73	0.225	0.318
cg03071808	0	0.013	0.037	0.117	1	0.806	0.849	0	0	0	0	0	0	0	0.9	0.182	0	0.003	0.939	0	0.32	0	0.216	0.861	0.929	0	0	0	0.06	0	0	0.937	0	0	0	0	0.286	0.008	0.978	0.09	0	0	0	0	0.207	1	0.05	0.235	0
cg09043227	0.01	0.785	0.253	0.844	0.998	0.873	0.818	0	0.14	0.117	0.04	0.338	0.19	0.116	0.863	0.917	0	0.156	0.893	0.345	0.91	0.253	0.776	0.902	0.89	0.199	0.357	0.013	0.286	0.324	0	0.967	0.188	0.258	0.172	0.144	0.898	0.173	0.972	0.912	0.019	0.019	0.262	0.881	0.355	1	0.251	0.853	0.139
cg26908913	0.101	0.789	1	0.11	0.066	0.111	0.642	0.198	0.811	1	0.781	0.531	1	1	0.969	0.97	0.748	1	0.064	0.088	0.969	1	0.73	0.112	0.04	1	0.592	0.044	1	0.75	0.997	0.114	0.705	0.686	0.816	0.957	1	0	0.087	0	0.804	0.067	1	0.678	0.471	0.06	1	0.495	0
cg09934565	0.605	0.28	0.954	0.203	0.622	0.251	0.201	0.251	0.928	0.895	0.991	0.182	0.66	0.936	0.905	0.969	0.655	0.055	0.211	0.894	0.954	0.357	0.661	0.585	0.582	0.646	0.274	0.184	0.282	0.894	0.283	0.931	0.991	0.267	0.608	0.982	0.987	0.046	0.649	0.98	0.229	0.578	0.938	0.949	0.03	0.68	0.966	0.622	0.222
cg08998950	0.096	0.064	0.763	1	0.975	0.655	0.984	0.58	0.947	0.955	1	1	0	0.017	1	0.088	0.974	0.666	0.955	0.231	0.063	0	1	0.98	0.977	0.046	1	1	1	0.063	0.651	0.08	1	0.665	0.014	0.952	1	0.964	0.681	0.954	0.767	0	0.971	0.656	1	0.973	0.632	0.612	0.678
cg15988801	0.025	0.614	0.198	0.125	0.99	0.884	0.057	0.121	0.096	0.069	0.664	0.551	0.163	0.064	0.941	0.748	0.029	0.066	0.856	0.024	0.673	0.098	0.734	0.897	0.837	0.032	0.796	0.124	0.793	0.114	0.003	0.769	0.614	0.024	0.073	0.364	0.896	0.682	0.854	0.666	0.034	0.061	0.109	0.042	0.856	0.937	0.127	0.671	0.797
cg14534000	0.952	0.09	0.789	0.045	0.035	0.059	0.85	0.432	0.93	0.023	0.87	0.545	0.012	0.507	0	0.003	0.848	0.885	0	0.005	0.887	0	0.825	0.556	0.049	0.085	0.607	0.42	0	0.07	0.871	0.036	0.905	0	0	0.641	0.907	0	0	0	0.352	0.082	0.867	0.098	0	0	0.453	0	0
cg05539173	0.845	0.119	0.241	0.839	1	1	0.332	0.914	0.214	0.332	0.181	0.047	0.201	0.198	1	0.949	0.309	0.092	1	0.201	0.206	0.125	0.1	1	0.898	0.382	0.867	0.15	0.221	1	0.367	0.958	0.059	1	0.336	0.228	0.929	0.336	0.986	1	0.243	0.162	0.116	0.129	0.989	1	0.299	0.868	0.857
cg12866778	0	0.064	0.088	0.988	0.9	0.834	0.912	0.59	0.891	0.956	0.859	0.747	0.058	1	1	0	0.068	0.129	0.936	0.842	0.347	0.939	0.055	0.972	0.911	0.914	0.898	0.881	0.788	0.481	0.796	0.091	0.882	0	0.882	0.95	1	0.47	0.784	1	0.816	0.983	0.058	0.88	0.545	0.097	0.993	0.489	0.029
cg17571559	0.801	0.736	0.606	0	0	0.501	0	0.018	0.016	0	0	0.895	0	0	0	0	0	0	0.271	0	0.806	0	0	0	0	0.047	0	0	1	0	0	0	0.061	0.335	0	0	1	0.671	0	0.924	0	0	0.041	0	0.676	0	0.009	0	0
cg06970560	0.176	0.109	0.2	0.115	0.054	0.042	0.19	1	1	1	1	1	0.003	1	0.112	1	0.818	1	0.054	1	0.918	1	1	1	0.138	1	0.877	1	0	1	1	0.131	1	0.212	1	1	1	0.126	0.11	0.85	1	1	0.816	1	1	0	1	0.066	0.05
cg10960266	0.307	0.242	0.533	0.271	0.957	0.936	0.48	0.434	0.405	0.151	0.442	0.366	0.224	0.136	1	0.189	0.325	0.11	0.474	0.237	0.569	0.035	0.418	0.089	1	0.302	0.228	0.238	0.361	0.526	0.278	0.072	0.445	0.438	0	0.02	1	0.942	0.417	0.986	0.235	0.174	0.984	0.372	0.992	0.406	0.547	0.962	0.361
cg21527078	0.046	0.062	0.144	0.118	0.916	0.271	0.326	0.198	0.159	0	0.215	0.294	0.047	0	1	0	0.094	0	0.384	0.044	0.375	0	0.182	0	0.957	0.108	0.081	0.04	0.15	0.84	0.043	0	0.981	0.182	0	0	1	0.95	0.2	0.992	0.056	0.089	0.192	0.197	0.989	0.237	0.398	0.932	0.214
cg12298832	0.162	0.123	0.231	0.671	0.02	0	0.605	0.983	0.691	0.956	0.957	0.657	0.087	0.729	0	0.874	0.644	0.619	0.004	0.631	0.179	0.014	0.915	0.458	0.089	0.923	0.708	0.879	0.036	0.511	0.872	0.586	0.932	0.51	0.514	0.719	0.569	0	0.11	0.147	0.727	0.474	0.925	0.929	0.077	0	0.896	0	0
cg13526469	0.27	0	0	0.765	0.743	1	0.612	0.552	0.26	1	0.758	0.473	0	0	1	0.031	0	0	1	0.049	0	0	0	1	1	0	0.787	0	0.492	0.478	0	0.082	0.059	0.487	0	0	0.8	0.437	1	0	0.135	0	0.038	1	0.532	1	0.057	1	0
cg22320760	0.877	0.023	0.189	0.269	0.979	0.921	0.975	0.314	0.858	0.937	0.256	0.298	0.05	0.411	0.975	0.843	0.886	0.424	0.854	0.384	0.518	0.508	0.968	0.538	0.918	0.857	0.287	0.108	0.282	0	0.482	0.236	0.942	0.356	0.03	0.24	0.971	0.042	0.866	0.253	0.135	0.257	0.363	0.891	0.822	0.927	0.95	0.91	0.149
cg25457886	0	0.015	0	0.893	0.566	0.449	0.572	0.509	0.541	0.867	0.077	0.856	0	0	0.997	0	0.552	0	0.826	0.911	0.853	0	0.109	0.832	0.909	0.005	0.96	0	0	0	0.858	0	0.387	0.481	0	0.832	0.902	0.024	0	0.419	0.014	0.851	0.944	0.942	0.403	0.417	0.104	0.954	0.327
cg08673716	0.049	0.248	0.216	0.922	1	1	0.748	0.052	0.486	0.977	0.017	0.001	0.033	0.558	1	0.068	0.866	0.038	0.839	0.76	0.035	0.954	0.576	0.996	0.903	0.893	0.932	0.148	0.184	0.106	0.051	0.098	0.021	0.033	0.19	0.058	0.869	0.054	0.895	0.199	0.101	0.061	0.02	0.186	0.811	0.044	0.563	1	0.055
cg27387608	0.68	1	0.993	1	1	1	0.996	0.977	0.995	1	0.03	0.018	0.62	1	1	0.062	1	0	0.986	1	0.137	1	1	1	1	1	1	1	1	0.962	1	0.941	0.986	0.49	1	0.965	1	0.655	1	1	0.615	1	0.956	0.916	1	0.985	1	1	0.537
cg03495084	0	0.495	0.456	0.027	0.739	0.601	0.547	0.09	0.616	0.021	0.616	0.7	0.09	0.991	1	0.085	0.986	0.681	0.166	0.537	0.692	0.076	0.969	0.944	0.943	0.61	0.172	0.499	0.719	0.037	0.596	0.982	0.134	0.55	0.072	0.149	0.999	1	0.08	0	0.619	0.168	0.489	0.464	0.103	1	0.973	0.583	0.577
cg07078958	0	0.555	0.378	0	1	1	1	0.082	0.739	0	0.7	0.971	0.097	1	1	0.043	1	1	0.166	0.574	0.999	0.007	1	1	1	1	0.165	0.562	1	0	0.662	0.988	0.077	0.616	0.034	0.125	1	1	0.009	0	0.721	0.116	0.139	0.097	0.093	1	1	0.965	0.621
cg14777706	0.166	0.137	0.414	0.063	0.995	0.975	0.986	0.204	0.666	0.206	0.52	0.746	0.073	0.071	0	0.975	0.177	0.418	0.193	0.079	0.541	0.222	0.992	0.205	0.991	0.21	0.116	0	0.235	0.067	0.544	0.986	0.986	0.242	0.188	0.155	0.991	0	0.543	0	0.206	0.102	0.168	0.212	0.954	0.99	0.167	0.002	0.206
cg11785460	0.918	0.06	0.064	0.396	1	1	0.54	1	0.19	0.015	0.249	0.928	0.017	0.012	1	0.113	0.089	0.024	0.966	0	0.068	0	0.099	0.043	1	0.041	0.352	0.043	0.005	0.343	0.192	0.128	0.135	0.11	0.015	0.343	0.931	0	0.303	0	0.278	0.042	0.316	0.172	0.396	0.974	0	0.42	0.111
cg02356435	0.926	0.119	1	0.676	1	1	1	0.17	0.722	0.971	0.243	0.678	0.043	0.021	0	0.197	0.985	0.059	0.939	0.138	0.05	0.691	1	0.69	1	0.055	0.194	0.525	0.017	0.082	0.205	0.97	0.096	0	0.468	0.6	1	0.653	0.644	0.504	0.163	0.063	0.154	0.207	0.06	1	0.666	1	0.164
cg15863826	0.067	0.051	0.627	0.187	0.997	0.814	0.164	0.048	0.055	0.846	0.065	0.142	0.079	0.014	0.016	0.057	0	0.024	0.701	0.05	0.034	0.099	0.247	0.042	0.97	0.05	0.039	0.042	0.042	0.026	0.05	0.893	0.019	0.037	0.041	0.038	1	0.059	0.799	0.014	0.029	0.051	0.028	0.018	0.034	1	0.035	1	0.029
cg25223095	0.005	0.011	0.24	0.895	1	1	0.148	0.001	0.451	0.23	0.338	0	0.245	0.244	1	0.224	0.185	0.022	0.94	1	0.101	1	0.89	0.954	0.921	0.19	0.001	0.224	0.328	0.001	0.001	0.306	0.002	0.001	0.392	0.327	1	1	1	0.932	0.216	0.199	0.002	0.001	1	1	0.405	0.132	0.927
cg09619282	0.919	1	1	0.923	1	0.19	0.179	0.87	0.95	1	0.263	0.744	0.184	1	0.657	0.994	0.983	1	0.2	1	1	0.968	0.966	1	0.246	0.991	0.996	0.149	0.974	1	0.978	1	0.883	0.22	0.916	1	1	0.131	1	1	0.068	0.874	0.862	0.835	1	1	1	0.925	0.222
cg01331566	0.299	0.924	0.414	0.42	0.164	0.199	1	0.872	1	1	0.478	0.9	0.352	0.838	0.059	0.99	1	0.341	0.22	0.981	0.847	0.361	0.886	1	0.246	1	1	0.402	0.928	0.191	1	0.325	0.363	0.392	0.362	1	1	0.903	0.252	0.304	1	1	1	0.99	1	0.176	0.863	0.233	0.411
cg10021356	0.27	0.446	0.212	0.457	0.194	0.182	1	1	1	1	0.435	0.895	0.31	0.465	0.104	0.343	1	0.27	0.213	0.963	0.401	0.312	0.455	1	0.282	1	1	0.394	0.413	0.24	1	0.36	0.942	0.37	0.311	0.946	1	0.371	0.258	0.282	0.968	0.972	1	0.962	0.945	0.164	0.471	0.247	0.383
cg22610233	1	0.16	0.199	0.195	0.424	0	1	0.402	0.93	1	0.188	0	0.066	0.889	1	0.98	1	1	0.909	1	0.069	1	1	1	0.065	1	1	0.233	1	1	0.946	1	1	0.971	1	0.173	1	0.35	0.226	1	0.021	1	1	0.147	1	1	1	1	0.111
cg19837391	0.161	0.765	0.099	0	0.153	0.773	0.102	0.004	0.717	0.699	0.651	0.541	0	0.053	0.91	0.041	0	0.123	0.194	0.691	0.777	0	0.785	0.849	0.847	0.044	0.174	0.68	0.823	0	0	0.064	0.142	0	0.753	0	0.854	0	0.065	0.693	0.087	0.092	0.061	0.74	0.772	0.737	0.002	0.175	0.111
cg11151405	0.029	0.894	0.183	0.116	0	0.05	0.292	0	0.778	0.17	0.88	0.795	0.129	0.19	0.859	0.824	0.301	0.929	0.02	0	0.01	0.322	0.145	0.805	0	0	0.904	0.77	0.157	0.172	0.015	0.754	0.02	0	0.022	0.116	0.828	0.692	0	0.006	0.033	0.18	0.037	0.007	0.083	0	0.753	0.239	0.083
cg07771727	0.477	0	0.024	0.464	1	1	0.985	0.163	0.417	0	0.102	0.052	0	0	0.887	0.039	0.162	0.526	1	0.923	0	0.5	0.397	1	1	0.388	0.089	0.089	0.039	0	0.126	0.121	0.1	0.058	0	0.061	1	0.152	0.971	0	0.026	0.078	0.101	0.001	0.316	1	0.972	0.939	0.068
cg26851153	1	0.093	0.318	0.96	0.599	0.462	0.045	1	0.127	0.546	0.122	0.429	0.126	0.079	0.013	1	0.436	0.884	0.475	0.385	0.093	0.639	0.077	1	0.034	0.108	1	0.356	0.397	0.368	0.993	1	0.018	0.568	1	1	1	0.051	0.565	0.029	0.699	0.345	0	0.029	1	0.978	0.398	0.128	0.468
cg01039294	0.715	0.794	0.262	0.104	0.14	0.19	0.792	0.182	0.819	1	0.678	0.935	0.794	0.996	0.824	0.983	0.997	0.972	0.154	0.677	0.768	0.067	0.925	0.799	0.138	0.929	1	0.619	0.658	0.082	0.987	0.968	0.752	0.722	0.755	0.768	0.661	0.056	0.724	0.079	0.226	0.283	0.794	0.131	0.223	0.05	0.795	0.765	0.755
cg16278658	0.71	1	0.622	0.12	1	1	1	0.267	0.891	0.814	0.881	0.997	0.255	0.855	1	1	0.292	0.722	1	0.328	0.996	0.367	1	0.142	1	0.213	0.154	0.626	0.788	0.609	1	1	0.682	0.813	0.347	0.273	1	0.681	1	0.192	1	0.157	0.731	0.726	1	1	0.984	1	0.309
cg19885702	0.994	0.717	0.741	0	0.583	0.007	0.044	0.572	0.163	0.074	0.502	0.978	0.054	0	0.123	0.109	0.139	0.615	0	0	0.108	0	0.113	0.047	0.05	0	0.909	0.729	0.066	0	0.547	0.08	0.083	0.098	0	0.568	0	0	0.066	0	0.744	0.846	0.024	0.021	0.109	0.796	0.018	0.04	0.111
cg00998686	0.035	0.558	0.033	0.622	1	1	0.976	0.622	0.553	0.015	0.211	0.48	0	0.078	1	0.154	0.107	0.007	1	0.125	0.091	0	1	1	0.531	1	0.103	0.211	0.168	1	0.03	0.167	0.201	0.091	0.099	1	1	0.929	1	0	0.75	0.961	0.948	0.932	0.98	1	0.091	0.205	0.62
cg21424270	0	0.309	0	1	1	0.915	1	1	0.867	0	0.993	0.068	0.019	1	0.205	0.012	0.161	1	0.905	1	0.954	0.064	0.875	0.986	1	0.897	1	1	1	0.996	0.149	0.003	0.212	0.269	0.405	0.996	1	0.971	0.303	1	0.376	0.969	1	1	1	0.926	1	0.223	0.345
cg16618226	0	0.136	0	1	0.882	0.918	1	1	0.259	0	0.937	0.028	0	0.935	0.121	0	0.161	0.964	0.949	0.964	0.489	0	0.205	1	0.989	0.847	0.969	0.493	0.942	0.997	0.042	0	0.107	0.265	0.051	0.926	1	0.383	0.317	1	0.223	0.199	0.209	0.267	0.969	0.926	1	0.065	0.22
cg12007634	0	0.082	0	1	0.853	0.922	0.296	1	0.165	0	0.943	0.095	0	0.887	0.134	0	0.027	0.919	0.879	0.966	0.352	0	0.135	0.958	1	0.868	0.997	0.886	0.934	0.97	0.056	0	0.03	0.157	0	0.884	1	0.221	0.894	1	0.251	0.082	0.936	0.909	0.991	0.918	1	0	0.141
cg21553436	0.035	0.187	0.076	0.983	0.88	0.93	0.364	1	0.283	0	0.952	0.156	0	0.881	0.221	0.025	0.108	0.86	0.863	0.91	0.44	0	0.264	0.941	0.96	0.881	0.925	0.843	0.948	0.96	0.137	0.024	0.128	0.235	0.087	0.921	1	0.337	0.86	1	0.324	0.214	0.893	0.914	0.997	0.917	0.907	0.097	0.217
cg06761398	0	0.09	0	0.956	0.836	0.912	1	0.968	0.19	0	0.968	0.076	0	0.888	0.184	0	0.087	0.82	0.91	0.877	0.298	0	0.156	0.968	0.987	0.88	0.878	0.755	0.882	0.996	0.02	0	0.081	0.22	0	0.836	0.986	0.216	0.845	1	0.269	0.065	0.854	0.827	1	0.927	0.862	0.003	0.186
cg00744866	0	0.161	0	1	0.99	0.999	1	1	0.408	0	1	0.051	0	0.998	0.178	0	0.152	1	0.958	1	0.908	0	0.264	1	1	0.961	1	1	1	1	0.122	0	0.128	0.249	0.173	0.977	1	0.994	0.93	1	0.365	0.239	0.97	0.979	1	0.987	1	0.198	0.251
cg08388223	0.201	0.945	0.823	0.236	0.096	0.17	0.843	0.22	1	1	0.924	1	0.997	1	0.071	1	0.861	1	0.149	1	1	1	1	1	0.158	1	0.831	0.712	1	0.121	1	0.876	0.87	0.228	1	0.876	1	0.792	0.226	1	0.337	1	1	0.89	1	0.094	1	0.287	0.884
cg20885179	1	0	1	0.141	0.042	0	0.848	0	0	0	0	1	0	0	1	0.001	0.079	0	1	0	0	0	1	0.171	0	0	1	0	0	1	1	0	0	0	0	0	1	1	0	0	0	0	0	0	0.71	0	0.016	0.143	0
cg04660410	1	0.001	0.571	0.208	0.11	0.001	0.914	0.001	0.001	0.001	0	0.537	0.001	0.001	1	0.001	0.015	0.001	0.941	0.001	0.001	0	0.912	0.252	0.001	0.001	1	0.001	0.001	1	0.918	0.001	0.001	0.001	0.001	0	1	1	0.001	0.001	0	0.001	0.001	0.001	0.357	0.001	0.001	0.143	0.001
cg04421553	1	0.002	0.756	0.012	0.001	0.002	0.593	0.001	0.001	0.002	0.001	0.699	0.002	0.001	1	0.003	0.002	0.001	0.97	0.002	0.001	0.001	0.988	0.384	0.002	0.002	1	0.001	0.002	1	1	0.003	0.003	0.002	0.002	0.001	1	1	0.002	0.002	0.001	0.001	0.002	0.002	0.537	0.009	0.001	0.016	0.002
cg25767504	1	0	0.04	0	0	0	0.965	0	0	0	0	0.971	0	0	0.653	0	0.839	0	0.186	0	0	0.251	0	0	0	0	0	0	0	0	0	0	0	0	0	0	0	0	0	0	0	0	0	0	0	0	0.046	0	0
cg04954506	0.378	0.36	0.186	0.995	0.998	0.996	0.994	0.784	0.36	0.122	0.336	0.677	0.333	0.083	0.993	0.993	0.218	0.247	0.996	0.059	0.242	0.09	0	0.733	0.996	0.182	0.677	0.135	0.257	0.335	0.239	0.272	0.235	0.283	0.208	0.176	0.163	0.016	0.995	0.666	0.272	0.114	0.251	0.265	0.808	0.991	0.193	0.997	0.316
cg27472042	0.112	0.275	0.141	0.934	0.948	0.821	0.384	0.304	0.87	0.006	0.884	0.396	0.007	0.384	0.97	0.684	0.108	0.159	0.261	0.117	0.07	0.051	0.097	0.844	0.9	0.956	0.904	0.762	0.817	0.878	0.235	0.093	0.231	0	0.223	0.89	0.981	0.071	0.277	0.331	0.257	0.772	0.222	0.239	0.156	0.88	0.341	0.198	0.133
cg02445909	0.19	0.414	0.2	1	0.982	0.893	0.483	1	0.9	0.058	1	0.463	0.051	0.463	0.937	0.074	0.191	0.23	0.329	0.213	0.142	0.095	0.147	0.909	0.971	1	0.972	0.888	0.908	0.932	0.409	0.138	0.955	0	0.36	0.922	1	0.118	0.36	0.399	0.296	0.905	0.937	0.928	0.22	0.958	0.42	0.256	0.217
cg24410381	1	0.088	0.134	1	0.041	0.059	1	0.913	0.039	0.26	0.069	0.054	0.861	1	0.813	0.209	0.039	0.12	1	0.075	0.045	0.794	0.077	0.882	1	0.062	0.259	0.172	0.059	0.941	0.085	0.012	0.255	0.021	0.005	0.047	0.714	0.056	0.047	0.662	0.07	0.06	0.131	0.07	0.067	1	0.124	0.82	0.075
cg24049301	1	0.864	1	0.073	1	1	0.938	0.469	0.466	0.18	0.878	0.851	0.979	0.978	1	0.295	0.993	0.865	0.984	0.262	0.977	1	1	0.944	0.979	1	0.982	0.096	1	0.946	0.178	0.391	0.962	0.863	0.352	0.81	1	0.37	0.58	0.884	0.114	0.416	0.931	0.14	1	0.741	0.966	0.921	0.935
cg02858118	1	0.001	0	1	0.982	1	0.958	0	0.074	0.001	0	0.929	0.991	0.001	1	0.14	0.001	0	0.986	0.001	0	0.696	0.001	0.001	0.889	0.087	1	0.001	1	1	0.001	0.929	0.001	0.914	0.011	0.713	0.142	1	0.879	0.169	0	0.001	0.001	0.001	0	1	0.093	0.291	0.83
cg26292910	0	0.139	0.036	0.904	0.926	0.125	0.251	0.006	0.764	0.028	0.919	0.242	0.061	0.211	1	0.73	0.047	0.838	0.198	0.097	0	0.676	0.879	0.817	0.854	0.119	0.035	0.235	0.891	0.251	0	0.744	0.292	0.792	0.067	0.114	0.963	1	0.043	0	0.695	0.786	0.051	0.165	0.889	0.087	0.968	0.168	0.119
cg26325335	1	0.131	0.472	1	0.178	0.494	1	0.196	0.183	0.162	0.077	0.952	0.149	0.134	0.954	0.071	0.933	0.107	0.985	0.173	0.169	0.448	0.986	0.075	0.599	0.145	0.181	0.037	0.142	0.903	0.075	0.923	0.163	0.998	0.119	0.128	0.462	0.146	0.903	0.207	0.157	0.152	0.113	0.194	0.397	1	0.527	0.501	0.15
cg25821785	0.985	0.348	0.08	0.536	0.869	0.561	0.847	0	0.079	0.381	0.084	0.903	0.12	0.034	0.978	0.086	0.392	0.053	0.928	0.018	0	0.376	0.872	0.1	0.847	0.053	0.111	0.003	0.038	0.516	0.023	0.915	0.06	0.508	0.07	0.03	0.487	0.067	0.085	0.062	0.054	0.36	0.021	0.085	0.067	0.998	0	0.302	0.091
cg24575128	0.871	0.336	0.014	0.105	1	1	0.396	0.8	0.833	0.297	0.998	0.1	0	0.407	0.444	0.905	0.992	0.244	0.882	0.869	0	0.88	1	0.887	1	0.303	0.351	0.301	0.927	0.353	0.33	0	0.392	0.262	0.247	0.098	1	0.153	0.901	0	0.109	0.382	0.945	0.334	0.065	0.965	1	0.915	0.071
cg26116485	0.395	0.04	0.089	1	1	1	1	0.379	0.026	0.017	0.021	0.894	0	0	0.474	0	0.032	0.026	1	0.023	0.008	0	0.031	0.048	0.997	0.005	1	0.03	0.002	1	0.015	0.399	0.389	0	0	0	1	0.009	0.447	1	0.012	0.018	0.066	0.066	0.016	1	0.28	0.012	0.036
cg05048976	0.782	0.937	1	1	1	1	1	0.349	1	0.183	0.176	1	0.216	1	1	0.889	0.929	0.877	1	1	0.985	1	1	1	1	1	1	0.299	1	1	1	1	0.973	1	0.189	1	1	0.878	1	0.212	0.885	0.157	0.132	0.912	1	1	1	1	1
cg15012214	0.122	0.189	0.142	0.788	0.036	0.763	0.996	0.718	0.652	0.771	0.974	0.718	0.16	0.839	0.079	0.832	0.152	0.939	0.039	0.75	0.111	0.152	1	0.158	0.092	0.192	0.189	0.962	0.819	0.036	0.984	0.063	0.22	0	0.135	0.125	0.727	0.022	0	0.151	0.194	0.21	0.896	0.846	0.268	0	0.882	0.012	0
cg16462711	1	0.227	1	0.063	0	0	0.148	1	0.908	0.876	0.997	1	0.02	1	0.035	0.05	0.116	1	0	0.867	1	0	1	0.163	0.057	0.99	0.824	0.984	0.83	0.861	0.856	0.874	1	0.072	0.038	0.107	1	0	0.066	0.802	1	0.102	0.143	0.178	0.771	0	0.188	0.204	0.09
cg05116002	1	1	0.186	0.818	0.238	0.048	0.854	1	0.957	0.999	1	0.843	0.269	0.99	0.061	0.738	0.879	0.058	0.146	0.952	0.9	0.988	0.309	0.956	0.28	1	1	0.849	0.986	0.899	0.816	0.781	1	0.215	0.259	0.881	1	0.16	0.297	0.946	0.718	0.92	0.919	0.913	0.994	0.086	0.998	0.375	0.827
cg06077694	0.566	0.878	0.297	0.117	0	0.057	0.604	0.862	0.858	0.931	0.96	0.86	0.856	0.976	0.023	0.185	0.631	0.949	0.154	0.871	0.859	0.621	0.958	0.928	0.077	0.963	0.685	0.264	0.947	0.041	0.925	0.181	0.938	0.182	0.736	0.33	0.962	0.253	0.1	0.935	0.092	0.91	0.936	0.897	0.883	0	0.96	0.124	0.697
cg17808354	0.931	0.285	0.171	0.113	1	1	0.766	0.948	0.614	0.833	1	0.834	0.678	0.589	0.275	0.817	0.217	0.912	1	0.854	0.257	0.587	1	0.8	1	0.928	0.986	0.945	0.916	0.903	0.865	0.859	0.245	0.105	0.762	0.656	1	0.692	0.969	0.312	0.29	0.282	0.167	0.167	0.081	1	1	0.892	0.271
cg19630681	0.984	0	0	0.007	1	1	1	0	0.276	0.915	0.273	0.383	0	0	0	0	0.93	0	0.92	0.307	0	0	0.896	0.484	1	0	0.397	0.491	0	0.112	0	0	0.066	0.388	0	0	0.981	0	0.928	0	0	0	0.073	0.958	0.257	0.959	0.087	0.869	0
cg08091128	0.516	1	1	1	0.009	0.056	0.551	0.14	1	1	1	1	1	1	0	1	1	1	0.513	1	1	1	1	1	0.019	1	1	1	1	0.933	1	1	0.017	1	1	1	1	0.69	0.066	1	0.593	1	0.032	0.986	1	0.012	1	0.108	0.674
cg00887936	0.916	0.402	0.15	0.248	0.959	0.325	0.301	0.13	0.417	0.163	0.872	0.268	0.17	0.882	1	0.902	0.284	0.788	0.959	0.275	0	0.844	1	0.329	0.937	0.877	0.879	0.331	0.261	0.262	0.23	0.101	0.278	0.252	0.288	0.023	0.365	0.133	0.906	0.343	0.001	0.295	0.931	0.258	0.885	0.945	0.4	0.895	0.056
cg23145472	0	0.487	0.34	0.059	0.159	0.176	0.1	0.007	0.968	1	0.98	0.363	0.953	1	1	0.592	0.488	1	0	0.598	0.346	0.588	1	1	0.079	0.912	0.975	0.91	0.516	0.386	0.539	1	0.529	0.012	1	1	1	0.912	0.583	1	0.419	0.491	0.086	0.053	0.616	0.941	0.912	0.065	0.538
cg03815200	0.263	0.998	0.188	0.998	0.124	0.172	0.337	0.999	0.94	0.998	0.999	0.999	0.285	0.328	0.185	0.307	0.413	0.228	0.041	0.997	0.248	0.444	0.246	0.999	0.215	0.998	0.998	0.87	0.242	0.185	0.999	0.887	0.997	0.339	0.446	0.958	0.998	0.15	0.268	0.998	0.415	0.854	0.997	0.997	0.999	0.1	0.998	0.392	0.174
cg06189394	0.204	1	0.122	1	1	1	0.274	0.982	0.861	0.978	1	1	0.21	1	0.18	0.955	0.285	0.43	0.328	0.97	0.414	0.173	1	0.944	0.974	1	0.971	0.25	0.203	0.096	0.801	0.989	0.913	0.082	0.156	1	1	0.186	1	1	0.044	0.143	0.202	0.916	1	1	0.377	0.149	0.211
cg17405117	0.286	0.063	0.036	0.899	1	1	0.302	0.04	0.07	0.247	0.028	0.029	0.019	0	0.987	1	0.219	0.184	1	0	0	0.035	0	0.921	0.953	0	0.918	0.983	0.029	0.988	0	0.949	0	1	0.064	0.246	0.011	0.046	1	0	0.099	0.31	0.013	0	0.382	1	0.073	0.95	0
cg18030859	0.457	0.99	0.937	0	0	0	0.578	0.031	0.937	0.723	0.797	0.419	0.615	1	0.005	0.934	0.664	0.958	0	1	1	0.971	0.991	0.999	0	0.993	0.634	0.546	0.97	0.038	0.601	0.955	0.643	0.024	0.648	0.791	1	0.684	0.009	0.944	0.503	1	0.924	0.716	0.531	0	0.957	0.415	0.719
cg01784297	0.713	0.566	0.727	0.096	1	0	0.968	0.142	0.538	0.11	0.066	0.994	0.074	0.557	0.971	0.649	0.098	0.18	0.058	0.101	0.623	0.537	0.186	0.11	0.054	0.637	0.131	0.114	0.952	0.564	0.931	0.541	0.093	0.314	0.069	0.036	0.999	0.056	0.032	0.59	0.121	0.163	0.938	0.215	0.646	0	0.655	0.952	0
cg03636629	0.681	1	1	0.056	0.124	0.098	0.045	0	1	0.878	0.096	0.871	0.069	0.752	0	0.145	0.091	0.149	0.148	0.889	0.141	0.064	0	0.265	0.091	0.118	1	0.145	0.057	0.133	0.809	0.139	0.163	0.223	0.203	0.902	1	0.062	0.172	0	0.243	0.759	0.161	0.238	0.13	0.184	1	0.192	0.07
cg16629288	0.084	0.177	0.741	0.089	0.803	0.755	0.899	0.044	0.842	0.124	0.083	0.93	0.401	0.123	0.982	0.914	0.049	0.687	0.817	0.85	0.063	0.645	0.087	0.985	0.916	0.799	0.749	0.676	0.88	0.089	0.989	0.607	0.726	0.816	0	0	1	0.938	0.857	0.766	0.215	0.111	0.088	0.697	0.916	0.946	1	0.64	0
cg10024876	0	0	0.091	0.269	0.975	1	1	0	0	0.104	0	0.002	0	0	0.97	0.149	0	0	0.984	0.01	0	0	0.084	0.018	0.891	0.007	0	0	0	0.018	0	0.873	0.112	0	0	0	1	0.104	0.811	0	0	0	0	0	0.251	1	0.127	0	0.02
cg09325003	0.87	0.151	0.105	0.132	0	0.605	0.122	0.566	0.673	0.577	0.181	0.758	0	0.919	0.049	0.039	0.739	0.969	0.078	0.688	0.745	0	0.62	0.691	0	0.951	0.755	0.812	0	0.047	0.732	0.79	0.719	0.558	0.016	0.706	0.803	0	0.109	0	0.574	0.562	0.696	0.03	0.193	0.985	0.534	0	0
cg26680097	0.952	0.957	0.859	0	0.943	0	0	0	0.349	0	0.293	0.915	0	0.258	0.951	0.957	0.917	0	0	0	0	0	0	0	0	0	0.957	0.299	0	0.982	0	0	0	0	0.282	0.917	0.389	0	0.956	0	0.46	0	0	0	0.99	0	0.249	0.95	0
cg18811269	1	0.999	1	0.078	1	0.139	0.042	0.194	0.729	0.147	0.601	1	0.094	0.639	0.987	1	0.727	0.093	0.164	0.233	0.167	0.055	0	0.274	0.102	0.132	1	0.722	0.138	1	0.188	0.244	0.164	0.288	0.689	1	0.714	0.105	1	0.004	0.83	0.23	0.132	0.075	1	0.154	0.634	0.984	0.062
cg17977780	1	0.984	0.995	0.055	0.858	0.004	0.039	0.18	0.639	0.053	0.323	1	0.022	0.502	1	1	1	0.068	0.067	0.208	0.096	0.044	0	0.221	0.1	0.067	1	0.656	0.072	1	0.144	0.165	0.159	0.171	0.555	0.888	0.984	0.046	0.996	0	0.688	0.14	0.137	0.19	1	0.008	0.227	1	0
cg01511742	0.002	0.912	0.312	0.534	0	1	1	0.017	0.504	1	0.635	0.604	0	1	0.388	1	1	1	0.943	1	0.981	0.607	0.916	0.989	0	1	0.479	0.582	1	0.421	0.922	0.913	0	0	0.004	0.981	1	1	0.448	0	0.922	0.975	0.926	0.549	1	1	0.505	0	0.596
cg21993077	0.77	0.134	0.905	0.822	0.009	0	0.75	0.971	0.905	0.913	0.905	0.819	0.796	0.924	0.024	0.1	0.782	0.96	0	0.956	0.942	0.639	0.092	0.964	0.013	0.882	0.922	0.764	0.88	0.069	0.958	0.028	0.804	0	0.049	0.855	1	0.909	0.167	1	0.128	0.198	0.776	0.766	1	0	0.696	0.034	0.028
cg19758372	0.813	0.24	0.918	0.971	0.073	0	0.672	0.991	0.788	1	0.94	0.763	0.195	0.944	0.086	0.118	0.717	0.82	0	1	0.978	0.561	0.113	1	0.031	0.958	1	0.756	0.786	0.105	1	0.052	0.724	0	0.099	0.824	1	0.999	0.196	1	0.186	0.273	0.733	0.971	1	0.013	0.742	0.523	0.074
cg04869336	0.354	0.285	0.052	0.093	0.006	0	0.206	0.728	0.321	0.908	0.849	0.455	0.088	0	0.948	0.059	0.147	0.768	0	0	0	0.342	1	0.765	0.059	0.249	0.796	0.833	0.213	0.81	0.894	0	0.302	0	0	0.023	0.784	0.118	0.074	0.067	0.814	0.319	0.163	0.215	0.091	0	0.922	0	0.197
cg07049288	1	0.303	0.381	0.936	1	1	1	0.986	0.321	0.983	0.993	0.992	0.185	0.081	0.139	0.87	0.314	0.114	0.136	0.269	0.938	0.199	1	0.258	1	0.135	0.218	0.726	0.151	0.24	0.979	0.279	1	0.301	0.111	0.184	0.811	0.041	0.967	0.179	0.989	0.208	0.274	0.281	0.359	1	0.864	0.744	0.155
cg07475026	0.646	0.591	0.441	0.959	0.93	0.273	0.839	0.901	0.844	0.871	0.887	0	0.33	0.921	0.898	0.28	0.048	0.659	0	0	0.308	0.936	0.946	0.613	0.297	0.898	0.89	0.092	0.66	0.909	0.828	0.235	0.909	0.174	0.222	0.883	0.884	0	0.074	0.975	0.832	0.86	0.94	0.403	0.984	0.183	0.973	0.043	0
cg09606770	1	0.303	0.222	0.242	0.968	0.883	0.524	0.451	0.422	0.096	0.154	0.206	0.105	0.168	1	0.22	0.218	0.48	0.523	0.377	0.851	0	1	0.881	0.232	0.452	1	0.983	0.184	0.925	0.196	0.087	0.952	0	0.043	0.174	1	0.15	0.328	0.094	0.927	0.244	0.919	0.932	0.266	0.397	0.153	0.325	0.046
cg12834558	0	0.99	0.385	0.508	0.021	0	0.072	0.063	1	0.818	0.183	0.828	0.031	1	0.02	0.041	0.122	1	0.022	1	0.456	0.766	0.453	0.986	0.09	1	0.99	1	0.669	0	0.617	0.548	0.632	0.092	0.589	1	0.998	0.11	0.091	0.551	0.081	0.422	0.572	0.606	0.78	0	1	0.127	0
cg24967487	1	0.906	0.987	0.161	0.945	0.181	0.96	0.128	0.675	0.925	0.366	0.573	0.065	0.034	1	0.439	0.154	0.475	0.964	0.099	0.434	0	0.101	0.966	0.918	0.186	0.631	0.116	1	0.885	0.608	0.132	0.131	0.127	0.563	0.212	0.984	0.03	0.61	0.915	0.15	0.929	0.986	0.031	0.577	1	0.2	0.681	0.19
cg10110002	0.183	0.608	0.175	0.079	0.028	0.15	0.904	0.966	0.873	0.962	0.577	0.29	0.034	0.571	0.036	0.526	0.974	0.96	0.532	0.12	0.221	0	0.609	0.925	0.075	0.954	0.968	0.945	0.528	0.034	0.956	0.163	0.903	0.13	0.123	0.581	0.944	0.117	0.191	0	0.114	0.515	0.616	0.067	0.042	0.567	0.099	0.518	0
cg19823985	0.976	0.015	0.058	0.46	0.952	0.876	0.948	0.942	0.318	0.96	0.047	0.466	0	0.009	0.039	0.926	0.901	0	0.91	0.375	0	0.539	0.858	0.443	0.552	0.926	0.975	0.539	0.047	0.846	0.914	0.482	0.98	0	0.329	0.907	0.98	0.021	0.909	0.533	0.516	0.028	0.06	0.904	0.493	0.951	0.501	0.036	0.049
cg08305038	1	0.009	0.033	0.476	1	1	1	1	0.256	1	0	0.385	0	0	0	0.981	1	0	1	0	0	0.573	1	0.284	0.569	1	1	0.554	0	0.96	1	0.962	1	0.093	0.281	1	1	0	0.984	0.582	0.563	0	0	1	0.561	1	0.313	0	0
cg11630696	0.845	0.083	0.134	0.117	0.762	0.756	0.141	0.94	0.095	0.853	0.037	0.124	0.066	0.084	0.065	0.148	0.886	0.107	1	0.073	0.1	0.788	0.743	0.17	0.635	0.862	0.786	0.122	0.067	0.752	0.948	0.104	0.151	0.045	0.634	0.728	0.954	0.145	0.798	0.851	0.104	0.055	0.059	0.144	0.588	1	0.121	0.077	0.04
cg05435765	1	0.973	0.674	0	0	0	0.075	0.012	0.135	0.087	0.483	0	0.07	0.1	0	0.106	0.085	0.969	0.086	0.882	0.989	0	0.002	0.853	0.005	0	0.606	0	0.001	0.001	0	0.12	0.693	0.054	0.007	0.44	0	0.061	0	0	0.005	0.01	0.008	0	0.484	0.134	0.094	0.001	0.627
cg01824625	0.019	0.839	0.011	0.7	0.504	0	0.069	0.475	0.74	0.807	0.771	0.545	0	0.791	0	0.616	0.064	0.88	0	0	0.818	0.858	0.578	0.713	0.015	0.678	0.868	0.111	0.943	0.005	0.736	0.564	0.901	0	0.866	0.857	0.981	0.062	0	0.931	0.529	0.002	0.107	0.055	0.874	0.26	0.544	0	0
cg13045774	1	0.114	0.174	0.102	0.895	0.645	0.061	1	0.175	0.549	1	0.095	0.042	0.96	0.627	0	0.099	0.431	0.691	0.512	1	0.594	0.584	0.567	0	0.128	0.086	0.035	1	0.475	0.478	0.07	0.556	0	0.499	1	1	0.035	0.123	0	0.609	0.133	0.586	0.023	0.966	1	0.117	0.432	0
cg05335855	0.518	0.897	0.979	0.101	0.981	0.02	0.569	0	0.89	0.996	1	0.534	0.916	0.578	1	0.956	0.929	0.956	0	0.073	0.965	0.962	0.942	0.93	0.454	0.597	0.994	0.419	0.989	0.542	0.77	0.096	0.986	0.01	0.645	0.504	0.991	0.004	0.608	0.047	0.16	0.527	0.985	0.65	0.925	0.677	0.538	0.519	0.012
cg21484033	0.363	0.837	0.928	0.038	0.259	0.032	0.028	0.418	0.359	0.961	0.966	0.789	0.908	0.063	0.926	0.051	0.038	0.39	0.044	0.08	0.728	0.98	0.086	0.458	0.065	0.413	0.805	0.086	0.936	0.038	0.918	0.093	0.856	0.014	0.776	0.753	0.955	0.083	0.059	0.029	0.361	0.111	0.882	0.851	0.087	0	0.407	0.254	0
cg02805798	0.845	1	0.871	0.807	0.118	0.139	0.142	1	0.735	1	1	1	1	0.27	1	0.143	0.149	1	0.142	0.124	0.87	1	0.732	0.986	0.15	0.799	1	0.192	1	0.147	1	0.186	0.993	0.131	0.994	0.945	1	0.18	0.183	0.736	0.64	0.616	1	0.846	0.897	0.077	0.153	0.181	0.073
cg12463976	1	0.715	1	0.073	0.127	0.19	0.135	0.971	0.566	0.959	1	0.949	1	0.187	0.627	0.133	0.615	1	0.145	0.067	1	0.979	0.66	0.614	0.061	0.656	0.964	0.128	1	0.707	1	0.975	0.985	0.059	0.585	0.102	1	0.091	0.17	0.507	0.668	0.06	0.98	0.083	0.504	0.184	0.162	0.204	0.029
cg00337569	0.473	0.826	0.316	0.037	1	0.901	0.043	0	0.489	0.107	0.738	0.032	0.813	0.833	1	0.898	0.09	0.702	0.934	0.106	0.87	0.963	0.732	0.909	0.735	0.043	0.424	0.081	1	0.043	0.053	1	0.404	0.029	0.889	0.232	0.946	0.325	1	0.997	0.066	0.518	0	0.072	1	1	0.799	0.797	0.324
cg16903850	1	0.742	0.989	0.727	0.612	0.227	1	1	0.33	1	1	1	0.2	0.221	0.035	0.977	1	0.084	0.165	0.761	1	0.15	0.967	0.241	0.695	0.742	0.96	0.113	0.617	0.317	1	0.304	0.991	0.188	0.089	0.318	1	0.229	0.23	0.719	0.363	0.211	1	0.261	1	0.621	0.322	1	0.156
cg17754500	1	0.536	1	0.033	1	0.88	0.508	0.018	0.618	1	1	0.64	1	0.551	1	0.667	1	1	0.472	0.525	0.638	0.703	1	0.705	1	0.063	0.381	1	0.481	0.056	1	0.746	0.545	0.617	0.45	0.485	1	1	0.849	1	0.607	0.424	0.45	0.04	0.229	1	1	0.735	0.644
cg24198004	1	0.622	0.997	0.13	1	0.203	0.187	0.225	0.922	0.2	0.978	0.107	0.125	0.572	0.483	0.123	0.169	0.111	0.938	1	1	0.109	0.197	0.23	0.172	0.632	0.943	0.143	1	1	0.174	0.152	0.987	1	0.089	0.92	0.21	0.552	0.565	0.047	0.961	0.167	0.134	0.094	0.656	0.158	0.217	0.49	0.103
cg03021388	0	0	0	0.679	0.835	0.323	0	0.479	0.655	0.484	0.475	0	0.612	0.703	0.782	0.618	0	0	0.142	0.765	0.59	0.611	0.965	0.737	0.581	0.655	0.664	0.668	0.68	0.324	0.45	0.39	0.974	0.136	0.349	0.371	0.929	0.535	0.369	0	0.81	0.672	0	0.869	0	0	0	0	0
cg15963552	0.007	1	0.246	0.757	1	0	0.704	1	0.911	1	1	1	1	1	1	1	1	0.849	0.785	1	1	0.684	1	1	0.637	1	1	1	1	0	0.673	0.766	1	0.792	0.743	0.001	1	1	0.006	0.696	1	1	1	0.707	1	1	1	0.001	1
cg00967711	0.216	0.875	0.89	0.963	0.127	0.105	0.217	0.59	0.927	0.416	0.922	0.395	0.199	0.981	0.216	0.894	0.895	0.906	0.087	0.902	0.545	0.931	1	0.873	0.178	0.999	0.93	0.916	0.963	0.213	0.921	0.195	0.961	0.051	0.908	0.625	0.985	0.882	0.187	0.581	0.564	0.868	0.979	0.179	0.95	0.107	1	0.115	0.123
cg03816901	1	0.166	0.152	0.142	1	1	0.115	0.448	0.104	0	0.081	0.425	0.018	0.542	0.155	0.049	0.06	0.035	0.112	0.011	0.637	0.092	0.528	0.058	1	0.066	0.062	0.002	0.112	0.525	0.057	0.056	0.098	0.315	0.008	0.089	0.09	0.115	1	0.623	0.091	0.044	0.16	0.491	0.16	1	0.064	0.472	0
cg26181731	0.971	0.592	0.58	0.594	0.983	0.648	0.686	0.285	0.226	0.688	0.076	0.63	0.586	0	1	0.161	0.029	0	0.753	0.147	0.751	0.988	0.552	0	0.728	0.181	0.1	0	0.996	0.682	0.12	0.598	0.945	0.622	0.173	0.079	0.922	0.071	0.682	0.987	0.514	0.264	0.964	0.018	1	0.984	0.752	0.947	0
cg26157361	0.49	0	0.035	0	1	0.988	0.341	0.032	0	0.103	0	0	0.041	0	1	1	0	0	0.784	0.068	0.209	0.017	0.047	0	0.877	0	0	0	0.277	0.808	0	0.913	0.043	0.966	0	0	0.812	0	1	0.489	0.031	0.056	0	0	0.319	1	0	0.962	0.071
cg10902850	0.955	0.935	0.18	0.199	1	0.39	0.931	0.056	0.505	0.354	0.11	0.506	0.183	0.927	1	0.211	0.186	0	0.348	0.311	0.888	0.965	0.275	0.253	0.996	0.4	0.308	0.039	1	0.304	0.077	0.108	0.418	0.349	0.195	0.237	1	0.078	0.941	0.989	0.102	0.103	0.985	0.203	1	0.941	0.992	1	0.018
[truncated: 3,866 more rows]
[truncated: 195 more columns]

[truncated: 24 more sheets: Figure3B_C_D, Figure3E, Figure3F, Figure3G, Figure4A, Figure4B, Figure4C, Figure4D, Figure4E, Figure4F, Figure4G, Figure5A_B, Figure5C, Figure5D, Figure5E, Figure5F, Figure6A_B, Figure6C_D, Figure7A, Figure7B …]
